# Supplementary material for: FLASHIda enables intelligent data acquisition for top–down proteomics to boost proteoform identification counts
Source: Nat Commun. 2022 Jul 29;13:4407. doi: 10.1038/s41467-022-31922-z (PMC9338294; doi:10.1038/s41467-022-31922-z)
Supplement: Supplementary file 7 — Data 4 [file 41467_2022_31922_MOESM7_ESM.xlsx]

## Sheet: Contents
	Sheet name	Contents
	FI90 FLASHIda 90min 1st run	Identified PrSMs in FI90 FLASHIda 90min 1st run
	FI90' FLASHIda 90min 2nd run	Identified PrSMs in FI90' FLASHIda 90min 2nd run
	FI90 " FLASHIda 90min 3rd run	Identified PrSMs in FI90 " FLASHIda 90min 3rd run
	FI30 FLASHIda 30min 1st run	Identified PrSMs in FI30 FLASHIda 30min 1st run
	FI30' FLASHIda 30min 2nd run	Identified PrSMs in FI30' FLASHIda 30min 2nd run
	FI30" FLASHIda 30min 3rd run	Identified PrSMs in FI30" FLASHIda 30min 3rd run
	ST90 Standard 90min 1st run	Identified PrSMs in ST90 Standard 90min 1st run
	ST90' Standard 90min 2nd run	Identified PrSMs in ST90' Standard 90min 2nd run
	ST90 " Standard 90min 3rd run	Identified PrSMs in ST90" Standard 90min 3rd run
	ST30 Standard 30min 1st run	Identified PrSMs in ST30 Standard 30min 1st run
	ST30' Standard 30min 2nd run	Identified PrSMs in ST30' Standard 30min 2nd run
	ST30" Standard 30min 3rd run	Identified PrSMs in ST30" Standard 30min 3rd run

## Sheet: FI90  FLASHIda 90min 1st run
********************** Parameters **********************
Protein database file:	C:\Users\KyowonJeong\Desktop\flashida\uniprot-mg1655-filtered-reviewed_yes.fasta
Spectrum file:	C:\Users\KyowonJeong\Desktop\flashida\msalign\apr23\new\Eclip_1481_MB_ms2.msalign
Number of combined spectra:	1
Fragmentation method:	FILE
Search type:	TARGET+DECOY
Fixed modifications:	None
Use TopFD feature file:	TRUE
Maximum number of unexpected modifications:	1
Error tolerance for matching masses:	15 ppm
Error tolerance for identifying PrSM clusters:	1.2 Da
Spectrum-level cutoff type:	FDR
Spectrum-level cutoff value:	0.01
Proteoform-level cutoff type:	FDR
Proteoform-level cutoff value:	0.01
Allowed N-terminal forms:	NONE,NME,NME_ACETYLATION,M_ACETYLATION
Maximum mass shift of modifications:	500 Da
Minimum mass shift of modifications:	-500 Da
Thread number:	16
E-value computation:	Generating function
Executable file directory:	C:\Users\KyowonJeong\Downloads\toppic-windows-1.4.4
Start time:	Tue May 04 11:39:59 2021
End time:	Tue May 04 12:14:43 2021
********************** Parameters **********************
Data file name	Prsm ID	Spectrum ID	Fragmentation	Scan(s)	Retention time	#peaks	Charge	Precursor mass	Adjusted precursor mass	Proteoform ID	Feature intensity	Feature score	Protein accession	Protein description	First residue	Last residue	Proteoform	#unexpected modifications	MIScore	#variable PTMs	#matched peaks	#matched fragment ions	E-value	Spectrum-level Q-value	Proteoform-level Q-value
C:\Users\KyowonJeong\Desktop\flashida\msalign\apr23\new\Eclip_1481_MB_ms2.msalign	0	3219	HCD	3219	461.05	39	5	4095.04	4095.16	1618	382000	-1000	sp|P0AG86|SECB_ECOLI	Protein-export protein SecB OS=Escherichia coli (strain K12) OX=83333 GN=secB PE=1 SV=1	119	155	V.(SRGTFPQLNLAPVNFDALFMNYLQ)[-40.7728]QQAGEGTEEHQDA.	1	-	0	5	5	0.883329	0.0093232	0.0318674
C:\Users\KyowonJeong\Desktop\flashida\msalign\apr23\new\Eclip_1481_MB_ms2.msalign	1	3233	HCD	3233	467.41	97	5	2849.53	2849.53	669	2058000	-1000	sp|P0A7M2|RL28_ECOLI	50S ribosomal protein L28 OS=Escherichia coli (strain K12) OX=83333 GN=rpmB PE=1 SV=2	2	27	M.SRVCQVTGKRPVTGNNRSHALNATKR.R	0	-	0	20	14	1.18349e-06	0	0
C:\Users\KyowonJeong\Desktop\flashida\msalign\apr23\new\Eclip_1481_MB_ms2.msalign	2	3236	HCD	3236	468.19	177	5	2696.47	2696.47	1037	1090000	-1000	sp|P60723|RL4_ECOLI	50S ribosomal protein L4 OS=Escherichia coli (strain K12) OX=83333 GN=rplD PE=1 SV=1	37	61	A.AGARQGTRAQKTRAEVTGSGKKPWR.Q	0	-	0	19	13	0.00221815	0	0
C:\Users\KyowonJeong\Desktop\flashida\msalign\apr23\new\Eclip_1481_MB_ms2.msalign	3	3237	HCD	3237	468.83	97	5	2849.52	2849.53	669	1151000	-1000	sp|P0A7M2|RL28_ECOLI	50S ribosomal protein L28 OS=Escherichia coli (strain K12) OX=83333 GN=rpmB PE=1 SV=2	2	27	M.SRVCQVTGKRPVTGNNRSHALNATKR.R	0	-	0	19	13	2.97274e-07	0	0
C:\Users\KyowonJeong\Desktop\flashida\msalign\apr23\new\Eclip_1481_MB_ms2.msalign	4	3240	HCD	3240	469.62	157	5	2696.47	2696.47	1037	1090000	-1000	sp|P60723|RL4_ECOLI	50S ribosomal protein L4 OS=Escherichia coli (strain K12) OX=83333 GN=rplD PE=1 SV=1	37	61	A.AGARQGTRAQKTRAEVTGSGKKPWR.Q	0	-	0	21	16	6.18139e-06	0	0
C:\Users\KyowonJeong\Desktop\flashida\msalign\apr23\new\Eclip_1481_MB_ms2.msalign	5	3241	HCD	3241	470.27	78	5	2849.52	2849.53	669	529800	-1000	sp|P0A7M2|RL28_ECOLI	50S ribosomal protein L28 OS=Escherichia coli (strain K12) OX=83333 GN=rpmB PE=1 SV=2	2	27	M.SRVCQVTGKRPVTGNNRSHALNATKR.R	0	-	0	20	15	1.88064e-08	0	0
C:\Users\KyowonJeong\Desktop\flashida\msalign\apr23\new\Eclip_1481_MB_ms2.msalign	6	3242	HCD	3242	470.88	97	4	2481.33	2481.33	693	213600	-1000	sp|P68191|SRA_ECOLI	Stationary-phase-induced ribosome-associated protein OS=Escherichia coli (strain K12) OX=83333 GN=sra PE=1 SV=1	23	45	K.IVTEGDKSSVVNNPTGRKRPAEK.	0	-	0	24	17	1.06453e-08	0	0
C:\Users\KyowonJeong\Desktop\flashida\msalign\apr23\new\Eclip_1481_MB_ms2.msalign	7	3246	HCD	3246	472.26	143	4	2481.34	2481.33	693	593900	-1000	sp|P68191|SRA_ECOLI	Stationary-phase-induced ribosome-associated protein OS=Escherichia coli (strain K12) OX=83333 GN=sra PE=1 SV=1	23	45	K.IVTEGDKSSVVNNPTGRKRPAEK.	0	-	0	27	17	6.42314e-09	0	0
C:\Users\KyowonJeong\Desktop\flashida\msalign\apr23\new\Eclip_1481_MB_ms2.msalign	8	3247	HCD	3247	472.91	39	5	2609.43	2609.42	592	570600	-1000	sp|P68191|SRA_ECOLI	Stationary-phase-induced ribosome-associated protein OS=Escherichia coli (strain K12) OX=83333 GN=sra PE=1 SV=1	22	45	R.KIVTEGDKSSVVNNPTGRKRPAEK.	0	-	0	13	10	5.98496e-08	0	0
C:\Users\KyowonJeong\Desktop\flashida\msalign\apr23\new\Eclip_1481_MB_ms2.msalign	9	3249	HCD	3249	473.57	76	5	2849.53	2849.53	669	597300	-1000	sp|P0A7M2|RL28_ECOLI	50S ribosomal protein L28 OS=Escherichia coli (strain K12) OX=83333 GN=rpmB PE=1 SV=2	2	27	M.SRVCQVTGKRPVTGNNRSHALNATKR.R	0	-	0	20	15	8.66928e-10	0	0
C:\Users\KyowonJeong\Desktop\flashida\msalign\apr23\new\Eclip_1481_MB_ms2.msalign	10	3251	HCD	3251	474.34	30	5	2609.43	2609.42	592	400100	-1000	sp|P68191|SRA_ECOLI	Stationary-phase-induced ribosome-associated protein OS=Escherichia coli (strain K12) OX=83333 GN=sra PE=1 SV=1	22	45	R.KIVTEGDKSSVVNNPTGRKRPAEK.	0	-	0	9	7	9.66368e-06	0	0
C:\Users\KyowonJeong\Desktop\flashida\msalign\apr23\new\Eclip_1481_MB_ms2.msalign	11	3253	HCD	3253	475	95	5	2696.47	2696.47	1037	1577000	-1000	sp|P60723|RL4_ECOLI	50S ribosomal protein L4 OS=Escherichia coli (strain K12) OX=83333 GN=rplD PE=1 SV=1	37	61	A.AGARQGTRAQKTRAEVTGSGKKPWR.Q	0	-	0	12	8	0.0436584	0.000729262	0
C:\Users\KyowonJeong\Desktop\flashida\msalign\apr23\new\Eclip_1481_MB_ms2.msalign	12	3255	HCD	3255	475.72	137	4	2481.33	2481.33	693	2119000	-1000	sp|P68191|SRA_ECOLI	Stationary-phase-induced ribosome-associated protein OS=Escherichia coli (strain K12) OX=83333 GN=sra PE=1 SV=1	23	45	K.IVTEGDKSSVVNNPTGRKRPAEK.	0	-	0	27	19	1.58061e-09	0	0
C:\Users\KyowonJeong\Desktop\flashida\msalign\apr23\new\Eclip_1481_MB_ms2.msalign	13	3257	HCD	3257	476.42	75	5	2696.47	2696.47	1037	1061000	-1000	sp|P60723|RL4_ECOLI	50S ribosomal protein L4 OS=Escherichia coli (strain K12) OX=83333 GN=rplD PE=1 SV=1	37	61	A.AGARQGTRAQKTRAEVTGSGKKPWR.Q	0	-	0	13	8	0.0645217	0.00108499	0
C:\Users\KyowonJeong\Desktop\flashida\msalign\apr23\new\Eclip_1481_MB_ms2.msalign	14	3259	HCD	3259	477.15	60	5	2696.47	2696.47	1037	859800	-1000	sp|P60723|RL4_ECOLI	50S ribosomal protein L4 OS=Escherichia coli (strain K12) OX=83333 GN=rplD PE=1 SV=1	37	61	A.AGARQGTRAQKTRAEVTGSGKKPWR.Q	0	-	0	9	8	0.0039425	0	0
C:\Users\KyowonJeong\Desktop\flashida\msalign\apr23\new\Eclip_1481_MB_ms2.msalign	15	3260	HCD	3260	477.79	43	5	2849.52	2849.53	669	342200	-1000	sp|P0A7M2|RL28_ECOLI	50S ribosomal protein L28 OS=Escherichia coli (strain K12) OX=83333 GN=rpmB PE=1 SV=2	2	27	M.SRVCQVTGKRPVTGNNRSHALNATKR.R	0	-	0	12	9	5.78102e-06	0	0
C:\Users\KyowonJeong\Desktop\flashida\msalign\apr23\new\Eclip_1481_MB_ms2.msalign	16	3263	HCD	3263	478.57	114	4	2481.33	2481.33	693	1494000	-1000	sp|P68191|SRA_ECOLI	Stationary-phase-induced ribosome-associated protein OS=Escherichia coli (strain K12) OX=83333 GN=sra PE=1 SV=1	23	45	K.IVTEGDKSSVVNNPTGRKRPAEK.	0	-	0	18	15	3.52522e-07	0	0
C:\Users\KyowonJeong\Desktop\flashida\msalign\apr23\new\Eclip_1481_MB_ms2.msalign	17	3264	HCD	3264	479.21	46	5	2849.53	2849.53	669	444700	-1000	sp|P0A7M2|RL28_ECOLI	50S ribosomal protein L28 OS=Escherichia coli (strain K12) OX=83333 GN=rpmB PE=1 SV=2	2	27	M.SRVCQVTGKRPVTGNNRSHALNATKR.R	0	-	0	11	9	1.85558e-05	0	0
C:\Users\KyowonJeong\Desktop\flashida\msalign\apr23\new\Eclip_1481_MB_ms2.msalign	18	3266	HCD	3266	479.87	47	5	2696.47	2696.47	1037	515000	-1000	sp|P60723|RL4_ECOLI	50S ribosomal protein L4 OS=Escherichia coli (strain K12) OX=83333 GN=rplD PE=1 SV=1	37	61	A.AGARQGTRAQKTRAEVTGSGKKPWR.Q	0	-	0	8	6	0.0671833	0.00108401	0
C:\Users\KyowonJeong\Desktop\flashida\msalign\apr23\new\Eclip_1481_MB_ms2.msalign	19	3268	HCD	3268	480.6	39	5	2696.47	2696.47	1037	410900	-1000	sp|P60723|RL4_ECOLI	50S ribosomal protein L4 OS=Escherichia coli (strain K12) OX=83333 GN=rplD PE=1 SV=1	37	61	A.AGARQGTRAQKTRAEVTGSGKKPWR.Q	0	-	0	8	7	0.00670181	0	0
C:\Users\KyowonJeong\Desktop\flashida\msalign\apr23\new\Eclip_1481_MB_ms2.msalign	20	3270	HCD	3270	481.29	88	4	2481.33	2481.33	693	1253000	-1000	sp|P68191|SRA_ECOLI	Stationary-phase-induced ribosome-associated protein OS=Escherichia coli (strain K12) OX=83333 GN=sra PE=1 SV=1	23	45	K.IVTEGDKSSVVNNPTGRKRPAEK.	0	-	0	23	14	1.69336e-07	0	0
C:\Users\KyowonJeong\Desktop\flashida\msalign\apr23\new\Eclip_1481_MB_ms2.msalign	21	3272	HCD	3272	482.07	69	4	2481.33	2481.33	693	828600	-1000	sp|P68191|SRA_ECOLI	Stationary-phase-induced ribosome-associated protein OS=Escherichia coli (strain K12) OX=83333 GN=sra PE=1 SV=1	23	45	K.IVTEGDKSSVVNNPTGRKRPAEK.	0	-	0	17	12	2.3411e-06	0	0
C:\Users\KyowonJeong\Desktop\flashida\msalign\apr23\new\Eclip_1481_MB_ms2.msalign	22	3274	HCD	3274	482.72	39	5	2696.47	2696.47	1037	410900	-1000	sp|P60723|RL4_ECOLI	50S ribosomal protein L4 OS=Escherichia coli (strain K12) OX=83333 GN=rplD PE=1 SV=1	37	61	A.AGARQGTRAQKTRAEVTGSGKKPWR.Q	0	-	0	6	5	0.353732	0.00385356	0
C:\Users\KyowonJeong\Desktop\flashida\msalign\apr23\new\Eclip_1481_MB_ms2.msalign	23	3276	HCD	3276	483.49	42	5	2849.53	2849.53	669	200500	-1000	sp|P0A7M2|RL28_ECOLI	50S ribosomal protein L28 OS=Escherichia coli (strain K12) OX=83333 GN=rpmB PE=1 SV=2	2	27	M.SRVCQVTGKRPVTGNNRSHALNATKR.R	0	-	0	10	9	0.00010657	0	0
C:\Users\KyowonJeong\Desktop\flashida\msalign\apr23\new\Eclip_1481_MB_ms2.msalign	24	3280	HCD	3280	484.92	46	4	2481.33	2481.33	693	538400	-1000	sp|P68191|SRA_ECOLI	Stationary-phase-induced ribosome-associated protein OS=Escherichia coli (strain K12) OX=83333 GN=sra PE=1 SV=1	23	45	K.IVTEGDKSSVVNNPTGRKRPAEK.	0	-	0	12	9	1.86276e-05	0	0
C:\Users\KyowonJeong\Desktop\flashida\msalign\apr23\new\Eclip_1481_MB_ms2.msalign	25	3281	HCD	3281	485.54	38	5	2696.47	2696.47	1037	350700	-1000	sp|P60723|RL4_ECOLI	50S ribosomal protein L4 OS=Escherichia coli (strain K12) OX=83333 GN=rplD PE=1 SV=1	37	61	A.AGARQGTRAQKTRAEVTGSGKKPWR.Q	0	-	0	7	6	0.141661	0.00177841	0
C:\Users\KyowonJeong\Desktop\flashida\msalign\apr23\new\Eclip_1481_MB_ms2.msalign	26	3282	HCD	3282	486.15	38	5	2849.53	2849.53	669	261900	-1000	sp|P0A7M2|RL28_ECOLI	50S ribosomal protein L28 OS=Escherichia coli (strain K12) OX=83333 GN=rpmB PE=1 SV=2	2	27	M.SRVCQVTGKRPVTGNNRSHALNATKR.R	0	-	0	14	8	2.99491e-05	0	0
C:\Users\KyowonJeong\Desktop\flashida\msalign\apr23\new\Eclip_1481_MB_ms2.msalign	27	3284	HCD	3284	486.81	87	4	2028.1	2028.1	929	497700	-1000	sp|P68191|SRA_ECOLI	Stationary-phase-induced ribosome-associated protein OS=Escherichia coli (strain K12) OX=83333 GN=sra PE=1 SV=1	22	40	R.KIVTEGDKSSVVNNPTGRK.R	0	-	0	18	14	2.51959e-06	0	0
C:\Users\KyowonJeong\Desktop\flashida\msalign\apr23\new\Eclip_1481_MB_ms2.msalign	28	3287	HCD	3287	487.62	32	5	2696.47	2696.47	1037	350700	-1000	sp|P60723|RL4_ECOLI	50S ribosomal protein L4 OS=Escherichia coli (strain K12) OX=83333 GN=rplD PE=1 SV=1	37	61	A.AGARQGTRAQKTRAEVTGSGKKPWR.Q	0	-	0	7	5	0.373908	0.0038475	0
C:\Users\KyowonJeong\Desktop\flashida\msalign\apr23\new\Eclip_1481_MB_ms2.msalign	29	3290	HCD	3290	488.44	23	5	2696.47	2696.47	1037	313500	-1000	sp|P60723|RL4_ECOLI	50S ribosomal protein L4 OS=Escherichia coli (strain K12) OX=83333 GN=rplD PE=1 SV=1	37	61	A.AGARQGTRAQKTRAEVTGSGKKPWR.Q	0	-	0	6	5	0.364563	0.00385019	0
C:\Users\KyowonJeong\Desktop\flashida\msalign\apr23\new\Eclip_1481_MB_ms2.msalign	30	3292	HCD	3292	489.22	21	5	2696.46	2696.47	1037	301000	-1000	sp|P60723|RL4_ECOLI	50S ribosomal protein L4 OS=Escherichia coli (strain K12) OX=83333 GN=rplD PE=1 SV=1	37	61	A.AGARQGTRAQKTRAEVTGSGKKPWR.Q	0	-	0	7	6	0.0322361	0.000551065	0
C:\Users\KyowonJeong\Desktop\flashida\msalign\apr23\new\Eclip_1481_MB_ms2.msalign	31	3294	HCD	3294	489.88	29	5	2849.53	2849.53	669	201600	-1000	sp|P0A7M2|RL28_ECOLI	50S ribosomal protein L28 OS=Escherichia coli (strain K12) OX=83333 GN=rpmB PE=1 SV=2	2	27	M.SRVCQVTGKRPVTGNNRSHALNATKR.R	0	-	0	12	8	0.000320947	0	0
C:\Users\KyowonJeong\Desktop\flashida\msalign\apr23\new\Eclip_1481_MB_ms2.msalign	32	3304	HCD	3304	493.15	24	5	2849.53	2849.53	669	112500	-1000	sp|P0A7M2|RL28_ECOLI	50S ribosomal protein L28 OS=Escherichia coli (strain K12) OX=83333 GN=rpmB PE=1 SV=2	2	27	M.SRVCQVTGKRPVTGNNRSHALNATKR.R	0	-	0	7	5	0.00162653	0	0
C:\Users\KyowonJeong\Desktop\flashida\msalign\apr23\new\Eclip_1481_MB_ms2.msalign	33	3307	HCD	3307	494.02	100	4	2028.1	2028.1	929	1127000	-1000	sp|P68191|SRA_ECOLI	Stationary-phase-induced ribosome-associated protein OS=Escherichia coli (strain K12) OX=83333 GN=sra PE=1 SV=1	22	40	R.KIVTEGDKSSVVNNPTGRK.R	0	-	0	24	18	4.50264e-07	0	0
C:\Users\KyowonJeong\Desktop\flashida\msalign\apr23\new\Eclip_1481_MB_ms2.msalign	34	3312	HCD	3312	495.49	28	5	2849.53	2849.53	669	166500	-1000	sp|P0A7M2|RL28_ECOLI	50S ribosomal protein L28 OS=Escherichia coli (strain K12) OX=83333 GN=rpmB PE=1 SV=2	2	27	M.SRVCQVTGKRPVTGNNRSHALNATKR.R	0	-	0	10	9	0.000143693	0	0
C:\Users\KyowonJeong\Desktop\flashida\msalign\apr23\new\Eclip_1481_MB_ms2.msalign	35	3314	HCD	3314	496.27	40	5	2849.53	2849.53	669	166500	-1000	sp|P0A7M2|RL28_ECOLI	50S ribosomal protein L28 OS=Escherichia coli (strain K12) OX=83333 GN=rpmB PE=1 SV=2	2	27	M.SRVCQVTGKRPVTGNNRSHALNATKR.R	0	-	0	8	8	0.000461827	0	0
C:\Users\KyowonJeong\Desktop\flashida\msalign\apr23\new\Eclip_1481_MB_ms2.msalign	36	3316	HCD	3316	496.93	18	5	2696.47	2696.47	1037	196900	-1000	sp|P60723|RL4_ECOLI	50S ribosomal protein L4 OS=Escherichia coli (strain K12) OX=83333 GN=rplD PE=1 SV=1	37	61	A.AGARQGTRAQKTRAEVTGSGKKPWR.Q	0	-	0	6	5	0.176479	0.00176866	0
C:\Users\KyowonJeong\Desktop\flashida\msalign\apr23\new\Eclip_1481_MB_ms2.msalign	37	3319	HCD	3319	497.78	86	4	2028.1	2028.1	929	1283000	-1000	sp|P68191|SRA_ECOLI	Stationary-phase-induced ribosome-associated protein OS=Escherichia coli (strain K12) OX=83333 GN=sra PE=1 SV=1	22	40	R.KIVTEGDKSSVVNNPTGRK.R	0	-	0	19	17	7.43921e-07	0	0
C:\Users\KyowonJeong\Desktop\flashida\msalign\apr23\new\Eclip_1481_MB_ms2.msalign	38	3321	HCD	3321	498.44	32	5	2849.53	2849.53	669	140900	-1000	sp|P0A7M2|RL28_ECOLI	50S ribosomal protein L28 OS=Escherichia coli (strain K12) OX=83333 GN=rpmB PE=1 SV=2	2	27	M.SRVCQVTGKRPVTGNNRSHALNATKR.R	0	-	0	12	10	1.31011e-05	0	0
C:\Users\KyowonJeong\Desktop\flashida\msalign\apr23\new\Eclip_1481_MB_ms2.msalign	39	3333	HCD	3333	500.45	30	5	2849.53	2849.53	669	134800	-1000	sp|P0A7M2|RL28_ECOLI	50S ribosomal protein L28 OS=Escherichia coli (strain K12) OX=83333 GN=rpmB PE=1 SV=2	2	27	M.SRVCQVTGKRPVTGNNRSHALNATKR.R	0	-	0	8	6	1.90704e-05	0	0
C:\Users\KyowonJeong\Desktop\flashida\msalign\apr23\new\Eclip_1481_MB_ms2.msalign	40	3351	HCD	3351	503.54	34	4	2028.1	2028.1	929	497200	-1000	sp|P68191|SRA_ECOLI	Stationary-phase-induced ribosome-associated protein OS=Escherichia coli (strain K12) OX=83333 GN=sra PE=1 SV=1	22	40	R.KIVTEGDKSSVVNNPTGRK.R	0	-	0	8	8	0.0240978	0.000184911	0
C:\Users\KyowonJeong\Desktop\flashida\msalign\apr23\new\Eclip_1481_MB_ms2.msalign	41	3357	HCD	3357	504.91	27	4	2028.1	2028.1	929	446400	-1000	sp|P68191|SRA_ECOLI	Stationary-phase-induced ribosome-associated protein OS=Escherichia coli (strain K12) OX=83333 GN=sra PE=1 SV=1	22	40	R.KIVTEGDKSSVVNNPTGRK.R	0	-	0	11	10	2.40968e-06	0	0
C:\Users\KyowonJeong\Desktop\flashida\msalign\apr23\new\Eclip_1481_MB_ms2.msalign	42	3358	HCD	3358	505.59	27	4	2028.1	2028.1	929	361100	-1000	sp|P68191|SRA_ECOLI	Stationary-phase-induced ribosome-associated protein OS=Escherichia coli (strain K12) OX=83333 GN=sra PE=1 SV=1	22	40	R.KIVTEGDKSSVVNNPTGRK.R	0	-	0	11	10	1.0747e-05	0	0
C:\Users\KyowonJeong\Desktop\flashida\msalign\apr23\new\Eclip_1481_MB_ms2.msalign	43	3377	HCD	3377	508.6	27	4	2028.1	2028.1	929	275200	-1000	sp|P68191|SRA_ECOLI	Stationary-phase-induced ribosome-associated protein OS=Escherichia coli (strain K12) OX=83333 GN=sra PE=1 SV=1	22	40	R.KIVTEGDKSSVVNNPTGRK.R	0	-	0	8	7	0.052056	0.000726348	0
C:\Users\KyowonJeong\Desktop\flashida\msalign\apr23\new\Eclip_1481_MB_ms2.msalign	44	3385	HCD	3385	509.96	15	4	2028.1	2028.1	929	370300	-1000	sp|P68191|SRA_ECOLI	Stationary-phase-induced ribosome-associated protein OS=Escherichia coli (strain K12) OX=83333 GN=sra PE=1 SV=1	22	40	R.KIVTEGDKSSVVNNPTGRK.R	0	-	0	6	6	0.00114388	0	0
C:\Users\KyowonJeong\Desktop\flashida\msalign\apr23\new\Eclip_1481_MB_ms2.msalign	45	3954	HCD	3954	595.73	48	6	3073.66	3073.66	781	704200	-1000	sp|P45577|PROQ_ECOLI	RNA chaperone ProQ OS=Escherichia coli (strain K12) OX=83333 GN=proQ PE=1 SV=2	121	147	K.KREAAATAGEKEDAPRRERKPRPTTPR.R	0	-	0	16	12	8.12308e-06	0	0
C:\Users\KyowonJeong\Desktop\flashida\msalign\apr23\new\Eclip_1481_MB_ms2.msalign	46	3981	HCD	3981	606.36	56	5	2849.53	2849.53	669	180500	-1000	sp|P0A7M2|RL28_ECOLI	50S ribosomal protein L28 OS=Escherichia coli (strain K12) OX=83333 GN=rpmB PE=1 SV=2	2	27	M.SRVCQVTGKRPVTGNNRSHALNATKR.R	0	-	0	10	10	8.79725e-05	0	0
C:\Users\KyowonJeong\Desktop\flashida\msalign\apr23\new\Eclip_1481_MB_ms2.msalign	47	3992	HCD	3992	610.04	27	4	2026.08	2026.08	1579	218000	-1000	sp|P0AEZ3|MIND_ECOLI	Septum site-determining protein MinD OS=Escherichia coli (strain K12) OX=83333 GN=minD PE=1 SV=2	159	176	G.ILASKSRRAENGEEPIKE.H	0	-	0	5	5	0.597364	0.00659837	0.0239793
C:\Users\KyowonJeong\Desktop\flashida\msalign\apr23\new\Eclip_1481_MB_ms2.msalign	48	3996	HCD	3996	611.46	51	5	2849.53	2849.53	669	314900	-1000	sp|P0A7M2|RL28_ECOLI	50S ribosomal protein L28 OS=Escherichia coli (strain K12) OX=83333 GN=rpmB PE=1 SV=2	2	27	M.SRVCQVTGKRPVTGNNRSHALNATKR.R	0	-	0	13	11	8.34797e-06	0	0
C:\Users\KyowonJeong\Desktop\flashida\msalign\apr23\new\Eclip_1481_MB_ms2.msalign	49	3999	HCD	3999	612.32	42	5	2849.53	2849.53	669	253800	-1000	sp|P0A7M2|RL28_ECOLI	50S ribosomal protein L28 OS=Escherichia coli (strain K12) OX=83333 GN=rpmB PE=1 SV=2	2	27	M.SRVCQVTGKRPVTGNNRSHALNATKR.R	0	-	0	14	9	5.79629e-05	0	0
C:\Users\KyowonJeong\Desktop\flashida\msalign\apr23\new\Eclip_1481_MB_ms2.msalign	50	4005	HCD	4005	614.4	51	5	2849.53	2849.53	669	327900	-1000	sp|P0A7M2|RL28_ECOLI	50S ribosomal protein L28 OS=Escherichia coli (strain K12) OX=83333 GN=rpmB PE=1 SV=2	2	27	M.SRVCQVTGKRPVTGNNRSHALNATKR.R	0	-	0	19	11	3.2377e-06	0	0
C:\Users\KyowonJeong\Desktop\flashida\msalign\apr23\new\Eclip_1481_MB_ms2.msalign	51	4009	HCD	4009	615.44	51	5	2849.54	2849.53	669	363900	-1000	sp|P0A7M2|RL28_ECOLI	50S ribosomal protein L28 OS=Escherichia coli (strain K12) OX=83333 GN=rpmB PE=1 SV=2	2	27	M.SRVCQVTGKRPVTGNNRSHALNATKR.R	0	-	0	13	10	0.000186442	0	0
C:\Users\KyowonJeong\Desktop\flashida\msalign\apr23\new\Eclip_1481_MB_ms2.msalign	52	4020	HCD	4020	618.68	16	5	2709.51	2709.51	556	114400	-1000	sp|P32684|RLUF_ECOLI	Dual-specificity RNA pseudouridine synthase RluF OS=Escherichia coli (strain K12) OX=83333 GN=rluF PE=1 SV=1	253	278	K.TAGIKRPVVKMEKTAEKGGRPASNGK.R	0	-	0	8	6	2.87437e-06	0	0
C:\Users\KyowonJeong\Desktop\flashida\msalign\apr23\new\Eclip_1481_MB_ms2.msalign	53	4023	HCD	4023	619.53	40	5	2849.53	2849.53	669	175100	-1000	sp|P0A7M2|RL28_ECOLI	50S ribosomal protein L28 OS=Escherichia coli (strain K12) OX=83333 GN=rpmB PE=1 SV=2	2	27	M.SRVCQVTGKRPVTGNNRSHALNATKR.R	0	-	0	12	8	0.000478186	0	0
C:\Users\KyowonJeong\Desktop\flashida\msalign\apr23\new\Eclip_1481_MB_ms2.msalign	54	4029	HCD	4029	621.17	38	5	2849.53	2849.53	669	215000	-1000	sp|P0A7M2|RL28_ECOLI	50S ribosomal protein L28 OS=Escherichia coli (strain K12) OX=83333 GN=rpmB PE=1 SV=2	2	27	M.SRVCQVTGKRPVTGNNRSHALNATKR.R	0	-	0	12	9	7.29744e-05	0	0
C:\Users\KyowonJeong\Desktop\flashida\msalign\apr23\new\Eclip_1481_MB_ms2.msalign	55	4039	HCD	4039	623.2	23	5	2709.51	2709.51	556	121300	-1000	sp|P32684|RLUF_ECOLI	Dual-specificity RNA pseudouridine synthase RluF OS=Escherichia coli (strain K12) OX=83333 GN=rluF PE=1 SV=1	253	278	K.TAGIKRPVVKMEKTAEKGGRPASNGK.R	0	-	0	7	5	0.0248481	0.000369617	0
C:\Users\KyowonJeong\Desktop\flashida\msalign\apr23\new\Eclip_1481_MB_ms2.msalign	56	4043	HCD	4043	624.58	24	5	2709.51	2709.51	556	156900	-1000	sp|P32684|RLUF_ECOLI	Dual-specificity RNA pseudouridine synthase RluF OS=Escherichia coli (strain K12) OX=83333 GN=rluF PE=1 SV=1	253	278	K.TAGIKRPVVKMEKTAEKGGRPASNGK.R	0	-	0	10	8	4.85218e-06	0	0
C:\Users\KyowonJeong\Desktop\flashida\msalign\apr23\new\Eclip_1481_MB_ms2.msalign	57	4046	HCD	4046	625.44	20	5	2709.51	2709.51	556	160900	-1000	sp|P32684|RLUF_ECOLI	Dual-specificity RNA pseudouridine synthase RluF OS=Escherichia coli (strain K12) OX=83333 GN=rluF PE=1 SV=1	253	278	K.TAGIKRPVVKMEKTAEKGGRPASNGK.R	0	-	0	11	8	0.000566384	0	0
C:\Users\KyowonJeong\Desktop\flashida\msalign\apr23\new\Eclip_1481_MB_ms2.msalign	58	4050	HCD	4050	626.25	25	5	2709.51	2709.51	556	143100	-1000	sp|P32684|RLUF_ECOLI	Dual-specificity RNA pseudouridine synthase RluF OS=Escherichia coli (strain K12) OX=83333 GN=rluF PE=1 SV=1	253	278	K.TAGIKRPVVKMEKTAEKGGRPASNGK.R	0	-	0	9	5	0.178194	0.00176803	0
C:\Users\KyowonJeong\Desktop\flashida\msalign\apr23\new\Eclip_1481_MB_ms2.msalign	59	4055	HCD	4055	627.47	31	5	2709.51	2709.51	556	128600	-1000	sp|P32684|RLUF_ECOLI	Dual-specificity RNA pseudouridine synthase RluF OS=Escherichia coli (strain K12) OX=83333 GN=rluF PE=1 SV=1	253	278	K.TAGIKRPVVKMEKTAEKGGRPASNGK.R	0	-	0	13	9	2.04234e-05	0	0
C:\Users\KyowonJeong\Desktop\flashida\msalign\apr23\new\Eclip_1481_MB_ms2.msalign	60	4056	HCD	4056	628.11	30	5	2709.51	2709.51	556	119900	-1000	sp|P32684|RLUF_ECOLI	Dual-specificity RNA pseudouridine synthase RluF OS=Escherichia coli (strain K12) OX=83333 GN=rluF PE=1 SV=1	253	278	K.TAGIKRPVVKMEKTAEKGGRPASNGK.R	0	-	0	9	6	0.218018	0.00211566	0
C:\Users\KyowonJeong\Desktop\flashida\msalign\apr23\new\Eclip_1481_MB_ms2.msalign	61	4057	HCD	4057	628.76	25	5	2709.51	2709.51	556	128600	-1000	sp|P32684|RLUF_ECOLI	Dual-specificity RNA pseudouridine synthase RluF OS=Escherichia coli (strain K12) OX=83333 GN=rluF PE=1 SV=1	253	278	K.TAGIKRPVVKMEKTAEKGGRPASNGK.R	0	-	0	8	7	0.00275841	0	0
C:\Users\KyowonJeong\Desktop\flashida\msalign\apr23\new\Eclip_1481_MB_ms2.msalign	62	4058	HCD	4058	629.38	31	4	2609.43	2609.42	592	251300	-1000	sp|P68191|SRA_ECOLI	Stationary-phase-induced ribosome-associated protein OS=Escherichia coli (strain K12) OX=83333 GN=sra PE=1 SV=1	22	45	R.KIVTEGDKSSVVNNPTGRKRPAEK.	0	-	0	14	9	2.13997e-06	0	0
C:\Users\KyowonJeong\Desktop\flashida\msalign\apr23\new\Eclip_1481_MB_ms2.msalign	63	4061	HCD	4061	630.65	41	5	2850.54	2849.53	669	113800	-1000	sp|P0A7M2|RL28_ECOLI	50S ribosomal protein L28 OS=Escherichia coli (strain K12) OX=83333 GN=rpmB PE=1 SV=2	2	27	M.SRVCQVTGKRPVTGNNRSHALNATKR.R	0	-	0	8	7	0.00243773	0	0
C:\Users\KyowonJeong\Desktop\flashida\msalign\apr23\new\Eclip_1481_MB_ms2.msalign	64	4063	HCD	4063	631.42	33	5	2850.54	2849.53	669	106000	-1000	sp|P0A7M2|RL28_ECOLI	50S ribosomal protein L28 OS=Escherichia coli (strain K12) OX=83333 GN=rpmB PE=1 SV=2	2	27	M.SRVCQVTGKRPVTGNNRSHALNATKR.R	0	-	0	10	7	6.64963e-06	0	0
C:\Users\KyowonJeong\Desktop\flashida\msalign\apr23\new\Eclip_1481_MB_ms2.msalign	65	4065	HCD	4065	632.08	33	5	2709.51	2709.51	556	163900	-1000	sp|P32684|RLUF_ECOLI	Dual-specificity RNA pseudouridine synthase RluF OS=Escherichia coli (strain K12) OX=83333 GN=rluF PE=1 SV=1	253	278	K.TAGIKRPVVKMEKTAEKGGRPASNGK.R	0	-	0	13	10	2.22738e-06	0	0
C:\Users\KyowonJeong\Desktop\flashida\msalign\apr23\new\Eclip_1481_MB_ms2.msalign	66	4067	HCD	4067	632.85	52	5	2709.51	2709.51	556	180200	-1000	sp|P32684|RLUF_ECOLI	Dual-specificity RNA pseudouridine synthase RluF OS=Escherichia coli (strain K12) OX=83333 GN=rluF PE=1 SV=1	253	278	K.TAGIKRPVVKMEKTAEKGGRPASNGK.R	0	-	0	22	14	8.53356e-09	0	0
C:\Users\KyowonJeong\Desktop\flashida\msalign\apr23\new\Eclip_1481_MB_ms2.msalign	67	4069	HCD	4069	633.51	60	5	2609.43	2609.42	592	379200	-1000	sp|P68191|SRA_ECOLI	Stationary-phase-induced ribosome-associated protein OS=Escherichia coli (strain K12) OX=83333 GN=sra PE=1 SV=1	22	45	R.KIVTEGDKSSVVNNPTGRKRPAEK.	0	-	0	16	12	1.10371e-10	0	0
C:\Users\KyowonJeong\Desktop\flashida\msalign\apr23\new\Eclip_1481_MB_ms2.msalign	68	4071	HCD	4071	634.29	39	5	2849.53	2849.53	669	311400	-1000	sp|P0A7M2|RL28_ECOLI	50S ribosomal protein L28 OS=Escherichia coli (strain K12) OX=83333 GN=rpmB PE=1 SV=2	2	27	M.SRVCQVTGKRPVTGNNRSHALNATKR.R	0	-	0	14	11	1.01222e-06	0	0
C:\Users\KyowonJeong\Desktop\flashida\msalign\apr23\new\Eclip_1481_MB_ms2.msalign	69	4073	HCD	4073	634.94	58	5	2709.51	2709.51	556	339800	-1000	sp|P32684|RLUF_ECOLI	Dual-specificity RNA pseudouridine synthase RluF OS=Escherichia coli (strain K12) OX=83333 GN=rluF PE=1 SV=1	253	278	K.TAGIKRPVVKMEKTAEKGGRPASNGK.R	0	-	0	18	12	5.34466e-06	0	0
C:\Users\KyowonJeong\Desktop\flashida\msalign\apr23\new\Eclip_1481_MB_ms2.msalign	70	4075	HCD	4075	635.71	61	5	2709.51	2709.51	556	313800	-1000	sp|P32684|RLUF_ECOLI	Dual-specificity RNA pseudouridine synthase RluF OS=Escherichia coli (strain K12) OX=83333 GN=rluF PE=1 SV=1	253	278	K.TAGIKRPVVKMEKTAEKGGRPASNGK.R	0	-	0	19	14	1.29107e-08	0	0
C:\Users\KyowonJeong\Desktop\flashida\msalign\apr23\new\Eclip_1481_MB_ms2.msalign	71	4076	HCD	4076	636.33	43	5	2849.53	2849.53	669	258400	-1000	sp|P0A7M2|RL28_ECOLI	50S ribosomal protein L28 OS=Escherichia coli (strain K12) OX=83333 GN=rpmB PE=1 SV=2	2	27	M.SRVCQVTGKRPVTGNNRSHALNATKR.R	0	-	0	12	10	5.78544e-06	0	0
C:\Users\KyowonJeong\Desktop\flashida\msalign\apr23\new\Eclip_1481_MB_ms2.msalign	72	4078	HCD	4078	636.98	47	5	2609.43	2609.42	592	557200	-1000	sp|P68191|SRA_ECOLI	Stationary-phase-induced ribosome-associated protein OS=Escherichia coli (strain K12) OX=83333 GN=sra PE=1 SV=1	22	45	R.KIVTEGDKSSVVNNPTGRKRPAEK.	0	-	0	17	12	1.24115e-09	0	0
C:\Users\KyowonJeong\Desktop\flashida\msalign\apr23\new\Eclip_1481_MB_ms2.msalign	73	4083	HCD	4083	638.54	35	5	2609.43	2609.42	592	589400	-1000	sp|P68191|SRA_ECOLI	Stationary-phase-induced ribosome-associated protein OS=Escherichia coli (strain K12) OX=83333 GN=sra PE=1 SV=1	22	45	R.KIVTEGDKSSVVNNPTGRKRPAEK.	0	-	0	8	7	6.57632e-05	0	0
C:\Users\KyowonJeong\Desktop\flashida\msalign\apr23\new\Eclip_1481_MB_ms2.msalign	74	4087	HCD	4087	639.42	12	4	2709.51	2709.51	556	569300	-1000	sp|P32684|RLUF_ECOLI	Dual-specificity RNA pseudouridine synthase RluF OS=Escherichia coli (strain K12) OX=83333 GN=rluF PE=1 SV=1	253	278	K.TAGIKRPVVKMEKTAEKGGRPASNGK.R	0	-	0	8	7	5.37997e-07	0	0
C:\Users\KyowonJeong\Desktop\flashida\msalign\apr23\new\Eclip_1481_MB_ms2.msalign	75	4088	HCD	4088	640.06	22	5	2609.43	2609.42	592	413100	-1000	sp|P68191|SRA_ECOLI	Stationary-phase-induced ribosome-associated protein OS=Escherichia coli (strain K12) OX=83333 GN=sra PE=1 SV=1	22	45	R.KIVTEGDKSSVVNNPTGRKRPAEK.	0	-	0	7	7	2.85904e-06	0	0
C:\Users\KyowonJeong\Desktop\flashida\msalign\apr23\new\Eclip_1481_MB_ms2.msalign	76	4091	HCD	4091	640.85	40	5	2849.53	2849.53	669	220600	-1000	sp|P0A7M2|RL28_ECOLI	50S ribosomal protein L28 OS=Escherichia coli (strain K12) OX=83333 GN=rpmB PE=1 SV=2	2	27	M.SRVCQVTGKRPVTGNNRSHALNATKR.R	0	-	0	13	9	0.000106205	0	0
C:\Users\KyowonJeong\Desktop\flashida\msalign\apr23\new\Eclip_1481_MB_ms2.msalign	77	4092	HCD	4092	641.49	77	5	2709.51	2709.51	556	362600	-1000	sp|P32684|RLUF_ECOLI	Dual-specificity RNA pseudouridine synthase RluF OS=Escherichia coli (strain K12) OX=83333 GN=rluF PE=1 SV=1	253	278	K.TAGIKRPVVKMEKTAEKGGRPASNGK.R	0	-	0	26	18	2.53452e-10	0	0
C:\Users\KyowonJeong\Desktop\flashida\msalign\apr23\new\Eclip_1481_MB_ms2.msalign	78	4094	HCD	4094	642.27	58	5	2709.5	2709.51	556	341200	-1000	sp|P32684|RLUF_ECOLI	Dual-specificity RNA pseudouridine synthase RluF OS=Escherichia coli (strain K12) OX=83333 GN=rluF PE=1 SV=1	253	278	K.TAGIKRPVVKMEKTAEKGGRPASNGK.R	0	-	0	20	15	1.59346e-10	0	0
C:\Users\KyowonJeong\Desktop\flashida\msalign\apr23\new\Eclip_1481_MB_ms2.msalign	79	4106	HCD	4106	644.99	62	5	2709.51	2709.51	556	380100	-1000	sp|P32684|RLUF_ECOLI	Dual-specificity RNA pseudouridine synthase RluF OS=Escherichia coli (strain K12) OX=83333 GN=rluF PE=1 SV=1	253	278	K.TAGIKRPVVKMEKTAEKGGRPASNGK.R	0	-	0	21	14	1.34303e-08	0	0
C:\Users\KyowonJeong\Desktop\flashida\msalign\apr23\new\Eclip_1481_MB_ms2.msalign	80	4113	HCD	4113	647.19	55	5	2709.51	2709.51	556	487400	-1000	sp|P32684|RLUF_ECOLI	Dual-specificity RNA pseudouridine synthase RluF OS=Escherichia coli (strain K12) OX=83333 GN=rluF PE=1 SV=1	253	278	K.TAGIKRPVVKMEKTAEKGGRPASNGK.R	0	-	0	14	10	0.000113544	0	0
C:\Users\KyowonJeong\Desktop\flashida\msalign\apr23\new\Eclip_1481_MB_ms2.msalign	81	4127	HCD	4127	649.81	39	5	2709.51	2709.51	556	277600	-1000	sp|P32684|RLUF_ECOLI	Dual-specificity RNA pseudouridine synthase RluF OS=Escherichia coli (strain K12) OX=83333 GN=rluF PE=1 SV=1	253	278	K.TAGIKRPVVKMEKTAEKGGRPASNGK.R	0	-	0	10	7	0.0335988	0.000550257	0
C:\Users\KyowonJeong\Desktop\flashida\msalign\apr23\new\Eclip_1481_MB_ms2.msalign	82	4128	HCD	4128	650.45	50	5	2709.51	2709.51	556	229000	-1000	sp|P32684|RLUF_ECOLI	Dual-specificity RNA pseudouridine synthase RluF OS=Escherichia coli (strain K12) OX=83333 GN=rluF PE=1 SV=1	253	278	K.TAGIKRPVVKMEKTAEKGGRPASNGK.R	0	-	0	16	10	4.56435e-05	0	0
C:\Users\KyowonJeong\Desktop\flashida\msalign\apr23\new\Eclip_1481_MB_ms2.msalign	83	4133	HCD	4133	651.98	50	5	2709.51	2709.51	556	229000	-1000	sp|P32684|RLUF_ECOLI	Dual-specificity RNA pseudouridine synthase RluF OS=Escherichia coli (strain K12) OX=83333 GN=rluF PE=1 SV=1	253	278	K.TAGIKRPVVKMEKTAEKGGRPASNGK.R	0	-	0	16	11	4.92644e-05	0	0
C:\Users\KyowonJeong\Desktop\flashida\msalign\apr23\new\Eclip_1481_MB_ms2.msalign	84	4136	HCD	4136	652.8	39	5	2709.5	2709.51	556	203400	-1000	sp|P32684|RLUF_ECOLI	Dual-specificity RNA pseudouridine synthase RluF OS=Escherichia coli (strain K12) OX=83333 GN=rluF PE=1 SV=1	253	278	K.TAGIKRPVVKMEKTAEKGGRPASNGK.R	0	-	0	19	14	2.94659e-11	0	0
C:\Users\KyowonJeong\Desktop\flashida\msalign\apr23\new\Eclip_1481_MB_ms2.msalign	85	4139	HCD	4139	653.67	30	5	2709.51	2709.51	556	247400	-1000	sp|P32684|RLUF_ECOLI	Dual-specificity RNA pseudouridine synthase RluF OS=Escherichia coli (strain K12) OX=83333 GN=rluF PE=1 SV=1	253	278	K.TAGIKRPVVKMEKTAEKGGRPASNGK.R	0	-	0	12	8	0.000495219	0	0
C:\Users\KyowonJeong\Desktop\flashida\msalign\apr23\new\Eclip_1481_MB_ms2.msalign	86	4142	HCD	4142	654.46	28	5	2709.51	2709.51	556	152800	-1000	sp|P32684|RLUF_ECOLI	Dual-specificity RNA pseudouridine synthase RluF OS=Escherichia coli (strain K12) OX=83333 GN=rluF PE=1 SV=1	253	278	K.TAGIKRPVVKMEKTAEKGGRPASNGK.R	0	-	0	8	6	0.0138548	0	0
C:\Users\KyowonJeong\Desktop\flashida\msalign\apr23\new\Eclip_1481_MB_ms2.msalign	87	4145	HCD	4145	655.33	26	5	2709.51	2709.51	556	152800	-1000	sp|P32684|RLUF_ECOLI	Dual-specificity RNA pseudouridine synthase RluF OS=Escherichia coli (strain K12) OX=83333 GN=rluF PE=1 SV=1	253	278	K.TAGIKRPVVKMEKTAEKGGRPASNGK.R	0	-	0	10	7	0.00523837	0	0
C:\Users\KyowonJeong\Desktop\flashida\msalign\apr23\new\Eclip_1481_MB_ms2.msalign	88	4148	HCD	4148	656.12	25	5	2709.51	2709.51	556	155000	-1000	sp|P32684|RLUF_ECOLI	Dual-specificity RNA pseudouridine synthase RluF OS=Escherichia coli (strain K12) OX=83333 GN=rluF PE=1 SV=1	253	278	K.TAGIKRPVVKMEKTAEKGGRPASNGK.R	0	-	0	10	6	0.168608	0.00177022	0
C:\Users\KyowonJeong\Desktop\flashida\msalign\apr23\new\Eclip_1481_MB_ms2.msalign	89	4153	HCD	4153	657.18	26	5	2709.51	2709.51	556	255700	-1000	sp|P32684|RLUF_ECOLI	Dual-specificity RNA pseudouridine synthase RluF OS=Escherichia coli (strain K12) OX=83333 GN=rluF PE=1 SV=1	253	278	K.TAGIKRPVVKMEKTAEKGGRPASNGK.R	0	-	0	12	9	2.26824e-06	0	0
C:\Users\KyowonJeong\Desktop\flashida\msalign\apr23\new\Eclip_1481_MB_ms2.msalign	90	4155	HCD	4155	657.95	28	5	2709.51	2709.51	556	202900	-1000	sp|P32684|RLUF_ECOLI	Dual-specificity RNA pseudouridine synthase RluF OS=Escherichia coli (strain K12) OX=83333 GN=rluF PE=1 SV=1	253	278	K.TAGIKRPVVKMEKTAEKGGRPASNGK.R	0	-	0	10	8	8.41803e-06	0	0
C:\Users\KyowonJeong\Desktop\flashida\msalign\apr23\new\Eclip_1481_MB_ms2.msalign	91	4160	HCD	4160	659.43	21	5	2710.51	2709.51	556	109000	-1000	sp|P32684|RLUF_ECOLI	Dual-specificity RNA pseudouridine synthase RluF OS=Escherichia coli (strain K12) OX=83333 GN=rluF PE=1 SV=1	253	278	K.TAGIKRPVVKMEKTAEKGGRPASNGK.R	0	-	0	7	7	5.44632e-05	0	0
C:\Users\KyowonJeong\Desktop\flashida\msalign\apr23\new\Eclip_1481_MB_ms2.msalign	92	4163	HCD	4163	660.26	29	5	2709.51	2709.51	556	144300	-1000	sp|P32684|RLUF_ECOLI	Dual-specificity RNA pseudouridine synthase RluF OS=Escherichia coli (strain K12) OX=83333 GN=rluF PE=1 SV=1	253	278	K.TAGIKRPVVKMEKTAEKGGRPASNGK.R	0	-	0	11	8	0.00375928	0	0
C:\Users\KyowonJeong\Desktop\flashida\msalign\apr23\new\Eclip_1481_MB_ms2.msalign	93	4166	HCD	4166	661.08	26	5	2709.51	2709.51	556	213500	-1000	sp|P32684|RLUF_ECOLI	Dual-specificity RNA pseudouridine synthase RluF OS=Escherichia coli (strain K12) OX=83333 GN=rluF PE=1 SV=1	253	278	K.TAGIKRPVVKMEKTAEKGGRPASNGK.R	0	-	0	8	6	0.0675938	0.00108362	0
C:\Users\KyowonJeong\Desktop\flashida\msalign\apr23\new\Eclip_1481_MB_ms2.msalign	94	4178	HCD	4178	663.89	14	5	2709.51	2709.51	556	188800	-1000	sp|P32684|RLUF_ECOLI	Dual-specificity RNA pseudouridine synthase RluF OS=Escherichia coli (strain K12) OX=83333 GN=rluF PE=1 SV=1	253	278	K.TAGIKRPVVKMEKTAEKGGRPASNGK.R	0	-	0	9	6	0.000178289	0	0
C:\Users\KyowonJeong\Desktop\flashida\msalign\apr23\new\Eclip_1481_MB_ms2.msalign	95	4180	HCD	4180	664.59	14	5	2709.51	2709.51	556	153400	-1000	sp|P32684|RLUF_ECOLI	Dual-specificity RNA pseudouridine synthase RluF OS=Escherichia coli (strain K12) OX=83333 GN=rluF PE=1 SV=1	253	278	K.TAGIKRPVVKMEKTAEKGGRPASNGK.R	0	-	0	6	5	0.00186548	0	0
C:\Users\KyowonJeong\Desktop\flashida\msalign\apr23\new\Eclip_1481_MB_ms2.msalign	96	4185	HCD	4185	666.23	19	5	2709.51	2709.51	556	93480	-1000	sp|P32684|RLUF_ECOLI	Dual-specificity RNA pseudouridine synthase RluF OS=Escherichia coli (strain K12) OX=83333 GN=rluF PE=1 SV=1	253	278	K.TAGIKRPVVKMEKTAEKGGRPASNGK.R	0	-	0	7	6	0.0274382	0.000368936	0
C:\Users\KyowonJeong\Desktop\flashida\msalign\apr23\new\Eclip_1481_MB_ms2.msalign	97	4192	HCD	4192	668.01	11	5	2710.52	2709.51	556	59580	-1000	sp|P32684|RLUF_ECOLI	Dual-specificity RNA pseudouridine synthase RluF OS=Escherichia coli (strain K12) OX=83333 GN=rluF PE=1 SV=1	253	278	K.TAGIKRPVVKMEKTAEKGGRPASNGK.R	0	-	0	7	5	0.00101275	0	0
C:\Users\KyowonJeong\Desktop\flashida\msalign\apr23\new\Eclip_1481_MB_ms2.msalign	98	4222	HCD	4222	674.63	13	5	2709.51	2709.51	556	88620	-1000	sp|P32684|RLUF_ECOLI	Dual-specificity RNA pseudouridine synthase RluF OS=Escherichia coli (strain K12) OX=83333 GN=rluF PE=1 SV=1	253	278	K.TAGIKRPVVKMEKTAEKGGRPASNGK.R	0	-	0	7	5	0.00308572	0	0
C:\Users\KyowonJeong\Desktop\flashida\msalign\apr23\new\Eclip_1481_MB_ms2.msalign	99	4530	HCD	4530	722.16	50	6	3073.67	3073.66	781	118100	-1000	sp|P45577|PROQ_ECOLI	RNA chaperone ProQ OS=Escherichia coli (strain K12) OX=83333 GN=proQ PE=1 SV=2	121	147	K.KREAAATAGEKEDAPRRERKPRPTTPR.R	0	-	0	14	13	2.59947e-06	0	0
C:\Users\KyowonJeong\Desktop\flashida\msalign\apr23\new\Eclip_1481_MB_ms2.msalign	100	4535	HCD	4535	723.69	42	6	3073.66	3073.66	781	240300	-1000	sp|P45577|PROQ_ECOLI	RNA chaperone ProQ OS=Escherichia coli (strain K12) OX=83333 GN=proQ PE=1 SV=2	121	147	K.KREAAATAGEKEDAPRRERKPRPTTPR.R	0	-	0	12	10	0.000696408	0	0
C:\Users\KyowonJeong\Desktop\flashida\msalign\apr23\new\Eclip_1481_MB_ms2.msalign	101	4543	HCD	4543	725.36	35	6	3073.66	3073.66	781	294700	-1000	sp|P45577|PROQ_ECOLI	RNA chaperone ProQ OS=Escherichia coli (strain K12) OX=83333 GN=proQ PE=1 SV=2	121	147	K.KREAAATAGEKEDAPRRERKPRPTTPR.R	0	-	0	12	9	0.000103064	0	0
C:\Users\KyowonJeong\Desktop\flashida\msalign\apr23\new\Eclip_1481_MB_ms2.msalign	102	4545	HCD	4545	726.22	25	6	3073.67	3073.66	781	273400	-1000	sp|P45577|PROQ_ECOLI	RNA chaperone ProQ OS=Escherichia coli (strain K12) OX=83333 GN=proQ PE=1 SV=2	121	147	K.KREAAATAGEKEDAPRRERKPRPTTPR.R	0	-	0	10	7	0.00366457	0	0
C:\Users\KyowonJeong\Desktop\flashida\msalign\apr23\new\Eclip_1481_MB_ms2.msalign	103	4556	HCD	4556	729.44	21	6	3073.66	3073.66	781	167400	-1000	sp|P45577|PROQ_ECOLI	RNA chaperone ProQ OS=Escherichia coli (strain K12) OX=83333 GN=proQ PE=1 SV=2	121	147	K.KREAAATAGEKEDAPRRERKPRPTTPR.R	0	-	0	8	5	0.117467	0.0017854	0
C:\Users\KyowonJeong\Desktop\flashida\msalign\apr23\new\Eclip_1481_MB_ms2.msalign	104	4566	HCD	4566	733.53	20	6	3073.66	3073.66	781	140000	-1000	sp|P45577|PROQ_ECOLI	RNA chaperone ProQ OS=Escherichia coli (strain K12) OX=83333 GN=proQ PE=1 SV=2	121	147	K.KREAAATAGEKEDAPRRERKPRPTTPR.R	0	-	0	8	5	0.00501325	0	0
C:\Users\KyowonJeong\Desktop\flashida\msalign\apr23\new\Eclip_1481_MB_ms2.msalign	105	4574	HCD	4574	736.44	45	4	2268.04	2268.05	1485	241400	-1000	sp|P76072|STFR_ECOLI	Prophage side tail fiber protein homolog StfR OS=Escherichia coli (strain K12) OX=83333 GN=stfR PE=3 SV=2	306	332	S.ASAASTSAGQASASATAAGKSAESAAS.S	0	-	0	7	5	0.122108	0.00178476	0.00677507
C:\Users\KyowonJeong\Desktop\flashida\msalign\apr23\new\Eclip_1481_MB_ms2.msalign	106	4618	HCD	4618	752.96	25	6	3073.67	3073.66	781	145700	-1000	sp|P45577|PROQ_ECOLI	RNA chaperone ProQ OS=Escherichia coli (strain K12) OX=83333 GN=proQ PE=1 SV=2	121	147	K.KREAAATAGEKEDAPRRERKPRPTTPR.R	0	-	0	10	7	0.000865433	0	0
C:\Users\KyowonJeong\Desktop\flashida\msalign\apr23\new\Eclip_1481_MB_ms2.msalign	107	4631	HCD	4631	756.29	22	6	3073.67	3073.66	781	131700	-1000	sp|P45577|PROQ_ECOLI	RNA chaperone ProQ OS=Escherichia coli (strain K12) OX=83333 GN=proQ PE=1 SV=2	121	147	K.KREAAATAGEKEDAPRRERKPRPTTPR.R	0	-	0	9	5	0.131657	0.00178126	0
C:\Users\KyowonJeong\Desktop\flashida\msalign\apr23\new\Eclip_1481_MB_ms2.msalign	108	4633	HCD	4633	756.99	28	6	3073.66	3073.66	781	160900	-1000	sp|P45577|PROQ_ECOLI	RNA chaperone ProQ OS=Escherichia coli (strain K12) OX=83333 GN=proQ PE=1 SV=2	121	147	K.KREAAATAGEKEDAPRRERKPRPTTPR.R	0	-	0	8	6	0.00817007	0	0
C:\Users\KyowonJeong\Desktop\flashida\msalign\apr23\new\Eclip_1481_MB_ms2.msalign	109	4635	HCD	4635	758.25	25	6	3073.67	3073.66	781	108600	-1000	sp|P45577|PROQ_ECOLI	RNA chaperone ProQ OS=Escherichia coli (strain K12) OX=83333 GN=proQ PE=1 SV=2	121	147	K.KREAAATAGEKEDAPRRERKPRPTTPR.R	0	-	0	9	8	0.000875549	0	0
C:\Users\KyowonJeong\Desktop\flashida\msalign\apr23\new\Eclip_1481_MB_ms2.msalign	110	4641	HCD	4641	760.5	20	6	3073.67	3073.66	781	139300	-1000	sp|P45577|PROQ_ECOLI	RNA chaperone ProQ OS=Escherichia coli (strain K12) OX=83333 GN=proQ PE=1 SV=2	121	147	K.KREAAATAGEKEDAPRRERKPRPTTPR.R	0	-	0	9	7	0.00185108	0	0
C:\Users\KyowonJeong\Desktop\flashida\msalign\apr23\new\Eclip_1481_MB_ms2.msalign	111	4644	HCD	4644	761.84	23	6	3073.67	3073.66	781	194400	-1000	sp|P45577|PROQ_ECOLI	RNA chaperone ProQ OS=Escherichia coli (strain K12) OX=83333 GN=proQ PE=1 SV=2	121	147	K.KREAAATAGEKEDAPRRERKPRPTTPR.R	0	-	0	9	7	0.0263396	0.000369208	0
C:\Users\KyowonJeong\Desktop\flashida\msalign\apr23\new\Eclip_1481_MB_ms2.msalign	112	4646	HCD	4646	762.69	33	6	3073.67	3073.66	781	139300	-1000	sp|P45577|PROQ_ECOLI	RNA chaperone ProQ OS=Escherichia coli (strain K12) OX=83333 GN=proQ PE=1 SV=2	121	147	K.KREAAATAGEKEDAPRRERKPRPTTPR.R	0	-	0	11	8	0.00044125	0	0
C:\Users\KyowonJeong\Desktop\flashida\msalign\apr23\new\Eclip_1481_MB_ms2.msalign	113	4652	HCD	4652	764.94	20	6	3074.66	3073.66	781	132000	-1000	sp|P45577|PROQ_ECOLI	RNA chaperone ProQ OS=Escherichia coli (strain K12) OX=83333 GN=proQ PE=1 SV=2	121	147	K.KREAAATAGEKEDAPRRERKPRPTTPR.R	0	-	0	9	6	0.000139991	0	0
C:\Users\KyowonJeong\Desktop\flashida\msalign\apr23\new\Eclip_1481_MB_ms2.msalign	114	4654	HCD	4654	765.77	19	6	3074.67	3073.66	781	140600	-1000	sp|P45577|PROQ_ECOLI	RNA chaperone ProQ OS=Escherichia coli (strain K12) OX=83333 GN=proQ PE=1 SV=2	121	147	K.KREAAATAGEKEDAPRRERKPRPTTPR.R	0	-	0	9	7	2.1591e-06	0	0
C:\Users\KyowonJeong\Desktop\flashida\msalign\apr23\new\Eclip_1481_MB_ms2.msalign	115	4665	HCD	4665	769.4	19	6	3073.66	3073.66	781	200400	-1000	sp|P45577|PROQ_ECOLI	RNA chaperone ProQ OS=Escherichia coli (strain K12) OX=83333 GN=proQ PE=1 SV=2	121	147	K.KREAAATAGEKEDAPRRERKPRPTTPR.R	0	-	0	9	7	0.00208388	0	0
C:\Users\KyowonJeong\Desktop\flashida\msalign\apr23\new\Eclip_1481_MB_ms2.msalign	116	4668	HCD	4668	770.22	22	6	3074.66	3073.66	781	133400	-1000	sp|P45577|PROQ_ECOLI	RNA chaperone ProQ OS=Escherichia coli (strain K12) OX=83333 GN=proQ PE=1 SV=2	121	147	K.KREAAATAGEKEDAPRRERKPRPTTPR.R	0	-	0	8	7	0.00184575	0	0
C:\Users\KyowonJeong\Desktop\flashida\msalign\apr23\new\Eclip_1481_MB_ms2.msalign	117	4672	HCD	4672	771.26	22	6	3073.66	3073.66	781	168900	-1000	sp|P45577|PROQ_ECOLI	RNA chaperone ProQ OS=Escherichia coli (strain K12) OX=83333 GN=proQ PE=1 SV=2	121	147	K.KREAAATAGEKEDAPRRERKPRPTTPR.R	0	-	0	8	8	0.00352948	0	0
C:\Users\KyowonJeong\Desktop\flashida\msalign\apr23\new\Eclip_1481_MB_ms2.msalign	118	4682	HCD	4682	774.46	23	6	3073.67	3073.66	781	133000	-1000	sp|P45577|PROQ_ECOLI	RNA chaperone ProQ OS=Escherichia coli (strain K12) OX=83333 GN=proQ PE=1 SV=2	121	147	K.KREAAATAGEKEDAPRRERKPRPTTPR.R	0	-	0	8	6	0.000657698	0	0
C:\Users\KyowonJeong\Desktop\flashida\msalign\apr23\new\Eclip_1481_MB_ms2.msalign	119	4692	HCD	4692	777.05	23	5	2709.51	2709.51	556	119000	-1000	sp|P32684|RLUF_ECOLI	Dual-specificity RNA pseudouridine synthase RluF OS=Escherichia coli (strain K12) OX=83333 GN=rluF PE=1 SV=1	253	278	K.TAGIKRPVVKMEKTAEKGGRPASNGK.R	0	-	0	9	6	0.00660655	0	0
C:\Users\KyowonJeong\Desktop\flashida\msalign\apr23\new\Eclip_1481_MB_ms2.msalign	120	4693	HCD	4693	777.69	55	5	2794.58	2794.58	1159	357900	-1000	sp|P0A7J7|RL11_ECOLI	50S ribosomal protein L11 OS=Escherichia coli (strain K12) OX=83333 GN=rplK PE=1 SV=2	82	108	K.KAAGIKSGSGKPNKDKVGKISRAQLQE.I	0	-	0	10	10	9.10504e-05	0	0
C:\Users\KyowonJeong\Desktop\flashida\msalign\apr23\new\Eclip_1481_MB_ms2.msalign	121	4700	HCD	4700	780.42	22	6	3425.72	3425.71	900	132100	-1000	sp|P21513|RNE_ECOLI	Ribonuclease E OS=Escherichia coli (strain K12) OX=83333 GN=rne PE=1 SV=6	651	679	T.AETRESRQQAEVTEKARTADEQQAPRRER.S	0	-	0	6	6	0.000683574	0	0
C:\Users\KyowonJeong\Desktop\flashida\msalign\apr23\new\Eclip_1481_MB_ms2.msalign	122	4704	HCD	4704	781.86	25	5	2709.51	2709.51	556	186200	-1000	sp|P32684|RLUF_ECOLI	Dual-specificity RNA pseudouridine synthase RluF OS=Escherichia coli (strain K12) OX=83333 GN=rluF PE=1 SV=1	253	278	K.TAGIKRPVVKMEKTAEKGGRPASNGK.R	0	-	0	11	7	0.00288662	0	0
C:\Users\KyowonJeong\Desktop\flashida\msalign\apr23\new\Eclip_1481_MB_ms2.msalign	123	4706	HCD	4706	782.63	52	5	2794.58	2794.58	1159	360300	-1000	sp|P0A7J7|RL11_ECOLI	50S ribosomal protein L11 OS=Escherichia coli (strain K12) OX=83333 GN=rplK PE=1 SV=2	82	108	K.KAAGIKSGSGKPNKDKVGKISRAQLQE.I	0	-	0	7	7	0.0737966	0.00108069	0
C:\Users\KyowonJeong\Desktop\flashida\msalign\apr23\new\Eclip_1481_MB_ms2.msalign	124	4712	HCD	4712	784.72	59	6	3425.71	3425.71	900	275600	-1000	sp|P21513|RNE_ECOLI	Ribonuclease E OS=Escherichia coli (strain K12) OX=83333 GN=rne PE=1 SV=6	651	679	T.AETRESRQQAEVTEKARTADEQQAPRRER.S	0	-	0	17	13	3.52375e-06	0	0
C:\Users\KyowonJeong\Desktop\flashida\msalign\apr23\new\Eclip_1481_MB_ms2.msalign	125	4714	HCD	4714	785.5	29	5	2709.52	2709.51	556	198300	-1000	sp|P32684|RLUF_ECOLI	Dual-specificity RNA pseudouridine synthase RluF OS=Escherichia coli (strain K12) OX=83333 GN=rluF PE=1 SV=1	253	278	K.TAGIKRPVVKMEKTAEKGGRPASNGK.R	0	-	0	7	7	0.000624247	0	0
C:\Users\KyowonJeong\Desktop\flashida\msalign\apr23\new\Eclip_1481_MB_ms2.msalign	126	4716	HCD	4716	786.16	42	5	2794.58	2794.58	1159	379400	-1000	sp|P0A7J7|RL11_ECOLI	50S ribosomal protein L11 OS=Escherichia coli (strain K12) OX=83333 GN=rplK PE=1 SV=2	82	108	K.KAAGIKSGSGKPNKDKVGKISRAQLQE.I	0	-	0	9	6	0.0200869	0	0
C:\Users\KyowonJeong\Desktop\flashida\msalign\apr23\new\Eclip_1481_MB_ms2.msalign	127	4718	HCD	4718	786.93	22	4	2794.58	2794.58	1159	107600	-1000	sp|P0A7J7|RL11_ECOLI	50S ribosomal protein L11 OS=Escherichia coli (strain K12) OX=83333 GN=rplK PE=1 SV=2	82	108	K.KAAGIKSGSGKPNKDKVGKISRAQLQE.I	0	-	0	13	9	0.000458811	0	0
C:\Users\KyowonJeong\Desktop\flashida\msalign\apr23\new\Eclip_1481_MB_ms2.msalign	128	4719	HCD	4719	787.55	73	6	3425.72	3425.71	900	442500	-1000	sp|P21513|RNE_ECOLI	Ribonuclease E OS=Escherichia coli (strain K12) OX=83333 GN=rne PE=1 SV=6	651	679	T.AETRESRQQAEVTEKARTADEQQAPRRER.S	0	-	0	12	10	0.000131778	0	0
C:\Users\KyowonJeong\Desktop\flashida\msalign\apr23\new\Eclip_1481_MB_ms2.msalign	129	4720	HCD	4720	788.16	87	5	2849.53	2849.53	669	2580000	-1000	sp|P0A7M2|RL28_ECOLI	50S ribosomal protein L28 OS=Escherichia coli (strain K12) OX=83333 GN=rpmB PE=1 SV=2	2	27	M.SRVCQVTGKRPVTGNNRSHALNATKR.R	0	-	0	20	14	2.90045e-07	0	0
C:\Users\KyowonJeong\Desktop\flashida\msalign\apr23\new\Eclip_1481_MB_ms2.msalign	130	4724	HCD	4724	789.59	55	6	3425.72	3425.71	900	323600	-1000	sp|P21513|RNE_ECOLI	Ribonuclease E OS=Escherichia coli (strain K12) OX=83333 GN=rne PE=1 SV=6	651	679	T.AETRESRQQAEVTEKARTADEQQAPRRER.S	0	-	0	9	8	0.00166721	0	0
C:\Users\KyowonJeong\Desktop\flashida\msalign\apr23\new\Eclip_1481_MB_ms2.msalign	131	4727	HCD	4727	790.86	20	5	2609.43	2609.42	592	544100	-1000	sp|P68191|SRA_ECOLI	Stationary-phase-induced ribosome-associated protein OS=Escherichia coli (strain K12) OX=83333 GN=sra PE=1 SV=1	22	45	R.KIVTEGDKSSVVNNPTGRKRPAEK.	0	-	0	6	6	8.71456e-06	0	0
C:\Users\KyowonJeong\Desktop\flashida\msalign\apr23\new\Eclip_1481_MB_ms2.msalign	132	4729	HCD	4729	791.65	52	6	3425.71	3425.71	900	336000	-1000	sp|P21513|RNE_ECOLI	Ribonuclease E OS=Escherichia coli (strain K12) OX=83333 GN=rne PE=1 SV=6	651	679	T.AETRESRQQAEVTEKARTADEQQAPRRER.S	0	-	0	8	8	7.1064e-05	0	0
C:\Users\KyowonJeong\Desktop\flashida\msalign\apr23\new\Eclip_1481_MB_ms2.msalign	133	4736	HCD	4736	794.35	27	5	2709.52	2709.51	556	189300	-1000	sp|P32684|RLUF_ECOLI	Dual-specificity RNA pseudouridine synthase RluF OS=Escherichia coli (strain K12) OX=83333 GN=rluF PE=1 SV=1	253	278	K.TAGIKRPVVKMEKTAEKGGRPASNGK.R	0	-	0	5	5	0.835465	0.00864304	0
C:\Users\KyowonJeong\Desktop\flashida\msalign\apr23\new\Eclip_1481_MB_ms2.msalign	134	4738	HCD	4738	795.13	49	6	3425.71	3425.71	900	324600	-1000	sp|P21513|RNE_ECOLI	Ribonuclease E OS=Escherichia coli (strain K12) OX=83333 GN=rne PE=1 SV=6	651	679	T.AETRESRQQAEVTEKARTADEQQAPRRER.S	0	-	0	14	12	2.32771e-07	0	0
C:\Users\KyowonJeong\Desktop\flashida\msalign\apr23\new\Eclip_1481_MB_ms2.msalign	135	4739	HCD	4739	795.74	14	5	2709.51	2709.51	556	218800	-1000	sp|P32684|RLUF_ECOLI	Dual-specificity RNA pseudouridine synthase RluF OS=Escherichia coli (strain K12) OX=83333 GN=rluF PE=1 SV=1	253	278	K.TAGIKRPVVKMEKTAEKGGRPASNGK.R	0	-	0	7	6	8.70025e-05	0	0
C:\Users\KyowonJeong\Desktop\flashida\msalign\apr23\new\Eclip_1481_MB_ms2.msalign	136	4744	HCD	4744	797.79	22	5	2709.51	2709.51	556	218800	-1000	sp|P32684|RLUF_ECOLI	Dual-specificity RNA pseudouridine synthase RluF OS=Escherichia coli (strain K12) OX=83333 GN=rluF PE=1 SV=1	253	278	K.TAGIKRPVVKMEKTAEKGGRPASNGK.R	0	-	0	7	6	0.0169998	0	0
C:\Users\KyowonJeong\Desktop\flashida\msalign\apr23\new\Eclip_1481_MB_ms2.msalign	137	4745	HCD	4745	798.41	27	6	3425.71	3425.71	900	312200	-1000	sp|P21513|RNE_ECOLI	Ribonuclease E OS=Escherichia coli (strain K12) OX=83333 GN=rne PE=1 SV=6	651	679	T.AETRESRQQAEVTEKARTADEQQAPRRER.S	0	-	0	8	8	0.00050545	0	0
C:\Users\KyowonJeong\Desktop\flashida\msalign\apr23\new\Eclip_1481_MB_ms2.msalign	138	4749	HCD	4749	799.84	22	6	3426.72	3425.71	900	2882000	-1000	sp|P21513|RNE_ECOLI	Ribonuclease E OS=Escherichia coli (strain K12) OX=83333 GN=rne PE=1 SV=6	651	679	T.AETRESRQQAEVTEKARTADEQQAPRRER.S	0	-	0	6	5	0.0197275	0	0
C:\Users\KyowonJeong\Desktop\flashida\msalign\apr23\new\Eclip_1481_MB_ms2.msalign	139	4750	HCD	4750	800.45	30	5	2849.53	2849.53	669	188100	-1000	sp|P0A7M2|RL28_ECOLI	50S ribosomal protein L28 OS=Escherichia coli (strain K12) OX=83333 GN=rpmB PE=1 SV=2	2	27	M.SRVCQVTGKRPVTGNNRSHALNATKR.R	0	-	0	12	8	3.8352e-05	0	0
C:\Users\KyowonJeong\Desktop\flashida\msalign\apr23\new\Eclip_1481_MB_ms2.msalign	140	4871	HCD	4871	833.97	21	6	3073.66	3073.66	781	163000	-1000	sp|P45577|PROQ_ECOLI	RNA chaperone ProQ OS=Escherichia coli (strain K12) OX=83333 GN=proQ PE=1 SV=2	121	147	K.KREAAATAGEKEDAPRRERKPRPTTPR.R	0	-	0	8	6	0.0682694	0.00108303	0
C:\Users\KyowonJeong\Desktop\flashida\msalign\apr23\new\Eclip_1481_MB_ms2.msalign	141	4878	HCD	4878	835.23	37	6	3073.66	3073.66	781	172700	-1000	sp|P45577|PROQ_ECOLI	RNA chaperone ProQ OS=Escherichia coli (strain K12) OX=83333 GN=proQ PE=1 SV=2	121	147	K.KREAAATAGEKEDAPRRERKPRPTTPR.R	0	-	0	13	7	0.0103267	0	0
C:\Users\KyowonJeong\Desktop\flashida\msalign\apr23\new\Eclip_1481_MB_ms2.msalign	142	4884	HCD	4884	836.83	39	6	3073.66	3073.66	781	221100	-1000	sp|P45577|PROQ_ECOLI	RNA chaperone ProQ OS=Escherichia coli (strain K12) OX=83333 GN=proQ PE=1 SV=2	121	147	K.KREAAATAGEKEDAPRRERKPRPTTPR.R	0	-	0	14	11	3.45801e-05	0	0
C:\Users\KyowonJeong\Desktop\flashida\msalign\apr23\new\Eclip_1481_MB_ms2.msalign	143	4885	HCD	4885	837.47	42	6	3073.66	3073.66	781	221100	-1000	sp|P45577|PROQ_ECOLI	RNA chaperone ProQ OS=Escherichia coli (strain K12) OX=83333 GN=proQ PE=1 SV=2	121	147	K.KREAAATAGEKEDAPRRERKPRPTTPR.R	0	-	0	13	10	0.00014981	0	0
C:\Users\KyowonJeong\Desktop\flashida\msalign\apr23\new\Eclip_1481_MB_ms2.msalign	144	4893	HCD	4893	838.74	52	6	3073.66	3073.66	781	335700	-1000	sp|P45577|PROQ_ECOLI	RNA chaperone ProQ OS=Escherichia coli (strain K12) OX=83333 GN=proQ PE=1 SV=2	121	147	K.KREAAATAGEKEDAPRRERKPRPTTPR.R	0	-	0	13	10	0.000662837	0	0
C:\Users\KyowonJeong\Desktop\flashida\msalign\apr23\new\Eclip_1481_MB_ms2.msalign	145	4902	HCD	4902	840.96	54	6	3073.67	3073.66	781	473900	-1000	sp|P45577|PROQ_ECOLI	RNA chaperone ProQ OS=Escherichia coli (strain K12) OX=83333 GN=proQ PE=1 SV=2	121	147	K.KREAAATAGEKEDAPRRERKPRPTTPR.R	0	-	0	20	13	2.37923e-06	0	0
C:\Users\KyowonJeong\Desktop\flashida\msalign\apr23\new\Eclip_1481_MB_ms2.msalign	146	4920	HCD	4920	843.83	110	6	3073.66	3073.66	781	840000	-1000	sp|P45577|PROQ_ECOLI	RNA chaperone ProQ OS=Escherichia coli (strain K12) OX=83333 GN=proQ PE=1 SV=2	121	147	K.KREAAATAGEKEDAPRRERKPRPTTPR.R	0	-	0	24	16	2.36362e-06	0	0
C:\Users\KyowonJeong\Desktop\flashida\msalign\apr23\new\Eclip_1481_MB_ms2.msalign	147	4924	HCD	4924	844.91	123	6	3073.66	3073.66	781	840000	-1000	sp|P45577|PROQ_ECOLI	RNA chaperone ProQ OS=Escherichia coli (strain K12) OX=83333 GN=proQ PE=1 SV=2	121	147	K.KREAAATAGEKEDAPRRERKPRPTTPR.R	0	-	0	24	16	1.24495e-06	0	0
C:\Users\KyowonJeong\Desktop\flashida\msalign\apr23\new\Eclip_1481_MB_ms2.msalign	148	4925	HCD	4925	845.55	131	6	3073.66	3073.66	781	840000	-1000	sp|P45577|PROQ_ECOLI	RNA chaperone ProQ OS=Escherichia coli (strain K12) OX=83333 GN=proQ PE=1 SV=2	121	147	K.KREAAATAGEKEDAPRRERKPRPTTPR.R	0	-	0	23	16	6.10096e-07	0	0
C:\Users\KyowonJeong\Desktop\flashida\msalign\apr23\new\Eclip_1481_MB_ms2.msalign	149	4932	HCD	4932	847.04	177	6	3073.66	3073.66	781	1950000	-1000	sp|P45577|PROQ_ECOLI	RNA chaperone ProQ OS=Escherichia coli (strain K12) OX=83333 GN=proQ PE=1 SV=2	121	147	K.KREAAATAGEKEDAPRRERKPRPTTPR.R	0	-	0	27	19	6.55985e-07	0	0
C:\Users\KyowonJeong\Desktop\flashida\msalign\apr23\new\Eclip_1481_MB_ms2.msalign	150	4938	HCD	4938	848.68	188	6	3073.66	3073.66	781	1546000	-1000	sp|P45577|PROQ_ECOLI	RNA chaperone ProQ OS=Escherichia coli (strain K12) OX=83333 GN=proQ PE=1 SV=2	121	147	K.KREAAATAGEKEDAPRRERKPRPTTPR.R	0	-	0	34	22	2.73248e-08	0	0
C:\Users\KyowonJeong\Desktop\flashida\msalign\apr23\new\Eclip_1481_MB_ms2.msalign	151	4941	HCD	4941	849.51	174	6	3073.66	3073.66	781	2687000	-1000	sp|P45577|PROQ_ECOLI	RNA chaperone ProQ OS=Escherichia coli (strain K12) OX=83333 GN=proQ PE=1 SV=2	121	147	K.KREAAATAGEKEDAPRRERKPRPTTPR.R	0	-	0	26	16	4.40002e-06	0	0
C:\Users\KyowonJeong\Desktop\flashida\msalign\apr23\new\Eclip_1481_MB_ms2.msalign	152	4944	HCD	4944	850.33	172	6	3073.66	3073.66	781	2687000	-1000	sp|P45577|PROQ_ECOLI	RNA chaperone ProQ OS=Escherichia coli (strain K12) OX=83333 GN=proQ PE=1 SV=2	121	147	K.KREAAATAGEKEDAPRRERKPRPTTPR.R	0	-	0	31	22	1.49463e-08	0	0
C:\Users\KyowonJeong\Desktop\flashida\msalign\apr23\new\Eclip_1481_MB_ms2.msalign	153	4951	HCD	4951	851.6	162	6	3073.66	3073.66	781	2687000	-1000	sp|P45577|PROQ_ECOLI	RNA chaperone ProQ OS=Escherichia coli (strain K12) OX=83333 GN=proQ PE=1 SV=2	121	147	K.KREAAATAGEKEDAPRRERKPRPTTPR.R	0	-	0	29	20	9.68966e-08	0	0
C:\Users\KyowonJeong\Desktop\flashida\msalign\apr23\new\Eclip_1481_MB_ms2.msalign	154	4964	HCD	4964	854.96	155	6	3073.66	3073.66	781	2538000	-1000	sp|P45577|PROQ_ECOLI	RNA chaperone ProQ OS=Escherichia coli (strain K12) OX=83333 GN=proQ PE=1 SV=2	121	147	K.KREAAATAGEKEDAPRRERKPRPTTPR.R	0	-	0	25	19	2.96939e-07	0	0
C:\Users\KyowonJeong\Desktop\flashida\msalign\apr23\new\Eclip_1481_MB_ms2.msalign	155	4973	HCD	4973	858.01	159	6	3073.67	3073.66	781	2162000	-1000	sp|P45577|PROQ_ECOLI	RNA chaperone ProQ OS=Escherichia coli (strain K12) OX=83333 GN=proQ PE=1 SV=2	121	147	K.KREAAATAGEKEDAPRRERKPRPTTPR.R	0	-	0	26	17	1.41349e-05	0	0
C:\Users\KyowonJeong\Desktop\flashida\msalign\apr23\new\Eclip_1481_MB_ms2.msalign	156	4974	HCD	4974	858.62	54	5	2849.53	2849.53	669	887100	-1000	sp|P0A7M2|RL28_ECOLI	50S ribosomal protein L28 OS=Escherichia coli (strain K12) OX=83333 GN=rpmB PE=1 SV=2	2	27	M.SRVCQVTGKRPVTGNNRSHALNATKR.R	0	-	0	14	10	9.12307e-06	0	0
C:\Users\KyowonJeong\Desktop\flashida\msalign\apr23\new\Eclip_1481_MB_ms2.msalign	157	4979	HCD	4979	860.68	68	5	3126.55	3126.54	1364	649400	-1000	sp|P02359|RS7_ECOLI	30S ribosomal protein S7 OS=Escherichia coli (strain K12) OX=83333 GN=rpsG PE=1 SV=3	122	152	A.NELSDAAENKGTAVKKRED(VHRMAEANKAFA)[-273.1537].H	1	-	0	15	9	0.888772	0.0093216	0
C:\Users\KyowonJeong\Desktop\flashida\msalign\apr23\new\Eclip_1481_MB_ms2.msalign	158	4983	HCD	4983	862.56	176	6	3073.66	3073.66	781	2283000	-1000	sp|P45577|PROQ_ECOLI	RNA chaperone ProQ OS=Escherichia coli (strain K12) OX=83333 GN=proQ PE=1 SV=2	121	147	K.KREAAATAGEKEDAPRRERKPRPTTPR.R	0	-	0	32	19	1.15338e-06	0	0
C:\Users\KyowonJeong\Desktop\flashida\msalign\apr23\new\Eclip_1481_MB_ms2.msalign	159	4987	HCD	4987	863.99	22	5	2613.3	2613.29	1369	386400	-1000	sp|P02359|RS7_ECOLI	30S ribosomal protein S7 OS=Escherichia coli (strain K12) OX=83333 GN=rpsG PE=1 SV=3	122	147	A.NELSDAAENK(GTAVKKREDVHR)[-255.1244]MAEA.N	1	-	0	10	8	0.00876748	0	0
C:\Users\KyowonJeong\Desktop\flashida\msalign\apr23\new\Eclip_1481_MB_ms2.msalign	160	4989	HCD	4989	864.77	60	4	2268.04	2268.05	1485	453400	-1000	sp|P76072|STFR_ECOLI	Prophage side tail fiber protein homolog StfR OS=Escherichia coli (strain K12) OX=83333 GN=stfR PE=3 SV=2	306	332	S.ASAASTSAGQASASATAAGKSAESAAS.S	0	-	0	6	5	0.268037	0.00299085	0.00677507
C:\Users\KyowonJeong\Desktop\flashida\msalign\apr23\new\Eclip_1481_MB_ms2.msalign	161	4993	HCD	4993	866.65	85	5	3126.55	3126.54	1364	637700	-1000	sp|P02359|RS7_ECOLI	30S ribosomal protein S7 OS=Escherichia coli (strain K12) OX=83333 GN=rpsG PE=1 SV=3	122	149	A.NELSDAAENKGTAVKKRED(VHRMA)[15.9910]EANK.A	1	-	0	16	11	0.00803526	0	0
C:\Users\KyowonJeong\Desktop\flashida\msalign\apr23\new\Eclip_1481_MB_ms2.msalign	162	4996	HCD	4996	868.04	46	5	2709.51	2709.51	556	221400	-1000	sp|P32684|RLUF_ECOLI	Dual-specificity RNA pseudouridine synthase RluF OS=Escherichia coli (strain K12) OX=83333 GN=rluF PE=1 SV=1	253	278	K.TAGIKRPVVKMEKTAEKGGRPASNGK.R	0	-	0	9	7	0.083464	0.00107797	0
C:\Users\KyowonJeong\Desktop\flashida\msalign\apr23\new\Eclip_1481_MB_ms2.msalign	163	5007	HCD	5007	872.75	73	4	2103.06	2103.06	881	524000	-1000	sp|P0A8T7|RPOC_ECOLI	DNA-directed RNA polymerase subunit beta' OS=Escherichia coli (strain K12) OX=83333 GN=rpoC PE=1 SV=1	199	215	C.EQLREELNETNSETKRK.K	0	-	0	12	12	2.62235e-06	0	0
C:\Users\KyowonJeong\Desktop\flashida\msalign\apr23\new\Eclip_1481_MB_ms2.msalign	164	5011	HCD	5011	874.19	37	5	2930.57	2930.57	1244	471600	-1000	sp|P60723|RL4_ECOLI	50S ribosomal protein L4 OS=Escherichia coli (strain K12) OX=83333 GN=rplD PE=1 SV=1	35	61	A.YAAGARQGTRAQKTRAEVTGSGKKPWR.Q	0	-	0	9	8	0.000570289	0	0
C:\Users\KyowonJeong\Desktop\flashida\msalign\apr23\new\Eclip_1481_MB_ms2.msalign	165	5012	HCD	5012	874.8	16	7	4509.27	4509.26	742	260700	-1000	sp|P21513|RNE_ECOLI	Ribonuclease E OS=Escherichia coli (strain K12) OX=83333 GN=rne PE=1 SV=6	644	681	R.RQAQQQTAETRESRQQAEVTEKARTADEQQAPRRERSR.R	0	-	0	7	7	0.00658956	0	0
C:\Users\KyowonJeong\Desktop\flashida\msalign\apr23\new\Eclip_1481_MB_ms2.msalign	166	5014	HCD	5014	875.46	181	6	3073.66	3073.66	781	2862000	-1000	sp|P45577|PROQ_ECOLI	RNA chaperone ProQ OS=Escherichia coli (strain K12) OX=83333 GN=proQ PE=1 SV=2	121	147	K.KREAAATAGEKEDAPRRERKPRPTTPR.R	0	-	0	25	17	2.2782e-05	0	0
C:\Users\KyowonJeong\Desktop\flashida\msalign\apr23\new\Eclip_1481_MB_ms2.msalign	167	5016	HCD	5016	876.24	26	7	4509.27	4509.26	742	384400	-1000	sp|P21513|RNE_ECOLI	Ribonuclease E OS=Escherichia coli (strain K12) OX=83333 GN=rne PE=1 SV=6	644	681	R.RQAQQQTAETRESRQQAEVTEKARTADEQQAPRRERSR.R	0	-	0	8	8	0.000976632	0	0
C:\Users\KyowonJeong\Desktop\flashida\msalign\apr23\new\Eclip_1481_MB_ms2.msalign	168	5020	HCD	5020	877.66	27	7	4509.27	4509.26	742	834900	-1000	sp|P21513|RNE_ECOLI	Ribonuclease E OS=Escherichia coli (strain K12) OX=83333 GN=rne PE=1 SV=6	644	681	R.RQAQQQTAETRESRQQAEVTEKARTADEQQAPRRERSR.R	0	-	0	8	8	0.000317353	0	0
C:\Users\KyowonJeong\Desktop\flashida\msalign\apr23\new\Eclip_1481_MB_ms2.msalign	169	5021	HCD	5021	878.28	33	5	2930.57	2930.57	1244	4033000	-1000	sp|P60723|RL4_ECOLI	50S ribosomal protein L4 OS=Escherichia coli (strain K12) OX=83333 GN=rplD PE=1 SV=1	35	61	A.YAAGARQGTRAQKTRAEVTGSGKKPWR.Q	0	-	0	8	6	0.0109601	0	0
C:\Users\KyowonJeong\Desktop\flashida\msalign\apr23\new\Eclip_1481_MB_ms2.msalign	170	5024	HCD	5024	879.55	171	6	3073.66	3073.66	781	2558000	-1000	sp|P45577|PROQ_ECOLI	RNA chaperone ProQ OS=Escherichia coli (strain K12) OX=83333 GN=proQ PE=1 SV=2	121	147	K.KREAAATAGEKEDAPRRERKPRPTTPR.R	0	-	0	24	17	6.80336e-06	0	0
C:\Users\KyowonJeong\Desktop\flashida\msalign\apr23\new\Eclip_1481_MB_ms2.msalign	171	5026	HCD	5026	880.34	165	6	3073.66	3073.66	781	2558000	-1000	sp|P45577|PROQ_ECOLI	RNA chaperone ProQ OS=Escherichia coli (strain K12) OX=83333 GN=proQ PE=1 SV=2	121	147	K.KREAAATAGEKEDAPRRERKPRPTTPR.R	0	-	0	27	20	3.69247e-07	0	0
C:\Users\KyowonJeong\Desktop\flashida\msalign\apr23\new\Eclip_1481_MB_ms2.msalign	172	5027	HCD	5027	880.95	63	6	4509.26	4509.26	742	902800	-1000	sp|P21513|RNE_ECOLI	Ribonuclease E OS=Escherichia coli (strain K12) OX=83333 GN=rne PE=1 SV=6	644	681	R.RQAQQQTAETRESRQQAEVTEKARTADEQQAPRRERSR.R	0	-	0	18	16	5.11102e-09	0	0
C:\Users\KyowonJeong\Desktop\flashida\msalign\apr23\new\Eclip_1481_MB_ms2.msalign	173	5028	HCD	5028	881.56	21	4	2103.06	2103.06	881	481500	-1000	sp|P0A8T7|RPOC_ECOLI	DNA-directed RNA polymerase subunit beta' OS=Escherichia coli (strain K12) OX=83333 GN=rpoC PE=1 SV=1	199	215	C.EQLREELNETNSETKRK.K	0	-	0	9	8	1.50768e-07	0	0
C:\Users\KyowonJeong\Desktop\flashida\msalign\apr23\new\Eclip_1481_MB_ms2.msalign	174	5035	HCD	5035	884.27	74	6	4509.27	4509.26	742	2705000	-1000	sp|P21513|RNE_ECOLI	Ribonuclease E OS=Escherichia coli (strain K12) OX=83333 GN=rne PE=1 SV=6	644	681	R.RQAQQQTAETRESRQQAEVTEKARTADEQQAPRRERSR.R	0	-	0	17	13	7.13525e-07	0	0
C:\Users\KyowonJeong\Desktop\flashida\msalign\apr23\new\Eclip_1481_MB_ms2.msalign	175	5037	HCD	5037	885.05	47	5	2779.65	2779.65	779	1422000	-1000	sp|P60624|RL24_ECOLI	50S ribosomal protein L24 OS=Escherichia coli (strain K12) OX=83333 GN=rplX PE=1 SV=2	2	26	M.AAKIRRDDEVIVLTGKDKGKRGKVK.N	0	-	0	15	13	1.4629e-08	0	0
C:\Users\KyowonJeong\Desktop\flashida\msalign\apr23\new\Eclip_1481_MB_ms2.msalign	176	5041	HCD	5041	886.94	86	6	4509.26	4509.26	742	3952000	-1000	sp|P21513|RNE_ECOLI	Ribonuclease E OS=Escherichia coli (strain K12) OX=83333 GN=rne PE=1 SV=6	644	681	R.RQAQQQTAETRESRQQAEVTEKARTADEQQAPRRERSR.R	0	-	0	16	13	3.09068e-06	0	0
C:\Users\KyowonJeong\Desktop\flashida\msalign\apr23\new\Eclip_1481_MB_ms2.msalign	177	5043	HCD	5043	887.72	79	6	4509.27	4509.26	742	3723000	-1000	sp|P21513|RNE_ECOLI	Ribonuclease E OS=Escherichia coli (strain K12) OX=83333 GN=rne PE=1 SV=6	644	681	R.RQAQQQTAETRESRQQAEVTEKARTADEQQAPRRERSR.R	0	-	0	18	16	1.32566e-07	0	0
C:\Users\KyowonJeong\Desktop\flashida\msalign\apr23\new\Eclip_1481_MB_ms2.msalign	178	5045	HCD	5045	888.95	150	4	2213.23	2213.23	860	1727000	-1000	sp|P0A7U3|RS19_ECOLI	30S ribosomal protein S19 OS=Escherichia coli (strain K12) OX=83333 GN=rpsS PE=1 SV=2	18	36	K.KVEKAVESGDKKPLRTWSR.R	0	-	0	28	19	2.92412e-07	0	0
C:\Users\KyowonJeong\Desktop\flashida\msalign\apr23\new\Eclip_1481_MB_ms2.msalign	179	5047	HCD	5047	889.6	105	6	3073.67	3073.66	781	1336000	-1000	sp|P45577|PROQ_ECOLI	RNA chaperone ProQ OS=Escherichia coli (strain K12) OX=83333 GN=proQ PE=1 SV=2	121	147	K.KREAAATAGEKEDAPRRERKPRPTTPR.R	0	-	0	21	16	1.30877e-06	0	0
C:\Users\KyowonJeong\Desktop\flashida\msalign\apr23\new\Eclip_1481_MB_ms2.msalign	180	5049	HCD	5049	890.38	138	4	2213.23	2213.23	860	2431000	-1000	sp|P0A7U3|RS19_ECOLI	30S ribosomal protein S19 OS=Escherichia coli (strain K12) OX=83333 GN=rpsS PE=1 SV=2	18	36	K.KVEKAVESGDKKPLRTWSR.R	0	-	0	28	18	4.20902e-06	0	0
C:\Users\KyowonJeong\Desktop\flashida\msalign\apr23\new\Eclip_1481_MB_ms2.msalign	181	5051	HCD	5051	891.04	69	6	4509.27	4509.26	742	4330000	-1000	sp|P21513|RNE_ECOLI	Ribonuclease E OS=Escherichia coli (strain K12) OX=83333 GN=rne PE=1 SV=6	644	681	R.RQAQQQTAETRESRQQAEVTEKARTADEQQAPRRERSR.R	0	-	0	15	13	5.99947e-07	0	0
C:\Users\KyowonJeong\Desktop\flashida\msalign\apr23\new\Eclip_1481_MB_ms2.msalign	182	5053	HCD	5053	891.82	76	6	4509.27	4509.26	742	4330000	-1000	sp|P21513|RNE_ECOLI	Ribonuclease E OS=Escherichia coli (strain K12) OX=83333 GN=rne PE=1 SV=6	644	681	R.RQAQQQTAETRESRQQAEVTEKARTADEQQAPRRERSR.R	0	-	0	13	12	7.48152e-06	0	0
C:\Users\KyowonJeong\Desktop\flashida\msalign\apr23\new\Eclip_1481_MB_ms2.msalign	183	5055	HCD	5055	892.48	152	4	2213.23	2213.23	860	2431000	-1000	sp|P0A7U3|RS19_ECOLI	30S ribosomal protein S19 OS=Escherichia coli (strain K12) OX=83333 GN=rpsS PE=1 SV=2	18	36	K.KVEKAVESGDKKPLRTWSR.R	0	-	0	28	19	7.96248e-08	0	0
C:\Users\KyowonJeong\Desktop\flashida\msalign\apr23\new\Eclip_1481_MB_ms2.msalign	184	5057	HCD	5057	893.26	97	6	3073.67	3073.66	781	834600	-1000	sp|P45577|PROQ_ECOLI	RNA chaperone ProQ OS=Escherichia coli (strain K12) OX=83333 GN=proQ PE=1 SV=2	121	147	K.KREAAATAGEKEDAPRRERKPRPTTPR.R	0	-	0	19	13	0.000198465	0	0
C:\Users\KyowonJeong\Desktop\flashida\msalign\apr23\new\Eclip_1481_MB_ms2.msalign	185	5058	HCD	5058	893.88	139	4	2213.23	2213.23	860	2016000	-1000	sp|P0A7U3|RS19_ECOLI	30S ribosomal protein S19 OS=Escherichia coli (strain K12) OX=83333 GN=rpsS PE=1 SV=2	18	36	K.KVEKAVESGDKKPLRTWSR.R	0	-	0	27	17	3.40684e-06	0	0
C:\Users\KyowonJeong\Desktop\flashida\msalign\apr23\new\Eclip_1481_MB_ms2.msalign	186	5060	HCD	5060	894.53	79	7	4509.27	4509.26	742	4028000	-1000	sp|P21513|RNE_ECOLI	Ribonuclease E OS=Escherichia coli (strain K12) OX=83333 GN=rne PE=1 SV=6	644	681	R.RQAQQQTAETRESRQQAEVTEKARTADEQQAPRRERSR.R	0	-	0	17	14	3.56685e-07	0	0
C:\Users\KyowonJeong\Desktop\flashida\msalign\apr23\new\Eclip_1481_MB_ms2.msalign	187	5062	HCD	5062	895.31	138	4	2213.23	2213.23	860	2136000	-1000	sp|P0A7U3|RS19_ECOLI	30S ribosomal protein S19 OS=Escherichia coli (strain K12) OX=83333 GN=rpsS PE=1 SV=2	18	36	K.KVEKAVESGDKKPLRTWSR.R	0	-	0	29	19	2.77281e-07	0	0
C:\Users\KyowonJeong\Desktop\flashida\msalign\apr23\new\Eclip_1481_MB_ms2.msalign	188	5063	HCD	5063	895.93	108	6	3073.67	3073.66	781	834600	-1000	sp|P45577|PROQ_ECOLI	RNA chaperone ProQ OS=Escherichia coli (strain K12) OX=83333 GN=proQ PE=1 SV=2	121	147	K.KREAAATAGEKEDAPRRERKPRPTTPR.R	0	-	0	23	16	3.89496e-07	0	0
C:\Users\KyowonJeong\Desktop\flashida\msalign\apr23\new\Eclip_1481_MB_ms2.msalign	189	5065	HCD	5065	896.58	65	7	4509.27	4509.26	742	5287000	-1000	sp|P21513|RNE_ECOLI	Ribonuclease E OS=Escherichia coli (strain K12) OX=83333 GN=rne PE=1 SV=6	644	681	R.RQAQQQTAETRESRQQAEVTEKARTADEQQAPRRERSR.R	0	-	0	17	14	1.9274e-07	0	0
C:\Users\KyowonJeong\Desktop\flashida\msalign\apr23\new\Eclip_1481_MB_ms2.msalign	190	5067	HCD	5067	897.36	96	6	4509.26	4509.26	742	4844000	-1000	sp|P21513|RNE_ECOLI	Ribonuclease E OS=Escherichia coli (strain K12) OX=83333 GN=rne PE=1 SV=6	644	681	R.RQAQQQTAETRESRQQAEVTEKARTADEQQAPRRERSR.R	0	-	0	20	16	8.49219e-08	0	0
C:\Users\KyowonJeong\Desktop\flashida\msalign\apr23\new\Eclip_1481_MB_ms2.msalign	191	5069	HCD	5069	898.02	151	4	2213.23	2213.23	860	2172000	-1000	sp|P0A7U3|RS19_ECOLI	30S ribosomal protein S19 OS=Escherichia coli (strain K12) OX=83333 GN=rpsS PE=1 SV=2	18	36	K.KVEKAVESGDKKPLRTWSR.R	0	-	0	29	18	3.18871e-07	0	0
C:\Users\KyowonJeong\Desktop\flashida\msalign\apr23\new\Eclip_1481_MB_ms2.msalign	192	5071	HCD	5071	898.79	133	4	2213.23	2213.23	860	1306000	-1000	sp|P0A7U3|RS19_ECOLI	30S ribosomal protein S19 OS=Escherichia coli (strain K12) OX=83333 GN=rpsS PE=1 SV=2	18	36	K.KVEKAVESGDKKPLRTWSR.R	0	-	0	27	18	5.68433e-07	0	0
C:\Users\KyowonJeong\Desktop\flashida\msalign\apr23\new\Eclip_1481_MB_ms2.msalign	193	5072	HCD	5072	899.5	23	4	2773.33	2773.32	1272	287700	-1000	sp|P0AGK8|ISCR_ECOLI	HTH-type transcriptional regulator IscR OS=Escherichia coli (strain K12) OX=83333 GN=iscR PE=1 SV=1	131	154	V.NNQEVLDVSGRQHTHDAPRTRTQD.A	0	-	0	8	8	0.000832434	0	0
C:\Users\KyowonJeong\Desktop\flashida\msalign\apr23\new\Eclip_1481_MB_ms2.msalign	194	5074	HCD	5074	900.17	54	6	4509.27	4509.26	742	5247000	-1000	sp|P21513|RNE_ECOLI	Ribonuclease E OS=Escherichia coli (strain K12) OX=83333 GN=rne PE=1 SV=6	644	681	R.RQAQQQTAETRESRQQAEVTEKARTADEQQAPRRERSR.R	0	-	0	14	12	3.98653e-06	0	0
C:\Users\KyowonJeong\Desktop\flashida\msalign\apr23\new\Eclip_1481_MB_ms2.msalign	195	5076	HCD	5076	900.99	117	4	2213.23	2213.23	860	1096000	-1000	sp|P0A7U3|RS19_ECOLI	30S ribosomal protein S19 OS=Escherichia coli (strain K12) OX=83333 GN=rpsS PE=1 SV=2	18	36	K.KVEKAVESGDKKPLRTWSR.R	0	-	0	24	17	4.39004e-07	0	0
C:\Users\KyowonJeong\Desktop\flashida\msalign\apr23\new\Eclip_1481_MB_ms2.msalign	196	5077	HCD	5077	901.63	35	4	2773.33	2773.32	1272	576300	-1000	sp|P0AGK8|ISCR_ECOLI	HTH-type transcriptional regulator IscR OS=Escherichia coli (strain K12) OX=83333 GN=iscR PE=1 SV=1	131	154	V.NNQEVLDVSGRQHTHDAPRTRTQD.A	0	-	0	8	8	0.00144066	0	0
C:\Users\KyowonJeong\Desktop\flashida\msalign\apr23\new\Eclip_1481_MB_ms2.msalign	197	5078	HCD	5078	902.28	89	6	3073.67	3073.66	781	524900	-1000	sp|P45577|PROQ_ECOLI	RNA chaperone ProQ OS=Escherichia coli (strain K12) OX=83333 GN=proQ PE=1 SV=2	121	147	K.KREAAATAGEKEDAPRRERKPRPTTPR.R	0	-	0	22	14	1.22373e-05	0	0
C:\Users\KyowonJeong\Desktop\flashida\msalign\apr23\new\Eclip_1481_MB_ms2.msalign	198	5080	HCD	5080	902.98	34	7	4509.27	4509.26	742	4049000	-1000	sp|P21513|RNE_ECOLI	Ribonuclease E OS=Escherichia coli (strain K12) OX=83333 GN=rne PE=1 SV=6	644	681	R.RQAQQQTAETRESRQQAEVTEKARTADEQQAPRRERSR.R	0	-	0	12	10	4.79319e-05	0	0
C:\Users\KyowonJeong\Desktop\flashida\msalign\apr23\new\Eclip_1481_MB_ms2.msalign	199	5082	HCD	5082	903.85	44	6	4509.27	4509.26	742	2892000	-1000	sp|P21513|RNE_ECOLI	Ribonuclease E OS=Escherichia coli (strain K12) OX=83333 GN=rne PE=1 SV=6	644	681	R.RQAQQQTAETRESRQQAEVTEKARTADEQQAPRRERSR.R	0	-	0	10	10	6.87779e-05	0	0
C:\Users\KyowonJeong\Desktop\flashida\msalign\apr23\new\Eclip_1481_MB_ms2.msalign	200	5083	HCD	5083	904.48	90	6	3073.67	3073.66	781	524900	-1000	sp|P45577|PROQ_ECOLI	RNA chaperone ProQ OS=Escherichia coli (strain K12) OX=83333 GN=proQ PE=1 SV=2	121	147	K.KREAAATAGEKEDAPRRERKPRPTTPR.R	0	-	0	22	14	6.80345e-06	0	0
C:\Users\KyowonJeong\Desktop\flashida\msalign\apr23\new\Eclip_1481_MB_ms2.msalign	201	5086	HCD	5086	905.77	110	4	2213.23	2213.23	860	715500	-1000	sp|P0A7U3|RS19_ECOLI	30S ribosomal protein S19 OS=Escherichia coli (strain K12) OX=83333 GN=rpsS PE=1 SV=2	18	36	K.KVEKAVESGDKKPLRTWSR.R	0	-	0	22	16	1.24186e-06	0	0
C:\Users\KyowonJeong\Desktop\flashida\msalign\apr23\new\Eclip_1481_MB_ms2.msalign	202	5088	HCD	5088	906.55	42	4	2773.33	2773.32	1272	5777000	-1000	sp|P0AGK8|ISCR_ECOLI	HTH-type transcriptional regulator IscR OS=Escherichia coli (strain K12) OX=83333 GN=iscR PE=1 SV=1	131	154	V.NNQEVLDVSGRQHTHDAPRTRTQD.A	0	-	0	9	9	0.00274638	0	0
C:\Users\KyowonJeong\Desktop\flashida\msalign\apr23\new\Eclip_1481_MB_ms2.msalign	203	5089	HCD	5089	907.16	54	7	4509.26	4509.26	742	1083000	-1000	sp|P21513|RNE_ECOLI	Ribonuclease E OS=Escherichia coli (strain K12) OX=83333 GN=rne PE=1 SV=6	644	681	R.RQAQQQTAETRESRQQAEVTEKARTADEQQAPRRERSR.R	0	-	0	13	12	1.2688e-05	0	0
C:\Users\KyowonJeong\Desktop\flashida\msalign\apr23\new\Eclip_1481_MB_ms2.msalign	204	5092	HCD	5092	908.43	133	4	2213.23	2213.23	860	19020000	-1000	sp|P0A7U3|RS19_ECOLI	30S ribosomal protein S19 OS=Escherichia coli (strain K12) OX=83333 GN=rpsS PE=1 SV=2	18	36	K.KVEKAVESGDKKPLRTWSR.R	0	-	0	22	16	2.02067e-06	0	0
C:\Users\KyowonJeong\Desktop\flashida\msalign\apr23\new\Eclip_1481_MB_ms2.msalign	205	5094	HCD	5094	909.21	80	6	3073.66	3073.66	781	509700	-1000	sp|P45577|PROQ_ECOLI	RNA chaperone ProQ OS=Escherichia coli (strain K12) OX=83333 GN=proQ PE=1 SV=2	121	147	K.KREAAATAGEKEDAPRRERKPRPTTPR.R	0	-	0	19	12	0.000468432	0	0
C:\Users\KyowonJeong\Desktop\flashida\msalign\apr23\new\Eclip_1481_MB_ms2.msalign	206	5098	HCD	5098	911.1	87	6	4509.27	4509.26	742	1225000	-1000	sp|P21513|RNE_ECOLI	Ribonuclease E OS=Escherichia coli (strain K12) OX=83333 GN=rne PE=1 SV=6	644	681	R.RQAQQQTAETRESRQQAEVTEKARTADEQQAPRRERSR.R	0	-	0	16	14	2.14357e-06	0	0
C:\Users\KyowonJeong\Desktop\flashida\msalign\apr23\new\Eclip_1481_MB_ms2.msalign	207	5106	HCD	5106	914.54	65	7	4509.26	4509.26	742	4740000	-1000	sp|P21513|RNE_ECOLI	Ribonuclease E OS=Escherichia coli (strain K12) OX=83333 GN=rne PE=1 SV=6	644	681	R.RQAQQQTAETRESRQQAEVTEKARTADEQQAPRRERSR.R	0	-	0	17	16	5.15698e-08	0	0
C:\Users\KyowonJeong\Desktop\flashida\msalign\apr23\new\Eclip_1481_MB_ms2.msalign	208	5107	HCD	5107	915.15	27	4	2186.12	2186.12	1333	214100	-1000	sp|P07017|MCP2_ECOLI	Methyl-accepting chemotaxis protein II OS=Escherichia coli (strain K12) OX=83333 GN=tar PE=1 SV=2	521	540	L.TNKPQTPSRPASEQPPAQPR.L	0	-	0	6	6	0.00412342	0	0
C:\Users\KyowonJeong\Desktop\flashida\msalign\apr23\new\Eclip_1481_MB_ms2.msalign	209	5108	HCD	5108	915.77	73	4	2566.26	2566.26	1166	473600	-1000	sp|P0A7G2|RBFA_ECOLI	30S ribosome-binding factor OS=Escherichia coli (strain K12) OX=83333 GN=rbfA PE=1 SV=2	112	133	N.LVTSVVKHDEERRVNPDDSKED.	0	-	0	14	10	0.000112112	0	0
C:\Users\KyowonJeong\Desktop\flashida\msalign\apr23\new\Eclip_1481_MB_ms2.msalign	210	5110	HCD	5110	916.42	30	4	2773.33	2773.32	1272	1135000	-1000	sp|P0AGK8|ISCR_ECOLI	HTH-type transcriptional regulator IscR OS=Escherichia coli (strain K12) OX=83333 GN=iscR PE=1 SV=1	131	154	V.NNQEVLDVSGRQHTHDAPRTRTQD.A	0	-	0	7	7	0.00276154	0	0
C:\Users\KyowonJeong\Desktop\flashida\msalign\apr23\new\Eclip_1481_MB_ms2.msalign	211	5112	HCD	5112	917.15	41	7	4509.27	4509.26	742	3249000	-1000	sp|P21513|RNE_ECOLI	Ribonuclease E OS=Escherichia coli (strain K12) OX=83333 GN=rne PE=1 SV=6	644	681	R.RQAQQQTAETRESRQQAEVTEKARTADEQQAPRRERSR.R	0	-	0	10	9	0.000198357	0	0
C:\Users\KyowonJeong\Desktop\flashida\msalign\apr23\new\Eclip_1481_MB_ms2.msalign	212	5116	HCD	5116	919.07	307	6	4266.14	4266.13	403	2739000	-1000	sp|P21513|RNE_ECOLI	Ribonuclease E OS=Escherichia coli (strain K12) OX=83333 GN=rne PE=1 SV=6	644	679	R.RQAQQQTAETRESRQQAEVTEKARTADEQQAPRRER.S	0	-	0	47	35	4.34552e-14	0	0
C:\Users\KyowonJeong\Desktop\flashida\msalign\apr23\new\Eclip_1481_MB_ms2.msalign	213	5120	HCD	5120	920.73	51	6	3002.61	3001.61	1617	581500	-1000	sp|P60723|RL4_ECOLI	50S ribosomal protein L4 OS=Escherichia coli (strain K12) OX=83333 GN=rplD PE=1 SV=1	34	61	V.AYAAGARQGTRAQKTRAEVTGSGKKPWR.Q	0	-	0	5	5	0.876161	0.00932481	0.0318878
C:\Users\KyowonJeong\Desktop\flashida\msalign\apr23\new\Eclip_1481_MB_ms2.msalign	214	5130	HCD	5130	924.76	50	7	4692.38	4692.38	1286	1940000	-1000	sp|P21513|RNE_ECOLI	Ribonuclease E OS=Escherichia coli (strain K12) OX=83333 GN=rne PE=1 SV=6	641	679	R.RNRRQAQQQTAETRESRQQAEVTEKARTADEQQAPRRER.S	0	-	0	9	9	0.00115609	0	0
C:\Users\KyowonJeong\Desktop\flashida\msalign\apr23\new\Eclip_1481_MB_ms2.msalign	215	5136	HCD	5136	927.4	159	4	2172.04	2172.04	1147	909500	-1000	sp|P0AGK8|ISCR_ECOLI	HTH-type transcriptional regulator IscR OS=Escherichia coli (strain K12) OX=83333 GN=iscR PE=1 SV=1	131	149	V.NNQEVLDVSGRQHTHDAPR.T	0	-	0	17	11	0.000821528	0	0
C:\Users\KyowonJeong\Desktop\flashida\msalign\apr23\new\Eclip_1481_MB_ms2.msalign	216	5140	HCD	5140	928.83	229	6	4266.13	4266.13	403	14160000	-1000	sp|P21513|RNE_ECOLI	Ribonuclease E OS=Escherichia coli (strain K12) OX=83333 GN=rne PE=1 SV=6	644	679	R.RQAQQQTAETRESRQQAEVTEKARTADEQQAPRRER.S	0	-	0	21	16	9.32551e-05	0	0
C:\Users\KyowonJeong\Desktop\flashida\msalign\apr23\new\Eclip_1481_MB_ms2.msalign	217	5141	HCD	5141	929.47	119	5	2741.51	2741.51	794	858300	-1000	sp|P68919|RL25_ECOLI	50S ribosomal protein L25 OS=Escherichia coli (strain K12) OX=83333 GN=rplY PE=1 SV=1	66	88	V.DGKEIKVKAQDVQRHPYKPKLQH.I	0	-	0	27	18	1.87661e-08	0	0
C:\Users\KyowonJeong\Desktop\flashida\msalign\apr23\new\Eclip_1481_MB_ms2.msalign	218	5142	HCD	5142	930.09	215	5	2844.36	2844.36	1252	655700	-1000	sp|P0AGK8|ISCR_ECOLI	HTH-type transcriptional regulator IscR OS=Escherichia coli (strain K12) OX=83333 GN=iscR PE=1 SV=1	131	155	V.NNQEVLDVSGRQHTHDAPRTRTQDA.I	0	-	0	21	15	0.000627371	0	0
C:\Users\KyowonJeong\Desktop\flashida\msalign\apr23\new\Eclip_1481_MB_ms2.msalign	219	5144	HCD	5144	930.74	23	4	2803.47	2803.47	1128	266400	-1000	sp|P77611|RSXC_ECOLI	Ion-translocating oxidoreductase complex subunit C OS=Escherichia coli (strain K12) OX=83333 GN=rsxC PE=1 SV=1	566	590	R.AKARKLEQQQANAEPEQQVDPRKAA.V	0	-	0	8	8	5.20766e-05	0	0
C:\Users\KyowonJeong\Desktop\flashida\msalign\apr23\new\Eclip_1481_MB_ms2.msalign	220	5146	HCD	5146	931.48	112	4	2172.04	2172.04	1147	1124000	-1000	sp|P0AGK8|ISCR_ECOLI	HTH-type transcriptional regulator IscR OS=Escherichia coli (strain K12) OX=83333 GN=iscR PE=1 SV=1	131	149	V.NNQEVLDVSGRQHTHDAPR.T	0	-	0	12	8	0.0355531	0.000549753	0
C:\Users\KyowonJeong\Desktop\flashida\msalign\apr23\new\Eclip_1481_MB_ms2.msalign	221	5147	HCD	5147	932.12	31	6	4692.38	4692.38	1286	887400	-1000	sp|P21513|RNE_ECOLI	Ribonuclease E OS=Escherichia coli (strain K12) OX=83333 GN=rne PE=1 SV=6	641	679	R.RNRRQAQQQTAETRESRQQAEVTEKARTADEQQAPRRER.S	0	-	0	7	6	0.02609	0.000369413	0
C:\Users\KyowonJeong\Desktop\flashida\msalign\apr23\new\Eclip_1481_MB_ms2.msalign	222	5150	HCD	5150	933.39	34	5	4266.14	4266.13	403	4746000	-1000	sp|P21513|RNE_ECOLI	Ribonuclease E OS=Escherichia coli (strain K12) OX=83333 GN=rne PE=1 SV=6	644	679	R.RQAQQQTAETRESRQQAEVTEKARTADEQQAPRRER.S	0	-	0	11	7	0.0230437	0.000185117	0
C:\Users\KyowonJeong\Desktop\flashida\msalign\apr23\new\Eclip_1481_MB_ms2.msalign	223	5152	HCD	5152	934.17	49	8	4692.38	4692.38	1286	1151000	-1000	sp|P21513|RNE_ECOLI	Ribonuclease E OS=Escherichia coli (strain K12) OX=83333 GN=rne PE=1 SV=6	641	679	R.RNRRQAQQQTAETRESRQQAEVTEKARTADEQQAPRRER.S	0	-	0	9	7	0.125397	0.00178348	0
C:\Users\KyowonJeong\Desktop\flashida\msalign\apr23\new\Eclip_1481_MB_ms2.msalign	224	5153	HCD	5153	934.78	57	4	2172.04	2172.04	1147	741500	-1000	sp|P0AGK8|ISCR_ECOLI	HTH-type transcriptional regulator IscR OS=Escherichia coli (strain K12) OX=83333 GN=iscR PE=1 SV=1	131	149	V.NNQEVLDVSGRQHTHDAPR.T	0	-	0	11	8	7.41909e-05	0	0
C:\Users\KyowonJeong\Desktop\flashida\msalign\apr23\new\Eclip_1481_MB_ms2.msalign	225	5154	HCD	5154	935.39	53	6	4251.11	4251.13	1052	1757000	-1000	sp|P21513|RNE_ECOLI	Ribonuclease E OS=Escherichia coli (strain K12) OX=83333 GN=rne PE=1 SV=6	641	676	R.RNRRQAQQQTAETRESRQQAEVTEKARTADEQQAPR.R	0	-	0	12	12	9.83571e-06	0	0
C:\Users\KyowonJeong\Desktop\flashida\msalign\apr23\new\Eclip_1481_MB_ms2.msalign	226	5156	HCD	5156	936.05	24	5	4266.13	4266.13	403	4557000	-1000	sp|P21513|RNE_ECOLI	Ribonuclease E OS=Escherichia coli (strain K12) OX=83333 GN=rne PE=1 SV=6	644	679	R.RQAQQQTAETRESRQQAEVTEKARTADEQQAPRRER.S	0	-	0	7	6	0.0135858	0	0
C:\Users\KyowonJeong\Desktop\flashida\msalign\apr23\new\Eclip_1481_MB_ms2.msalign	227	5158	HCD	5158	936.79	28	5	4266.14	4266.13	403	2631000	-1000	sp|P21513|RNE_ECOLI	Ribonuclease E OS=Escherichia coli (strain K12) OX=83333 GN=rne PE=1 SV=6	644	679	R.RQAQQQTAETRESRQQAEVTEKARTADEQQAPRRER.S	0	-	0	8	6	0.022143	0.000185254	0
C:\Users\KyowonJeong\Desktop\flashida\msalign\apr23\new\Eclip_1481_MB_ms2.msalign	228	5159	HCD	5159	937.43	60	4	2172.04	2172.04	1147	4627000	-1000	sp|P0AGK8|ISCR_ECOLI	HTH-type transcriptional regulator IscR OS=Escherichia coli (strain K12) OX=83333 GN=iscR PE=1 SV=1	131	149	V.NNQEVLDVSGRQHTHDAPR.T	0	-	0	10	6	0.00815352	0	0
C:\Users\KyowonJeong\Desktop\flashida\msalign\apr23\new\Eclip_1481_MB_ms2.msalign	229	5162	HCD	5162	938.7	36	6	4251.14	4251.13	1052	7056000	-1000	sp|P21513|RNE_ECOLI	Ribonuclease E OS=Escherichia coli (strain K12) OX=83333 GN=rne PE=1 SV=6	641	676	R.RNRRQAQQQTAETRESRQQAEVTEKARTADEQQAPR.R	0	-	0	6	6	0.000582318	0	0
C:\Users\KyowonJeong\Desktop\flashida\msalign\apr23\new\Eclip_1481_MB_ms2.msalign	230	5164	HCD	5164	939.47	65	8	4692.38	4692.38	1286	2727000	-1000	sp|P21513|RNE_ECOLI	Ribonuclease E OS=Escherichia coli (strain K12) OX=83333 GN=rne PE=1 SV=6	641	679	R.RNRRQAQQQTAETRESRQQAEVTEKARTADEQQAPRRER.S	0	-	0	10	7	0.170463	0.00176991	0
C:\Users\KyowonJeong\Desktop\flashida\msalign\apr23\new\Eclip_1481_MB_ms2.msalign	231	5168	HCD	5168	941.35	255	5	2844.36	2844.36	1252	14440000	-1000	sp|P0AGK8|ISCR_ECOLI	HTH-type transcriptional regulator IscR OS=Escherichia coli (strain K12) OX=83333 GN=iscR PE=1 SV=1	131	155	V.NNQEVLDVSGRQHTHDAPRTRTQDA.I	0	-	0	18	11	0.179146	0.00176741	0
C:\Users\KyowonJeong\Desktop\flashida\msalign\apr23\new\Eclip_1481_MB_ms2.msalign	232	5171	HCD	5171	942.74	125	4	2844.37	2844.36	1252	1319000	-1000	sp|P0AGK8|ISCR_ECOLI	HTH-type transcriptional regulator IscR OS=Escherichia coli (strain K12) OX=83333 GN=iscR PE=1 SV=1	131	155	V.NNQEVLDVSGRQHTHDAPRTRTQDA.I	0	-	0	10	10	0.00121968	0	0
C:\Users\KyowonJeong\Desktop\flashida\msalign\apr23\new\Eclip_1481_MB_ms2.msalign	233	5172	HCD	5172	943.35	96	6	3981.98	3981.97	1083	335300	-1000	sp|P21513|RNE_ECOLI	Ribonuclease E OS=Escherichia coli (strain K12) OX=83333 GN=rne PE=1 SV=6	646	679	Q.AQQQTAETRESRQQAEVTEKARTADEQQAPRRER.S	0	-	0	13	12	2.06077e-05	0	0
C:\Users\KyowonJeong\Desktop\flashida\msalign\apr23\new\Eclip_1481_MB_ms2.msalign	234	5174	HCD	5174	944.01	34	7	4692.38	4692.38	1286	3181000	-1000	sp|P21513|RNE_ECOLI	Ribonuclease E OS=Escherichia coli (strain K12) OX=83333 GN=rne PE=1 SV=6	641	679	R.RNRRQAQQQTAETRESRQQAEVTEKARTADEQQAPRRER.S	0	-	0	9	8	0.00396672	0	0
C:\Users\KyowonJeong\Desktop\flashida\msalign\apr23\new\Eclip_1481_MB_ms2.msalign	235	5176	HCD	5176	944.74	85	6	3981.98	3981.97	1083	1807000	-1000	sp|P21513|RNE_ECOLI	Ribonuclease E OS=Escherichia coli (strain K12) OX=83333 GN=rne PE=1 SV=6	646	679	Q.AQQQTAETRESRQQAEVTEKARTADEQQAPRRER.S	0	-	0	11	9	0.00352153	0	0
C:\Users\KyowonJeong\Desktop\flashida\msalign\apr23\new\Eclip_1481_MB_ms2.msalign	236	5177	HCD	5177	945.39	49	8	4691.38	4691.52	1265	16830000	-1000	sp|P0A7G6|RECA_ECOLI	Protein RecA OS=Escherichia coli (strain K12) OX=83333 GN=recA PE=1 SV=2	204	246	M.(FGNPETTTGGNALKFYASVRLDIRRI)[56.0631]GAVKEGENVVGSETRVK.V	1	-	0	12	11	0.000746353	0	0
C:\Users\KyowonJeong\Desktop\flashida\msalign\apr23\new\Eclip_1481_MB_ms2.msalign	237	5178	HCD	5178	946.01	53	6	3543.76	3543.76	965	1186000	-1000	sp|P69428|TATA_ECOLI	Sec-independent protein translocase protein TatA OS=Escherichia coli (strain K12) OX=83333 GN=tatA PE=1 SV=1	59	89	D.FTAKTIADKQADTNQEQAKTEDAKRHDKEQV.	0	-	0	8	8	1.18552e-06	0	0
C:\Users\KyowonJeong\Desktop\flashida\msalign\apr23\new\Eclip_1481_MB_ms2.msalign	238	5180	HCD	5180	946.66	84	5	2844.36	2844.36	1252	1763000	-1000	sp|P0AGK8|ISCR_ECOLI	HTH-type transcriptional regulator IscR OS=Escherichia coli (strain K12) OX=83333 GN=iscR PE=1 SV=1	131	155	V.NNQEVLDVSGRQHTHDAPRTRTQDA.I	0	-	0	13	8	0.00141373	0	0
C:\Users\KyowonJeong\Desktop\flashida\msalign\apr23\new\Eclip_1481_MB_ms2.msalign	239	5187	HCD	5187	949.44	18	5	4266.13	4266.13	403	1528000	-1000	sp|P21513|RNE_ECOLI	Ribonuclease E OS=Escherichia coli (strain K12) OX=83333 GN=rne PE=1 SV=6	644	679	R.RQAQQQTAETRESRQQAEVTEKARTADEQQAPRRER.S	0	-	0	6	5	0.109863	0.00143062	0
C:\Users\KyowonJeong\Desktop\flashida\msalign\apr23\new\Eclip_1481_MB_ms2.msalign	240	5191	HCD	5191	950.91	53	5	4110.03	4110.03	1152	768700	-1000	sp|P21513|RNE_ECOLI	Ribonuclease E OS=Escherichia coli (strain K12) OX=83333 GN=rne PE=1 SV=6	645	679	R.QAQQQTAETRESRQQAEVTEKARTADEQQAPRRER.S	0	-	0	10	10	0.000558612	0	0
C:\Users\KyowonJeong\Desktop\flashida\msalign\apr23\new\Eclip_1481_MB_ms2.msalign	241	5197	HCD	5197	953.57	94	4	2462.24	2462.24	405	212700	-1000	sp|P0A6S0|FLGH_ECOLI	Flagellar L-ring protein OS=Escherichia coli (strain K12) OX=83333 GN=flgH PE=3 SV=1	80	103	T.IVLQENVSASKSSSANASRDGKTN.F	0	-	0	22	17	4.50707e-14	0	0
C:\Users\KyowonJeong\Desktop\flashida\msalign\apr23\new\Eclip_1481_MB_ms2.msalign	242	5199	HCD	5199	954.23	203	4	2650.38	2650.38	717	8063000	-1000	sp|P02359|RS7_ECOLI	30S ribosomal protein S7 OS=Escherichia coli (strain K12) OX=83333 GN=rpsG PE=1 SV=3	120	143	R.LANELSDAAENKGTAVKKREDVHR.M	0	-	0	21	17	2.9939e-06	0	0
C:\Users\KyowonJeong\Desktop\flashida\msalign\apr23\new\Eclip_1481_MB_ms2.msalign	243	5202	HCD	5202	955.61	205	6	4110.03	4110.03	1152	5322000	-1000	sp|P21513|RNE_ECOLI	Ribonuclease E OS=Escherichia coli (strain K12) OX=83333 GN=rne PE=1 SV=6	645	679	R.QAQQQTAETRESRQQAEVTEKARTADEQQAPRRER.S	0	-	0	19	14	7.81876e-05	0	0
C:\Users\KyowonJeong\Desktop\flashida\msalign\apr23\new\Eclip_1481_MB_ms2.msalign	244	5203	HCD	5203	956.23	116	4	2462.24	2462.24	405	453300	-1000	sp|P0A6S0|FLGH_ECOLI	Flagellar L-ring protein OS=Escherichia coli (strain K12) OX=83333 GN=flgH PE=3 SV=1	80	103	T.IVLQENVSASKSSSANASRDGKTN.F	0	-	0	23	15	6.03959e-10	0	0
C:\Users\KyowonJeong\Desktop\flashida\msalign\apr23\new\Eclip_1481_MB_ms2.msalign	245	5205	HCD	5205	956.88	138	4	2650.38	2650.38	717	30390000	-1000	sp|P02359|RS7_ECOLI	30S ribosomal protein S7 OS=Escherichia coli (strain K12) OX=83333 GN=rpsG PE=1 SV=3	120	143	R.LANELSDAAENKGTAVKKREDVHR.M	0	-	0	21	17	2.84522e-09	0	0
C:\Users\KyowonJeong\Desktop\flashida\msalign\apr23\new\Eclip_1481_MB_ms2.msalign	246	5208	HCD	5208	958.27	55	4	2390.19	2390.19	847	489100	-1000	sp|P77611|RSXC_ECOLI	Ion-translocating oxidoreductase complex subunit C OS=Escherichia coli (strain K12) OX=83333 GN=rsxC PE=1 SV=1	666	686	R.KREQQPANAEPEEQVDPRKAA.V	0	-	0	18	13	6.25773e-08	0	0
C:\Users\KyowonJeong\Desktop\flashida\msalign\apr23\new\Eclip_1481_MB_ms2.msalign	247	5209	HCD	5209	958.88	68	6	3310.67	3310.66	1432	380500	-1000	sp|P02359|RS7_ECOLI	30S ribosomal protein S7 OS=Escherichia coli (strain K12) OX=83333 GN=rpsG PE=1 SV=3	120	147	R.LANELSDAAENK(GTAVKKREDVHRMAEA)[258.1240].N	1	-	0	13	9	0.283107	0.003164	0.0020979
C:\Users\KyowonJeong\Desktop\flashida\msalign\apr23\new\Eclip_1481_MB_ms2.msalign	248	5214	HCD	5214	960.93	29	4	2462.24	2462.24	405	828900	-1000	sp|P0A6S0|FLGH_ECOLI	Flagellar L-ring protein OS=Escherichia coli (strain K12) OX=83333 GN=flgH PE=3 SV=1	80	103	T.IVLQENVSASKSSSANASRDGKTN.F	0	-	0	9	6	0.00340168	0	0
C:\Users\KyowonJeong\Desktop\flashida\msalign\apr23\new\Eclip_1481_MB_ms2.msalign	249	5215	HCD	5215	961.54	81	4	2347.25	2347.25	1324	530900	-1000	sp|P0A7L0|RL1_ECOLI	50S ribosomal protein L1 OS=Escherichia coli (strain K12) OX=83333 GN=rplA PE=1 SV=2	50	71	G.IDARKSDQNVRGATVLPHGTGR.S	0	-	0	13	10	0.00336945	0	0
C:\Users\KyowonJeong\Desktop\flashida\msalign\apr23\new\Eclip_1481_MB_ms2.msalign	250	5222	HCD	5222	964.23	53	6	3310.67	3310.67	1432	883600	-1000	sp|P02359|RS7_ECOLI	30S ribosomal protein S7 OS=Escherichia coli (strain K12) OX=83333 GN=rpsG PE=1 SV=3	120	146	R.LANELSDAAENKGTAVKKRED(VHRMAE)[329.1680].A	1	-	0	10	9	0.499147	0.00557103	0.0020979
C:\Users\KyowonJeong\Desktop\flashida\msalign\apr23\new\Eclip_1481_MB_ms2.msalign	251	5224	HCD	5224	965.01	19	4	2876.4	2876.4	874	248000	-1000	sp|P69441|KAD_ECOLI	Adenylate kinase OS=Escherichia coli (strain K12) OX=83333 GN=adk PE=1 SV=1	142	166	K.VEGKDDVTGEELTTRKDDQEETVRK.R	0	-	0	11	9	1.24583e-07	0	0
C:\Users\KyowonJeong\Desktop\flashida\msalign\apr23\new\Eclip_1481_MB_ms2.msalign	252	5225	HCD	5225	965.62	86	5	2561.44	2561.44	1208	333800	-1000	sp|P68919|RL25_ECOLI	50S ribosomal protein L25 OS=Escherichia coli (strain K12) OX=83333 GN=rplY PE=1 SV=1	64	85	I.VVDGKEIKVKAQDVQRHPYKPK.L	0	-	0	15	12	0.000253556	0	0
C:\Users\KyowonJeong\Desktop\flashida\msalign\apr23\new\Eclip_1481_MB_ms2.msalign	253	5230	HCD	5230	967.67	28	4	2347.25	2347.25	1324	594800	-1000	sp|P0A7L0|RL1_ECOLI	50S ribosomal protein L1 OS=Escherichia coli (strain K12) OX=83333 GN=rplA PE=1 SV=2	50	71	G.IDARKSDQNVRGATVLPHGTGR.S	0	-	0	8	7	0.00904072	0	0
C:\Users\KyowonJeong\Desktop\flashida\msalign\apr23\new\Eclip_1481_MB_ms2.msalign	254	5234	HCD	5234	969.55	48	5	3824.89	3824.89	923	9794000	-1000	sp|P21513|RNE_ECOLI	Ribonuclease E OS=Escherichia coli (strain K12) OX=83333 GN=rne PE=1 SV=6	644	676	R.RQAQQQTAETRESRQQAEVTEKARTADEQQAPR.R	0	-	0	15	14	4.36522e-07	0	0
C:\Users\KyowonJeong\Desktop\flashida\msalign\apr23\new\Eclip_1481_MB_ms2.msalign	255	5238	HCD	5238	970.99	26	5	3310.68	3310.67	1432	499000	-1000	sp|P02359|RS7_ECOLI	30S ribosomal protein S7 OS=Escherichia coli (strain K12) OX=83333 GN=rpsG PE=1 SV=3	120	152	R.LANELSDAAENKGTAVKKRED(VHRMAEANKAFA)[-273.1501].H	1	-	0	11	8	0.322559	0.00368292	0.0020979
C:\Users\KyowonJeong\Desktop\flashida\msalign\apr23\new\Eclip_1481_MB_ms2.msalign	256	5242	HCD	5242	972.42	21	4	3110.56	3110.55	1234	1139000	-1000	sp|P02359|RS7_ECOLI	30S ribosomal protein S7 OS=Escherichia coli (strain K12) OX=83333 GN=rpsG PE=1 SV=3	122	149	A.NELSDAAENKGTAVKKREDVHRMAEANK.A	0	-	0	9	7	0.000754877	0	0
C:\Users\KyowonJeong\Desktop\flashida\msalign\apr23\new\Eclip_1481_MB_ms2.msalign	257	5247	HCD	5247	974.47	307	4	2192.22	2192.22	667	4352000	-1000	sp|P60438|RL3_ECOLI	50S ribosomal protein L3 OS=Escherichia coli (strain K12) OX=83333 GN=rplC PE=1 SV=1	102	123	F.ADVKKVDVTGTSKGKGFAGTVK.R	0	-	0	36	24	8.06096e-10	0	0
C:\Users\KyowonJeong\Desktop\flashida\msalign\apr23\new\Eclip_1481_MB_ms2.msalign	258	5250	HCD	5250	975.86	79	4	2119.13	2119.12	1163	403200	-1000	sp|P0A6X7|IHFA_ECOLI	Integration host factor subunit alpha OS=Escherichia coli (strain K12) OX=83333 GN=ihfA PE=1 SV=1	58	76	K.NQRPGRNPKTGEDIPITAR.R	0	-	0	18	12	0.000188507	0	0
C:\Users\KyowonJeong\Desktop\flashida\msalign\apr23\new\Eclip_1481_MB_ms2.msalign	259	5253	HCD	5253	977.12	41	5	3110.56	3110.55	1234	1308000	-1000	sp|P02359|RS7_ECOLI	30S ribosomal protein S7 OS=Escherichia coli (strain K12) OX=83333 GN=rpsG PE=1 SV=3	122	149	A.NELSDAAENKGTAVKKREDVHRMAEANK.A	0	-	0	11	8	0.000418572	0	0
C:\Users\KyowonJeong\Desktop\flashida\msalign\apr23\new\Eclip_1481_MB_ms2.msalign	260	5255	HCD	5255	977.9	164	4	2192.22	2192.22	667	1825000	-1000	sp|P60438|RL3_ECOLI	50S ribosomal protein L3 OS=Escherichia coli (strain K12) OX=83333 GN=rplC PE=1 SV=1	102	123	F.ADVKKVDVTGTSKGKGFAGTVK.R	0	-	0	34	22	8.2743e-09	0	0
C:\Users\KyowonJeong\Desktop\flashida\msalign\apr23\new\Eclip_1481_MB_ms2.msalign	261	5256	HCD	5256	978.51	89	4	2119.13	2119.12	1163	1334000	-1000	sp|P0A6X7|IHFA_ECOLI	Integration host factor subunit alpha OS=Escherichia coli (strain K12) OX=83333 GN=ihfA PE=1 SV=1	58	76	K.NQRPGRNPKTGEDIPITAR.R	0	-	0	15	12	0.000101827	0	0
C:\Users\KyowonJeong\Desktop\flashida\msalign\apr23\new\Eclip_1481_MB_ms2.msalign	262	5259	HCD	5259	979.79	32	5	3110.56	3110.55	1234	4557000	-1000	sp|P02359|RS7_ECOLI	30S ribosomal protein S7 OS=Escherichia coli (strain K12) OX=83333 GN=rpsG PE=1 SV=3	122	149	A.NELSDAAENKGTAVKKREDVHRMAEANK.A	0	-	0	6	6	0.108127	0.00143087	0
C:\Users\KyowonJeong\Desktop\flashida\msalign\apr23\new\Eclip_1481_MB_ms2.msalign	263	5261	HCD	5261	980.56	78	4	2192.22	2192.22	667	1825000	-1000	sp|P60438|RL3_ECOLI	50S ribosomal protein L3 OS=Escherichia coli (strain K12) OX=83333 GN=rplC PE=1 SV=1	102	123	F.ADVKKVDVTGTSKGKGFAGTVK.R	0	-	0	21	17	3.37218e-08	0	0
C:\Users\KyowonJeong\Desktop\flashida\msalign\apr23\new\Eclip_1481_MB_ms2.msalign	264	5265	HCD	5265	982.45	62	4	2119.13	2119.12	1163	5436000	-1000	sp|P0A6X7|IHFA_ECOLI	Integration host factor subunit alpha OS=Escherichia coli (strain K12) OX=83333 GN=ihfA PE=1 SV=1	58	76	K.NQRPGRNPKTGEDIPITAR.R	0	-	0	12	11	0.00034725	0	0
C:\Users\KyowonJeong\Desktop\flashida\msalign\apr23\new\Eclip_1481_MB_ms2.msalign	265	5267	HCD	5267	983.22	24	4	2192.22	2192.22	667	20550000	-1000	sp|P60438|RL3_ECOLI	50S ribosomal protein L3 OS=Escherichia coli (strain K12) OX=83333 GN=rplC PE=1 SV=1	102	123	F.ADVKKVDVTGTSKGKGFAGTVK.R	0	-	0	11	9	0.000333454	0	0
C:\Users\KyowonJeong\Desktop\flashida\msalign\apr23\new\Eclip_1481_MB_ms2.msalign	266	5268	HCD	5268	983.84	34	5	2849.53	2849.53	669	164400	-1000	sp|P0A7M2|RL28_ECOLI	50S ribosomal protein L28 OS=Escherichia coli (strain K12) OX=83333 GN=rpmB PE=1 SV=2	2	27	M.SRVCQVTGKRPVTGNNRSHALNATKR.R	0	-	0	9	7	5.5704e-05	0	0
C:\Users\KyowonJeong\Desktop\flashida\msalign\apr23\new\Eclip_1481_MB_ms2.msalign	267	5273	HCD	5273	985.89	27	5	2850.53	2849.53	669	720500	-1000	sp|P0A7M2|RL28_ECOLI	50S ribosomal protein L28 OS=Escherichia coli (strain K12) OX=83333 GN=rpmB PE=1 SV=2	2	27	M.SRVCQVTGKRPVTGNNRSHALNATKR.R	0	-	0	9	7	8.70557e-07	0	0
C:\Users\KyowonJeong\Desktop\flashida\msalign\apr23\new\Eclip_1481_MB_ms2.msalign	268	5275	HCD	5275	986.54	44	4	2119.13	2119.12	1163	604300	-1000	sp|P0A6X7|IHFA_ECOLI	Integration host factor subunit alpha OS=Escherichia coli (strain K12) OX=83333 GN=ihfA PE=1 SV=1	58	76	K.NQRPGRNPKTGEDIPITAR.R	0	-	0	9	8	0.0237759	0.00018498	0
C:\Users\KyowonJeong\Desktop\flashida\msalign\apr23\new\Eclip_1481_MB_ms2.msalign	269	5277	HCD	5277	987.32	38	4	2119.13	2119.12	1163	604300	-1000	sp|P0A6X7|IHFA_ECOLI	Integration host factor subunit alpha OS=Escherichia coli (strain K12) OX=83333 GN=ihfA PE=1 SV=1	58	76	K.NQRPGRNPKTGEDIPITAR.R	0	-	0	8	7	0.0252236	0.000369481	0
C:\Users\KyowonJeong\Desktop\flashida\msalign\apr23\new\Eclip_1481_MB_ms2.msalign	270	5282	HCD	5282	989.36	12	5	3100.68	3100.68	1412	201300	-1000	sp|P60723|RL4_ECOLI	50S ribosomal protein L4 OS=Escherichia coli (strain K12) OX=83333 GN=rplD PE=1 SV=1	33	61	V.VAYAAGARQGTRAQKTRAEVTGSGKKPWR.Q	0	-	0	6	6	0.0262045	0.000369344	0.00141743
C:\Users\KyowonJeong\Desktop\flashida\msalign\apr23\new\Eclip_1481_MB_ms2.msalign	271	5288	HCD	5288	992.03	46	4	2356.2	2356.2	1598	209100	-1000	sp|P60438|RL3_ECOLI	50S ribosomal protein L3 OS=Escherichia coli (strain K12) OX=83333 GN=rplC PE=1 SV=1	132	155	D.ATHGNSLSHRVPGSIGQN(QTPGKV)[-85.0561].F	1	-	0	12	9	0.767409	0.00831169	0.0289575
C:\Users\KyowonJeong\Desktop\flashida\msalign\apr23\new\Eclip_1481_MB_ms2.msalign	272	5295	HCD	5295	995.3	68	6	4266.14	4266.13	403	753500	-1000	sp|P21513|RNE_ECOLI	Ribonuclease E OS=Escherichia coli (strain K12) OX=83333 GN=rne PE=1 SV=6	644	679	R.RQAQQQTAETRESRQQAEVTEKARTADEQQAPRRER.S	0	-	0	20	17	2.09388e-08	0	0
C:\Users\KyowonJeong\Desktop\flashida\msalign\apr23\new\Eclip_1481_MB_ms2.msalign	273	5301	HCD	5301	997.96	41	6	3073.66	3073.66	781	209200	-1000	sp|P45577|PROQ_ECOLI	RNA chaperone ProQ OS=Escherichia coli (strain K12) OX=83333 GN=proQ PE=1 SV=2	121	147	K.KREAAATAGEKEDAPRRERKPRPTTPR.R	0	-	0	8	5	0.610414	0.00676966	0
C:\Users\KyowonJeong\Desktop\flashida\msalign\apr23\new\Eclip_1481_MB_ms2.msalign	274	5303	HCD	5303	998.61	31	6	4266.14	4266.13	403	2409000	-1000	sp|P21513|RNE_ECOLI	Ribonuclease E OS=Escherichia coli (strain K12) OX=83333 GN=rne PE=1 SV=6	644	679	R.RQAQQQTAETRESRQQAEVTEKARTADEQQAPRRER.S	0	-	0	8	8	0.0019099	0	0
C:\Users\KyowonJeong\Desktop\flashida\msalign\apr23\new\Eclip_1481_MB_ms2.msalign	275	5307	HCD	5307	1000.04	38	6	4266.13	4266.13	403	1543000	-1000	sp|P21513|RNE_ECOLI	Ribonuclease E OS=Escherichia coli (strain K12) OX=83333 GN=rne PE=1 SV=6	644	679	R.RQAQQQTAETRESRQQAEVTEKARTADEQQAPRRER.S	0	-	0	9	7	0.0139137	0	0
C:\Users\KyowonJeong\Desktop\flashida\msalign\apr23\new\Eclip_1481_MB_ms2.msalign	276	5315	HCD	5315	1003.45	293	4	2211.27	2211.27	365	5352000	-1000	sp|P60624|RL24_ECOLI	50S ribosomal protein L24 OS=Escherichia coli (strain K12) OX=83333 GN=rplX PE=1 SV=2	2	21	M.AAKIRRDDEVIVLTGKDKGK.R	0	-	0	44	26	7.39068e-15	0	0
C:\Users\KyowonJeong\Desktop\flashida\msalign\apr23\new\Eclip_1481_MB_ms2.msalign	277	5321	HCD	5321	1005.75	42	5	3310.67	3310.66	1432	5884000	-1000	sp|P02359|RS7_ECOLI	30S ribosomal protein S7 OS=Escherichia coli (strain K12) OX=83333 GN=rpsG PE=1 SV=3	120	149	R.LANELSDAAENKGTAVKKRED(VHRMAEANK)[15.9895].A	1	-	0	13	9	0.0409465	0.000548045	0.0020979
C:\Users\KyowonJeong\Desktop\flashida\msalign\apr23\new\Eclip_1481_MB_ms2.msalign	278	5323	HCD	5323	1006.44	26	4	2586.32	2586.39	1498	321600	-1000	sp|P60624|RL24_ECOLI	50S ribosomal protein L24 OS=Escherichia coli (strain K12) OX=83333 GN=rplX PE=1 SV=2	2	27	M.AAKIRRDDEVIVLTGKDKGK(RGK)[-307.2993]VKN.V	1	-	0	6	6	0.152618	0.00177462	0.00671592
C:\Users\KyowonJeong\Desktop\flashida\msalign\apr23\new\Eclip_1481_MB_ms2.msalign	279	5325	HCD	5325	1007.17	128	4	2225.25	2225.25	1580	442700	-1000	sp|P60624|RL24_ECOLI	50S ribosomal protein L24 OS=Escherichia coli (strain K12) OX=83333 GN=rplX PE=1 SV=2	2	21	M.AAKIRRDDE(V)[13.9818]IVLTGKDKGK.R	1	-	0	11	9	0.601501	0.00659722	0.0239637
C:\Users\KyowonJeong\Desktop\flashida\msalign\apr23\new\Eclip_1481_MB_ms2.msalign	280	5326	HCD	5326	1007.81	41	4	2201.21	2201.25	1461	348800	-1000	sp|P06959|ODP2_ECOLI	Dihydrolipoyllysine-residue acetyltransferase component of pyruvate dehydrogenase complex OS=Escherichia coli (strain K12) OX=83333 GN=aceF PE=1 SV=3	189	212	P.AAKQEAAPAAAP(APAAGVK)[-25.9450]EVNVP.D	1	-	0	10	8	0.0811441	0.00107875	0.00412088
C:\Users\KyowonJeong\Desktop\flashida\msalign\apr23\new\Eclip_1481_MB_ms2.msalign	281	5330	HCD	5330	1009.2	216	4	2211.27	2211.27	365	50620000	-1000	sp|P60624|RL24_ECOLI	50S ribosomal protein L24 OS=Escherichia coli (strain K12) OX=83333 GN=rplX PE=1 SV=2	2	21	M.AAKIRRDDEVIVLTGKDKGK.R	0	-	0	32	23	1.10656e-10	0	0
C:\Users\KyowonJeong\Desktop\flashida\msalign\apr23\new\Eclip_1481_MB_ms2.msalign	282	5335	HCD	5335	1010.88	40	4	3044.58	3044.58	1262	5446000	-1000	sp|P77611|RSXC_ECOLI	Ion-translocating oxidoreductase complex subunit C OS=Escherichia coli (strain K12) OX=83333 GN=rsxC PE=1 SV=1	662	688	R.AKARKREQQPANAEPEEQVDPRKAAVE.A	0	-	0	13	9	0.000696909	0	0
C:\Users\KyowonJeong\Desktop\flashida\msalign\apr23\new\Eclip_1481_MB_ms2.msalign	283	5336	HCD	5336	1011.52	255	4	2211.27	2211.27	365	12100000	-1000	sp|P60624|RL24_ECOLI	50S ribosomal protein L24 OS=Escherichia coli (strain K12) OX=83333 GN=rplX PE=1 SV=2	2	21	M.AAKIRRDDEVIVLTGKDKGK.R	0	-	0	33	23	1.01719e-09	0	0
C:\Users\KyowonJeong\Desktop\flashida\msalign\apr23\new\Eclip_1481_MB_ms2.msalign	284	5339	HCD	5339	1012.79	28	4	2840.58	2840.58	904	2066000	-1000	sp|P68919|RL25_ECOLI	50S ribosomal protein L25 OS=Escherichia coli (strain K12) OX=83333 GN=rplY PE=1 SV=1	65	88	V.VDGKEIKVKAQDVQRHPYKPKLQH.I	0	-	0	9	7	2.53998e-07	0	0
C:\Users\KyowonJeong\Desktop\flashida\msalign\apr23\new\Eclip_1481_MB_ms2.msalign	285	5341	HCD	5341	1013.52	164	4	2211.27	2211.27	365	85830000	-1000	sp|P60624|RL24_ECOLI	50S ribosomal protein L24 OS=Escherichia coli (strain K12) OX=83333 GN=rplX PE=1 SV=2	2	21	M.AAKIRRDDEVIVLTGKDKGK.R	0	-	0	25	20	9.92706e-09	0	0
C:\Users\KyowonJeong\Desktop\flashida\msalign\apr23\new\Eclip_1481_MB_ms2.msalign	286	5342	HCD	5342	1014.17	27	4	3044.58	3044.67	1242	1350000	-1000	sp|P0AFZ3|SSPB_ECOLI	Stringent starvation protein B OS=Escherichia coli (strain K12) OX=83333 GN=sspB PE=1 SV=1	133	160	V.(ID)[-0.6794]GDKPDHDDDTHPDDEPPQPPRGGRPA.L	1	-	0	8	7	0.000773145	0	0
C:\Users\KyowonJeong\Desktop\flashida\msalign\apr23\new\Eclip_1481_MB_ms2.msalign	287	5344	HCD	5344	1014.83	211	5	2840.58	2840.58	904	9487000	-1000	sp|P68919|RL25_ECOLI	50S ribosomal protein L25 OS=Escherichia coli (strain K12) OX=83333 GN=rplY PE=1 SV=1	65	88	V.VDGKEIKVKAQDVQRHPYKPKLQH.I	0	-	0	16	13	0.0547319	0.000725821	0
C:\Users\KyowonJeong\Desktop\flashida\msalign\apr23\new\Eclip_1481_MB_ms2.msalign	288	5346	HCD	5346	1015.56	94	5	3452.53	3452.53	809	1126000	-1000	sp|P02358|RS6_ECOLI	30S ribosomal protein S6 OS=Escherichia coli (strain K12) OX=83333 GN=rpsF PE=1 SV=1	103	132	M.VKAKDERRERRDDFANETADDAEAGDSEEE.E	0	-	0	19	14	3.0503e-08	0	0
C:\Users\KyowonJeong\Desktop\flashida\msalign\apr23\new\Eclip_1481_MB_ms2.msalign	289	5347	HCD	5347	1016.21	123	5	2627.52	2627.52	685	2936000	-1000	sp|P0CE47|EFTU1_ECOLI	Elongation factor Tu 1 OS=Escherichia coli (strain K12) OX=83333 GN=tufA PE=1 SV=1	282	304	G.IKREEIERGQVLAKPGTIKPHTK.F	0	-	0	25	21	1.34252e-09	0	0
C:\Users\KyowonJeong\Desktop\flashida\msalign\apr23\new\Eclip_1481_MB_ms2.msalign	290	5353	HCD	5353	1018.86	76	4	2591.46	2591.46	1106	8341000	-1000	sp|P02942|MCP1_ECOLI	Methyl-accepting chemotaxis protein I OS=Escherichia coli (strain K12) OX=83333 GN=tsr PE=1 SV=2	516	538	F.RIQQQQRETSAVVKTVTPAAPRK.M	0	-	0	18	14	3.82386e-05	0	0
C:\Users\KyowonJeong\Desktop\flashida\msalign\apr23\new\Eclip_1481_MB_ms2.msalign	291	5356	HCD	5356	1020.13	64	4	2211.27	2211.27	365	1566000	-1000	sp|P60624|RL24_ECOLI	50S ribosomal protein L24 OS=Escherichia coli (strain K12) OX=83333 GN=rplX PE=1 SV=2	2	21	M.AAKIRRDDEVIVLTGKDKGK.R	0	-	0	13	12	3.51787e-06	0	0
C:\Users\KyowonJeong\Desktop\flashida\msalign\apr23\new\Eclip_1481_MB_ms2.msalign	292	5358	HCD	5358	1020.86	17	4	3045.35	3045.34	1242	1554000	-1000	sp|P0AFZ3|SSPB_ECOLI	Stringent starvation protein B OS=Escherichia coli (strain K12) OX=83333 GN=sspB PE=1 SV=1	133	160	V.IDGDKPDHDDDTHPDDEPPQPPRGGRPA.L	0	-	0	7	6	0.000530186	0	0
C:\Users\KyowonJeong\Desktop\flashida\msalign\apr23\new\Eclip_1481_MB_ms2.msalign	293	5359	HCD	5359	1021.51	172	5	2746.46	2746.46	1359	16790000	-1000	sp|P0A6X7|IHFA_ECOLI	Integration host factor subunit alpha OS=Escherichia coli (strain K12) OX=83333 GN=ihfA PE=1 SV=1	53	76	F.DLRDKNQRPGRNPKTGEDIPITAR.R	0	-	0	19	12	0.00687103	0	0
C:\Users\KyowonJeong\Desktop\flashida\msalign\apr23\new\Eclip_1481_MB_ms2.msalign	294	5362	HCD	5362	1022.73	54	4	2211.27	2211.27	365	743500	-1000	sp|P60624|RL24_ECOLI	50S ribosomal protein L24 OS=Escherichia coli (strain K12) OX=83333 GN=rplX PE=1 SV=2	2	21	M.AAKIRRDDEVIVLTGKDKGK.R	0	-	0	16	15	2.16652e-09	0	0
C:\Users\KyowonJeong\Desktop\flashida\msalign\apr23\new\Eclip_1481_MB_ms2.msalign	295	5364	HCD	5364	1023.46	37	4	2591.46	2591.46	1106	1990000	-1000	sp|P02942|MCP1_ECOLI	Methyl-accepting chemotaxis protein I OS=Escherichia coli (strain K12) OX=83333 GN=tsr PE=1 SV=2	516	538	F.RIQQQQRETSAVVKTVTPAAPRK.M	0	-	0	7	7	0.0304637	0.000368053	0
C:\Users\KyowonJeong\Desktop\flashida\msalign\apr23\new\Eclip_1481_MB_ms2.msalign	296	5366	HCD	5366	1024.73	24	5	3200.75	3199.74	1343	282600	-1000	sp|P60723|RL4_ECOLI	50S ribosomal protein L4 OS=Escherichia coli (strain K12) OX=83333 GN=rplD PE=1 SV=1	32	61	V.VVAYAAGARQGTRAQKTRAEVTGSGKKPWR.Q	0	-	0	6	5	0.00524507	0	0
C:\Users\KyowonJeong\Desktop\flashida\msalign\apr23\new\Eclip_1481_MB_ms2.msalign	297	5368	HCD	5368	1025.38	404	8	5108.76	5108.76	147	3726000	-1000	sp|P68191|SRA_ECOLI	Stationary-phase-induced ribosome-associated protein OS=Escherichia coli (strain K12) OX=83333 GN=sra PE=1 SV=1	1	45	.(MKSNRQAR)[15.9917]HILGLDHKISNQRKIVTEGDKSSVVNNPTGRKRPAEK.	1	-	0	53	31	1.84853e-14	0	0
C:\Users\KyowonJeong\Desktop\flashida\msalign\apr23\new\Eclip_1481_MB_ms2.msalign	298	5370	HCD	5370	1026.12	334	8	5108.77	5108.76	147	14970000	-1000	sp|P68191|SRA_ECOLI	Stationary-phase-induced ribosome-associated protein OS=Escherichia coli (strain K12) OX=83333 GN=sra PE=1 SV=1	1	45	.(MKSNRQAR)[15.9958]HILGLDHKISNQRKIVTEGDKSSVVNNPTGRKRPAEK.	1	-	0	44	30	9.61629e-14	0	0
C:\Users\KyowonJeong\Desktop\flashida\msalign\apr23\new\Eclip_1481_MB_ms2.msalign	299	5372	HCD	5372	1027.38	26	4	2326.19	2326.19	503	114400	-1000	sp|P77611|RSXC_ECOLI	Ion-translocating oxidoreductase complex subunit C OS=Escherichia coli (strain K12) OX=83333 GN=rsxC PE=1 SV=1	537	558	R.AKQAELQQTNDAATVADPRKTA.V	0	-	0	15	12	5.67e-12	0	0
C:\Users\KyowonJeong\Desktop\flashida\msalign\apr23\new\Eclip_1481_MB_ms2.msalign	300	5376	HCD	5376	1028.77	67	5	2641.39	2641.39	950	1027000	-1000	sp|P0AGK8|ISCR_ECOLI	HTH-type transcriptional regulator IscR OS=Escherichia coli (strain K12) OX=83333 GN=iscR PE=1 SV=1	140	162	S.GRQHTHDAPRTRTQDAIDVKLRA.	0	-	0	13	10	8.00906e-07	0	0
C:\Users\KyowonJeong\Desktop\flashida\msalign\apr23\new\Eclip_1481_MB_ms2.msalign	301	5378	HCD	5378	1029.46	131	6	5108.76	5108.76	147	15270000	-1000	sp|P68191|SRA_ECOLI	Stationary-phase-induced ribosome-associated protein OS=Escherichia coli (strain K12) OX=83333 GN=sra PE=1 SV=1	1	45	.(MKSNRQAR)[15.9906]HILGLDHKISNQRKIVTEGDKSSVVNNPTGRKRPAEK.	1	-	0	34	20	2.83184e-10	0	0
C:\Users\KyowonJeong\Desktop\flashida\msalign\apr23\new\Eclip_1481_MB_ms2.msalign	302	5380	HCD	5380	1030.24	183	5	3294.67	3294.67	833	21660000	-1000	sp|P02359|RS7_ECOLI	30S ribosomal protein S7 OS=Escherichia coli (strain K12) OX=83333 GN=rpsG PE=1 SV=3	120	149	R.LANELSDAAENKGTAVKKREDVHRMAEANK.A	0	-	0	33	20	4.74182e-08	0	0
C:\Users\KyowonJeong\Desktop\flashida\msalign\apr23\new\Eclip_1481_MB_ms2.msalign	303	5381	HCD	5381	1030.86	62	5	2827.49	2827.49	743	642500	-1000	sp|P0AGK8|ISCR_ECOLI	HTH-type transcriptional regulator IscR OS=Escherichia coli (strain K12) OX=83333 GN=iscR PE=1 SV=1	138	162	D.VSGRQHTHDAPRTRTQDAIDVKLRA.	0	-	0	19	14	5.16152e-09	0	0
C:\Users\KyowonJeong\Desktop\flashida\msalign\apr23\new\Eclip_1481_MB_ms2.msalign	304	5382	HCD	5382	1031.47	19	5	2995.15	2995.15	767	511700	-1000	sp|P46889|FTSK_ECOLI	DNA translocase FtsK OS=Escherichia coli (strain K12) OX=83333 GN=ftsK PE=1 SV=2	212	235	W.VDEDEYEDDEEYEDENHGKQHESR.R	0	-	0	10	8	9.40989e-09	0	0
C:\Users\KyowonJeong\Desktop\flashida\msalign\apr23\new\Eclip_1481_MB_ms2.msalign	305	5384	HCD	5384	1032.13	139	6	5108.76	5108.75	147	8927000	-1000	sp|P68191|SRA_ECOLI	Stationary-phase-induced ribosome-associated protein OS=Escherichia coli (strain K12) OX=83333 GN=sra PE=1 SV=1	1	45	.(MKSNRQAR)[15.9881]HILGLDHKISNQRKIVTEGDKSSVVNNPTGRKRPAEK.	1	-	0	29	22	5.01283e-13	0	0
C:\Users\KyowonJeong\Desktop\flashida\msalign\apr23\new\Eclip_1481_MB_ms2.msalign	306	5386	HCD	5386	1032.9	27	4	2939.65	2939.65	836	1093000	-1000	sp|P68919|RL25_ECOLI	50S ribosomal protein L25 OS=Escherichia coli (strain K12) OX=83333 GN=rplY PE=1 SV=1	64	88	I.VVDGKEIKVKAQDVQRHPYKPKLQH.I	0	-	0	12	10	5.07532e-08	0	0
C:\Users\KyowonJeong\Desktop\flashida\msalign\apr23\new\Eclip_1481_MB_ms2.msalign	307	5388	HCD	5388	1033.56	201	7	5108.76	5108.76	147	9411000	-1000	sp|P68191|SRA_ECOLI	Stationary-phase-induced ribosome-associated protein OS=Escherichia coli (strain K12) OX=83333 GN=sra PE=1 SV=1	1	45	.(MKSNRQAR)[15.9939]HILGLDHKISNQRKIVTEGDKSSVVNNPTGRKRPAEK.	1	-	0	35	24	6.39144e-13	0	0
C:\Users\KyowonJeong\Desktop\flashida\msalign\apr23\new\Eclip_1481_MB_ms2.msalign	308	5390	HCD	5390	1034.34	21	4	2939.65	2939.65	836	792700	-1000	sp|P68919|RL25_ECOLI	50S ribosomal protein L25 OS=Escherichia coli (strain K12) OX=83333 GN=rplY PE=1 SV=1	64	88	I.VVDGKEIKVKAQDVQRHPYKPKLQH.I	0	-	0	7	6	0.000156589	0	0
C:\Users\KyowonJeong\Desktop\flashida\msalign\apr23\new\Eclip_1481_MB_ms2.msalign	309	5393	HCD	5393	1035.6	152	6	5108.77	5108.76	147	9252000	-1000	sp|P68191|SRA_ECOLI	Stationary-phase-induced ribosome-associated protein OS=Escherichia coli (strain K12) OX=83333 GN=sra PE=1 SV=1	1	45	.(MKSNRQAR)[15.9903]HILGLDHKISNQRKIVTEGDKSSVVNNPTGRKRPAEK.	1	-	0	38	29	2.3151e-15	0	0
C:\Users\KyowonJeong\Desktop\flashida\msalign\apr23\new\Eclip_1481_MB_ms2.msalign	310	5395	HCD	5395	1036.34	90	4	2700.33	2700.33	823	1664000	-1000	sp|P60438|RL3_ECOLI	50S ribosomal protein L3 OS=Escherichia coli (strain K12) OX=83333 GN=rplC PE=1 SV=1	129	151	R.TQDATHGNSLSHRVPGSIGQN(Q)[296.1817]T.P	1	-	0	23	21	2.23024e-07	0	0
C:\Users\KyowonJeong\Desktop\flashida\msalign\apr23\new\Eclip_1481_MB_ms2.msalign	311	5397	HCD	5397	1037.03	48	5	3294.68	3294.67	833	734900	-1000	sp|P02359|RS7_ECOLI	30S ribosomal protein S7 OS=Escherichia coli (strain K12) OX=83333 GN=rpsG PE=1 SV=3	120	149	R.LANELSDAAENKGTAVKKREDVHRMAEANK.A	0	-	0	12	9	0.000129821	0	0
C:\Users\KyowonJeong\Desktop\flashida\msalign\apr23\new\Eclip_1481_MB_ms2.msalign	312	5399	HCD	5399	1037.8	86	4	2700.34	2700.33	823	1784000	-1000	sp|P60438|RL3_ECOLI	50S ribosomal protein L3 OS=Escherichia coli (strain K12) OX=83333 GN=rplC PE=1 SV=1	129	151	R.TQDATHGNSLSHRVPGSIGQ(N)[296.1836]QT.P	1	-	0	23	20	3.90422e-08	0	0
C:\Users\KyowonJeong\Desktop\flashida\msalign\apr23\new\Eclip_1481_MB_ms2.msalign	313	5400	HCD	5400	1038.41	51	8	5091.76	5092.77	108	492200	-1000	sp|P68191|SRA_ECOLI	Stationary-phase-induced ribosome-associated protein OS=Escherichia coli (strain K12) OX=83333 GN=sra PE=1 SV=1	1	45	.MKSNRQARHILGLDHKISNQRKIVTEGDKSSVVNNPTGRKRPAEK.	0	-	0	9	7	2.676e-08	0	0
C:\Users\KyowonJeong\Desktop\flashida\msalign\apr23\new\Eclip_1481_MB_ms2.msalign	314	5401	HCD	5401	1039.02	39	5	3294.68	3294.67	833	734900	-1000	sp|P02359|RS7_ECOLI	30S ribosomal protein S7 OS=Escherichia coli (strain K12) OX=83333 GN=rpsG PE=1 SV=3	120	149	R.LANELSDAAENKGTAVKKREDVHRMAEANK.A	0	-	0	10	7	0.0021839	0	0
C:\Users\KyowonJeong\Desktop\flashida\msalign\apr23\new\Eclip_1481_MB_ms2.msalign	315	5403	HCD	5403	1039.68	151	6	5108.77	5108.75	147	13060000	-1000	sp|P68191|SRA_ECOLI	Stationary-phase-induced ribosome-associated protein OS=Escherichia coli (strain K12) OX=83333 GN=sra PE=1 SV=1	1	45	.(MKSNRQAR)[15.9848]HILGLDHKISNQRKIVTEGDKSSVVNNPTGRKRPAEK.	1	-	0	30	26	6.01146e-14	0	0
C:\Users\KyowonJeong\Desktop\flashida\msalign\apr23\new\Eclip_1481_MB_ms2.msalign	316	5405	HCD	5405	1040.46	237	7	5108.77	5108.76	147	15830000	-1000	sp|P68191|SRA_ECOLI	Stationary-phase-induced ribosome-associated protein OS=Escherichia coli (strain K12) OX=83333 GN=sra PE=1 SV=1	1	45	.(MKSNRQAR)[15.9908]HILGLDHKISNQRKIVTEGDKSSVVNNPTGRKRPAEK.	1	-	0	39	26	7.46944e-14	0	0
C:\Users\KyowonJeong\Desktop\flashida\msalign\apr23\new\Eclip_1481_MB_ms2.msalign	317	5406	HCD	5406	1041.07	104	5	2907.7	2907.7	1339	606300	-1000	sp|P0A7U7|RS20_ECOLI	30S ribosomal protein S20 OS=Escherichia coli (strain K12) OX=83333 GN=rpsT PE=1 SV=2	61	87	R.QAAKGLIHKNKAARHKANLTAQINKLA.	0	-	0	10	7	0.00485814	0	0
C:\Users\KyowonJeong\Desktop\flashida\msalign\apr23\new\Eclip_1481_MB_ms2.msalign	318	5407	HCD	5407	1041.68	153	8	5092.77	5092.77	108	466700	-1000	sp|P68191|SRA_ECOLI	Stationary-phase-induced ribosome-associated protein OS=Escherichia coli (strain K12) OX=83333 GN=sra PE=1 SV=1	1	45	.MKSNRQARHILGLDHKISNQRKIVTEGDKSSVVNNPTGRKRPAEK.	0	-	0	40	25	1.61986e-16	0	0
C:\Users\KyowonJeong\Desktop\flashida\msalign\apr23\new\Eclip_1481_MB_ms2.msalign	319	5412	HCD	5412	1043.73	359	8	5092.77	5092.77	108	1585000	-1000	sp|P68191|SRA_ECOLI	Stationary-phase-induced ribosome-associated protein OS=Escherichia coli (strain K12) OX=83333 GN=sra PE=1 SV=1	1	45	.MKSNRQARHILGLDHKISNQRKIVTEGDKSSVVNNPTGRKRPAEK.	0	-	0	77	41	1.45306e-23	0	0
C:\Users\KyowonJeong\Desktop\flashida\msalign\apr23\new\Eclip_1481_MB_ms2.msalign	320	5415	HCD	5415	1045	314	8	5108.76	5108.76	147	13140000	-1000	sp|P68191|SRA_ECOLI	Stationary-phase-induced ribosome-associated protein OS=Escherichia coli (strain K12) OX=83333 GN=sra PE=1 SV=1	1	45	.(MKSNR)[15.9928]QARHILGLDHKISNQRKIVTEGDKSSVVNNPTGRKRPAEK.	1	-	0	52	33	1.03618e-17	0	0
C:\Users\KyowonJeong\Desktop\flashida\msalign\apr23\new\Eclip_1481_MB_ms2.msalign	321	5417	HCD	5417	1045.74	290	8	5108.76	5108.76	147	13140000	-1000	sp|P68191|SRA_ECOLI	Stationary-phase-induced ribosome-associated protein OS=Escherichia coli (strain K12) OX=83333 GN=sra PE=1 SV=1	1	45	.(MKSNR)[15.9928]QARHILGLDHKISNQRKIVTEGDKSSVVNNPTGRKRPAEK.	1	-	0	53	37	2.46101e-20	0	0
C:\Users\KyowonJeong\Desktop\flashida\msalign\apr23\new\Eclip_1481_MB_ms2.msalign	322	5423	HCD	5423	1048.43	51	8	4476.45	4476.45	1326	559000	-1000	sp|P68191|SRA_ECOLI	Stationary-phase-induced ribosome-associated protein OS=Escherichia coli (strain K12) OX=83333 GN=sra PE=1 SV=1	6	45	R.QARHILGLDHKISNQRKIVTEGDKSSVVNNPTGRKRPAEK.	0	-	0	9	5	0.00355023	0	0
C:\Users\KyowonJeong\Desktop\flashida\msalign\apr23\new\Eclip_1481_MB_ms2.msalign	323	5424	HCD	5424	1049.04	201	7	5108.76	5108.76	147	8049000	-1000	sp|P68191|SRA_ECOLI	Stationary-phase-induced ribosome-associated protein OS=Escherichia coli (strain K12) OX=83333 GN=sra PE=1 SV=1	1	45	.(MKSNRQAR)[15.9912]HILGLDHKISNQRKIVTEGDKSSVVNNPTGRKRPAEK.	1	-	0	29	20	2.41014e-11	0	0
C:\Users\KyowonJeong\Desktop\flashida\msalign\apr23\new\Eclip_1481_MB_ms2.msalign	324	5427	HCD	5427	1050.31	441	8	5092.76	5092.77	108	25990000	-1000	sp|P68191|SRA_ECOLI	Stationary-phase-induced ribosome-associated protein OS=Escherichia coli (strain K12) OX=83333 GN=sra PE=1 SV=1	1	45	.MKSNRQARHILGLDHKISNQRKIVTEGDKSSVVNNPTGRKRPAEK.	0	-	0	77	40	1.38e-20	0	0
C:\Users\KyowonJeong\Desktop\flashida\msalign\apr23\new\Eclip_1481_MB_ms2.msalign	325	5429	HCD	5429	1050.99	363	7	5092.77	5092.77	108	62110000	-1000	sp|P68191|SRA_ECOLI	Stationary-phase-induced ribosome-associated protein OS=Escherichia coli (strain K12) OX=83333 GN=sra PE=1 SV=1	1	45	.MKSNRQARHILGLDHKISNQRKIVTEGDKSSVVNNPTGRKRPAEK.	0	-	0	62	40	4.9326e-21	0	0
C:\Users\KyowonJeong\Desktop\flashida\msalign\apr23\new\Eclip_1481_MB_ms2.msalign	326	5433	HCD	5433	1052.92	282	8	5108.76	5108.76	147	12220000	-1000	sp|P68191|SRA_ECOLI	Stationary-phase-induced ribosome-associated protein OS=Escherichia coli (strain K12) OX=83333 GN=sra PE=1 SV=1	1	45	.(MKSNR)[15.9932]QARHILGLDHKISNQRKIVTEGDKSSVVNNPTGRKRPAEK.	1	-	0	52	32	1.43887e-17	0	0
C:\Users\KyowonJeong\Desktop\flashida\msalign\apr23\new\Eclip_1481_MB_ms2.msalign	327	5435	HCD	5435	1053.65	364	7	5092.77	5092.77	108	17000000	-1000	sp|P68191|SRA_ECOLI	Stationary-phase-induced ribosome-associated protein OS=Escherichia coli (strain K12) OX=83333 GN=sra PE=1 SV=1	1	45	.MKSNRQARHILGLDHKISNQRKIVTEGDKSSVVNNPTGRKRPAEK.	0	-	0	66	42	1.80088e-22	0	0
C:\Users\KyowonJeong\Desktop\flashida\msalign\apr23\new\Eclip_1481_MB_ms2.msalign	328	5436	HCD	5436	1054.27	245	8	5108.76	5108.75	147	6510000	-1000	sp|P68191|SRA_ECOLI	Stationary-phase-induced ribosome-associated protein OS=Escherichia coli (strain K12) OX=83333 GN=sra PE=1 SV=1	1	45	.(MKSNR)[15.9843]QARHILGLDHKISNQRKIVTEGDKSSVVNNPTGRKRPAEK.	1	-	0	30	22	9.08565e-11	0	0
C:\Users\KyowonJeong\Desktop\flashida\msalign\apr23\new\Eclip_1481_MB_ms2.msalign	329	5441	HCD	5441	1056.32	100	6	5108.76	5108.76	147	8768000	-1000	sp|P68191|SRA_ECOLI	Stationary-phase-induced ribosome-associated protein OS=Escherichia coli (strain K12) OX=83333 GN=sra PE=1 SV=1	1	45	.(MKSNRQARHILGLD)[15.9920]HKISNQRKIVTEGDKSSVVNNPTGRKRPAEK.	1	-	0	17	15	1.60371e-08	0	0
C:\Users\KyowonJeong\Desktop\flashida\msalign\apr23\new\Eclip_1481_MB_ms2.msalign	330	5445	HCD	5445	1058.2	345	8	5092.77	5092.77	108	44160000	-1000	sp|P68191|SRA_ECOLI	Stationary-phase-induced ribosome-associated protein OS=Escherichia coli (strain K12) OX=83333 GN=sra PE=1 SV=1	1	45	.MKSNRQARHILGLDHKISNQRKIVTEGDKSSVVNNPTGRKRPAEK.	0	-	0	55	42	2.0478e-23	0	0
C:\Users\KyowonJeong\Desktop\flashida\msalign\apr23\new\Eclip_1481_MB_ms2.msalign	331	5450	HCD	5450	1060.25	93	6	5108.76	5108.76	147	5645000	-1000	sp|P68191|SRA_ECOLI	Stationary-phase-induced ribosome-associated protein OS=Escherichia coli (strain K12) OX=83333 GN=sra PE=1 SV=1	1	45	.(MKSNRQARHILGLD)[15.9905]HKISNQRKIVTEGDKSSVVNNPTGRKRPAEK.	1	-	0	18	14	6.35765e-08	0	0
C:\Users\KyowonJeong\Desktop\flashida\msalign\apr23\new\Eclip_1481_MB_ms2.msalign	332	5452	HCD	5452	1061.02	148	9	5108.76	5108.76	147	4267000	-1000	sp|P68191|SRA_ECOLI	Stationary-phase-induced ribosome-associated protein OS=Escherichia coli (strain K12) OX=83333 GN=sra PE=1 SV=1	1	45	.(MKSNRQARHI)[15.9930]LGLDHKISNQRKIVTEGDKSSVVNNPTGRKRPAEK.	1	-	0	33	20	6.74626e-15	0	0
C:\Users\KyowonJeong\Desktop\flashida\msalign\apr23\new\Eclip_1481_MB_ms2.msalign	333	5456	HCD	5456	1062.91	127	6	5092.77	5092.77	108	18380000	-1000	sp|P68191|SRA_ECOLI	Stationary-phase-induced ribosome-associated protein OS=Escherichia coli (strain K12) OX=83333 GN=sra PE=1 SV=1	1	45	.MKSNRQARHILGLDHKISNQRKIVTEGDKSSVVNNPTGRKRPAEK.	0	-	0	33	24	3.2262e-15	0	0
C:\Users\KyowonJeong\Desktop\flashida\msalign\apr23\new\Eclip_1481_MB_ms2.msalign	334	5462	HCD	5462	1065.57	370	8	5092.76	5092.77	108	14670000	-1000	sp|P68191|SRA_ECOLI	Stationary-phase-induced ribosome-associated protein OS=Escherichia coli (strain K12) OX=83333 GN=sra PE=1 SV=1	1	45	.MKSNRQARHILGLDHKISNQRKIVTEGDKSSVVNNPTGRKRPAEK.	0	-	0	68	38	5.3574e-22	0	0
C:\Users\KyowonJeong\Desktop\flashida\msalign\apr23\new\Eclip_1481_MB_ms2.msalign	335	5464	HCD	5464	1066.35	117	5	2943.53	2943.53	653	309000	-1000	sp|P0CE47|EFTU1_ECOLI	Elongation factor Tu 1 OS=Escherichia coli (strain K12) OX=83333 GN=tufA PE=1 SV=1	2	27	M.(S)[Acetyl]KEKFERTKPHVNVGTIGHVDHGKTT.L	0	-	0	22	18	5.70032e-10	0	0
C:\Users\KyowonJeong\Desktop\flashida\msalign\apr23\new\Eclip_1481_MB_ms2.msalign	336	5467	HCD	5467	1067.62	117	7	5108.77	5108.76	147	3779000	-1000	sp|P68191|SRA_ECOLI	Stationary-phase-induced ribosome-associated protein OS=Escherichia coli (strain K12) OX=83333 GN=sra PE=1 SV=1	1	45	.(MKSNRQARHILGLD)[15.9897]HKISNQRKIVTEGDKSSVVNNPTGRKRPAEK.	1	-	0	22	16	3.17486e-08	0	0
C:\Users\KyowonJeong\Desktop\flashida\msalign\apr23\new\Eclip_1481_MB_ms2.msalign	337	5469	HCD	5469	1068.4	148	7	5108.76	5108.76	147	4817000	-1000	sp|P68191|SRA_ECOLI	Stationary-phase-induced ribosome-associated protein OS=Escherichia coli (strain K12) OX=83333 GN=sra PE=1 SV=1	1	45	.(MKSNRQAR)[15.9918]HILGLDHKISNQRKIVTEGDKSSVVNNPTGRKRPAEK.	1	-	0	33	24	9.67278e-16	0	0
C:\Users\KyowonJeong\Desktop\flashida\msalign\apr23\new\Eclip_1481_MB_ms2.msalign	338	5470	HCD	5470	1069.02	29	5	3365.71	3365.71	1494	285000	-1000	sp|P02359|RS7_ECOLI	30S ribosomal protein S7 OS=Escherichia coli (strain K12) OX=83333 GN=rpsG PE=1 SV=3	120	150	R.LANELSDAAENKGTAVKKREDVHRMAEANKA.F	0	-	0	7	5	0.146197	0.00177651	0.00672948
C:\Users\KyowonJeong\Desktop\flashida\msalign\apr23\new\Eclip_1481_MB_ms2.msalign	339	5473	HCD	5473	1070.29	301	7	5092.77	5092.77	108	18910000	-1000	sp|P68191|SRA_ECOLI	Stationary-phase-induced ribosome-associated protein OS=Escherichia coli (strain K12) OX=83333 GN=sra PE=1 SV=1	1	45	.MKSNRQARHILGLDHKISNQRKIVTEGDKSSVVNNPTGRKRPAEK.	0	-	0	52	34	1.5665e-19	0	0
C:\Users\KyowonJeong\Desktop\flashida\msalign\apr23\new\Eclip_1481_MB_ms2.msalign	340	5475	HCD	5475	1071.06	31	4	2943.54	2943.53	653	773700	-1000	sp|P0CE47|EFTU1_ECOLI	Elongation factor Tu 1 OS=Escherichia coli (strain K12) OX=83333 GN=tufA PE=1 SV=1	2	27	M.(S)[Acetyl]KEKFERTKPHVNVGTIGHVDHGKTT.L	0	-	0	9	7	2.86499e-05	0	0
C:\Users\KyowonJeong\Desktop\flashida\msalign\apr23\new\Eclip_1481_MB_ms2.msalign	341	5476	HCD	5476	1071.68	27	5	3365.72	3365.71	1494	346300	-1000	sp|P02359|RS7_ECOLI	30S ribosomal protein S7 OS=Escherichia coli (strain K12) OX=83333 GN=rpsG PE=1 SV=3	120	150	R.LANELSDAAENKGTAVKKREDVHRMAEANKA.F	0	-	0	6	5	0.276076	0.00316456	0.00672948
C:\Users\KyowonJeong\Desktop\flashida\msalign\apr23\new\Eclip_1481_MB_ms2.msalign	342	5477	HCD	5477	1072.3	219	10	5108.77	5108.76	147	6428000	-1000	sp|P68191|SRA_ECOLI	Stationary-phase-induced ribosome-associated protein OS=Escherichia coli (strain K12) OX=83333 GN=sra PE=1 SV=1	1	45	.(M)[Acetyl]KSNRQARHI(L)[-26.0190]GLDHKISNQRKIVTEGDKSSVVNNPTGRKRPAEK.	1	-	0	34	19	2.77886e-10	0	0
C:\Users\KyowonJeong\Desktop\flashida\msalign\apr23\new\Eclip_1481_MB_ms2.msalign	343	5485	HCD	5485	1075.11	481	8	5092.77	5092.77	108	27570000	-1000	sp|P68191|SRA_ECOLI	Stationary-phase-induced ribosome-associated protein OS=Escherichia coli (strain K12) OX=83333 GN=sra PE=1 SV=1	1	45	.MKSNRQARHILGLDHKISNQRKIVTEGDKSSVVNNPTGRKRPAEK.	0	-	0	67	42	2.6484e-21	0	0
C:\Users\KyowonJeong\Desktop\flashida\msalign\apr23\new\Eclip_1481_MB_ms2.msalign	344	5489	HCD	5489	1077.04	235	6	5108.76	5108.76	147	2075000	-1000	sp|P68191|SRA_ECOLI	Stationary-phase-induced ribosome-associated protein OS=Escherichia coli (strain K12) OX=83333 GN=sra PE=1 SV=1	1	45	.(MKSNRQAR)[15.9927]HILGLDHKISNQRKIVTEGDKSSVVNNPTGRKRPAEK.	1	-	0	50	39	1.48215e-20	0	0
C:\Users\KyowonJeong\Desktop\flashida\msalign\apr23\new\Eclip_1481_MB_ms2.msalign	345	5491	HCD	5491	1077.77	454	8	5092.77	5092.77	108	44700000	-1000	sp|P68191|SRA_ECOLI	Stationary-phase-induced ribosome-associated protein OS=Escherichia coli (strain K12) OX=83333 GN=sra PE=1 SV=1	1	45	.MKSNRQARHILGLDHKISNQRKIVTEGDKSSVVNNPTGRKRPAEK.	0	-	0	70	46	9.8678e-23	0	0
C:\Users\KyowonJeong\Desktop\flashida\msalign\apr23\new\Eclip_1481_MB_ms2.msalign	346	5492	HCD	5492	1078.23	174	10	5077.75	5077.77	1259	419600	-1000	sp|P68191|SRA_ECOLI	Stationary-phase-induced ribosome-associated protein OS=Escherichia coli (strain K12) OX=83333 GN=sra PE=1 SV=1	1	45	.MKSNRQARHILGLD(H)[-14.9983]KISNQRKIVTEGDKSSVVNNPTGRKRPAEK.	1	-	0	15	9	0.000680497	0	0
C:\Users\KyowonJeong\Desktop\flashida\msalign\apr23\new\Eclip_1481_MB_ms2.msalign	347	5495	HCD	5495	1079.5	442	9	5108.76	5108.76	147	15960000	-1000	sp|P68191|SRA_ECOLI	Stationary-phase-induced ribosome-associated protein OS=Escherichia coli (strain K12) OX=83333 GN=sra PE=1 SV=1	1	45	.(M)[15.9979]KSNRQARHILGLDHKISNQRKIVTEGDKSSVVNNPTGRKRPAEK.	1	-	0	60	40	6.7313e-22	0	0
C:\Users\KyowonJeong\Desktop\flashida\msalign\apr23\new\Eclip_1481_MB_ms2.msalign	348	5497	HCD	5497	1080.23	193	5	2943.53	2943.53	653	1384000	-1000	sp|P0CE47|EFTU1_ECOLI	Elongation factor Tu 1 OS=Escherichia coli (strain K12) OX=83333 GN=tufA PE=1 SV=1	2	27	M.(S)[Acetyl]KEKFERTKPHVNVGTIGHVDHGKTT.L	0	-	0	22	18	4.62254e-09	0	0
C:\Users\KyowonJeong\Desktop\flashida\msalign\apr23\new\Eclip_1481_MB_ms2.msalign	349	5498	HCD	5498	1080.88	125	5	2641.45	2640.45	293	28100000	-1000	sp|P0A6X7|IHFA_ECOLI	Integration host factor subunit alpha OS=Escherichia coli (strain K12) OX=83333 GN=ihfA PE=1 SV=1	77	99	R.RVVTFRPGQKLKSRVENASPKDE.	0	-	0	28	20	8.7822e-17	0	0
C:\Users\KyowonJeong\Desktop\flashida\msalign\apr23\new\Eclip_1481_MB_ms2.msalign	350	5499	HCD	5499	1081.5	82	9	5123.75	5123.9	1296	1314000	-1000	sp|P68191|SRA_ECOLI	Stationary-phase-induced ribosome-associated protein OS=Escherichia coli (strain K12) OX=83333 GN=sra PE=1 SV=1	1	45	.(MKSNRQARHILGLD)[31.1317]HKISNQRKIVTEGDKSSVVNNPTGRKRPAEK.	1	-	0	9	6	0.00153023	0	0
C:\Users\KyowonJeong\Desktop\flashida\msalign\apr23\new\Eclip_1481_MB_ms2.msalign	351	5501	HCD	5501	1082.16	357	7	5108.76	5108.76	147	25020000	-1000	sp|P68191|SRA_ECOLI	Stationary-phase-induced ribosome-associated protein OS=Escherichia coli (strain K12) OX=83333 GN=sra PE=1 SV=1	1	45	.(MKSNRQAR)[15.9941]HILGLDHKISNQRKIVTEGDKSSVVNNPTGRKRPAEK.	1	-	0	50	32	1.40796e-15	0	0
C:\Users\KyowonJeong\Desktop\flashida\msalign\apr23\new\Eclip_1481_MB_ms2.msalign	352	5503	HCD	5503	1082.89	181	5	2640.45	2640.45	293	1714000	-1000	sp|P0A6X7|IHFA_ECOLI	Integration host factor subunit alpha OS=Escherichia coli (strain K12) OX=83333 GN=ihfA PE=1 SV=1	77	99	R.RVVTFRPGQKLKSRVENASPKDE.	0	-	0	36	23	3.04577e-12	0	0
C:\Users\KyowonJeong\Desktop\flashida\msalign\apr23\new\Eclip_1481_MB_ms2.msalign	353	5504	HCD	5504	1083.54	106	6	5130.73	5130.78	1360	1187000	-1000	sp|P68191|SRA_ECOLI	Stationary-phase-induced ribosome-associated protein OS=Escherichia coli (strain K12) OX=83333 GN=sra PE=1 SV=1	1	45	.MKSNRQARHILGLDHKISNQRKIVTEG(D)[38.0124]KSSVVNNPTGRKRPAEK.	1	-	0	9	7	0.00732992	0	0
C:\Users\KyowonJeong\Desktop\flashida\msalign\apr23\new\Eclip_1481_MB_ms2.msalign	354	5509	HCD	5509	1085.54	500	10	5092.78	5092.77	108	63330000	-1000	sp|P68191|SRA_ECOLI	Stationary-phase-induced ribosome-associated protein OS=Escherichia coli (strain K12) OX=83333 GN=sra PE=1 SV=1	1	45	.MKSNRQARHILGLDHKISNQRKIVTEGDKSSVVNNPTGRKRPAEK.	0	-	0	60	29	1.6059e-15	0	0
C:\Users\KyowonJeong\Desktop\flashida\msalign\apr23\new\Eclip_1481_MB_ms2.msalign	355	5513	HCD	5513	1087.45	389	7	5108.77	5108.76	147	10970000	-1000	sp|P68191|SRA_ECOLI	Stationary-phase-induced ribosome-associated protein OS=Escherichia coli (strain K12) OX=83333 GN=sra PE=1 SV=1	1	45	.(MKSNRQAR)[15.9955]HILGLDHKISNQRKIVTEGDKSSVVNNPTGRKRPAEK.	1	-	0	51	31	2.03755e-14	0	0
C:\Users\KyowonJeong\Desktop\flashida\msalign\apr23\new\Eclip_1481_MB_ms2.msalign	356	5519	HCD	5519	1090.1	68	4	3072.47	3072.47	1301	1442000	-1000	sp|P0AGK8|ISCR_ECOLI	HTH-type transcriptional regulator IscR OS=Escherichia coli (strain K12) OX=83333 GN=iscR PE=1 SV=1	131	157	V.NNQEVLDVSGRQHTHDAPRTRTQDAID.V	0	-	0	9	9	0.00165159	0	0
C:\Users\KyowonJeong\Desktop\flashida\msalign\apr23\new\Eclip_1481_MB_ms2.msalign	357	5522	HCD	5522	1091.48	58	5	4121.26	4121.26	536	606600	-1000	sp|P68191|SRA_ECOLI	Stationary-phase-induced ribosome-associated protein OS=Escherichia coli (strain K12) OX=83333 GN=sra PE=1 SV=1	9	45	R.HILGLDHKISNQRKIVTEGDKSSVVNNPTGRKRPAEK.	0	-	0	14	13	6.03828e-08	0	0
C:\Users\KyowonJeong\Desktop\flashida\msalign\apr23\new\Eclip_1481_MB_ms2.msalign	358	5523	HCD	5523	1092.2	58	8	5076.75	5076.9	1259	8853000	-1000	sp|P68191|SRA_ECOLI	Stationary-phase-induced ribosome-associated protein OS=Escherichia coli (strain K12) OX=83333 GN=sra PE=1 SV=1	1	45	.(MKSNRQARHILGLD)[-15.8636]HKISNQRKIVTEGDKSSVVNNPTGRKRPAEK.	1	-	0	7	5	0.00401644	0	0
C:\Users\KyowonJeong\Desktop\flashida\msalign\apr23\new\Eclip_1481_MB_ms2.msalign	359	5525	HCD	5525	1092.87	47	4	3072.48	3072.47	1301	82910000	-1000	sp|P0AGK8|ISCR_ECOLI	HTH-type transcriptional regulator IscR OS=Escherichia coli (strain K12) OX=83333 GN=iscR PE=1 SV=1	131	157	V.NNQEVLDVSGRQHTHDAPRTRTQDAID.V	0	-	0	9	7	0.0120752	0	0
C:\Users\KyowonJeong\Desktop\flashida\msalign\apr23\new\Eclip_1481_MB_ms2.msalign	360	5527	HCD	5527	1093.61	191	6	4121.26	4121.26	536	2305000	-1000	sp|P68191|SRA_ECOLI	Stationary-phase-induced ribosome-associated protein OS=Escherichia coli (strain K12) OX=83333 GN=sra PE=1 SV=1	9	45	R.HILGLDHKISNQRKIVTEGDKSSVVNNPTGRKRPAEK.	0	-	0	35	25	6.57036e-11	0	0
C:\Users\KyowonJeong\Desktop\flashida\msalign\apr23\new\Eclip_1481_MB_ms2.msalign	361	5528	HCD	5528	1094.32	89	6	5130.73	5130.88	1360	17460000	-1000	sp|P68191|SRA_ECOLI	Stationary-phase-induced ribosome-associated protein OS=Escherichia coli (strain K12) OX=83333 GN=sra PE=1 SV=1	1	45	.MKSNRQARHILGLDHKISNQRKIVTEGDKSSVVNNPTGRKRPAE(K)[38.1120].	1	-	0	8	6	0.137436	0.00177936	0
C:\Users\KyowonJeong\Desktop\flashida\msalign\apr23\new\Eclip_1481_MB_ms2.msalign	362	5531	HCD	5531	1095.66	149	5	2640.45	2640.45	293	6366000	-1000	sp|P0A6X7|IHFA_ECOLI	Integration host factor subunit alpha OS=Escherichia coli (strain K12) OX=83333 GN=ihfA PE=1 SV=1	77	99	R.RVVTFRPGQKLKSRVENASPKDE.	0	-	0	26	18	6.84285e-09	0	0
C:\Users\KyowonJeong\Desktop\flashida\msalign\apr23\new\Eclip_1481_MB_ms2.msalign	363	5534	HCD	5534	1097.15	75	5	2897.43	2897.42	499	362100	-1000	sp|P0A843|TATE_ECOLI	Sec-independent protein translocase protein TatE OS=Escherichia coli (strain K12) OX=83333 GN=tatE PE=2 SV=1	41	67	K.KAMNDDDAAAKKGADVDLQAEKLSHKE.	0	-	0	21	17	4.78632e-12	0	0
C:\Users\KyowonJeong\Desktop\flashida\msalign\apr23\new\Eclip_1481_MB_ms2.msalign	364	5537	HCD	5537	1098.43	18	4	2839.06	2839.05	1200	373000	-1000	sp|P46889|FTSK_ECOLI	DNA translocase FtsK OS=Escherichia coli (strain K12) OX=83333 GN=ftsK PE=1 SV=2	212	234	W.VDEDEYEDDEEYEDENHGKQHES.R	0	-	0	6	6	0.000227735	0	0
C:\Users\KyowonJeong\Desktop\flashida\msalign\apr23\new\Eclip_1481_MB_ms2.msalign	365	5543	HCD	5543	1101.09	109	6	4121.26	4121.26	536	39490000	-1000	sp|P68191|SRA_ECOLI	Stationary-phase-induced ribosome-associated protein OS=Escherichia coli (strain K12) OX=83333 GN=sra PE=1 SV=1	9	45	R.HILGLDHKISNQRKIVTEGDKSSVVNNPTGRKRPAEK.	0	-	0	25	19	3.85128e-09	0	0
C:\Users\KyowonJeong\Desktop\flashida\msalign\apr23\new\Eclip_1481_MB_ms2.msalign	366	5545	HCD	5545	1101.83	24	4	2626.07	2626.06	906	397500	-1000	sp|P02358|RS6_ECOLI	30S ribosomal protein S6 OS=Escherichia coli (strain K12) OX=83333 GN=rpsF PE=1 SV=1	110	135	R.RERRDDFANETADDAE(AGDSE)[-387.1349]EEEEE.	1	-	0	11	9	2.60181e-07	0	0
C:\Users\KyowonJeong\Desktop\flashida\msalign\apr23\new\Eclip_1481_MB_ms2.msalign	367	5546	HCD	5546	1102.47	224	6	5092.77	5092.77	108	29080000	-1000	sp|P68191|SRA_ECOLI	Stationary-phase-induced ribosome-associated protein OS=Escherichia coli (strain K12) OX=83333 GN=sra PE=1 SV=1	1	45	.MKSNRQARHILGLDHKISNQRKIVTEGDKSSVVNNPTGRKRPAEK.	0	-	0	58	38	1.5678e-22	0	0
C:\Users\KyowonJeong\Desktop\flashida\msalign\apr23\new\Eclip_1481_MB_ms2.msalign	368	5547	HCD	5547	1103.08	93	5	2641.45	2640.45	293	777900	-1000	sp|P0A6X7|IHFA_ECOLI	Integration host factor subunit alpha OS=Escherichia coli (strain K12) OX=83333 GN=ihfA PE=1 SV=1	77	99	R.RVVTFRPGQKLKSRVENASPKDE.	0	-	0	18	12	1.09519e-07	0	0
C:\Users\KyowonJeong\Desktop\flashida\msalign\apr23\new\Eclip_1481_MB_ms2.msalign	369	5549	HCD	5549	1103.74	230	9	5108.76	5108.76	147	5735000	-1000	sp|P68191|SRA_ECOLI	Stationary-phase-induced ribosome-associated protein OS=Escherichia coli (strain K12) OX=83333 GN=sra PE=1 SV=1	1	45	.(MK)[15.9943]SNRQARHILGLDHKISNQRKIVTEGDKSSVVNNPTGRKRPAEK.	1	-	0	36	25	7.45149e-16	0	0
C:\Users\KyowonJeong\Desktop\flashida\msalign\apr23\new\Eclip_1481_MB_ms2.msalign	370	5551	HCD	5551	1104.47	126	6	4121.26	4121.26	536	2419000	-1000	sp|P68191|SRA_ECOLI	Stationary-phase-induced ribosome-associated protein OS=Escherichia coli (strain K12) OX=83333 GN=sra PE=1 SV=1	9	45	R.HILGLDHKISNQRKIVTEGDKSSVVNNPTGRKRPAEK.	0	-	0	31	22	6.30648e-11	0	0
C:\Users\KyowonJeong\Desktop\flashida\msalign\apr23\new\Eclip_1481_MB_ms2.msalign	371	5552	HCD	5552	1105.12	349	7	5092.77	5092.77	108	23410000	-1000	sp|P68191|SRA_ECOLI	Stationary-phase-induced ribosome-associated protein OS=Escherichia coli (strain K12) OX=83333 GN=sra PE=1 SV=1	1	45	.MKSNRQARHILGLDHKISNQRKIVTEGDKSSVVNNPTGRKRPAEK.	0	-	0	63	39	1.98804e-20	0	0
C:\Users\KyowonJeong\Desktop\flashida\msalign\apr23\new\Eclip_1481_MB_ms2.msalign	372	5553	HCD	5553	1105.69	51	4	2640.45	2640.45	293	1185000	-1000	sp|P0A6X7|IHFA_ECOLI	Integration host factor subunit alpha OS=Escherichia coli (strain K12) OX=83333 GN=ihfA PE=1 SV=1	77	99	R.RVVTFRPGQKLKSRVENASPKDE.	0	-	0	9	6	0.0018108	0	0
C:\Users\KyowonJeong\Desktop\flashida\msalign\apr23\new\Eclip_1481_MB_ms2.msalign	373	5555	HCD	5555	1106.35	177	10	5108.76	5108.76	147	6115000	-1000	sp|P68191|SRA_ECOLI	Stationary-phase-induced ribosome-associated protein OS=Escherichia coli (strain K12) OX=83333 GN=sra PE=1 SV=1	1	45	.(MKSNRQARHILGLD)[15.9950]HKISNQRKIVTEGDKSSVVNNPTGRKRPAEK.	1	-	0	20	15	3.53795e-07	0	0
C:\Users\KyowonJeong\Desktop\flashida\msalign\apr23\new\Eclip_1481_MB_ms2.msalign	374	5557	HCD	5557	1107.08	96	6	4121.26	4121.26	536	2419000	-1000	sp|P68191|SRA_ECOLI	Stationary-phase-induced ribosome-associated protein OS=Escherichia coli (strain K12) OX=83333 GN=sra PE=1 SV=1	9	45	R.HILGLDHKISNQRKIVTEGDKSSVVNNPTGRKRPAEK.	0	-	0	27	21	5.86728e-11	0	0
C:\Users\KyowonJeong\Desktop\flashida\msalign\apr23\new\Eclip_1481_MB_ms2.msalign	375	5558	HCD	5558	1107.72	202	9	5108.76	5108.76	147	6980000	-1000	sp|P68191|SRA_ECOLI	Stationary-phase-induced ribosome-associated protein OS=Escherichia coli (strain K12) OX=83333 GN=sra PE=1 SV=1	1	45	.(MKSNRQARHI)[15.9956]LGLDHKISNQRKIVTEGDKSSVVNNPTGRKRPAEK.	1	-	0	26	22	2.11834e-12	0	0
C:\Users\KyowonJeong\Desktop\flashida\msalign\apr23\new\Eclip_1481_MB_ms2.msalign	376	5559	HCD	5559	1108.34	326	7	5092.77	5092.77	108	38180000	-1000	sp|P68191|SRA_ECOLI	Stationary-phase-induced ribosome-associated protein OS=Escherichia coli (strain K12) OX=83333 GN=sra PE=1 SV=1	1	45	.MKSNRQARHILGLDHKISNQRKIVTEGDKSSVVNNPTGRKRPAEK.	0	-	0	56	38	8.174e-20	0	0
C:\Users\KyowonJeong\Desktop\flashida\msalign\apr23\new\Eclip_1481_MB_ms2.msalign	377	5563	HCD	5563	1109.71	115	6	5108.76	5108.75	147	6894000	-1000	sp|P68191|SRA_ECOLI	Stationary-phase-induced ribosome-associated protein OS=Escherichia coli (strain K12) OX=83333 GN=sra PE=1 SV=1	1	45	.(MKSNRQARHILGLD)[15.9865]HKISNQRKIVTEGDKSSVVNNPTGRKRPAEK.	1	-	0	20	16	7.92757e-09	0	0
C:\Users\KyowonJeong\Desktop\flashida\msalign\apr23\new\Eclip_1481_MB_ms2.msalign	378	5567	HCD	5567	1111.59	93	6	4121.26	4121.26	536	2433000	-1000	sp|P68191|SRA_ECOLI	Stationary-phase-induced ribosome-associated protein OS=Escherichia coli (strain K12) OX=83333 GN=sra PE=1 SV=1	9	45	R.HILGLDHKISNQRKIVTEGDKSSVVNNPTGRKRPAEK.	0	-	0	23	19	5.91264e-10	0	0
C:\Users\KyowonJeong\Desktop\flashida\msalign\apr23\new\Eclip_1481_MB_ms2.msalign	379	5569	HCD	5569	1112.37	40	4	2640.45	2640.45	293	484800	-1000	sp|P0A6X7|IHFA_ECOLI	Integration host factor subunit alpha OS=Escherichia coli (strain K12) OX=83333 GN=ihfA PE=1 SV=1	77	99	R.RVVTFRPGQKLKSRVENASPKDE.	0	-	0	7	5	0.0250386	0.000369549	0
C:\Users\KyowonJeong\Desktop\flashida\msalign\apr23\new\Eclip_1481_MB_ms2.msalign	380	5573	HCD	5573	1114.25	204	8	5108.76	5108.76	147	5618000	-1000	sp|P68191|SRA_ECOLI	Stationary-phase-induced ribosome-associated protein OS=Escherichia coli (strain K12) OX=83333 GN=sra PE=1 SV=1	1	45	.(MKSNRQARHILGLD)[15.9922]HKISNQRKIVTEGDKSSVVNNPTGRKRPAEK.	1	-	0	31	20	1.4501e-09	0	0
C:\Users\KyowonJeong\Desktop\flashida\msalign\apr23\new\Eclip_1481_MB_ms2.msalign	381	5575	HCD	5575	1115.03	77	6	4121.26	4121.26	536	1724000	-1000	sp|P68191|SRA_ECOLI	Stationary-phase-induced ribosome-associated protein OS=Escherichia coli (strain K12) OX=83333 GN=sra PE=1 SV=1	9	45	R.HILGLDHKISNQRKIVTEGDKSSVVNNPTGRKRPAEK.	0	-	0	23	18	5.38308e-10	0	0
C:\Users\KyowonJeong\Desktop\flashida\msalign\apr23\new\Eclip_1481_MB_ms2.msalign	382	5576	HCD	5576	1115.64	151	4	2026.16	2026.15	921	14880000	-1000	sp|P60624|RL24_ECOLI	50S ribosomal protein L24 OS=Escherichia coli (strain K12) OX=83333 GN=rplX PE=1 SV=2	2	19	M.AAKIRRDDEVIVLTGKDK.G	0	-	0	25	16	4.20613e-07	0	0
C:\Users\KyowonJeong\Desktop\flashida\msalign\apr23\new\Eclip_1481_MB_ms2.msalign	383	5577	HCD	5577	1116.15	200	6	5092.77	5092.77	108	30100000	-1000	sp|P68191|SRA_ECOLI	Stationary-phase-induced ribosome-associated protein OS=Escherichia coli (strain K12) OX=83333 GN=sra PE=1 SV=1	1	45	.MKSNRQARHILGLDHKISNQRKIVTEGDKSSVVNNPTGRKRPAEK.	0	-	0	53	39	5.5036e-23	0	0
C:\Users\KyowonJeong\Desktop\flashida\msalign\apr23\new\Eclip_1481_MB_ms2.msalign	384	5579	HCD	5579	1116.81	175	7	5108.76	5108.75	147	4893000	-1000	sp|P68191|SRA_ECOLI	Stationary-phase-induced ribosome-associated protein OS=Escherichia coli (strain K12) OX=83333 GN=sra PE=1 SV=1	1	45	.(MKSNRQAR)[15.9886]HILGLDHKISNQRKIVTEGDKSSVVNNPTGRKRPAEK.	1	-	0	28	19	1.61654e-10	0	0
C:\Users\KyowonJeong\Desktop\flashida\msalign\apr23\new\Eclip_1481_MB_ms2.msalign	385	5581	HCD	5581	1117.54	226	8	5108.76	5108.75	147	6266000	-1000	sp|P68191|SRA_ECOLI	Stationary-phase-induced ribosome-associated protein OS=Escherichia coli (strain K12) OX=83333 GN=sra PE=1 SV=1	1	45	.(MKSNRQARHILGL)[15.9893]DHKISNQRKIVTEGDKSSVVNNPTGRKRPAEK.	1	-	0	37	26	9.11592e-14	0	0
C:\Users\KyowonJeong\Desktop\flashida\msalign\apr23\new\Eclip_1481_MB_ms2.msalign	386	5582	HCD	5582	1118.19	130	4	2026.16	2026.15	921	7557000	-1000	sp|P60624|RL24_ECOLI	50S ribosomal protein L24 OS=Escherichia coli (strain K12) OX=83333 GN=rplX PE=1 SV=2	2	19	M.AAKIRRDDEVIVLTGKDK.G	0	-	0	20	14	4.99464e-06	0	0
C:\Users\KyowonJeong\Desktop\flashida\msalign\apr23\new\Eclip_1481_MB_ms2.msalign	387	5583	HCD	5583	1118.77	55	4	2752.02	2752.02	726	148100	-1000	sp|P46889|FTSK_ECOLI	DNA translocase FtsK OS=Escherichia coli (strain K12) OX=83333 GN=ftsK PE=1 SV=2	212	233	W.VDEDEYEDDEEYEDENHGKQHE.S	0	-	0	19	14	3.5878e-09	0	0
C:\Users\KyowonJeong\Desktop\flashida\msalign\apr23\new\Eclip_1481_MB_ms2.msalign	388	5585	HCD	5585	1119.43	238	6	5092.77	5092.77	108	36090000	-1000	sp|P68191|SRA_ECOLI	Stationary-phase-induced ribosome-associated protein OS=Escherichia coli (strain K12) OX=83333 GN=sra PE=1 SV=1	1	45	.MKSNRQARHILGLDHKISNQRKIVTEGDKSSVVNNPTGRKRPAEK.	0	-	0	62	41	1.6971e-22	0	0
C:\Users\KyowonJeong\Desktop\flashida\msalign\apr23\new\Eclip_1481_MB_ms2.msalign	389	5587	HCD	5587	1120.21	97	7	4121.26	4121.26	536	1100000	-1000	sp|P68191|SRA_ECOLI	Stationary-phase-induced ribosome-associated protein OS=Escherichia coli (strain K12) OX=83333 GN=sra PE=1 SV=1	9	45	R.HILGLDHKISNQRKIVTEGDKSSVVNNPTGRKRPAEK.	0	-	0	15	13	1.94584e-08	0	0
C:\Users\KyowonJeong\Desktop\flashida\msalign\apr23\new\Eclip_1481_MB_ms2.msalign	390	5588	HCD	5588	1120.82	52	4	2752.02	2752.02	726	715500	-1000	sp|P46889|FTSK_ECOLI	DNA translocase FtsK OS=Escherichia coli (strain K12) OX=83333 GN=ftsK PE=1 SV=2	212	233	W.VDEDEYEDDEEYEDENHGKQHE.S	0	-	0	15	12	1.30554e-07	0	0
C:\Users\KyowonJeong\Desktop\flashida\msalign\apr23\new\Eclip_1481_MB_ms2.msalign	391	5591	HCD	5591	1122.09	68	4	2026.16	2026.15	921	57710000	-1000	sp|P60624|RL24_ECOLI	50S ribosomal protein L24 OS=Escherichia coli (strain K12) OX=83333 GN=rplX PE=1 SV=2	2	19	M.AAKIRRDDEVIVLTGKDK.G	0	-	0	14	13	2.53512e-06	0	0
C:\Users\KyowonJeong\Desktop\flashida\msalign\apr23\new\Eclip_1481_MB_ms2.msalign	392	5593	HCD	5593	1122.86	76	4	2026.16	2026.15	921	3637000	-1000	sp|P60624|RL24_ECOLI	50S ribosomal protein L24 OS=Escherichia coli (strain K12) OX=83333 GN=rplX PE=1 SV=2	2	19	M.AAKIRRDDEVIVLTGKDK.G	0	-	0	14	12	3.16575e-05	0	0
C:\Users\KyowonJeong\Desktop\flashida\msalign\apr23\new\Eclip_1481_MB_ms2.msalign	393	5594	HCD	5594	1123.47	233	5	3299.64	3299.64	1395	13520000	-1000	sp|P0AGK8|ISCR_ECOLI	HTH-type transcriptional regulator IscR OS=Escherichia coli (strain K12) OX=83333 GN=iscR PE=1 SV=1	131	159	V.NNQEVLDVSGRQHTHDAPRTRTQDAIDVK.L	0	-	0	19	12	0.0165633	0	0
C:\Users\KyowonJeong\Desktop\flashida\msalign\apr23\new\Eclip_1481_MB_ms2.msalign	394	5595	HCD	5595	1124.09	128	6	4121.26	4121.26	536	883800	-1000	sp|P68191|SRA_ECOLI	Stationary-phase-induced ribosome-associated protein OS=Escherichia coli (strain K12) OX=83333 GN=sra PE=1 SV=1	9	45	R.HILGLDHKISNQRKIVTEGDKSSVVNNPTGRKRPAEK.	0	-	0	26	21	1.61986e-11	0	0
C:\Users\KyowonJeong\Desktop\flashida\msalign\apr23\new\Eclip_1481_MB_ms2.msalign	395	5597	HCD	5597	1124.74	500	8	5108.76	5108.76	147	7298000	-1000	sp|P68191|SRA_ECOLI	Stationary-phase-induced ribosome-associated protein OS=Escherichia coli (strain K12) OX=83333 GN=sra PE=1 SV=1	1	45	.(MKSNRQARHI)[15.9990]LGLDHKISNQRKIVTEGDKSSVVNNPTGRKRPAEK.	1	-	0	49	31	1.17786e-13	0	0
C:\Users\KyowonJeong\Desktop\flashida\msalign\apr23\new\Eclip_1481_MB_ms2.msalign	396	5599	HCD	5599	1125.47	258	5	3299.64	3299.64	1395	2798000	-1000	sp|P0AGK8|ISCR_ECOLI	HTH-type transcriptional regulator IscR OS=Escherichia coli (strain K12) OX=83333 GN=iscR PE=1 SV=1	131	159	V.NNQEVLDVSGRQHTHDAPRTRTQDAIDVK.L	0	-	0	20	13	0.0229658	0.000185151	0
C:\Users\KyowonJeong\Desktop\flashida\msalign\apr23\new\Eclip_1481_MB_ms2.msalign	397	5600	HCD	5600	1126.12	270	6	5092.77	5092.77	108	64680000	-1000	sp|P68191|SRA_ECOLI	Stationary-phase-induced ribosome-associated protein OS=Escherichia coli (strain K12) OX=83333 GN=sra PE=1 SV=1	1	45	.MKSNRQARHILGLDHKISNQRKIVTEGDKSSVVNNPTGRKRPAEK.	0	-	0	74	43	4.6712e-23	0	0
C:\Users\KyowonJeong\Desktop\flashida\msalign\apr23\new\Eclip_1481_MB_ms2.msalign	398	5601	HCD	5601	1126.5	62	5	2811.53	2811.52	1400	218600	-1000	sp|P60422|RL2_ECOLI	50S ribosomal protein L2 OS=Escherichia coli (strain K12) OX=83333 GN=rplB PE=1 SV=2	27	52	K.GKPFAPLLEKNSKSGGRNNNGRITTR.H	0	-	0	11	7	0.0186038	0	0
C:\Users\KyowonJeong\Desktop\flashida\msalign\apr23\new\Eclip_1481_MB_ms2.msalign	399	5603	HCD	5603	1127.15	495	9	5108.76	5108.76	147	11350000	-1000	sp|P68191|SRA_ECOLI	Stationary-phase-induced ribosome-associated protein OS=Escherichia coli (strain K12) OX=83333 GN=sra PE=1 SV=1	1	45	.(M)[15.9968]KSNRQARHILGLDHKISNQRKIVTEGDKSSVVNNPTGRKRPAEK.	1	-	0	61	42	1.18899e-21	0	0
C:\Users\KyowonJeong\Desktop\flashida\msalign\apr23\new\Eclip_1481_MB_ms2.msalign	400	5605	HCD	5605	1127.87	162	8	5365.89	5365.87	1063	982900	-1000	sp|P68191|SRA_ECOLI	Stationary-phase-induced ribosome-associated protein OS=Escherichia coli (strain K12) OX=83333 GN=sra PE=1 SV=1	1	45	.MKSNRQARHILGLDH(K)[273.1014]ISNQRKIVTEGDKSSVVNNPTGRKRPAEK.	1	-	0	19	12	1.21841e-05	0	0
C:\Users\KyowonJeong\Desktop\flashida\msalign\apr23\new\Eclip_1481_MB_ms2.msalign	401	5611	HCD	5611	1130.51	70	9	5364.89	5365.05	1063	1658000	-1000	sp|P68191|SRA_ECOLI	Stationary-phase-induced ribosome-associated protein OS=Escherichia coli (strain K12) OX=83333 GN=sra PE=1 SV=1	1	45	.(M)[272.2859]KSNRQARHILGLDHKISNQRKIVTEGDKSSVVNNPTGRKRPAEK.	1	-	0	8	6	0.00251313	0	0
C:\Users\KyowonJeong\Desktop\flashida\msalign\apr23\new\Eclip_1481_MB_ms2.msalign	402	5617	HCD	5617	1133.16	108	6	5115.73	5114.77	1443	2784000	-1000	sp|P76215|ASTE_ECOLI	Succinylglutamate desuccinylase OS=Escherichia coli (strain K12) OX=83333 GN=astE PE=1 SV=1	1	46	.MDNFLALTLTGKKPVITEREINGVRWRWLGDGVLELTPLTPPQGAL.V	0	-	0	5	5	0.052813	0.000726216	0.00277778
C:\Users\KyowonJeong\Desktop\flashida\msalign\apr23\new\Eclip_1481_MB_ms2.msalign	403	5618	HCD	5618	1133.81	60	7	5074.82	5074.75	603	686700	-1000	sp|P68191|SRA_ECOLI	Stationary-phase-induced ribosome-associated protein OS=Escherichia coli (strain K12) OX=83333 GN=sra PE=1 SV=1	1	45	.MKSNRQARHILGLDHKI(SNQRKIVTEGD)[-18.0187]KSSVVNNPTGRKRPAEK.	1	-	0	14	13	1.545e-10	0	0
C:\Users\KyowonJeong\Desktop\flashida\msalign\apr23\new\Eclip_1481_MB_ms2.msalign	404	5621	HCD	5621	1135.08	48	5	4886.36	4886.36	735	666100	-1000	sp|P69428|TATA_ECOLI	Sec-independent protein translocase protein TatA OS=Escherichia coli (strain K12) OX=83333 GN=tatA PE=1 SV=1	47	89	D.EPKQDKTSQDADFTAKTIADKQADTNQEQAKTEDAKRHDKEQV.	0	-	0	10	9	4.2351e-09	0	0
C:\Users\KyowonJeong\Desktop\flashida\msalign\apr23\new\Eclip_1481_MB_ms2.msalign	405	5623	HCD	5623	1135.8	333	9	5092.78	5092.77	108	24000000	-1000	sp|P68191|SRA_ECOLI	Stationary-phase-induced ribosome-associated protein OS=Escherichia coli (strain K12) OX=83333 GN=sra PE=1 SV=1	1	45	.MKSNRQARHILGLDHKISNQRKIVTEGDKSSVVNNPTGRKRPAEK.	0	-	0	56	38	3.5154e-21	0	0
C:\Users\KyowonJeong\Desktop\flashida\msalign\apr23\new\Eclip_1481_MB_ms2.msalign	406	5625	HCD	5625	1137.07	37	4	2607.32	2606.29	1220	212400	-1000	sp|P77611|RSXC_ECOLI	Ion-translocating oxidoreductase complex subunit C OS=Escherichia coli (strain K12) OX=83333 GN=rsxC PE=1 SV=1	602	624	R.KLEQQQANAEPEEQVDPRKAAVE.A	0	-	0	10	8	0.000328603	0	0
C:\Users\KyowonJeong\Desktop\flashida\msalign\apr23\new\Eclip_1481_MB_ms2.msalign	407	5627	HCD	5627	1137.72	187	6	5824.79	5824.77	155	34650000	-1000	sp|P69428|TATA_ECOLI	Sec-independent protein translocase protein TatA OS=Escherichia coli (strain K12) OX=83333 GN=tatA PE=1 SV=1	36	89	S.(IKGFK)[-282.2084]KAMSDDEPKQDKTSQDADFTAKTIADKQADTNQEQAKTEDAKRHDKEQV.	1	-	0	54	41	1.12434e-21	0	0
C:\Users\KyowonJeong\Desktop\flashida\msalign\apr23\new\Eclip_1481_MB_ms2.msalign	408	5635	HCD	5635	1141.07	434	7	5549.61	5549.61	127	24870000	-1000	sp|P69428|TATA_ECOLI	Sec-independent protein translocase protein TatA OS=Escherichia coli (strain K12) OX=83333 GN=tatA PE=1 SV=1	41	89	K.K(AM)[15.9931]SDDEPKQDKTSQDADFTAKTIADKQADTNQEQAKTEDAKRHDKEQV.	1	-	0	81	50	1.68815e-22	0	0
C:\Users\KyowonJeong\Desktop\flashida\msalign\apr23\new\Eclip_1481_MB_ms2.msalign	409	5639	HCD	5639	1142.98	500	6	5533.62	5533.61	8	13840000	-1000	sp|P69428|TATA_ECOLI	Sec-independent protein translocase protein TatA OS=Escherichia coli (strain K12) OX=83333 GN=tatA PE=1 SV=1	41	89	K.KAMSDDEPKQDKTSQDADFTAKTIADKQADTNQEQAKTEDAKRHDKEQV.	0	-	0	94	53	9.54261e-35	0	0
C:\Users\KyowonJeong\Desktop\flashida\msalign\apr23\new\Eclip_1481_MB_ms2.msalign	410	5645	HCD	5645	1145.2	333	8	5533.62	5533.61	8	434300000	-1000	sp|P69428|TATA_ECOLI	Sec-independent protein translocase protein TatA OS=Escherichia coli (strain K12) OX=83333 GN=tatA PE=1 SV=1	41	89	K.KAMSDDEPKQDKTSQDADFTAKTIADKQADTNQEQAKTEDAKRHDKEQV.	0	-	0	71	48	1.20244e-28	0	0
C:\Users\KyowonJeong\Desktop\flashida\msalign\apr23\new\Eclip_1481_MB_ms2.msalign	411	5647	HCD	5647	1145.56	70	6	5571.57	5571.58	1212	2791000	-1000	sp|P69428|TATA_ECOLI	Sec-independent protein translocase protein TatA OS=Escherichia coli (strain K12) OX=83333 GN=tatA PE=1 SV=1	41	89	K.KAMSDDEPK(QDKTSQDAD)[37.9631]FTAKTIADKQADTNQEQAKTEDAKRHDKEQV.	1	-	0	10	10	0.000282945	0	0
C:\Users\KyowonJeong\Desktop\flashida\msalign\apr23\new\Eclip_1481_MB_ms2.msalign	412	5648	HCD	5648	1146.21	430	6	5808.78	5808.78	1	6077000	-1000	sp|P69428|TATA_ECOLI	Sec-independent protein translocase protein TatA OS=Escherichia coli (strain K12) OX=83333 GN=tatA PE=1 SV=1	39	89	G.FKKAMSDDEPKQDKTSQDADFTAKTIADKQADTNQEQAKTEDAKRHDKEQV.	0	-	0	114	69	1.07038e-37	0	0
C:\Users\KyowonJeong\Desktop\flashida\msalign\apr23\new\Eclip_1481_MB_ms2.msalign	413	5651	HCD	5651	1147.47	151	6	5350.49	5350.47	90	4914000	-1000	sp|P69428|TATA_ECOLI	Sec-independent protein translocase protein TatA OS=Escherichia coli (strain K12) OX=83333 GN=tatA PE=1 SV=1	43	89	A.(M)[15.9894]SDDEPKQDKTSQDADFTAKTIADKQADTNQEQAKTEDAKRHDKEQV.	1	-	0	48	41	1.65166e-24	0	0
C:\Users\KyowonJeong\Desktop\flashida\msalign\apr23\new\Eclip_1481_MB_ms2.msalign	414	5653	HCD	5653	1148.21	121	6	5350.49	5350.48	90	4292000	-1000	sp|P69428|TATA_ECOLI	Sec-independent protein translocase protein TatA OS=Escherichia coli (strain K12) OX=83333 GN=tatA PE=1 SV=1	43	89	A.(M)[15.9935]SDDEPKQDKTSQDADFTAKTIADKQADTNQEQAKTEDAKRHDKEQV.	1	-	0	48	34	5.38139e-22	0	0
C:\Users\KyowonJeong\Desktop\flashida\msalign\apr23\new\Eclip_1481_MB_ms2.msalign	415	5654	HCD	5654	1148.86	103	6	5421.53	5421.51	364	1983000	-1000	sp|P69428|TATA_ECOLI	Sec-independent protein translocase protein TatA OS=Escherichia coli (strain K12) OX=83333 GN=tatA PE=1 SV=1	43	89	A.(M)[87.0282]SDDEPKQDKTSQDADFTAKTIADKQADTNQEQAKTEDAKRHDKEQV.	1	-	0	31	23	7.01751e-15	0	0
C:\Users\KyowonJeong\Desktop\flashida\msalign\apr23\new\Eclip_1481_MB_ms2.msalign	416	5655	HCD	5655	1149.47	49	4	2517.36	2517.35	1459	923900	-1000	sp|P0A7L0|RL1_ECOLI	50S ribosomal protein L1 OS=Escherichia coli (strain K12) OX=83333 GN=rplA PE=1 SV=2	48	71	N.LGIDARKSDQNVRGATVLPHGTGR.S	0	-	0	11	7	0.174204	0.0017696	0.00412655
C:\Users\KyowonJeong\Desktop\flashida\msalign\apr23\new\Eclip_1481_MB_ms2.msalign	417	5657	HCD	5657	1150.13	461	6	5808.78	5808.78	1	6393000	-1000	sp|P69428|TATA_ECOLI	Sec-independent protein translocase protein TatA OS=Escherichia coli (strain K12) OX=83333 GN=tatA PE=1 SV=1	39	89	G.FKKAMSDDEPKQDKTSQDADFTAKTIADKQADTNQEQAKTEDAKRHDKEQV.	0	-	0	103	70	2.8878e-40	0	0
C:\Users\KyowonJeong\Desktop\flashida\msalign\apr23\new\Eclip_1481_MB_ms2.msalign	418	5659	HCD	5659	1150.86	71	6	5421.52	5421.58	364	7531000	-1000	sp|P69428|TATA_ECOLI	Sec-independent protein translocase protein TatA OS=Escherichia coli (strain K12) OX=83333 GN=tatA PE=1 SV=1	43	89	A.(M)[87.1022]SDDEPKQDKTSQDADFTAKTIADKQADTNQEQAKTEDAKRHDKEQV.	1	-	0	17	13	9.04335e-07	0	0
C:\Users\KyowonJeong\Desktop\flashida\msalign\apr23\new\Eclip_1481_MB_ms2.msalign	419	5661	HCD	5661	1152.12	25	4	2517.35	2517.35	1459	1896000	-1000	sp|P0A7L0|RL1_ECOLI	50S ribosomal protein L1 OS=Escherichia coli (strain K12) OX=83333 GN=rplA PE=1 SV=2	48	71	N.LGIDARKSDQNVRGATVLPHGTGR.S	0	-	0	5	5	0.0763794	0.00108011	0.00412655
C:\Users\KyowonJeong\Desktop\flashida\msalign\apr23\new\Eclip_1481_MB_ms2.msalign	420	5665	HCD	5665	1153.5	114	8	5092.78	5092.77	108	3749000	-1000	sp|P68191|SRA_ECOLI	Stationary-phase-induced ribosome-associated protein OS=Escherichia coli (strain K12) OX=83333 GN=sra PE=1 SV=1	1	45	.MKSNRQARHILGLDHKISNQRKIVTEGDKSSVVNNPTGRKRPAEK.	0	-	0	33	20	5.4586e-14	0	0
C:\Users\KyowonJeong\Desktop\flashida\msalign\apr23\new\Eclip_1481_MB_ms2.msalign	421	5666	HCD	5666	1154.16	222	4	2674.53	2674.53	1156	55280000	-1000	sp|P68919|RL25_ECOLI	50S ribosomal protein L25 OS=Escherichia coli (strain K12) OX=83333 GN=rplY PE=1 SV=1	63	85	T.IVVDGKEIKVKAQDVQRHPYKPK.L	0	-	0	29	22	8.57591e-05	0	0
C:\Users\KyowonJeong\Desktop\flashida\msalign\apr23\new\Eclip_1481_MB_ms2.msalign	422	5669	HCD	5669	1155.42	170	6	5808.79	5808.78	1	30580000	-1000	sp|P69428|TATA_ECOLI	Sec-independent protein translocase protein TatA OS=Escherichia coli (strain K12) OX=83333 GN=tatA PE=1 SV=1	39	89	G.FKKAMSDDEPKQDKTSQDADFTAKTIADKQADTNQEQAKTEDAKRHDKEQV.	0	-	0	61	43	3.10479e-25	0	0
C:\Users\KyowonJeong\Desktop\flashida\msalign\apr23\new\Eclip_1481_MB_ms2.msalign	423	5671	HCD	5671	1156.2	34	7	5108.76	5108.75	147	531700	-1000	sp|P68191|SRA_ECOLI	Stationary-phase-induced ribosome-associated protein OS=Escherichia coli (strain K12) OX=83333 GN=sra PE=1 SV=1	1	45	.(MKSNRQARHILGLD)[15.9859]HKISNQRKIVTEGDKSSVVNNPTGRKRPAEK.	1	-	0	7	6	0.000388626	0	0
C:\Users\KyowonJeong\Desktop\flashida\msalign\apr23\new\Eclip_1481_MB_ms2.msalign	424	5672	HCD	5672	1156.81	42	4	2796.49	2796.49	943	468500	-1000	sp|P08245|YCIH_ECOLI	Uncharacterized protein YciH OS=Escherichia coli (strain K12) OX=83333 GN=yciH PE=1 SV=1	9	34	L.VYSTETGRIDEPKAAPVRPKGDGVVR.I	0	-	0	13	11	6.14974e-07	0	0
C:\Users\KyowonJeong\Desktop\flashida\msalign\apr23\new\Eclip_1481_MB_ms2.msalign	425	5678	HCD	5678	1159.45	47	6	5808.78	5808.78	1	102800000	-1000	sp|P69428|TATA_ECOLI	Sec-independent protein translocase protein TatA OS=Escherichia coli (strain K12) OX=83333 GN=tatA PE=1 SV=1	39	89	G.FKKAMSDDEPKQDKTSQDADFTAKTIADKQADTNQEQAKTEDAKRHDKEQV.	0	-	0	20	15	1.74516e-13	0	0
C:\Users\KyowonJeong\Desktop\flashida\msalign\apr23\new\Eclip_1481_MB_ms2.msalign	426	5679	HCD	5679	1160.06	407	4	2948.62	2948.62	178	23710000	-1000	sp|P0ADV1|LPTA_ECOLI	Lipopolysaccharide export system protein LptA OS=Escherichia coli (strain K12) OX=83333 GN=lptA PE=1 SV=1	159	185	K.RVTTVLVPSQLQDKNNKGQTPAQKKGN.	0	-	0	53	35	5.42742e-18	0	0
C:\Users\KyowonJeong\Desktop\flashida\msalign\apr23\new\Eclip_1481_MB_ms2.msalign	427	5681	HCD	5681	1160.72	93	5	2986.57	2986.65	1599	385200	-1000	sp|P18196|MINC_ECOLI	Septum site-determining protein MinC OS=Escherichia coli (strain K12) OX=83333 GN=minC PE=1 SV=1	100	127	T.EGKEKAPRPAPTPQA(PA)[3.0305]QNTTPVTKTRL.I	1	-	0	16	11	0.771107	0.00831025	0.0289389
C:\Users\KyowonJeong\Desktop\flashida\msalign\apr23\new\Eclip_1481_MB_ms2.msalign	428	5683	HCD	5683	1161.45	280	4	2551.26	2551.26	1074	8711000	-1000	sp|P21513|RNE_ECOLI	Ribonuclease E OS=Escherichia coli (strain K12) OX=83333 GN=rne PE=1 SV=6	699	719	N.VEEQSVQETEQEERVRPVQPR.R	0	-	0	24	16	0.000431858	0	0
C:\Users\KyowonJeong\Desktop\flashida\msalign\apr23\new\Eclip_1481_MB_ms2.msalign	429	5684	HCD	5684	1161.88	29	7	5108.76	5108.76	147	555800	-1000	sp|P68191|SRA_ECOLI	Stationary-phase-induced ribosome-associated protein OS=Escherichia coli (strain K12) OX=83333 GN=sra PE=1 SV=1	1	45	.(MKSNRQARHILGLD)[15.9967]HKISNQRKIVTEGDKSSVVNNPTGRKRPAEK.	1	-	0	5	5	0.00406067	0	0
C:\Users\KyowonJeong\Desktop\flashida\msalign\apr23\new\Eclip_1481_MB_ms2.msalign	430	5687	HCD	5687	1163.15	278	6	5334.48	5334.48	6	1166000	-1000	sp|P69428|TATA_ECOLI	Sec-independent protein translocase protein TatA OS=Escherichia coli (strain K12) OX=83333 GN=tatA PE=1 SV=1	43	89	A.MSDDEPKQDKTSQDADFTAKTIADKQADTNQEQAKTEDAKRHDKEQV.	0	-	0	77	50	8.5392e-31	0	0
C:\Users\KyowonJeong\Desktop\flashida\msalign\apr23\new\Eclip_1481_MB_ms2.msalign	431	5689	HCD	5689	1163.91	225	4	2948.62	2948.62	178	7892000	-1000	sp|P0ADV1|LPTA_ECOLI	Lipopolysaccharide export system protein LptA OS=Escherichia coli (strain K12) OX=83333 GN=lptA PE=1 SV=1	159	185	K.RVTTVLVPSQLQDKNNKGQTPAQKKGN.	0	-	0	47	31	1.65056e-20	0	0
C:\Users\KyowonJeong\Desktop\flashida\msalign\apr23\new\Eclip_1481_MB_ms2.msalign	432	5690	HCD	5690	1164.52	316	6	5334.49	5334.48	6	3646000	-1000	sp|P69428|TATA_ECOLI	Sec-independent protein translocase protein TatA OS=Escherichia coli (strain K12) OX=83333 GN=tatA PE=1 SV=1	43	89	A.MSDDEPKQDKTSQDADFTAKTIADKQADTNQEQAKTEDAKRHDKEQV.	0	-	0	91	54	2.15364e-35	0	0
C:\Users\KyowonJeong\Desktop\flashida\msalign\apr23\new\Eclip_1481_MB_ms2.msalign	433	5691	HCD	5691	1165.14	75	5	2983.62	2983.62	968	2210000	-1000	sp|P18196|MINC_ECOLI	Septum site-determining protein MinC OS=Escherichia coli (strain K12) OX=83333 GN=minC PE=1 SV=1	100	127	T.EGKEKAPRPAPTPQAPAQNTTPVTKTRL.I	0	-	0	14	12	1.21254e-06	0	0
C:\Users\KyowonJeong\Desktop\flashida\msalign\apr23\new\Eclip_1481_MB_ms2.msalign	434	5693	HCD	5693	1165.8	17	6	5515.66	5515.64	1475	396300	-1000	sp|P69428|TATA_ECOLI	Sec-independent protein translocase protein TatA OS=Escherichia coli (strain K12) OX=83333 GN=tatA PE=1 SV=1	41	89	K.KA(MSDDE)[-17.9763]PKQDKTSQDADFTAKTIADKQADTNQEQAKTEDAKRHDKEQV.	1	-	0	6	6	0.102616	0.00143266	0.00544959
C:\Users\KyowonJeong\Desktop\flashida\msalign\apr23\new\Eclip_1481_MB_ms2.msalign	435	5695	HCD	5695	1166.56	118	8	5092.77	5092.77	108	1824000	-1000	sp|P68191|SRA_ECOLI	Stationary-phase-induced ribosome-associated protein OS=Escherichia coli (strain K12) OX=83333 GN=sra PE=1 SV=1	1	45	.MKSNRQARHILGLDHKISNQRKIVTEGDKSSVVNNPTGRKRPAEK.	0	-	0	11	9	1.4174e-06	0	0
C:\Users\KyowonJeong\Desktop\flashida\msalign\apr23\new\Eclip_1481_MB_ms2.msalign	436	5701	HCD	5701	1169.21	50	7	5092.77	5092.77	108	1644000	-1000	sp|P68191|SRA_ECOLI	Stationary-phase-induced ribosome-associated protein OS=Escherichia coli (strain K12) OX=83333 GN=sra PE=1 SV=1	1	45	.MKSNRQARHILGLDHKISNQRKIVTEGDKSSVVNNPTGRKRPAEK.	0	-	0	17	15	9.4964e-13	0	0
C:\Users\KyowonJeong\Desktop\flashida\msalign\apr23\new\Eclip_1481_MB_ms2.msalign	437	5702	HCD	5702	1169.83	75	5	2948.62	2948.62	178	4647000	-1000	sp|P0ADV1|LPTA_ECOLI	Lipopolysaccharide export system protein LptA OS=Escherichia coli (strain K12) OX=83333 GN=lptA PE=1 SV=1	159	185	K.RVTTVLVPSQLQDKNNKGQTPAQKKGN.	0	-	0	19	15	2.4461e-09	0	0
C:\Users\KyowonJeong\Desktop\flashida\msalign\apr23\new\Eclip_1481_MB_ms2.msalign	438	5705	HCD	5705	1171.1	77	5	5334.48	5334.48	6	9078000	-1000	sp|P69428|TATA_ECOLI	Sec-independent protein translocase protein TatA OS=Escherichia coli (strain K12) OX=83333 GN=tatA PE=1 SV=1	43	89	A.MSDDEPKQDKTSQDADFTAKTIADKQADTNQEQAKTEDAKRHDKEQV.	0	-	0	31	25	6.43596e-19	0	0
C:\Users\KyowonJeong\Desktop\flashida\msalign\apr23\new\Eclip_1481_MB_ms2.msalign	439	5707	HCD	5707	1171.87	49	4	2398.3	2398.3	1361	479200	-1000	sp|P0A7R9|RS11_ECOLI	30S ribosomal protein S11 OS=Escherichia coli (strain K12) OX=83333 GN=rpsK PE=1 SV=2	109	129	T.NITDVTPIPHN(GCR)[0.9824]PPKKRRV.	1	-	0	9	8	0.00745167	0	0
C:\Users\KyowonJeong\Desktop\flashida\msalign\apr23\new\Eclip_1481_MB_ms2.msalign	440	5711	HCD	5711	1173.76	140	7	5334.49	5334.48	6	9624000	-1000	sp|P69428|TATA_ECOLI	Sec-independent protein translocase protein TatA OS=Escherichia coli (strain K12) OX=83333 GN=tatA PE=1 SV=1	43	89	A.MSDDEPKQDKTSQDADFTAKTIADKQADTNQEQAKTEDAKRHDKEQV.	0	-	0	49	34	7.59516e-25	0	0
C:\Users\KyowonJeong\Desktop\flashida\msalign\apr23\new\Eclip_1481_MB_ms2.msalign	441	5713	HCD	5713	1174.49	22	5	2948.62	2948.62	178	602600	-1000	sp|P0ADV1|LPTA_ECOLI	Lipopolysaccharide export system protein LptA OS=Escherichia coli (strain K12) OX=83333 GN=lptA PE=1 SV=1	159	185	K.RVTTVLVPSQLQDKNNKGQTPAQKKGN.	0	-	0	6	6	0.000148583	0	0
C:\Users\KyowonJeong\Desktop\flashida\msalign\apr23\new\Eclip_1481_MB_ms2.msalign	442	5714	HCD	5714	1175.14	25	5	3160.68	3160.67	1274	630300	-1000	sp|P02929|TONB_ECOLI	Protein TonB OS=Escherichia coli (strain K12) OX=83333 GN=tonB PE=1 SV=2	105	132	K.KVQEQPKRDVKPVESRPASPFENTAPAR.L	0	-	0	8	8	0.000854813	0	0
C:\Users\KyowonJeong\Desktop\flashida\msalign\apr23\new\Eclip_1481_MB_ms2.msalign	443	5715	HCD	5715	1175.76	36	4	2168.14	2168.13	1445	813600	-1000	sp|P0ACG1|STPA_ECOLI	DNA-binding protein StpA OS=Escherichia coli (strain K12) OX=83333 GN=stpA PE=1 SV=1	102	121	D.VNGETKTWTGQGRTPKPIAQ.A	0	-	0	5	5	0.0564396	0.000725426	0.00277393
C:\Users\KyowonJeong\Desktop\flashida\msalign\apr23\new\Eclip_1481_MB_ms2.msalign	444	5717	HCD	5717	1176.41	79	4	2551.26	2551.26	1074	32310000	-1000	sp|P21513|RNE_ECOLI	Ribonuclease E OS=Escherichia coli (strain K12) OX=83333 GN=rne PE=1 SV=6	699	719	N.VEEQSVQETEQEERVRPVQPR.R	0	-	0	16	11	1.41008e-05	0	0
C:\Users\KyowonJeong\Desktop\flashida\msalign\apr23\new\Eclip_1481_MB_ms2.msalign	445	5719	HCD	5719	1177.18	135	6	5334.49	5334.48	6	3638000	-1000	sp|P69428|TATA_ECOLI	Sec-independent protein translocase protein TatA OS=Escherichia coli (strain K12) OX=83333 GN=tatA PE=1 SV=1	43	89	A.MSDDEPKQDKTSQDADFTAKTIADKQADTNQEQAKTEDAKRHDKEQV.	0	-	0	46	37	1.05972e-25	0	0
C:\Users\KyowonJeong\Desktop\flashida\msalign\apr23\new\Eclip_1481_MB_ms2.msalign	446	5722	HCD	5722	1178.46	19	5	3160.68	3160.67	1274	376200	-1000	sp|P02929|TONB_ECOLI	Protein TonB OS=Escherichia coli (strain K12) OX=83333 GN=tonB PE=1 SV=2	105	132	K.KVQEQPKRDVKPVESRPASPFENTAPAR.L	0	-	0	7	6	0.00411786	0	0
C:\Users\KyowonJeong\Desktop\flashida\msalign\apr23\new\Eclip_1481_MB_ms2.msalign	447	5724	HCD	5724	1179.23	43	5	2616.48	2616.48	964	368700	-1000	sp|P0A7Q6|RL36_ECOLI	50S ribosomal protein L36 OS=Escherichia coli (strain K12) OX=83333 GN=rpmJ PE=1 SV=1	16	38	K.IVKRDGVIRVICSAEPKHKQRQG.	0	-	0	9	8	1.14821e-06	0	0
C:\Users\KyowonJeong\Desktop\flashida\msalign\apr23\new\Eclip_1481_MB_ms2.msalign	448	5725	HCD	5725	1179.85	23	5	2895.55	2894.55	615	233500	-1000	sp|P07017|MCP2_ECOLI	Methyl-accepting chemotaxis protein II OS=Escherichia coli (strain K12) OX=83333 GN=tar PE=1 SV=2	514	540	F.RLAASPLTNKPQTPSRPASEQPPAQPR.L	0	-	0	6	6	0.00140492	0	0
C:\Users\KyowonJeong\Desktop\flashida\msalign\apr23\new\Eclip_1481_MB_ms2.msalign	449	5730	HCD	5730	1181.89	96	6	5334.49	5334.48	6	3106000	-1000	sp|P69428|TATA_ECOLI	Sec-independent protein translocase protein TatA OS=Escherichia coli (strain K12) OX=83333 GN=tatA PE=1 SV=1	43	89	A.MSDDEPKQDKTSQDADFTAKTIADKQADTNQEQAKTEDAKRHDKEQV.	0	-	0	35	28	3.7644e-21	0	0
C:\Users\KyowonJeong\Desktop\flashida\msalign\apr23\new\Eclip_1481_MB_ms2.msalign	450	5736	HCD	5736	1184.55	26	5	2895.56	2894.55	615	238000	-1000	sp|P07017|MCP2_ECOLI	Methyl-accepting chemotaxis protein II OS=Escherichia coli (strain K12) OX=83333 GN=tar PE=1 SV=2	514	540	F.RLAASPLTNKPQTPSRPASEQPPAQPR.L	0	-	0	11	10	1.99167e-10	0	0
C:\Users\KyowonJeong\Desktop\flashida\msalign\apr23\new\Eclip_1481_MB_ms2.msalign	451	5737	HCD	5737	1185.16	90	5	2776.32	2776.32	1068	1770000	-1000	sp|P11557|DAMX_ECOLI	Cell division protein DamX OS=Escherichia coli (strain K12) OX=83333 GN=damX PE=1 SV=2	1	23	.(MDEF)[15.9954]KPEDELKPDPSDRRTGRSR.Q	1	-	0	14	12	0.00048208	0	0
C:\Users\KyowonJeong\Desktop\flashida\msalign\apr23\new\Eclip_1481_MB_ms2.msalign	452	5742	HCD	5742	1187.2	23	5	2895.56	2894.55	615	238000	-1000	sp|P07017|MCP2_ECOLI	Methyl-accepting chemotaxis protein II OS=Escherichia coli (strain K12) OX=83333 GN=tar PE=1 SV=2	514	540	F.RLAASPLTNKPQTPSRPASEQPPAQPR.L	0	-	0	8	8	2.19605e-07	0	0
C:\Users\KyowonJeong\Desktop\flashida\msalign\apr23\new\Eclip_1481_MB_ms2.msalign	453	5746	HCD	5746	1189.08	45	6	5334.49	5334.48	6	1584000	-1000	sp|P69428|TATA_ECOLI	Sec-independent protein translocase protein TatA OS=Escherichia coli (strain K12) OX=83333 GN=tatA PE=1 SV=1	43	89	A.MSDDEPKQDKTSQDADFTAKTIADKQADTNQEQAKTEDAKRHDKEQV.	0	-	0	17	13	7.04142e-11	0	0
C:\Users\KyowonJeong\Desktop\flashida\msalign\apr23\new\Eclip_1481_MB_ms2.msalign	454	5749	HCD	5749	1190.47	54	5	2570.4	2570.4	1089	284500	-1000	sp|P25728|YGBA_ECOLI	Uncharacterized protein YgbA OS=Escherichia coli (strain K12) OX=83333 GN=ygbA PE=4 SV=1	97	117	L.IDDKRPVPELPEKYRPKKPHE.	0	-	0	13	10	2.34342e-05	0	0
C:\Users\KyowonJeong\Desktop\flashida\msalign\apr23\new\Eclip_1481_MB_ms2.msalign	455	5751	HCD	5751	1191.12	51	6	5334.49	5334.48	6	51530000	-1000	sp|P69428|TATA_ECOLI	Sec-independent protein translocase protein TatA OS=Escherichia coli (strain K12) OX=83333 GN=tatA PE=1 SV=1	43	89	A.MSDDEPKQDKTSQDADFTAKTIADKQADTNQEQAKTEDAKRHDKEQV.	0	-	0	20	11	2.02428e-07	0	0
C:\Users\KyowonJeong\Desktop\flashida\msalign\apr23\new\Eclip_1481_MB_ms2.msalign	456	5755	HCD	5755	1193.13	57	5	2570.4	2570.4	1089	3051000	-1000	sp|P25728|YGBA_ECOLI	Uncharacterized protein YgbA OS=Escherichia coli (strain K12) OX=83333 GN=ygbA PE=4 SV=1	97	117	L.IDDKRPVPELPEKYRPKKPHE.	0	-	0	10	9	0.000104548	0	0
C:\Users\KyowonJeong\Desktop\flashida\msalign\apr23\new\Eclip_1481_MB_ms2.msalign	457	5757	HCD	5757	1193.78	102	5	2776.32	2776.32	1068	1482000	-1000	sp|P11557|DAMX_ECOLI	Cell division protein DamX OS=Escherichia coli (strain K12) OX=83333 GN=damX PE=1 SV=2	1	23	.(M)[15.9957]DEFKPEDELKPDPSDRRTGRSR.Q	1	-	0	17	14	1.3284e-05	0	0
C:\Users\KyowonJeong\Desktop\flashida\msalign\apr23\new\Eclip_1481_MB_ms2.msalign	458	5763	HCD	5763	1196.44	86	5	2776.32	2776.32	1068	1650000	-1000	sp|P11557|DAMX_ECOLI	Cell division protein DamX OS=Escherichia coli (strain K12) OX=83333 GN=damX PE=1 SV=2	1	23	.(M)[15.9971]DEFKPEDELKPDPSDRRTGRSR.Q	1	-	0	12	11	0.000685911	0	0
C:\Users\KyowonJeong\Desktop\flashida\msalign\apr23\new\Eclip_1481_MB_ms2.msalign	459	5765	HCD	5765	1197.21	23	5	2616.48	2616.48	964	2081000	-1000	sp|P0A7Q6|RL36_ECOLI	50S ribosomal protein L36 OS=Escherichia coli (strain K12) OX=83333 GN=rpmJ PE=1 SV=1	16	38	K.IVKRDGVIRVICSAEPKHKQRQG.	0	-	0	5	5	2.99663e-05	0	0
C:\Users\KyowonJeong\Desktop\flashida\msalign\apr23\new\Eclip_1481_MB_ms2.msalign	460	5767	HCD	5767	1198.44	42	9	5817.61	5817.6	1197	542200	-1000	sp|P0A705|IF2_ECOLI	Translation initiation factor IF-2 OS=Escherichia coli (strain K12) OX=83333 GN=infB PE=1 SV=1	208	258	R.(RMAEENKWTD)[15.9936]NAEPTEDSSDYHVTTSQHARQAEDESDREVEGGRGRGRNAK.A	1	-	0	17	11	0.000220851	0	0
C:\Users\KyowonJeong\Desktop\flashida\msalign\apr23\new\Eclip_1481_MB_ms2.msalign	461	5769	HCD	5769	1199.1	51	5	2894.55	2894.55	615	1790000	-1000	sp|P07017|MCP2_ECOLI	Methyl-accepting chemotaxis protein II OS=Escherichia coli (strain K12) OX=83333 GN=tar PE=1 SV=2	514	540	F.RLAASPLTNKPQTPSRPASEQPPAQPR.L	0	-	0	15	13	2.13832e-06	0	0
C:\Users\KyowonJeong\Desktop\flashida\msalign\apr23\new\Eclip_1481_MB_ms2.msalign	462	5773	HCD	5773	1201.1	80	8	5108.77	5108.76	147	857600	-1000	sp|P68191|SRA_ECOLI	Stationary-phase-induced ribosome-associated protein OS=Escherichia coli (strain K12) OX=83333 GN=sra PE=1 SV=1	1	45	.(MKSNRQARHILGLD)[15.9952]HKISNQRKIVTEGDKSSVVNNPTGRKRPAEK.	1	-	0	10	6	0.0052631	0	0
C:\Users\KyowonJeong\Desktop\flashida\msalign\apr23\new\Eclip_1481_MB_ms2.msalign	463	5775	HCD	5775	1201.76	26	5	2894.55	2894.55	615	375800	-1000	sp|P07017|MCP2_ECOLI	Methyl-accepting chemotaxis protein II OS=Escherichia coli (strain K12) OX=83333 GN=tar PE=1 SV=2	514	540	F.RLAASPLTNKPQTPSRPASEQPPAQPR.L	0	-	0	11	11	6.46967e-08	0	0
C:\Users\KyowonJeong\Desktop\flashida\msalign\apr23\new\Eclip_1481_MB_ms2.msalign	464	5778	HCD	5778	1203.15	74	5	2919.57	2919.56	711	458700	-1000	sp|P02359|RS7_ECOLI	30S ribosomal protein S7 OS=Escherichia coli (strain K12) OX=83333 GN=rpsG PE=1 SV=3	118	143	A.LRLANELSDAAENKGTAVKKREDVHR.M	0	-	0	25	18	2.54056e-09	0	0
C:\Users\KyowonJeong\Desktop\flashida\msalign\apr23\new\Eclip_1481_MB_ms2.msalign	465	5779	HCD	5779	1203.76	47	7	5108.76	5108.76	147	652700	-1000	sp|P68191|SRA_ECOLI	Stationary-phase-induced ribosome-associated protein OS=Escherichia coli (strain K12) OX=83333 GN=sra PE=1 SV=1	1	45	.(MKSNRQARHILGLD)[15.9919]HKISNQRKIVTEGDKSSVVNNPTGRKRPAEK.	1	-	0	7	6	0.00277728	0	0
C:\Users\KyowonJeong\Desktop\flashida\msalign\apr23\new\Eclip_1481_MB_ms2.msalign	466	5781	HCD	5781	1204.42	51	4	2776.32	2776.32	1068	1406000	-1000	sp|P11557|DAMX_ECOLI	Cell division protein DamX OS=Escherichia coli (strain K12) OX=83333 GN=damX PE=1 SV=2	2	23	M.(DEF)[147.0351]KPEDELKPDPSDRRTGRSR.Q	1	-	0	9	9	0.307125	0.0036855	0
C:\Users\KyowonJeong\Desktop\flashida\msalign\apr23\new\Eclip_1481_MB_ms2.msalign	467	5783	HCD	5783	1205.19	22	6	5108.77	5108.75	147	661000	-1000	sp|P68191|SRA_ECOLI	Stationary-phase-induced ribosome-associated protein OS=Escherichia coli (strain K12) OX=83333 GN=sra PE=1 SV=1	1	45	.(MKSNRQARHILGLD)[15.9867]HKISNQRKIVTEGDKSSVVNNPTGRKRPAEK.	1	-	0	6	5	0.00208877	0	0
C:\Users\KyowonJeong\Desktop\flashida\msalign\apr23\new\Eclip_1481_MB_ms2.msalign	468	5784	HCD	5784	1205.81	42	4	2705.24	2705.24	1413	405100	-1000	sp|P00888|AROF_ECOLI	Phospho-2-dehydro-3-deoxyheptonate aldolase, Tyr-sensitive OS=Escherichia coli (strain K12) OX=83333 GN=aroF PE=1 SV=1	302	325	M.IESNIHEGNQSSEQPRSEMKYGVS.V	0	-	0	8	7	0.0262295	0.000369276	0.00141643
C:\Users\KyowonJeong\Desktop\flashida\msalign\apr23\new\Eclip_1481_MB_ms2.msalign	469	5785	HCD	5785	1206.42	61	5	2570.4	2570.4	1089	281600	-1000	sp|P25728|YGBA_ECOLI	Uncharacterized protein YgbA OS=Escherichia coli (strain K12) OX=83333 GN=ygbA PE=4 SV=1	97	117	L.IDDKRPVPELPEKYRPKKPHE.	0	-	0	10	8	0.00208635	0	0
C:\Users\KyowonJeong\Desktop\flashida\msalign\apr23\new\Eclip_1481_MB_ms2.msalign	470	5789	HCD	5789	1207.86	56	5	2570.4	2570.4	1089	281600	-1000	sp|P25728|YGBA_ECOLI	Uncharacterized protein YgbA OS=Escherichia coli (strain K12) OX=83333 GN=ygbA PE=4 SV=1	97	117	L.IDDKRPVPELPEKYRPKKPHE.	0	-	0	12	9	0.000150909	0	0
C:\Users\KyowonJeong\Desktop\flashida\msalign\apr23\new\Eclip_1481_MB_ms2.msalign	471	5791	HCD	5791	1209.08	150	9	5091.76	5092.77	108	5913000	-1000	sp|P68191|SRA_ECOLI	Stationary-phase-induced ribosome-associated protein OS=Escherichia coli (strain K12) OX=83333 GN=sra PE=1 SV=1	1	45	.MKSNRQARHILGLDHKISNQRKIVTEGDKSSVVNNPTGRKRPAEK.	0	-	0	28	21	1.63352e-15	0	0
C:\Users\KyowonJeong\Desktop\flashida\msalign\apr23\new\Eclip_1481_MB_ms2.msalign	472	5793	HCD	5793	1209.74	140	5	2919.57	2919.56	711	1215000	-1000	sp|P02359|RS7_ECOLI	30S ribosomal protein S7 OS=Escherichia coli (strain K12) OX=83333 GN=rpsG PE=1 SV=3	118	143	A.LRLANELSDAAENKGTAVKKREDVHR.M	0	-	0	26	20	2.59876e-07	0	0
C:\Users\KyowonJeong\Desktop\flashida\msalign\apr23\new\Eclip_1481_MB_ms2.msalign	473	5795	HCD	5795	1210.47	100	5	3207.81	3207.81	1231	697000	-1000	sp|P0A7J7|RL11_ECOLI	50S ribosomal protein L11 OS=Escherichia coli (strain K12) OX=83333 GN=rplK PE=1 SV=2	82	112	K.KAAGIKSGSGKPNKDKVGKISRAQLQEIAQT.K	0	-	0	15	10	0.000387816	0	0
C:\Users\KyowonJeong\Desktop\flashida\msalign\apr23\new\Eclip_1481_MB_ms2.msalign	474	5800	HCD	5800	1212.39	87	6	5092.77	5092.77	108	988900	-1000	sp|P68191|SRA_ECOLI	Stationary-phase-induced ribosome-associated protein OS=Escherichia coli (strain K12) OX=83333 GN=sra PE=1 SV=1	1	45	.MKSNRQARHILGLDHKISNQRKIVTEGDKSSVVNNPTGRKRPAEK.	0	-	0	18	14	1.22124e-09	0	0
C:\Users\KyowonJeong\Desktop\flashida\msalign\apr23\new\Eclip_1481_MB_ms2.msalign	475	5806	HCD	5806	1215.08	83	5	3207.81	3207.81	1231	4043000	-1000	sp|P0A7J7|RL11_ECOLI	50S ribosomal protein L11 OS=Escherichia coli (strain K12) OX=83333 GN=rplK PE=1 SV=2	82	112	K.KAAGIKSGSGKPNKDKVGKISRAQLQEIAQT.K	0	-	0	11	7	0.152553	0.00177494	0
C:\Users\KyowonJeong\Desktop\flashida\msalign\apr23\new\Eclip_1481_MB_ms2.msalign	476	5807	HCD	5807	1215.7	95	5	2919.57	2919.56	711	1896000	-1000	sp|P02359|RS7_ECOLI	30S ribosomal protein S7 OS=Escherichia coli (strain K12) OX=83333 GN=rpsG PE=1 SV=3	118	143	A.LRLANELSDAAENKGTAVKKREDVHR.M	0	-	0	20	15	4.47753e-06	0	0
C:\Users\KyowonJeong\Desktop\flashida\msalign\apr23\new\Eclip_1481_MB_ms2.msalign	477	5808	HCD	5808	1216.31	71	9	5108.76	5108.76	147	1020000	-1000	sp|P68191|SRA_ECOLI	Stationary-phase-induced ribosome-associated protein OS=Escherichia coli (strain K12) OX=83333 GN=sra PE=1 SV=1	1	45	.(MKSNRQARHILGLD)[15.9913]HKISNQRKIVTEGDKSSVVNNPTGRKRPAEK.	1	-	0	13	9	2.50642e-05	0	0
C:\Users\KyowonJeong\Desktop\flashida\msalign\apr23\new\Eclip_1481_MB_ms2.msalign	478	5810	HCD	5810	1216.97	162	9	5092.77	5092.77	108	4309000	-1000	sp|P68191|SRA_ECOLI	Stationary-phase-induced ribosome-associated protein OS=Escherichia coli (strain K12) OX=83333 GN=sra PE=1 SV=1	1	45	.MKSNRQARHILGLDHKISNQRKIVTEGDKSSVVNNPTGRKRPAEK.	0	-	0	41	26	1.3861e-19	0	0
C:\Users\KyowonJeong\Desktop\flashida\msalign\apr23\new\Eclip_1481_MB_ms2.msalign	479	5812	HCD	5812	1217.7	143	7	5092.77	5092.77	108	3607000	-1000	sp|P68191|SRA_ECOLI	Stationary-phase-induced ribosome-associated protein OS=Escherichia coli (strain K12) OX=83333 GN=sra PE=1 SV=1	1	45	.MKSNRQARHILGLDHKISNQRKIVTEGDKSSVVNNPTGRKRPAEK.	0	-	0	32	23	1.66868e-17	0	0
C:\Users\KyowonJeong\Desktop\flashida\msalign\apr23\new\Eclip_1481_MB_ms2.msalign	480	5814	HCD	5814	1218.39	73	5	2919.57	2919.56	711	8323000	-1000	sp|P02359|RS7_ECOLI	30S ribosomal protein S7 OS=Escherichia coli (strain K12) OX=83333 GN=rpsG PE=1 SV=3	118	143	A.LRLANELSDAAENKGTAVKKREDVHR.M	0	-	0	17	14	3.75344e-06	0	0
C:\Users\KyowonJeong\Desktop\flashida\msalign\apr23\new\Eclip_1481_MB_ms2.msalign	481	5816	HCD	5816	1219.12	235	9	5092.77	5092.77	108	9777000	-1000	sp|P68191|SRA_ECOLI	Stationary-phase-induced ribosome-associated protein OS=Escherichia coli (strain K12) OX=83333 GN=sra PE=1 SV=1	1	45	.MKSNRQARHILGLDHKISNQRKIVTEGDKSSVVNNPTGRKRPAEK.	0	-	0	51	32	8.8646e-20	0	0
C:\Users\KyowonJeong\Desktop\flashida\msalign\apr23\new\Eclip_1481_MB_ms2.msalign	482	5820	HCD	5820	1221.05	48	7	5405.53	5405.52	25	619500	-1000	sp|P69428|TATA_ECOLI	Sec-independent protein translocase protein TatA OS=Escherichia coli (strain K12) OX=83333 GN=tatA PE=1 SV=1	42	89	K.AMSDDEPKQDKTSQDADFTAKTIADKQADTNQEQAKTEDAKRHDKEQV.	0	-	0	13	11	2.2371e-10	0	0
C:\Users\KyowonJeong\Desktop\flashida\msalign\apr23\new\Eclip_1481_MB_ms2.msalign	483	5826	HCD	5826	1223.7	174	9	5092.77	5092.77	108	9777000	-1000	sp|P68191|SRA_ECOLI	Stationary-phase-induced ribosome-associated protein OS=Escherichia coli (strain K12) OX=83333 GN=sra PE=1 SV=1	1	45	.MKSNRQARHILGLDHKISNQRKIVTEGDKSSVVNNPTGRKRPAEK.	0	-	0	33	24	1.6786e-15	0	0
C:\Users\KyowonJeong\Desktop\flashida\msalign\apr23\new\Eclip_1481_MB_ms2.msalign	484	5828	HCD	5828	1224.44	136	7	5092.77	5092.77	108	9823000	-1000	sp|P68191|SRA_ECOLI	Stationary-phase-induced ribosome-associated protein OS=Escherichia coli (strain K12) OX=83333 GN=sra PE=1 SV=1	1	45	.MKSNRQARHILGLDHKISNQRKIVTEGDKSSVVNNPTGRKRPAEK.	0	-	0	31	25	1.23704e-17	0	0
C:\Users\KyowonJeong\Desktop\flashida\msalign\apr23\new\Eclip_1481_MB_ms2.msalign	485	5829	HCD	5829	1225.09	15	7	5275.81	5275.8	1248	38610000	-1000	sp|P68191|SRA_ECOLI	Stationary-phase-induced ribosome-associated protein OS=Escherichia coli (strain K12) OX=83333 GN=sra PE=1 SV=1	1	45	.MKSNRQARHILGLDH(K)[183.0367]ISNQRKIVTEGDKSSVVNNPTGRKRPAEK.	1	-	0	6	6	0.000594698	0	0
C:\Users\KyowonJeong\Desktop\flashida\msalign\apr23\new\Eclip_1481_MB_ms2.msalign	486	5832	HCD	5832	1226.36	145	7	5405.53	5405.52	25	1886000	-1000	sp|P69428|TATA_ECOLI	Sec-independent protein translocase protein TatA OS=Escherichia coli (strain K12) OX=83333 GN=tatA PE=1 SV=1	42	89	K.AMSDDEPKQDKTSQDADFTAKTIADKQADTNQEQAKTEDAKRHDKEQV.	0	-	0	50	31	5.9238e-23	0	0
C:\Users\KyowonJeong\Desktop\flashida\msalign\apr23\new\Eclip_1481_MB_ms2.msalign	487	5834	HCD	5834	1227.1	204	7	5405.53	5405.52	25	19960000	-1000	sp|P69428|TATA_ECOLI	Sec-independent protein translocase protein TatA OS=Escherichia coli (strain K12) OX=83333 GN=tatA PE=1 SV=1	42	89	K.AMSDDEPKQDKTSQDADFTAKTIADKQADTNQEQAKTEDAKRHDKEQV.	0	-	0	54	38	1.7604e-30	0	0
C:\Users\KyowonJeong\Desktop\flashida\msalign\apr23\new\Eclip_1481_MB_ms2.msalign	488	5838	HCD	5838	1229.02	81	4	2051.16	2051.16	1277	733800	-1000	sp|P0AG59|RS14_ECOLI	30S ribosomal protein S14 OS=Escherichia coli (strain K12) OX=83333 GN=rpsN PE=1 SV=2	44	61	N.AVLKLQTLPRDSSPSRQR.N	0	-	0	17	11	0.000937957	0	0
C:\Users\KyowonJeong\Desktop\flashida\msalign\apr23\new\Eclip_1481_MB_ms2.msalign	489	5840	HCD	5840	1229.76	145	8	5092.77	5092.77	108	3434000	-1000	sp|P68191|SRA_ECOLI	Stationary-phase-induced ribosome-associated protein OS=Escherichia coli (strain K12) OX=83333 GN=sra PE=1 SV=1	1	45	.MKSNRQARHILGLDHKISNQRKIVTEGDKSSVVNNPTGRKRPAEK.	0	-	0	36	25	4.9266e-16	0	0
C:\Users\KyowonJeong\Desktop\flashida\msalign\apr23\new\Eclip_1481_MB_ms2.msalign	490	5841	HCD	5841	1230.41	55	7	5108.77	5108.75	147	486000000	-1000	sp|P68191|SRA_ECOLI	Stationary-phase-induced ribosome-associated protein OS=Escherichia coli (strain K12) OX=83333 GN=sra PE=1 SV=1	1	45	.(MKSNRQARHILGLD)[15.9889]HKISNQRKIVTEGDKSSVVNNPTGRKRPAEK.	1	-	0	14	12	3.1629e-08	0	0
C:\Users\KyowonJeong\Desktop\flashida\msalign\apr23\new\Eclip_1481_MB_ms2.msalign	491	5844	HCD	5844	1231.67	67	4	2051.16	2051.16	1277	4264000	-1000	sp|P0AG59|RS14_ECOLI	30S ribosomal protein S14 OS=Escherichia coli (strain K12) OX=83333 GN=rpsN PE=1 SV=2	44	61	N.AVLKLQTLPRDSSPSRQR.N	0	-	0	17	9	0.0372555	0.00054935	0
C:\Users\KyowonJeong\Desktop\flashida\msalign\apr23\new\Eclip_1481_MB_ms2.msalign	492	5848	HCD	5848	1233.68	44	4	2210.22	2210.22	365	545900	-1000	sp|P60624|RL24_ECOLI	50S ribosomal protein L24 OS=Escherichia coli (strain K12) OX=83333 GN=rplX PE=1 SV=2	44	64	K.KHQKPVPALNQPGGIVEKEAA.I	0	-	0	14	10	3.23729e-07	0	0
C:\Users\KyowonJeong\Desktop\flashida\msalign\apr23\new\Eclip_1481_MB_ms2.msalign	493	5850	HCD	5850	1234.34	391	6	3154.67	3154.67	691	2964000	-1000	sp|P0AGK8|ISCR_ECOLI	HTH-type transcriptional regulator IscR OS=Escherichia coli (strain K12) OX=83333 GN=iscR PE=1 SV=1	135	162	E.VLDVSGRQHTHDAPRTRTQDAIDVKLRA.	0	-	0	41	23	1.5243e-09	0	0
C:\Users\KyowonJeong\Desktop\flashida\msalign\apr23\new\Eclip_1481_MB_ms2.msalign	494	5852	HCD	5852	1235.07	121	8	5092.77	5092.77	108	3855000	-1000	sp|P68191|SRA_ECOLI	Stationary-phase-induced ribosome-associated protein OS=Escherichia coli (strain K12) OX=83333 GN=sra PE=1 SV=1	1	45	.MKSNRQARHILGLDHKISNQRKIVTEGDKSSVVNNPTGRKRPAEK.	0	-	0	32	21	1.39766e-14	0	0
C:\Users\KyowonJeong\Desktop\flashida\msalign\apr23\new\Eclip_1481_MB_ms2.msalign	495	5853	HCD	5853	1235.71	196	5	2823.51	2823.51	866	7815000	-1000	sp|P07017|MCP2_ECOLI	Methyl-accepting chemotaxis protein II OS=Escherichia coli (strain K12) OX=83333 GN=tar PE=1 SV=2	517	542	A.ASPLTNKPQTPSRPASEQPPAQPRLR.I	0	-	0	28	16	1.02787e-07	0	0
C:\Users\KyowonJeong\Desktop\flashida\msalign\apr23\new\Eclip_1481_MB_ms2.msalign	496	5856	HCD	5856	1236.98	20	4	2210.22	2210.22	365	514500	-1000	sp|P60624|RL24_ECOLI	50S ribosomal protein L24 OS=Escherichia coli (strain K12) OX=83333 GN=rplX PE=1 SV=2	44	64	K.KHQKPVPALNQPGGIVEKEAA.I	0	-	0	5	5	0.162644	0.00177179	0
C:\Users\KyowonJeong\Desktop\flashida\msalign\apr23\new\Eclip_1481_MB_ms2.msalign	497	5862	HCD	5862	1239.64	125	8	5092.77	5092.77	108	3678000	-1000	sp|P68191|SRA_ECOLI	Stationary-phase-induced ribosome-associated protein OS=Escherichia coli (strain K12) OX=83333 GN=sra PE=1 SV=1	1	45	.MKSNRQARHILGLDHKISNQRKIVTEGDKSSVVNNPTGRKRPAEK.	0	-	0	27	19	1.21734e-12	0	0
C:\Users\KyowonJeong\Desktop\flashida\msalign\apr23\new\Eclip_1481_MB_ms2.msalign	498	5864	HCD	5864	1240.37	195	9	5092.77	5092.77	108	3502000	-1000	sp|P68191|SRA_ECOLI	Stationary-phase-induced ribosome-associated protein OS=Escherichia coli (strain K12) OX=83333 GN=sra PE=1 SV=1	1	45	.MKSNRQARHILGLDHKISNQRKIVTEGDKSSVVNNPTGRKRPAEK.	0	-	0	28	21	3.926e-12	0	0
C:\Users\KyowonJeong\Desktop\flashida\msalign\apr23\new\Eclip_1481_MB_ms2.msalign	499	5868	HCD	5868	1242.3	109	5	3154.67	3154.67	691	9476000	-1000	sp|P0AGK8|ISCR_ECOLI	HTH-type transcriptional regulator IscR OS=Escherichia coli (strain K12) OX=83333 GN=iscR PE=1 SV=1	135	162	E.VLDVSGRQHTHDAPRTRTQDAIDVKLRA.	0	-	0	20	15	1.31713e-07	0	0
C:\Users\KyowonJeong\Desktop\flashida\msalign\apr23\new\Eclip_1481_MB_ms2.msalign	500	5870	HCD	5870	1243.03	185	8	4347.43	4347.43	357	2851000	-1000	sp|P60422|RL2_ECOLI	50S ribosomal protein L2 OS=Escherichia coli (strain K12) OX=83333 GN=rplB PE=1 SV=2	14	52	R.RHVVKVVNPELHKGKPFAPLLEKNSKSGGRNNNGRITTR.H	0	-	0	47	29	4.54065e-15	0	0
C:\Users\KyowonJeong\Desktop\flashida\msalign\apr23\new\Eclip_1481_MB_ms2.msalign	501	5871	HCD	5871	1243.68	117	6	3068.72	3069.68	1503	564600	-1000	sp|P13033|GLPB_ECOLI	Anaerobic glycerol-3-phosphate dehydrogenase subunit B OS=Escherichia coli (strain K12) OX=83333 GN=glpB PE=1 SV=1	10	39	G.GGLAGLLCGLQLQKHGLRCAIVTRGQSALH.F	0	-	0	14	8	0.166248	0.00177054	0.00669344
C:\Users\KyowonJeong\Desktop\flashida\msalign\apr23\new\Eclip_1481_MB_ms2.msalign	502	5874	HCD	5874	1244.95	500	6	3052.73	3052.73	1207	38290000	-1000	sp|P68919|RL25_ECOLI	50S ribosomal protein L25 OS=Escherichia coli (strain K12) OX=83333 GN=rplY PE=1 SV=1	63	88	T.IVVDGKEIKVKAQDVQRHPYKPKLQH.I	0	-	0	31	17	0.105814	0.00143138	0
C:\Users\KyowonJeong\Desktop\flashida\msalign\apr23\new\Eclip_1481_MB_ms2.msalign	503	5876	HCD	5876	1245.27	155	8	5092.77	5092.77	108	4035000	-1000	sp|P68191|SRA_ECOLI	Stationary-phase-induced ribosome-associated protein OS=Escherichia coli (strain K12) OX=83333 GN=sra PE=1 SV=1	1	45	.MKSNRQARHILGLDHKISNQRKIVTEGDKSSVVNNPTGRKRPAEK.	0	-	0	39	27	3.3312e-16	0	0
C:\Users\KyowonJeong\Desktop\flashida\msalign\apr23\new\Eclip_1481_MB_ms2.msalign	504	5877	HCD	5877	1245.91	84	5	3154.67	3154.67	691	58210000	-1000	sp|P0AGK8|ISCR_ECOLI	HTH-type transcriptional regulator IscR OS=Escherichia coli (strain K12) OX=83333 GN=iscR PE=1 SV=1	135	162	E.VLDVSGRQHTHDAPRTRTQDAIDVKLRA.	0	-	0	9	8	0.00188381	0	0
C:\Users\KyowonJeong\Desktop\flashida\msalign\apr23\new\Eclip_1481_MB_ms2.msalign	505	5886	HCD	5886	1249.84	150	8	4347.43	4347.43	357	2164000	-1000	sp|P60422|RL2_ECOLI	50S ribosomal protein L2 OS=Escherichia coli (strain K12) OX=83333 GN=rplB PE=1 SV=2	14	52	R.RHVVKVVNPELHKGKPFAPLLEKNSKSGGRNNNGRITTR.H	0	-	0	50	25	9.82002e-14	0	0
C:\Users\KyowonJeong\Desktop\flashida\msalign\apr23\new\Eclip_1481_MB_ms2.msalign	506	5888	HCD	5888	1250.57	88	6	5092.77	5092.77	108	6723000	-1000	sp|P68191|SRA_ECOLI	Stationary-phase-induced ribosome-associated protein OS=Escherichia coli (strain K12) OX=83333 GN=sra PE=1 SV=1	1	45	.MKSNRQARHILGLDHKISNQRKIVTEGDKSSVVNNPTGRKRPAEK.	0	-	0	25	18	5.0842e-11	0	0
C:\Users\KyowonJeong\Desktop\flashida\msalign\apr23\new\Eclip_1481_MB_ms2.msalign	507	5889	HCD	5889	1251.22	138	6	3068.72	3068.72	1310	2549000	-1000	sp|P68919|RL25_ECOLI	50S ribosomal protein L25 OS=Escherichia coli (strain K12) OX=83333 GN=rplY PE=1 SV=1	63	88	T.IVVDGKEIKVKA(QD)[15.9923]VQRHPYKPKLQH.I	1	-	0	21	13	0.00192175	0	0
C:\Users\KyowonJeong\Desktop\flashida\msalign\apr23\new\Eclip_1481_MB_ms2.msalign	508	5892	HCD	5892	1252.49	261	4	2649.46	2649.46	825	104800000	-1000	sp|P0ADV1|LPTA_ECOLI	Lipopolysaccharide export system protein LptA OS=Escherichia coli (strain K12) OX=83333 GN=lptA PE=1 SV=1	159	182	K.RVTTVLVPSQLQDKNNKGQTPAQK.K	0	-	0	33	22	4.19658e-08	0	0
C:\Users\KyowonJeong\Desktop\flashida\msalign\apr23\new\Eclip_1481_MB_ms2.msalign	509	5894	HCD	5894	1253.23	180	8	5092.76	5092.77	108	8511000	-1000	sp|P68191|SRA_ECOLI	Stationary-phase-induced ribosome-associated protein OS=Escherichia coli (strain K12) OX=83333 GN=sra PE=1 SV=1	1	45	.MKSNRQARHILGLDHKISNQRKIVTEGDKSSVVNNPTGRKRPAEK.	0	-	0	38	28	7.5554e-18	0	0
C:\Users\KyowonJeong\Desktop\flashida\msalign\apr23\new\Eclip_1481_MB_ms2.msalign	510	5895	HCD	5895	1253.88	465	6	3052.73	3052.73	1207	69870000	-1000	sp|P68919|RL25_ECOLI	50S ribosomal protein L25 OS=Escherichia coli (strain K12) OX=83333 GN=rplY PE=1 SV=1	63	88	T.IVVDGKEIKVKAQDVQRHPYKPKLQH.I	0	-	0	41	21	0.000246408	0	0
C:\Users\KyowonJeong\Desktop\flashida\msalign\apr23\new\Eclip_1481_MB_ms2.msalign	511	5898	HCD	5898	1254.76	100	6	3157.67	3157.66	1516	686900	-1000	sp|P0CE47|EFTU1_ECOLI	Elongation factor Tu 1 OS=Escherichia coli (strain K12) OX=83333 GN=tufA PE=1 SV=1	2	29	M.(S)[Acetyl]KEKFERTKPHVNVGTIGHVDHGKTTLT.A	0	-	0	5	5	0.249512	0.00246566	0.0093147
C:\Users\KyowonJeong\Desktop\flashida\msalign\apr23\new\Eclip_1481_MB_ms2.msalign	512	5900	HCD	5900	1255.49	144	5	2791.51	2791.51	1479	8947000	-1000	sp|P68679|RS21_ECOLI	30S ribosomal protein S21 OS=Escherichia coli (strain K12) OX=83333 GN=rpsU PE=1 SV=2	24	46	C.EKAGVLAEVRRREFYEKPTTERK.R	0	-	0	15	9	0.113167	0.00142959	0.00543478
C:\Users\KyowonJeong\Desktop\flashida\msalign\apr23\new\Eclip_1481_MB_ms2.msalign	513	5901	HCD	5901	1256.14	173	8	5092.77	5092.77	108	6383000	-1000	sp|P68191|SRA_ECOLI	Stationary-phase-induced ribosome-associated protein OS=Escherichia coli (strain K12) OX=83333 GN=sra PE=1 SV=1	1	45	.MKSNRQARHILGLDHKISNQRKIVTEGDKSSVVNNPTGRKRPAEK.	0	-	0	32	23	7.292e-15	0	0
C:\Users\KyowonJeong\Desktop\flashida\msalign\apr23\new\Eclip_1481_MB_ms2.msalign	514	5902	HCD	5902	1256.76	73	5	2864.49	2864.48	1439	340800	-1000	sp|P0A790|PAND_ECOLI	Aspartate 1-decarboxylase OS=Escherichia coli (strain K12) OX=83333 GN=panD PE=1 SV=1	1	24	.(MIRTM)[31.9845]LQGKLHRVKVTHADLHYEG.S	1	-	0	12	8	0.045642	0.000728465	0.00278552
C:\Users\KyowonJeong\Desktop\flashida\msalign\apr23\new\Eclip_1481_MB_ms2.msalign	515	5904	HCD	5904	1257.41	120	8	4347.43	4347.43	357	1119000	-1000	sp|P60422|RL2_ECOLI	50S ribosomal protein L2 OS=Escherichia coli (strain K12) OX=83333 GN=rplB PE=1 SV=2	14	52	R.RHVVKVVNPELHKGKPFAPLLEKNSKSGGRNNNGRITTR.H	0	-	0	31	19	7.54486e-10	0	0
C:\Users\KyowonJeong\Desktop\flashida\msalign\apr23\new\Eclip_1481_MB_ms2.msalign	516	5906	HCD	5906	1258.19	33	4	3156.48	3156.48	1190	762500	-1000	sp|P76170|YNFB_ECOLI	UPF0482 protein YnfB OS=Escherichia coli (strain K12) OX=83333 GN=ynfB PE=1 SV=1	35	61	V.IESGDSAQSRQHAAMEKEQWNDTRNLR.Q	0	-	0	10	9	0.000186186	0	0
C:\Users\KyowonJeong\Desktop\flashida\msalign\apr23\new\Eclip_1481_MB_ms2.msalign	517	5910	HCD	5910	1260.07	98	7	5092.76	5092.77	108	6421000	-1000	sp|P68191|SRA_ECOLI	Stationary-phase-induced ribosome-associated protein OS=Escherichia coli (strain K12) OX=83333 GN=sra PE=1 SV=1	1	45	.MKSNRQARHILGLDHKISNQRKIVTEGDKSSVVNNPTGRKRPAEK.	0	-	0	24	20	4.9744e-15	0	0
C:\Users\KyowonJeong\Desktop\flashida\msalign\apr23\new\Eclip_1481_MB_ms2.msalign	518	5912	HCD	5912	1260.81	24	4	3156.48	3156.48	1190	1455000	-1000	sp|P76170|YNFB_ECOLI	UPF0482 protein YnfB OS=Escherichia coli (strain K12) OX=83333 GN=ynfB PE=1 SV=1	35	61	V.IESGDSAQSRQHAAMEKEQWNDTRNLR.Q	0	-	0	9	7	0.0125661	0	0
C:\Users\KyowonJeong\Desktop\flashida\msalign\apr23\new\Eclip_1481_MB_ms2.msalign	519	5913	HCD	5913	1261.46	132	8	5092.77	5092.77	108	1818000000	-1000	sp|P68191|SRA_ECOLI	Stationary-phase-induced ribosome-associated protein OS=Escherichia coli (strain K12) OX=83333 GN=sra PE=1 SV=1	1	45	.MKSNRQARHILGLDHKISNQRKIVTEGDKSSVVNNPTGRKRPAEK.	0	-	0	24	17	5.6456e-11	0	0
C:\Users\KyowonJeong\Desktop\flashida\msalign\apr23\new\Eclip_1481_MB_ms2.msalign	520	5914	HCD	5914	1262.08	78	5	3321.77	3321.76	811	354400	-1000	sp|P0AEM4|FLGM_ECOLI	Negative regulator of flagellin synthesis OS=Escherichia coli (strain K12) OX=83333 GN=flgM PE=1 SV=1	2	32	M.SIDRTSPLKPVSTVQPRETTDAPVTNSRAAK.T	0	-	0	17	14	3.07714e-08	0	0
C:\Users\KyowonJeong\Desktop\flashida\msalign\apr23\new\Eclip_1481_MB_ms2.msalign	521	5916	HCD	5916	1262.73	147	8	4347.43	4347.43	357	10800000	-1000	sp|P60422|RL2_ECOLI	50S ribosomal protein L2 OS=Escherichia coli (strain K12) OX=83333 GN=rplB PE=1 SV=2	14	52	R.RHVVKVVNPELHKGKPFAPLLEKNSKSGGRNNNGRITTR.H	0	-	0	33	19	1.17291e-10	0	0
C:\Users\KyowonJeong\Desktop\flashida\msalign\apr23\new\Eclip_1481_MB_ms2.msalign	522	5918	HCD	5918	1263.46	227	8	4764.6	4764.6	484	50880000	-1000	sp|P0A8H6|YIHI_ECOLI	Der GTPase-activating protein YihI OS=Escherichia coli (strain K12) OX=83333 GN=yihI PE=1 SV=1	36	82	K.KRRGHAPGSRAAGGNTTSGSKGQNAPKDPRIGSKTPIPLGVTEKVTK.Q	0	-	0	35	23	2.17418e-12	0	0
C:\Users\KyowonJeong\Desktop\flashida\msalign\apr23\new\Eclip_1481_MB_ms2.msalign	523	5919	HCD	5919	1264.12	93	7	4340.31	4340.44	1328	3384000	-1000	sp|P60422|RL2_ECOLI	50S ribosomal protein L2 OS=Escherichia coli (strain K12) OX=83333 GN=rplB PE=1 SV=2	14	52	R.(RHVVKV)[-6.9816]VNPELHKGKPFAPLLEKNSKSGGRNNNGRITTR.H	1	-	0	19	12	0.00370916	0	0
C:\Users\KyowonJeong\Desktop\flashida\msalign\apr23\new\Eclip_1481_MB_ms2.msalign	524	5922	HCD	5922	1265.38	89	4	2533.19	2533.18	1226	614200	-1000	sp|P11557|DAMX_ECOLI	Cell division protein DamX OS=Escherichia coli (strain K12) OX=83333 GN=damX PE=1 SV=2	1	21	.(MDEF)[15.9920]KPEDELKPDPSDRRTGR.S	1	-	0	13	11	0.000346765	0	0
C:\Users\KyowonJeong\Desktop\flashida\msalign\apr23\new\Eclip_1481_MB_ms2.msalign	525	5924	HCD	5924	1266.12	86	8	5716.66	5716.64	674	7232000	-1000	sp|P69428|TATA_ECOLI	Sec-independent protein translocase protein TatA OS=Escherichia coli (strain K12) OX=83333 GN=tatA PE=1 SV=1	40	89	F.(KK)[54.9347]AMSDDEPKQDKTSQDADFTAKTIADKQADTNQEQAKTEDAKRHDKEQV.	1	-	0	24	17	9.69594e-10	0	0
C:\Users\KyowonJeong\Desktop\flashida\msalign\apr23\new\Eclip_1481_MB_ms2.msalign	526	5925	HCD	5925	1266.77	269	9	5801.62	5801.61	250	2877000	-1000	sp|P0A705|IF2_ECOLI	Translation initiation factor IF-2 OS=Escherichia coli (strain K12) OX=83333 GN=infB PE=1 SV=1	208	258	R.RMAEENKWTDNAEPTEDSSDYHVTTSQHARQAEDESDREVEGGRGRGRNAK.A	0	-	0	56	29	4.42589e-18	0	0
C:\Users\KyowonJeong\Desktop\flashida\msalign\apr23\new\Eclip_1481_MB_ms2.msalign	527	5930	HCD	5930	1268.77	180	8	5801.62	5801.61	250	14200000	-1000	sp|P0A705|IF2_ECOLI	Translation initiation factor IF-2 OS=Escherichia coli (strain K12) OX=83333 GN=infB PE=1 SV=1	208	258	R.RMAEENKWTDNAEPTEDSSDYHVTTSQHARQAEDESDREVEGGRGRGRNAK.A	0	-	0	36	22	2.1479e-13	0	0
C:\Users\KyowonJeong\Desktop\flashida\msalign\apr23\new\Eclip_1481_MB_ms2.msalign	528	5931	HCD	5931	1269.41	144	5	3661.94	3662.05	1340	5552000	-1000	sp|P0A7N4|RL32_ECOLI	50S ribosomal protein L32 OS=Escherichia coli (strain K12) OX=83333 GN=rpmF PE=1 SV=2	26	57	V.(T)[39.1010]SLSVDKTSGEKHLRHHITADGYYRGRKVIAK.	1	-	0	17	11	0.00503096	0	0
C:\Users\KyowonJeong\Desktop\flashida\msalign\apr23\new\Eclip_1481_MB_ms2.msalign	529	5934	HCD	5934	1270.68	240	11	6775.74	6775.94	1240	2356000	-1000	sp|P0A7N4|RL32_ECOLI	50S ribosomal protein L32 OS=Escherichia coli (strain K12) OX=83333 GN=rpmF PE=1 SV=2	1	57	.(M)[333.5058]AVQQNKPTRSKRGMRRSHDALTAVTSLSVDKTSGEKHLRHHITADGYYRGRKVIAK.	1	-	0	22	11	0.000471045	0	0
C:\Users\KyowonJeong\Desktop\flashida\msalign\apr23\new\Eclip_1481_MB_ms2.msalign	530	5937	HCD	5937	1272.05	500	6	4764.6	4764.56	1415	17330000	-1000	sp|P0A7N4|RL32_ECOLI	50S ribosomal protein L32 OS=Escherichia coli (strain K12) OX=83333 GN=rpmF PE=1 SV=2	16	57	M.(RRSHDALTAVTSLS)[35.0251]VDKTSGEKHLRHHITADGYYRGRKVIAK.	1	-	0	29	16	0.0285705	0.000368664	0.00141443
C:\Users\KyowonJeong\Desktop\flashida\msalign\apr23\new\Eclip_1481_MB_ms2.msalign	531	5938	HCD	5938	1272.66	302	4	2738.45	2738.45	1322	970200	-1000	sp|P07017|MCP2_ECOLI	Methyl-accepting chemotaxis protein II OS=Escherichia coli (strain K12) OX=83333 GN=tar PE=1 SV=2	515	540	R.LAASPLTNKPQTPSRPASEQPPAQPR.L	0	-	0	19	14	0.00332626	0	0
C:\Users\KyowonJeong\Desktop\flashida\msalign\apr23\new\Eclip_1481_MB_ms2.msalign	532	5940	HCD	5940	1273.32	365	10	5571.11	5571.11	564	11070000	-1000	sp|P60422|RL2_ECOLI	50S ribosomal protein L2 OS=Escherichia coli (strain K12) OX=83333 GN=rplB PE=1 SV=2	2	52	M.AVVKCKPTSPGRRHVVKVVNPELHKGKPFAPLLEKNSKSGGRNNNGRITTR.H	0	-	0	33	23	4.00218e-11	0	0
C:\Users\KyowonJeong\Desktop\flashida\msalign\apr23\new\Eclip_1481_MB_ms2.msalign	533	5942	HCD	5942	1274.04	500	12	6327.39	6327.39	236	404700000	-1000	sp|P0A7N4|RL32_ECOLI	50S ribosomal protein L32 OS=Escherichia coli (strain K12) OX=83333 GN=rpmF PE=1 SV=2	1	57	.(MAVQQNK)[-115.0410]PTRSKRGMRRSHDALTAVTSLSVDKTSGEKHLRHHITADGYYRGRKVIAK.	1	-	0	34	20	2.76081e-08	0	0
C:\Users\KyowonJeong\Desktop\flashida\msalign\apr23\new\Eclip_1481_MB_ms2.msalign	534	5943	HCD	5943	1274.34	326	10	6425.36	6425.44	1129	8602000	-1000	sp|P0A7N4|RL32_ECOLI	50S ribosomal protein L32 OS=Escherichia coli (strain K12) OX=83333 GN=rpmF PE=1 SV=2	1	57	.(M)[-16.9956]AVQQNKPTRSKRGMRRSHDALTAVTSLSVDKTSGEKHLRHHITADGYYRGRKVIAK.	1	-	0	27	15	5.22732e-05	0	0
C:\Users\KyowonJeong\Desktop\flashida\msalign\apr23\new\Eclip_1481_MB_ms2.msalign	535	5944	HCD	5944	1274.98	418	10	6572.52	6572.57	692	5822000	-1000	sp|P0A7N4|RL32_ECOLI	50S ribosomal protein L32 OS=Escherichia coli (strain K12) OX=83333 GN=rpmF PE=1 SV=2	1	57	.(M)[130.1400]AVQQNKPTRSKRGMRRSHDALTAVTSLSVDKTSGEKHLRHHITADGYYRGRKVIAK.	1	-	0	50	24	1.55704e-09	0	0
C:\Users\KyowonJeong\Desktop\flashida\msalign\apr23\new\Eclip_1481_MB_ms2.msalign	536	5946	HCD	5946	1275.63	99	7	6363.37	6363.56	1470	16740000	-1000	sp|P0A7N4|RL32_ECOLI	50S ribosomal protein L32 OS=Escherichia coli (strain K12) OX=83333 GN=rpmF PE=1 SV=2	1	57	.(M)[-78.8738]AVQQNKPTRSKRGMRRSHDALTAVTSLSVDKTSGEKHLRHHITADGYYRGRKVIAK.	1	-	0	8	6	0.0962012	0.00107585	0.00409556
C:\Users\KyowonJeong\Desktop\flashida\msalign\apr23\new\Eclip_1481_MB_ms2.msalign	537	5948	HCD	5948	1276.36	314	8	4375.43	4375.43	1103	8912000	-1000	sp|P0A7Q6|RL36_ECOLI	50S ribosomal protein L36 OS=Escherichia coli (strain K12) OX=83333 GN=rpmJ PE=1 SV=1	1	38	.MK(VRASVKKLCRNCK)[13.9798]IVKRDGVIRVICSAEPKHKQRQG.	1	-	0	18	13	3.61886e-05	0	0
C:\Users\KyowonJeong\Desktop\flashida\msalign\apr23\new\Eclip_1481_MB_ms2.msalign	538	5949	HCD	5949	1277	215	10	6409.36	6409.55	842	17250000	-1000	sp|P0A7N4|RL32_ECOLI	50S ribosomal protein L32 OS=Escherichia coli (strain K12) OX=83333 GN=rpmF PE=1 SV=2	1	57	.(M)[-32.8849]AVQQNKPTRSKRGMRRSHDALTAVTSLSVDKTSGEKHLRHHITADGYYRGRKVIAK.	1	-	0	24	16	5.728e-08	0	0
C:\Users\KyowonJeong\Desktop\flashida\msalign\apr23\new\Eclip_1481_MB_ms2.msalign	539	5955	HCD	5955	1279.41	450	9	6311.39	6311.39	129	252700000	-1000	sp|P0A7N4|RL32_ECOLI	50S ribosomal protein L32 OS=Escherichia coli (strain K12) OX=83333 GN=rpmF PE=1 SV=2	2	57	M.AVQQNKPTRSKRGMRRSHDALTAVTSLSVDKTSGEKHLRHHITADGYYRGRKVIAK.	0	-	0	78	47	2.399e-22	0	0
C:\Users\KyowonJeong\Desktop\flashida\msalign\apr23\new\Eclip_1481_MB_ms2.msalign	540	5958	HCD	5958	1280.62	195	6	4392.44	4392.43	870	16710000	-1000	sp|P0A7Q6|RL36_ECOLI	50S ribosomal protein L36 OS=Escherichia coli (strain K12) OX=83333 GN=rpmJ PE=1 SV=1	1	38	.MKVRASV(KKLC)[30.9806]RNCKIVKRDGVIRVICSAEPKHKQRQG.	1	-	0	11	9	0.00059413	0	0
C:\Users\KyowonJeong\Desktop\flashida\msalign\apr23\new\Eclip_1481_MB_ms2.msalign	541	5960	HCD	5960	1281.34	231	6	4359.44	4359.44	318	97310000	-1000	sp|P0A7Q6|RL36_ECOLI	50S ribosomal protein L36 OS=Escherichia coli (strain K12) OX=83333 GN=rpmJ PE=1 SV=1	1	38	.MKVR(ASV)[-2.0138]KKLCRNCKIVKRDGVIRVICSAEPKHKQRQG.	1	-	0	39	28	4.46515e-16	0	0
C:\Users\KyowonJeong\Desktop\flashida\msalign\apr23\new\Eclip_1481_MB_ms2.msalign	542	5961	HCD	5961	1281.66	400	7	4376.44	4376.45	699	13340000	-1000	sp|P0A7Q6|RL36_ECOLI	50S ribosomal protein L36 OS=Escherichia coli (strain K12) OX=83333 GN=rpmJ PE=1 SV=1	1	38	.(MK)[14.9983]VRASVKKLCRNCKIVKRDGVIRVICSAEPKHKQRQG.	1	-	0	26	18	5.1002e-08	0	0
C:\Users\KyowonJeong\Desktop\flashida\msalign\apr23\new\Eclip_1481_MB_ms2.msalign	543	5962	HCD	5962	1282.32	332	11	6327.39	6327.39	236	12020000	-1000	sp|P0A7N4|RL32_ECOLI	50S ribosomal protein L32 OS=Escherichia coli (strain K12) OX=83333 GN=rpmF PE=1 SV=2	2	57	M.AV(QQNKPTRSKRGMRRSHD)[16.0002]ALTAVTSLSVDKTSGEKHLRHHITADGYYRGRKVIAK.	1	-	0	38	24	1.74227e-10	0	0
C:\Users\KyowonJeong\Desktop\flashida\msalign\apr23\new\Eclip_1481_MB_ms2.msalign	544	5964	HCD	5964	1282.97	284	8	4324.32	4324.32	1206	16260000	-1000	sp|P02413|RL15_ECOLI	50S ribosomal protein L15 OS=Escherichia coli (strain K12) OX=83333 GN=rplO PE=1 SV=1	18	59	K.RLGRGIGSGLGKTGGRGHKGQKSRSGGGVRRGFEGGQMPLYR.R	0	-	0	21	15	0.000245253	0	0
C:\Users\KyowonJeong\Desktop\flashida\msalign\apr23\new\Eclip_1481_MB_ms2.msalign	545	5967	HCD	5967	1284.34	500	5	2848.5	2848.5	485	15080000	-1000	sp|P0A790|PAND_ECOLI	Aspartate 1-decarboxylase OS=Escherichia coli (strain K12) OX=83333 GN=panD PE=1 SV=1	1	24	.(MIRT)[16.0013]MLQGKLHRVKVTHADLHYEG.S	1	-	0	34	22	1.0998e-09	0	0
C:\Users\KyowonJeong\Desktop\flashida\msalign\apr23\new\Eclip_1481_MB_ms2.msalign	546	5968	HCD	5968	1284.63	47	4	3171.54	3171.54	1076	1286000	-1000	sp|P0AGK8|ISCR_ECOLI	HTH-type transcriptional regulator IscR OS=Escherichia coli (strain K12) OX=83333 GN=iscR PE=1 SV=1	131	162	V.NNQEVLDVSGRQHTHDAPRTRTQDA(IDVKL)[-468.3210]RA.	1	-	0	11	10	1.44127e-05	0	0
C:\Users\KyowonJeong\Desktop\flashida\msalign\apr23\new\Eclip_1481_MB_ms2.msalign	547	5970	HCD	5970	1285.28	171	6	3137.65	3137.65	1300	3917000	-1000	sp|P68679|RS21_ECOLI	30S ribosomal protein S21 OS=Escherichia coli (strain K12) OX=83333 GN=rpsU PE=1 SV=2	21	46	K.RSCEKAGVLAEVRRREFYEKPTTERK.R	0	-	0	16	12	0.0165136	0	0
C:\Users\KyowonJeong\Desktop\flashida\msalign\apr23\new\Eclip_1481_MB_ms2.msalign	548	5973	HCD	5973	1286.66	71	6	3842.01	3842.01	1457	1606000	-1000	sp|P02413|RL15_ECOLI	50S ribosomal protein L15 OS=Escherichia coli (strain K12) OX=83333 GN=rplO PE=1 SV=1	22	59	R.GIGSGLGKTGGRGHKGQKSRSGGGVRRGFEGGQMPLYR.R	0	-	0	11	7	0.0696274	0.00108206	0.00413223
C:\Users\KyowonJeong\Desktop\flashida\msalign\apr23\new\Eclip_1481_MB_ms2.msalign	549	5978	HCD	5978	1288.66	190	4	3051.6	3051.59	612	404300000	-1000	sp|P0AEM4|FLGM_ECOLI	Negative regulator of flagellin synthesis OS=Escherichia coli (strain K12) OX=83333 GN=flgM PE=1 SV=1	2	29	M.SIDRTSPLKPVSTVQPRETTDAPVTNSR.A	0	-	0	32	22	1.94406e-10	0	0
C:\Users\KyowonJeong\Desktop\flashida\msalign\apr23\new\Eclip_1481_MB_ms2.msalign	550	5979	HCD	5979	1289.32	267	6	4408.44	4408.57	1511	1393000	-1000	sp|P0AGK8|ISCR_ECOLI	HTH-type transcriptional regulator IscR OS=Escherichia coli (strain K12) OX=83333 GN=iscR PE=1 SV=1	121	162	F.(LNNITLGELVNNQE)[-297.8894]VLDVSGRQHTHDAPRTRTQDAIDVKLRA.	1	-	0	11	10	0.202068	0.00211678	0.008
C:\Users\KyowonJeong\Desktop\flashida\msalign\apr23\new\Eclip_1481_MB_ms2.msalign	551	5982	HCD	5982	1290.59	155	8	4324.32	4324.32	1206	58030000	-1000	sp|P02413|RL15_ECOLI	50S ribosomal protein L15 OS=Escherichia coli (strain K12) OX=83333 GN=rplO PE=1 SV=1	18	59	K.RLGRGIGSGLGKTGGRGHKGQKSRSGGGVRRGFEGGQMPLYR.R	0	-	0	10	8	0.824172	0.00864753	0
C:\Users\KyowonJeong\Desktop\flashida\msalign\apr23\new\Eclip_1481_MB_ms2.msalign	552	5984	HCD	5984	1291.31	56	5	3525.82	3525.81	1093	1888000	-1000	sp|P0AGK8|ISCR_ECOLI	HTH-type transcriptional regulator IscR OS=Escherichia coli (strain K12) OX=83333 GN=iscR PE=1 SV=1	132	162	N.NQEVLDVSGRQHTHDAPRTRTQDAIDVKLRA.	0	-	0	10	9	2.62749e-05	0	0
C:\Users\KyowonJeong\Desktop\flashida\msalign\apr23\new\Eclip_1481_MB_ms2.msalign	553	5985	HCD	5985	1292.06	382	7	3639.86	3639.86	625	115400000	-1000	sp|P0AGK8|ISCR_ECOLI	HTH-type transcriptional regulator IscR OS=Escherichia coli (strain K12) OX=83333 GN=iscR PE=1 SV=1	131	162	V.NNQEVLDVSGRQHTHDAPRTRTQDAIDVKLRA.	0	-	0	37	22	2.60723e-10	0	0
C:\Users\KyowonJeong\Desktop\flashida\msalign\apr23\new\Eclip_1481_MB_ms2.msalign	554	5986	HCD	5986	1292.25	500	6	3320.64	3320.64	470	1046000	-1000	sp|P60422|RL2_ECOLI	50S ribosomal protein L2 OS=Escherichia coli (strain K12) OX=83333 GN=rplB PE=1 SV=2	225	255	A.MNPVDHPHGGGEGRNFGKHPVTPWGVQTKGK.K	0	-	0	34	21	8.53352e-06	0	0
C:\Users\KyowonJeong\Desktop\flashida\msalign\apr23\new\Eclip_1481_MB_ms2.msalign	555	5988	HCD	5988	1292.92	116	8	4377.44	4377.44	699	4563000	-1000	sp|P0A7Q6|RL36_ECOLI	50S ribosomal protein L36 OS=Escherichia coli (strain K12) OX=83333 GN=rpmJ PE=1 SV=1	1	38	.(MKVRASV)[15.9874]KKLCRNCKIVKRDGVIRVICSAEPKHKQRQG.	1	-	0	13	10	2.71544e-06	0	0
C:\Users\KyowonJeong\Desktop\flashida\msalign\apr23\new\Eclip_1481_MB_ms2.msalign	556	5990	HCD	5990	1293.75	133	4	2987.42	2987.42	657	2370000	-1000	sp|P69428|TATA_ECOLI	Sec-independent protein translocase protein TatA OS=Escherichia coli (strain K12) OX=83333 GN=tatA PE=1 SV=1	35	61	A.SIKGFKKAMSDDEPKQDKTSQDADFTA.K	0	-	0	21	16	6.2111e-10	0	0
C:\Users\KyowonJeong\Desktop\flashida\msalign\apr23\new\Eclip_1481_MB_ms2.msalign	557	5991	HCD	5991	1294.39	84	6	3336.63	3336.67	1527	754200	-1000	sp|P60422|RL2_ECOLI	50S ribosomal protein L2 OS=Escherichia coli (strain K12) OX=83333 GN=rplB PE=1 SV=2	225	255	A.(MN)[16.0370]PVDHPHGGGEGRNFGKHPVTPWGVQTKGK.K	1	-	0	12	10	0.296266	0.00316067	0.0119205
C:\Users\KyowonJeong\Desktop\flashida\msalign\apr23\new\Eclip_1481_MB_ms2.msalign	558	5992	HCD	5992	1295.03	166	5	3654.84	3654.84	1341	2301000	-1000	sp|P0AGK8|ISCR_ECOLI	HTH-type transcriptional regulator IscR OS=Escherichia coli (strain K12) OX=83333 GN=iscR PE=1 SV=1	131	162	V.NNQEVLD(V)[14.9846]SGRQHTHDAPRTRTQDAIDVKLRA.	1	-	0	13	12	0.005082	0	0
C:\Users\KyowonJeong\Desktop\flashida\msalign\apr23\new\Eclip_1481_MB_ms2.msalign	559	5994	HCD	5994	1295.76	97	8	4377.45	4377.44	699	2098000	-1000	sp|P0A7Q6|RL36_ECOLI	50S ribosomal protein L36 OS=Escherichia coli (strain K12) OX=83333 GN=rpmJ PE=1 SV=1	1	38	.(MKVRASVK)[15.9913]KLCRNCKIVKRDGVIRVICSAEPKHKQRQG.	1	-	0	9	9	2.72132e-07	0	0
C:\Users\KyowonJeong\Desktop\flashida\msalign\apr23\new\Eclip_1481_MB_ms2.msalign	560	5996	HCD	5996	1296.58	387	5	3639.86	3639.86	625	247700000	-1000	sp|P0AGK8|ISCR_ECOLI	HTH-type transcriptional regulator IscR OS=Escherichia coli (strain K12) OX=83333 GN=iscR PE=1 SV=1	131	162	V.NNQEVLDVSGRQHTHDAPRTRTQDAIDVKLRA.	0	-	0	32	23	3.71972e-09	0	0
C:\Users\KyowonJeong\Desktop\flashida\msalign\apr23\new\Eclip_1481_MB_ms2.msalign	561	5997	HCD	5997	1296.82	50	5	3677.8	3677.83	1257	3869000	-1000	sp|P0AGK8|ISCR_ECOLI	HTH-type transcriptional regulator IscR OS=Escherichia coli (strain K12) OX=83333 GN=iscR PE=1 SV=1	131	162	V.(NNQEVL)[37.9765]DVSGRQHTHDAPRTRTQDAIDVKLRA.	1	-	0	10	9	0.000673905	0	0
C:\Users\KyowonJeong\Desktop\flashida\msalign\apr23\new\Eclip_1481_MB_ms2.msalign	562	5998	HCD	5998	1297.47	44	8	4360.44	4360.43	40	2542000	-1000	sp|P0A7Q6|RL36_ECOLI	50S ribosomal protein L36 OS=Escherichia coli (strain K12) OX=83333 GN=rpmJ PE=1 SV=1	1	38	.M(KVRASVKKLCRNCKIVKRDGVIRVICS)[-1.0156]AEPKHKQRQG.	1	-	0	9	6	0.0272894	0.000369004	0
C:\Users\KyowonJeong\Desktop\flashida\msalign\apr23\new\Eclip_1481_MB_ms2.msalign	563	6002	HCD	6002	1298.9	71	5	3088.74	3088.74	1110	1214000	-1000	sp|P0ACC7|GLMU_ECOLI	Bifunctional protein GlmU OS=Escherichia coli (strain K12) OX=83333 GN=glmU PE=1 SV=1	430	456	R.NVGENALAISRVPQTQKEGWRRPVKKK.	0	-	0	13	9	4.0725e-05	0	0
C:\Users\KyowonJeong\Desktop\flashida\msalign\apr23\new\Eclip_1481_MB_ms2.msalign	564	6006	HCD	6006	1300.79	494	6	3320.64	3320.64	470	14210000	-1000	sp|P60422|RL2_ECOLI	50S ribosomal protein L2 OS=Escherichia coli (strain K12) OX=83333 GN=rplB PE=1 SV=2	225	255	A.MNPVDHPHGGGEGRNFGKHPVTPWGVQTKGK.K	0	-	0	32	19	0.000350107	0	0
C:\Users\KyowonJeong\Desktop\flashida\msalign\apr23\new\Eclip_1481_MB_ms2.msalign	565	6008	HCD	6008	1301.53	44	5	2801.51	2801.5	1294	437300	-1000	sp|P0A7L0|RL1_ECOLI	50S ribosomal protein L1 OS=Escherichia coli (strain K12) OX=83333 GN=rplA PE=1 SV=2	45	71	V.AVNLGIDARKSDQNVRGATVLPHGTGR.S	0	-	0	9	7	0.0481103	0.000727934	0
C:\Users\KyowonJeong\Desktop\flashida\msalign\apr23\new\Eclip_1481_MB_ms2.msalign	566	6014	HCD	6014	1304.23	19	5	2801.51	2801.5	1294	437300	-1000	sp|P0A7L0|RL1_ECOLI	50S ribosomal protein L1 OS=Escherichia coli (strain K12) OX=83333 GN=rplA PE=1 SV=2	45	71	V.AVNLGIDARKSDQNVRGATVLPHGTGR.S	0	-	0	8	6	0.00150642	0	0
C:\Users\KyowonJeong\Desktop\flashida\msalign\apr23\new\Eclip_1481_MB_ms2.msalign	567	6015	HCD	6015	1304.85	86	5	2848.5	2848.49	485	872400	-1000	sp|P0A790|PAND_ECOLI	Aspartate 1-decarboxylase OS=Escherichia coli (strain K12) OX=83333 GN=panD PE=1 SV=1	1	24	.(MIRTM)[15.9889]LQGKLHRVKVTHADLHYEG.S	1	-	0	12	8	0.0432443	0.000729661	0
C:\Users\KyowonJeong\Desktop\flashida\msalign\apr23\new\Eclip_1481_MB_ms2.msalign	568	6016	HCD	6016	1305.46	111	5	2959.61	2959.6	1084	13990000	-1000	sp|P0A7Q6|RL36_ECOLI	50S ribosomal protein L36 OS=Escherichia coli (strain K12) OX=83333 GN=rpmJ PE=1 SV=1	16	38	K.IVKRD(GVIRVIC)[343.1260]SAEPKHKQRQG.	1	-	0	22	17	2.06846e-05	0	0
C:\Users\KyowonJeong\Desktop\flashida\msalign\apr23\new\Eclip_1481_MB_ms2.msalign	569	6018	HCD	6018	1306.12	108	6	3639.86	3639.86	625	5011000	-1000	sp|P0AGK8|ISCR_ECOLI	HTH-type transcriptional regulator IscR OS=Escherichia coli (strain K12) OX=83333 GN=iscR PE=1 SV=1	131	162	V.NNQEVLDVSGRQHTHDAPRTRTQDAIDVKLRA.	0	-	0	22	14	1.39961e-08	0	0
C:\Users\KyowonJeong\Desktop\flashida\msalign\apr23\new\Eclip_1481_MB_ms2.msalign	570	6020	HCD	6020	1306.9	117	5	3320.64	3320.64	470	5200000	-1000	sp|P60422|RL2_ECOLI	50S ribosomal protein L2 OS=Escherichia coli (strain K12) OX=83333 GN=rplB PE=1 SV=2	225	255	A.MNPVDHPHGGGEGRNFGKHPVTPWGVQTKGK.K	0	-	0	25	17	1.07328e-12	0	0
C:\Users\KyowonJeong\Desktop\flashida\msalign\apr23\new\Eclip_1481_MB_ms2.msalign	571	6024	HCD	6024	1308.78	56	6	3639.86	3639.86	625	5011000	-1000	sp|P0AGK8|ISCR_ECOLI	HTH-type transcriptional regulator IscR OS=Escherichia coli (strain K12) OX=83333 GN=iscR PE=1 SV=1	131	162	V.NNQEVLDVSGRQHTHDAPRTRTQDAIDVKLRA.	0	-	0	14	11	1.12241e-07	0	0
C:\Users\KyowonJeong\Desktop\flashida\msalign\apr23\new\Eclip_1481_MB_ms2.msalign	572	6038	HCD	6038	1314.33	82	6	3320.64	3320.64	470	1716000	-1000	sp|P60422|RL2_ECOLI	50S ribosomal protein L2 OS=Escherichia coli (strain K12) OX=83333 GN=rplB PE=1 SV=2	225	255	A.MNPVDHPHGGGEGRNFGKHPVTPWGVQTKGK.K	0	-	0	16	11	3.99329e-06	0	0
C:\Users\KyowonJeong\Desktop\flashida\msalign\apr23\new\Eclip_1481_MB_ms2.msalign	573	6043	HCD	6043	1316.01	70	6	3320.64	3320.64	470	1107000	-1000	sp|P60422|RL2_ECOLI	50S ribosomal protein L2 OS=Escherichia coli (strain K12) OX=83333 GN=rplB PE=1 SV=2	225	255	A.MNPVDHPHGGGEGRNFGKHPVTPWGVQTKGK.K	0	-	0	16	12	4.07594e-07	0	0
C:\Users\KyowonJeong\Desktop\flashida\msalign\apr23\new\Eclip_1481_MB_ms2.msalign	574	6046	HCD	6046	1316.89	22	6	3639.86	3639.86	625	480000	-1000	sp|P0AGK8|ISCR_ECOLI	HTH-type transcriptional regulator IscR OS=Escherichia coli (strain K12) OX=83333 GN=iscR PE=1 SV=1	131	162	V.NNQEVLDVSGRQHTHDAPRTRTQDAIDVKLRA.	0	-	0	9	6	0.000148783	0	0
C:\Users\KyowonJeong\Desktop\flashida\msalign\apr23\new\Eclip_1481_MB_ms2.msalign	575	6053	HCD	6053	1320.17	24	5	2848.5	2849.53	669	113900	-1000	sp|P0A7M2|RL28_ECOLI	50S ribosomal protein L28 OS=Escherichia coli (strain K12) OX=83333 GN=rpmB PE=1 SV=2	2	27	M.SRVCQVTGKRPVTGNNRSHALNATKR.R	0	-	0	9	5	0.000189037	0	0
C:\Users\KyowonJeong\Desktop\flashida\msalign\apr23\new\Eclip_1481_MB_ms2.msalign	576	6055	HCD	6055	1320.83	44	6	3320.64	3320.64	470	1013000	-1000	sp|P60422|RL2_ECOLI	50S ribosomal protein L2 OS=Escherichia coli (strain K12) OX=83333 GN=rplB PE=1 SV=2	225	255	A.MNPVDHPHGGGEGRNFGKHPVTPWGVQTKGK.K	0	-	0	11	8	7.86695e-05	0	0
C:\Users\KyowonJeong\Desktop\flashida\msalign\apr23\new\Eclip_1481_MB_ms2.msalign	577	6059	HCD	6059	1322.27	40	6	3320.64	3320.64	470	669000	-1000	sp|P60422|RL2_ECOLI	50S ribosomal protein L2 OS=Escherichia coli (strain K12) OX=83333 GN=rplB PE=1 SV=2	225	255	A.MNPVDHPHGGGEGRNFGKHPVTPWGVQTKGK.K	0	-	0	14	10	4.80241e-08	0	0
C:\Users\KyowonJeong\Desktop\flashida\msalign\apr23\new\Eclip_1481_MB_ms2.msalign	578	6063	HCD	6063	1323.7	40	6	3320.64	3320.64	470	722400	-1000	sp|P60422|RL2_ECOLI	50S ribosomal protein L2 OS=Escherichia coli (strain K12) OX=83333 GN=rplB PE=1 SV=2	225	255	A.MNPVDHPHGGGEGRNFGKHPVTPWGVQTKGK.K	0	-	0	12	9	1.20542e-06	0	0
C:\Users\KyowonJeong\Desktop\flashida\msalign\apr23\new\Eclip_1481_MB_ms2.msalign	579	6070	HCD	6070	1325.62	42	6	3320.64	3320.64	470	643300	-1000	sp|P60422|RL2_ECOLI	50S ribosomal protein L2 OS=Escherichia coli (strain K12) OX=83333 GN=rplB PE=1 SV=2	225	255	A.MNPVDHPHGGGEGRNFGKHPVTPWGVQTKGK.K	0	-	0	9	8	4.2617e-05	0	0
C:\Users\KyowonJeong\Desktop\flashida\msalign\apr23\new\Eclip_1481_MB_ms2.msalign	580	6076	HCD	6076	1327.16	54	6	3320.64	3320.64	470	531600	-1000	sp|P60422|RL2_ECOLI	50S ribosomal protein L2 OS=Escherichia coli (strain K12) OX=83333 GN=rplB PE=1 SV=2	225	255	A.MNPVDHPHGGGEGRNFGKHPVTPWGVQTKGK.K	0	-	0	13	9	1.49839e-06	0	0
C:\Users\KyowonJeong\Desktop\flashida\msalign\apr23\new\Eclip_1481_MB_ms2.msalign	581	6081	HCD	6081	1328.62	21	6	3639.87	3639.86	625	609300000	-1000	sp|P0AGK8|ISCR_ECOLI	HTH-type transcriptional regulator IscR OS=Escherichia coli (strain K12) OX=83333 GN=iscR PE=1 SV=1	131	162	V.NNQEVLDVSGRQHTHDAPRTRTQDAIDVKLRA.	0	-	0	8	8	1.90829e-06	0	0
C:\Users\KyowonJeong\Desktop\flashida\msalign\apr23\new\Eclip_1481_MB_ms2.msalign	582	6084	HCD	6084	1330.04	89	6	3320.64	3320.64	470	1140000	-1000	sp|P60422|RL2_ECOLI	50S ribosomal protein L2 OS=Escherichia coli (strain K12) OX=83333 GN=rplB PE=1 SV=2	225	255	A.MNPVDHPHGGGEGRNFGKHPVTPWGVQTKGK.K	0	-	0	19	11	1.18931e-06	0	0
C:\Users\KyowonJeong\Desktop\flashida\msalign\apr23\new\Eclip_1481_MB_ms2.msalign	583	6087	HCD	6087	1331.33	127	6	3320.64	3320.64	470	804500	-1000	sp|P60422|RL2_ECOLI	50S ribosomal protein L2 OS=Escherichia coli (strain K12) OX=83333 GN=rplB PE=1 SV=2	225	255	A.MNPVDHPHGGGEGRNFGKHPVTPWGVQTKGK.K	0	-	0	19	15	2.15194e-08	0	0
C:\Users\KyowonJeong\Desktop\flashida\msalign\apr23\new\Eclip_1481_MB_ms2.msalign	584	6088	HCD	6088	1331.98	131	6	3320.64	3320.64	470	1140000	-1000	sp|P60422|RL2_ECOLI	50S ribosomal protein L2 OS=Escherichia coli (strain K12) OX=83333 GN=rplB PE=1 SV=2	225	255	A.MNPVDHPHGGGEGRNFGKHPVTPWGVQTKGK.K	0	-	0	22	14	9.1491e-07	0	0
C:\Users\KyowonJeong\Desktop\flashida\msalign\apr23\new\Eclip_1481_MB_ms2.msalign	585	6094	HCD	6094	1334.64	114	8	5092.76	5092.77	108	4004000	-1000	sp|P68191|SRA_ECOLI	Stationary-phase-induced ribosome-associated protein OS=Escherichia coli (strain K12) OX=83333 GN=sra PE=1 SV=1	1	45	.MKSNRQARHILGLDHKISNQRKIVTEGDKSSVVNNPTGRKRPAEK.	0	-	0	25	18	1.72452e-11	0	0
C:\Users\KyowonJeong\Desktop\flashida\msalign\apr23\new\Eclip_1481_MB_ms2.msalign	586	6095	HCD	6095	1335.25	284	6	3320.64	3320.64	470	94140000	-1000	sp|P60422|RL2_ECOLI	50S ribosomal protein L2 OS=Escherichia coli (strain K12) OX=83333 GN=rplB PE=1 SV=2	225	255	A.MNPVDHPHGGGEGRNFGKHPVTPWGVQTKGK.K	0	-	0	33	18	3.13427e-07	0	0
C:\Users\KyowonJeong\Desktop\flashida\msalign\apr23\new\Eclip_1481_MB_ms2.msalign	587	6099	HCD	6099	1337.22	89	8	5092.78	5092.77	108	3326000	-1000	sp|P68191|SRA_ECOLI	Stationary-phase-induced ribosome-associated protein OS=Escherichia coli (strain K12) OX=83333 GN=sra PE=1 SV=1	1	45	.MKSNRQARHILGLDHKISNQRKIVTEGDKSSVVNNPTGRKRPAEK.	0	-	0	15	11	2.2602e-08	0	0
C:\Users\KyowonJeong\Desktop\flashida\msalign\apr23\new\Eclip_1481_MB_ms2.msalign	588	6100	HCD	6100	1337.84	164	7	4376.44	4376.42	699	441700	-1000	sp|P0A7Q6|RL36_ECOLI	50S ribosomal protein L36 OS=Escherichia coli (strain K12) OX=83333 GN=rpmJ PE=1 SV=1	1	38	.(MKVRASVKKLCRNC)[14.9745]KIVKRDGVIRVICSAEPKHKQRQG.	1	-	0	14	10	6.90298e-05	0	0
C:\Users\KyowonJeong\Desktop\flashida\msalign\apr23\new\Eclip_1481_MB_ms2.msalign	589	6103	HCD	6103	1339.1	107	4	2286.17	2286.16	803	1416000	-1000	sp|P0ACF8|HNS_ECOLI	DNA-binding protein H-NS OS=Escherichia coli (strain K12) OX=83333 GN=hns PE=1 SV=2	100	120	Y.VDENGETKTWTGQGRTPAVIK.K	0	-	0	19	14	2.63529e-08	0	0
C:\Users\KyowonJeong\Desktop\flashida\msalign\apr23\new\Eclip_1481_MB_ms2.msalign	590	6105	HCD	6105	1339.83	367	8	5092.78	5092.77	108	1953000	-1000	sp|P68191|SRA_ECOLI	Stationary-phase-induced ribosome-associated protein OS=Escherichia coli (strain K12) OX=83333 GN=sra PE=1 SV=1	1	45	.MKSNRQARHILGLDHKISNQRKIVTEGDKSSVVNNPTGRKRPAEK.	0	-	0	14	12	0.0003142	0	0
C:\Users\KyowonJeong\Desktop\flashida\msalign\apr23\new\Eclip_1481_MB_ms2.msalign	591	6106	HCD	6106	1340.48	105	6	3137.66	3137.65	1300	290100	-1000	sp|P68679|RS21_ECOLI	30S ribosomal protein S21 OS=Escherichia coli (strain K12) OX=83333 GN=rpsU PE=1 SV=2	21	46	K.RSCEKAGVLAEVRRREFYEKPTTERK.R	0	-	0	12	10	0.0111912	0	0
C:\Users\KyowonJeong\Desktop\flashida\msalign\apr23\new\Eclip_1481_MB_ms2.msalign	592	6107	HCD	6107	1341.1	141	9	6629.05	6629.25	977	422400	-1000	sp|P0A7N4|RL32_ECOLI	50S ribosomal protein L32 OS=Escherichia coli (strain K12) OX=83333 GN=rpmF PE=1 SV=2	2	57	M.AVQQNKPTRSKRGMRRSHDALTA(V)[317.8541]TSLSVDKTSGEKHLRHHITADGYYRGRKVIAK.	1	-	0	12	10	1.40775e-06	0	0
C:\Users\KyowonJeong\Desktop\flashida\msalign\apr23\new\Eclip_1481_MB_ms2.msalign	593	6109	HCD	6109	1341.75	181	9	5377.09	5377.1	1271	2422000	-1000	sp|P0A7N4|RL32_ECOLI	50S ribosomal protein L32 OS=Escherichia coli (strain K12) OX=83333 GN=rpmF PE=1 SV=2	12	57	S.K(RGMRRSHDAL)[175.3000]TAVTSLSVDKTSGEKHLRHHITADGYYRGRKVIAK.	1	-	0	25	12	0.000809333	0	0
C:\Users\KyowonJeong\Desktop\flashida\msalign\apr23\new\Eclip_1481_MB_ms2.msalign	594	6117	HCD	6117	1345.11	95	7	6613.04	6613.04	713	3649000	-1000	sp|P0A705|IF2_ECOLI	Translation initiation factor IF-2 OS=Escherichia coli (strain K12) OX=83333 GN=infB PE=1 SV=1	201	258	R.RVAEEARRMAEENKWTDNAEPTEDSSDYHVTTSQHARQAEDESDREVEGGRGRGRNAK.A	0	-	0	23	20	2.65489e-09	0	0
C:\Users\KyowonJeong\Desktop\flashida\msalign\apr23\new\Eclip_1481_MB_ms2.msalign	595	6123	HCD	6123	1347.77	240	9	5463.13	5463.12	941	5491000	-1000	sp|Q2EEQ2|RL362_ECOLI	50S ribosomal protein L36 2 OS=Escherichia coli (strain K12) OX=83333 GN=ykgO PE=1 SV=1	1	46	.MKVLNSLRTAKERHPDCQIVKRKGRLYVICKSNPRFKAVQGRKKKR.	0	-	0	23	16	5.9712e-07	0	0
C:\Users\KyowonJeong\Desktop\flashida\msalign\apr23\new\Eclip_1481_MB_ms2.msalign	596	6124	HCD	6124	1348.4	69	8	6613.05	6613.04	713	10460000	-1000	sp|P0A705|IF2_ECOLI	Translation initiation factor IF-2 OS=Escherichia coli (strain K12) OX=83333 GN=infB PE=1 SV=1	201	258	R.RVAEEARRMAEENKWTDNAEPTEDSSDYHVTTSQHARQAEDESDREVEGGRGRGRNAK.A	0	-	0	18	14	6.20022e-07	0	0
C:\Users\KyowonJeong\Desktop\flashida\msalign\apr23\new\Eclip_1481_MB_ms2.msalign	597	6125	HCD	6125	1349.02	83	6	4482.35	4482.34	1303	2255000	-1000	sp|P08245|YCIH_ECOLI	Uncharacterized protein YciH OS=Escherichia coli (strain K12) OX=83333 GN=yciH PE=1 SV=1	2	42	M.SDSNSRLVYSTETGRIDEPKAAPVRPKGDGVVRIQRQTSGR.K	0	-	0	8	7	0.00169891	0	0
C:\Users\KyowonJeong\Desktop\flashida\msalign\apr23\new\Eclip_1481_MB_ms2.msalign	598	6127	HCD	6127	1349.67	109	5	2517.19	2517.19	776	4288000	-1000	sp|P11557|DAMX_ECOLI	Cell division protein DamX OS=Escherichia coli (strain K12) OX=83333 GN=damX PE=1 SV=2	1	21	.MDEFKPEDELKPDPSDRRTGR.S	0	-	0	11	10	0.000944605	0	0
C:\Users\KyowonJeong\Desktop\flashida\msalign\apr23\new\Eclip_1481_MB_ms2.msalign	599	6129	HCD	6129	1350.4	174	4	2517.2	2517.19	776	13990000	-1000	sp|P11557|DAMX_ECOLI	Cell division protein DamX OS=Escherichia coli (strain K12) OX=83333 GN=damX PE=1 SV=2	1	21	.MDEFKPEDELKPDPSDRRTGR.S	0	-	0	21	18	1.37989e-08	0	0
C:\Users\KyowonJeong\Desktop\flashida\msalign\apr23\new\Eclip_1481_MB_ms2.msalign	600	6133	HCD	6133	1352.32	166	4	3007.64	3007.63	660	2226000	-1000	sp|P07017|MCP2_ECOLI	Methyl-accepting chemotaxis protein II OS=Escherichia coli (strain K12) OX=83333 GN=tar PE=1 SV=2	515	542	R.LAASPLTNKPQTPSRPASEQPPAQPRLR.I	0	-	0	36	21	6.74952e-10	0	0
C:\Users\KyowonJeong\Desktop\flashida\msalign\apr23\new\Eclip_1481_MB_ms2.msalign	601	6135	HCD	6135	1353.05	130	6	3178.84	3178.83	579	1216000	-1000	sp|P0A7N9|RL33_ECOLI	50S ribosomal protein L33 OS=Escherichia coli (strain K12) OX=83333 GN=rpmG PE=1 SV=2	28	53	K.RTKPEKLELKKFDPVVRQHVIYKEAK.I	0	-	0	34	23	6.91168e-11	0	0
C:\Users\KyowonJeong\Desktop\flashida\msalign\apr23\new\Eclip_1481_MB_ms2.msalign	602	6141	HCD	6141	1355.69	267	10	6311.4	6311.39	129	9674000	-1000	sp|P0A7N4|RL32_ECOLI	50S ribosomal protein L32 OS=Escherichia coli (strain K12) OX=83333 GN=rpmF PE=1 SV=2	2	57	M.AVQQNKPTRSKRGMRRSHDALTAVTSLSVDKTSGEKHLRHHITADGYYRGRKVIAK.	0	-	0	65	31	6.9486e-17	0	0
C:\Users\KyowonJeong\Desktop\flashida\msalign\apr23\new\Eclip_1481_MB_ms2.msalign	603	6142	HCD	6142	1356.35	60	6	4078.22	4078.22	473	439200	-1000	sp|P0A7N4|RL32_ECOLI	50S ribosomal protein L32 OS=Escherichia coli (strain K12) OX=83333 GN=rpmF PE=1 SV=2	21	57	D.ALTAVTSLSVDKTSGEKHLRHHITADGYYRGRKVIAK.	0	-	0	21	15	1.25675e-12	0	0
C:\Users\KyowonJeong\Desktop\flashida\msalign\apr23\new\Eclip_1481_MB_ms2.msalign	604	6148	HCD	6148	1358.99	142	9	5463.13	5463.12	941	4416000	-1000	sp|Q2EEQ2|RL362_ECOLI	50S ribosomal protein L36 2 OS=Escherichia coli (strain K12) OX=83333 GN=ykgO PE=1 SV=1	1	46	.MKVLNSLRTAKERHPDCQIVKRKGRLYVICKSNPRFKAVQGRKKKR.	0	-	0	20	13	5.8352e-07	0	0
C:\Users\KyowonJeong\Desktop\flashida\msalign\apr23\new\Eclip_1481_MB_ms2.msalign	605	6149	HCD	6149	1359.6	70	10	6585.51	6585.7	1331	742800	-1000	sp|P76344|ZINT_ECOLI	Metal-binding protein ZinT OS=Escherichia coli (strain K12) OX=83333 GN=zinT PE=1 SV=1	24	83	S.HGHHSHGKPLTEVEQKAANGVFDDANV(QNRTLSDWDGVWQSVYPLLQSGKLDPVFQKKAD)[-107.6172].A	1	-	0	15	10	0.00382877	0	0
C:\Users\KyowonJeong\Desktop\flashida\msalign\apr23\new\Eclip_1481_MB_ms2.msalign	606	6151	HCD	6151	1360.26	67	8	6311.4	6311.39	129	8257000	-1000	sp|P0A7N4|RL32_ECOLI	50S ribosomal protein L32 OS=Escherichia coli (strain K12) OX=83333 GN=rpmF PE=1 SV=2	2	57	M.AVQQNKPTRSKRGMRRSHDALTAVTSLSVDKTSGEKHLRHHITADGYYRGRKVIAK.	0	-	0	15	10	2.8506e-07	0	0
C:\Users\KyowonJeong\Desktop\flashida\msalign\apr23\new\Eclip_1481_MB_ms2.msalign	607	6153	HCD	6153	1361.03	126	4	3661.98	3661.98	251	4966000	-1000	sp|P0A8H6|YIHI_ECOLI	Der GTPase-activating protein YihI OS=Escherichia coli (strain K12) OX=83333 GN=yihI PE=1 SV=1	46	82	R.AAGGNTTSGSKGQNAPKDPRIGSKTPIPLGVTEKVTK.Q	0	-	0	31	21	5.29877e-18	0	0
C:\Users\KyowonJeong\Desktop\flashida\msalign\apr23\new\Eclip_1481_MB_ms2.msalign	608	6154	HCD	6154	1361.64	34	5	3007.64	3007.63	660	1177000	-1000	sp|P07017|MCP2_ECOLI	Methyl-accepting chemotaxis protein II OS=Escherichia coli (strain K12) OX=83333 GN=tar PE=1 SV=2	515	542	R.LAASPLTNKPQTPSRPASEQPPAQPRLR.I	0	-	0	10	8	1.82028e-05	0	0
C:\Users\KyowonJeong\Desktop\flashida\msalign\apr23\new\Eclip_1481_MB_ms2.msalign	609	6155	HCD	6155	1362.26	10	4	3291.59	3291.59	1210	309200	-1000	sp|P76344|ZINT_ECOLI	Metal-binding protein ZinT OS=Escherichia coli (strain K12) OX=83333 GN=zinT PE=1 SV=1	24	53	S.HGHHSHGKPLTEVEQKAANGVFDDANVQNR.T	0	-	0	7	6	0.000265281	0	0
C:\Users\KyowonJeong\Desktop\flashida\msalign\apr23\new\Eclip_1481_MB_ms2.msalign	610	6157	HCD	6157	1362.91	303	4	2196.07	2196.07	810	49310000	-1000	sp|P61175|RL22_ECOLI	50S ribosomal protein L22 OS=Escherichia coli (strain K12) OX=83333 GN=rplV PE=1 SV=1	53	73	E.SAIANAEHNDGADIDDLKVTK.I	0	-	0	23	16	8.7921e-06	0	0
C:\Users\KyowonJeong\Desktop\flashida\msalign\apr23\new\Eclip_1481_MB_ms2.msalign	611	6159	HCD	6159	1363.56	317	4	2196.07	2196.07	810	11660000	-1000	sp|P61175|RL22_ECOLI	50S ribosomal protein L22 OS=Escherichia coli (strain K12) OX=83333 GN=rplV PE=1 SV=1	53	73	E.SAIANAEHNDGADIDDLKVTK.I	0	-	0	27	16	2.10896e-06	0	0
C:\Users\KyowonJeong\Desktop\flashida\msalign\apr23\new\Eclip_1481_MB_ms2.msalign	612	6163	HCD	6163	1365.48	258	4	3661.98	3661.98	251	3659000	-1000	sp|P0A8H6|YIHI_ECOLI	Der GTPase-activating protein YihI OS=Escherichia coli (strain K12) OX=83333 GN=yihI PE=1 SV=1	46	82	R.AAGGNTTSGSKGQNAPKDPRIGSKTPIPLGVTEKVTK.Q	0	-	0	41	34	5.83281e-17	0	0
C:\Users\KyowonJeong\Desktop\flashida\msalign\apr23\new\Eclip_1481_MB_ms2.msalign	613	6165	HCD	6165	1366.21	189	4	2196.07	2196.07	810	11660000	-1000	sp|P61175|RL22_ECOLI	50S ribosomal protein L22 OS=Escherichia coli (strain K12) OX=83333 GN=rplV PE=1 SV=1	53	73	E.SAIANAEHNDGADIDDLKVTK.I	0	-	0	29	15	3.05069e-08	0	0
C:\Users\KyowonJeong\Desktop\flashida\msalign\apr23\new\Eclip_1481_MB_ms2.msalign	614	6166	HCD	6166	1366.85	28	5	2926.7	2926.69	545	258300	-1000	sp|P0AEZ3|MIND_ECOLI	Septum site-determining protein MinD OS=Escherichia coli (strain K12) OX=83333 GN=minD PE=1 SV=2	2	32	M.ARIIVVTSGKGGVGKTTSSAAIATGLAQKGK.K	0	-	0	10	9	2.24956e-11	0	0
C:\Users\KyowonJeong\Desktop\flashida\msalign\apr23\new\Eclip_1481_MB_ms2.msalign	615	6171	HCD	6171	1368.85	88	10	6326.39	6326.58	236	1187000	-1000	sp|P0A7N4|RL32_ECOLI	50S ribosomal protein L32 OS=Escherichia coli (strain K12) OX=83333 GN=rpmF PE=1 SV=2	1	57	.(MAVQQNKPTRSKRGMRRSHDALTAV)[-115.8518]TSLSVDKTSGEKHLRHHITADGYYRGRKVIAK.	1	-	0	13	9	1.71378e-05	0	0
C:\Users\KyowonJeong\Desktop\flashida\msalign\apr23\new\Eclip_1481_MB_ms2.msalign	616	6177	HCD	6177	1371.49	240	4	2160.14	2160.14	789	1958000	-1000	sp|P25665|METE_ECOLI	5-methyltetrahydropteroyltriglutamate--homocysteine methyltransferase OS=Escherichia coli (strain K12) OX=83333 GN=metE PE=1 SV=6	395	413	K.RLAAITAQDSQRANVYEVR.A	0	-	0	19	19	2.13442e-08	0	0
C:\Users\KyowonJeong\Desktop\flashida\msalign\apr23\new\Eclip_1481_MB_ms2.msalign	617	6183	HCD	6183	1374.14	224	5	3151.52	3151.56	1061	1600000	-1000	sp|P60422|RL2_ECOLI	50S ribosomal protein L2 OS=Escherichia coli (strain K12) OX=83333 GN=rplB PE=1 SV=2	225	253	A.(M)[16.0432]NPVDHPHGGGEGRNFGKHPVTPWGVQTK.G	1	-	0	18	15	0.0280091	0.0003688	0
C:\Users\KyowonJeong\Desktop\flashida\msalign\apr23\new\Eclip_1481_MB_ms2.msalign	618	6184	HCD	6184	1374.79	125	8	4359.44	4359.43	318	2023000	-1000	sp|P0A7Q6|RL36_ECOLI	50S ribosomal protein L36 OS=Escherichia coli (strain K12) OX=83333 GN=rpmJ PE=1 SV=1	1	38	.(MKVRASVKKLCRNCKI)[-2.0213]VKRDGVIRVICSAEPKHKQRQG.	1	-	0	7	7	0.0022032	0	0
C:\Users\KyowonJeong\Desktop\flashida\msalign\apr23\new\Eclip_1481_MB_ms2.msalign	619	6187	HCD	6187	1376.06	210	7	3661.98	3661.98	251	192400000	-1000	sp|P0A8H6|YIHI_ECOLI	Der GTPase-activating protein YihI OS=Escherichia coli (strain K12) OX=83333 GN=yihI PE=1 SV=1	46	82	R.AAGGNTTSGSKGQNAPKDPRIGSKTPIPLGVTEKVTK.Q	0	-	0	20	13	0.000146761	0	0
C:\Users\KyowonJeong\Desktop\flashida\msalign\apr23\new\Eclip_1481_MB_ms2.msalign	620	6189	HCD	6189	1376.79	67	4	3151.52	3151.52	1061	2478000	-1000	sp|P60422|RL2_ECOLI	50S ribosomal protein L2 OS=Escherichia coli (strain K12) OX=83333 GN=rplB PE=1 SV=2	225	253	A.(MN)[15.9944]PVDHPHGGGEGRNFGKHPVTPWGVQTK.G	1	-	0	13	12	0.00642445	0	0
C:\Users\KyowonJeong\Desktop\flashida\msalign\apr23\new\Eclip_1481_MB_ms2.msalign	621	6191	HCD	6191	1378.06	30	6	4573.44	4573.44	852	376600	-1000	sp|P0A7N4|RL32_ECOLI	50S ribosomal protein L32 OS=Escherichia coli (strain K12) OX=83333 GN=rpmF PE=1 SV=2	17	57	R.RSHDALTAVTSLSVDKTSGEKHLRHHITADGYYRGRKVIAK.	0	-	0	11	11	6.64779e-08	0	0
C:\Users\KyowonJeong\Desktop\flashida\msalign\apr23\new\Eclip_1481_MB_ms2.msalign	622	6195	HCD	6195	1379.45	55	4	3151.52	3151.61	1146	2478000	-1000	sp|P0ACF8|HNS_ECOLI	DNA-binding protein H-NS OS=Escherichia coli (strain K12) OX=83333 GN=hns PE=1 SV=2	91	118	R.(AQRPAKYSYV)[42.0886]DENGETKTWTGQGRTPAV.I	1	-	0	12	12	7.39408e-05	0	0
C:\Users\KyowonJeong\Desktop\flashida\msalign\apr23\new\Eclip_1481_MB_ms2.msalign	623	6199	HCD	6199	1381.36	101	5	2871.68	2871.68	758	627300	-1000	sp|P0A7V3|RS3_ECOLI	30S ribosomal protein S3 OS=Escherichia coli (strain K12) OX=83333 GN=rpsC PE=1 SV=2	63	88	K.SIRVTIHTARPGIVIGKKGEDVEKLR.K	0	-	0	22	18	7.94301e-09	0	0
C:\Users\KyowonJeong\Desktop\flashida\msalign\apr23\new\Eclip_1481_MB_ms2.msalign	624	6201	HCD	6201	1382.12	258	5	3151.52	3151.51	1061	3409000	-1000	sp|P60422|RL2_ECOLI	50S ribosomal protein L2 OS=Escherichia coli (strain K12) OX=83333 GN=rplB PE=1 SV=2	225	253	A.(M)[15.9940]NPVDHPHGGGEGRNFGKHPVTPWGVQTK.G	1	-	0	22	16	0.126849	0.00178253	0
C:\Users\KyowonJeong\Desktop\flashida\msalign\apr23\new\Eclip_1481_MB_ms2.msalign	625	6207	HCD	6207	1384.73	112	8	4360.44	4361.45	40	3346000	-1000	sp|P0A7Q6|RL36_ECOLI	50S ribosomal protein L36 OS=Escherichia coli (strain K12) OX=83333 GN=rpmJ PE=1 SV=1	1	38	.MKVRASVKKLCRNCKIVKRDGVIRVICSAEPKHKQRQG.	0	-	0	16	11	1.37082e-08	0	0
C:\Users\KyowonJeong\Desktop\flashida\msalign\apr23\new\Eclip_1481_MB_ms2.msalign	626	6208	HCD	6208	1385.37	305	4	2848.5	2848.49	485	4847000	-1000	sp|P0A790|PAND_ECOLI	Aspartate 1-decarboxylase OS=Escherichia coli (strain K12) OX=83333 GN=panD PE=1 SV=1	1	24	.(M)[Acetyl]I(RTM)[-26.0173]LQGKLHRVKVTHADLHYEG.S	1	-	0	41	28	2.26491e-12	0	0
C:\Users\KyowonJeong\Desktop\flashida\msalign\apr23\new\Eclip_1481_MB_ms2.msalign	627	6213	HCD	6213	1387.37	146	4	2160.14	2160.14	789	5322000	-1000	sp|P25665|METE_ECOLI	5-methyltetrahydropteroyltriglutamate--homocysteine methyltransferase OS=Escherichia coli (strain K12) OX=83333 GN=metE PE=1 SV=6	395	413	K.RLAAITAQDSQRANVYEVR.A	0	-	0	17	16	2.33998e-07	0	0
C:\Users\KyowonJeong\Desktop\flashida\msalign\apr23\new\Eclip_1481_MB_ms2.msalign	628	6215	HCD	6215	1388.63	42	10	5092.77	5092.77	108	1090000	-1000	sp|P68191|SRA_ECOLI	Stationary-phase-induced ribosome-associated protein OS=Escherichia coli (strain K12) OX=83333 GN=sra PE=1 SV=1	1	45	.MKSNRQARHILGLDHKISNQRKIVTEGDKSSVVNNPTGRKRPAEK.	0	-	0	7	5	4.249e-05	0	0
C:\Users\KyowonJeong\Desktop\flashida\msalign\apr23\new\Eclip_1481_MB_ms2.msalign	629	6217	HCD	6217	1389.28	126	6	3165.82	3165.81	864	710000	-1000	sp|P68919|RL25_ECOLI	50S ribosomal protein L25 OS=Escherichia coli (strain K12) OX=83333 GN=rplY PE=1 SV=1	63	89	T.IVVDGKEIKVKAQDVQRHPYKPKLQHI.D	0	-	0	22	13	1.97747e-05	0	0
C:\Users\KyowonJeong\Desktop\flashida\msalign\apr23\new\Eclip_1481_MB_ms2.msalign	630	6219	HCD	6219	1390.02	98	4	2160.14	2160.14	789	44970000	-1000	sp|P25665|METE_ECOLI	5-methyltetrahydropteroyltriglutamate--homocysteine methyltransferase OS=Escherichia coli (strain K12) OX=83333 GN=metE PE=1 SV=6	395	413	K.RLAAITAQDSQRANVYEVR.A	0	-	0	17	17	1.77315e-08	0	0
C:\Users\KyowonJeong\Desktop\flashida\msalign\apr23\new\Eclip_1481_MB_ms2.msalign	631	6220	HCD	6220	1390.66	144	8	4361.45	4361.45	40	4309000	-1000	sp|P0A7Q6|RL36_ECOLI	50S ribosomal protein L36 OS=Escherichia coli (strain K12) OX=83333 GN=rpmJ PE=1 SV=1	1	38	.MKVRASVKKLCRNCKIVKRDGVIRVICSAEPKHKQRQG.	0	-	0	26	17	1.3546e-09	0	0
C:\Users\KyowonJeong\Desktop\flashida\msalign\apr23\new\Eclip_1481_MB_ms2.msalign	632	6225	HCD	6225	1392.67	500	5	2848.5	2848.49	485	13470000	-1000	sp|P0A790|PAND_ECOLI	Aspartate 1-decarboxylase OS=Escherichia coli (strain K12) OX=83333 GN=panD PE=1 SV=1	1	24	.(MI)[15.9931]RTMLQGKLHRVKVTHADLHYEG.S	1	-	0	42	25	3.51565e-07	0	0
C:\Users\KyowonJeong\Desktop\flashida\msalign\apr23\new\Eclip_1481_MB_ms2.msalign	633	6226	HCD	6226	1393.31	104	6	3165.82	3165.81	864	22280000	-1000	sp|P68919|RL25_ECOLI	50S ribosomal protein L25 OS=Escherichia coli (strain K12) OX=83333 GN=rplY PE=1 SV=1	63	89	T.IVVDGKEIKVKAQDVQRHPYKPKLQHI.D	0	-	0	22	15	9.7419e-08	0	0
C:\Users\KyowonJeong\Desktop\flashida\msalign\apr23\new\Eclip_1481_MB_ms2.msalign	634	6229	HCD	6229	1394.58	91	8	4361.45	4361.45	40	5980000	-1000	sp|P0A7Q6|RL36_ECOLI	50S ribosomal protein L36 OS=Escherichia coli (strain K12) OX=83333 GN=rpmJ PE=1 SV=1	1	38	.MKVRASVKKLCRNCKIVKRDGVIRVICSAEPKHKQRQG.	0	-	0	20	13	1.63648e-08	0	0
C:\Users\KyowonJeong\Desktop\flashida\msalign\apr23\new\Eclip_1481_MB_ms2.msalign	635	6231	HCD	6231	1395.31	165	4	2848.5	2848.49	485	1923000	-1000	sp|P0A790|PAND_ECOLI	Aspartate 1-decarboxylase OS=Escherichia coli (strain K12) OX=83333 GN=panD PE=1 SV=1	1	24	.(MIRTM)[15.9886]LQGKLHRVKVTHADLHYEG.S	1	-	0	29	21	5.1402e-09	0	0
C:\Users\KyowonJeong\Desktop\flashida\msalign\apr23\new\Eclip_1481_MB_ms2.msalign	636	6237	HCD	6237	1397.96	32	4	3151.52	3151.51	1061	70130000	-1000	sp|P60422|RL2_ECOLI	50S ribosomal protein L2 OS=Escherichia coli (strain K12) OX=83333 GN=rplB PE=1 SV=2	225	253	A.(MN)[15.9935]PVDHPHGGGEGRNFGKHPVTPWGVQTK.G	1	-	0	12	10	1.11637e-05	0	0
C:\Users\KyowonJeong\Desktop\flashida\msalign\apr23\new\Eclip_1481_MB_ms2.msalign	637	6241	HCD	6241	1399.87	37	5	4361.45	4361.45	40	2253000	-1000	sp|P0A7Q6|RL36_ECOLI	50S ribosomal protein L36 OS=Escherichia coli (strain K12) OX=83333 GN=rpmJ PE=1 SV=1	1	38	.MKVRASVKKLCRNCKIVKRDGVIRVICSAEPKHKQRQG.	0	-	0	8	7	7.9918e-06	0	0
C:\Users\KyowonJeong\Desktop\flashida\msalign\apr23\new\Eclip_1481_MB_ms2.msalign	638	6244	HCD	6244	1401.25	178	6	4361.45	4361.45	40	5560000	-1000	sp|P0A7Q6|RL36_ECOLI	50S ribosomal protein L36 OS=Escherichia coli (strain K12) OX=83333 GN=rpmJ PE=1 SV=1	1	38	.MKVRASVKKLCRNCKIVKRDGVIRVICSAEPKHKQRQG.	0	-	0	20	14	2.7724e-09	0	0
C:\Users\KyowonJeong\Desktop\flashida\msalign\apr23\new\Eclip_1481_MB_ms2.msalign	639	6245	HCD	6245	1401.87	207	9	6311.4	6311.39	129	1346000	-1000	sp|P0A7N4|RL32_ECOLI	50S ribosomal protein L32 OS=Escherichia coli (strain K12) OX=83333 GN=rpmF PE=1 SV=2	2	57	M.AVQQNKPTRSKRGMRRSHDALTAVTSLSVDKTSGEKHLRHHITADGYYRGRKVIAK.	0	-	0	46	31	1.09016e-18	0	0
C:\Users\KyowonJeong\Desktop\flashida\msalign\apr23\new\Eclip_1481_MB_ms2.msalign	640	6247	HCD	6247	1402.52	500	5	3151.52	3151.61	1389	2954000	-1000	sp|P0A7N4|RL32_ECOLI	50S ribosomal protein L32 OS=Escherichia coli (strain K12) OX=83333 GN=rpmF PE=1 SV=2	29	57	L.SVDKTS(GE)[-170.1731]KHLRHHITADGYYRGRKVIAK.	1	-	0	20	14	0.0147821	0	0
C:\Users\KyowonJeong\Desktop\flashida\msalign\apr23\new\Eclip_1481_MB_ms2.msalign	641	6249	HCD	6249	1403.25	296	6	4361.45	4361.45	40	5560000	-1000	sp|P0A7Q6|RL36_ECOLI	50S ribosomal protein L36 OS=Escherichia coli (strain K12) OX=83333 GN=rpmJ PE=1 SV=1	1	38	.MKVRASVKKLCRNCKIVKRDGVIRVICSAEPKHKQRQG.	0	-	0	33	28	1.1943e-19	0	0
C:\Users\KyowonJeong\Desktop\flashida\msalign\apr23\new\Eclip_1481_MB_ms2.msalign	642	6250	HCD	6250	1403.9	212	5	2942.56	2942.55	725	3956000	-1000	sp|P25665|METE_ECOLI	5-methyltetrahydropteroyltriglutamate--homocysteine methyltransferase OS=Escherichia coli (strain K12) OX=83333 GN=metE PE=1 SV=6	395	420	K.RLAAITAQDSQRANVYEVRAEAQRAR.F	0	-	0	28	22	3.52835e-09	0	0
C:\Users\KyowonJeong\Desktop\flashida\msalign\apr23\new\Eclip_1481_MB_ms2.msalign	643	6251	HCD	6251	1404.51	346	9	6327.39	6327.38	236	1510000	-1000	sp|P0A7N4|RL32_ECOLI	50S ribosomal protein L32 OS=Escherichia coli (strain K12) OX=83333 GN=rpmF PE=1 SV=2	2	57	M.AVQQ(NKPTRSKRGMRR)[15.9937]SHDALTAVTSLSVDKTSGEKHLRHHITADGYYRGRKVIAK.	1	-	0	59	39	1.25927e-18	0	0
C:\Users\KyowonJeong\Desktop\flashida\msalign\apr23\new\Eclip_1481_MB_ms2.msalign	644	6253	HCD	6253	1405.16	500	9	6311.4	6311.39	129	2110000	-1000	sp|P0A7N4|RL32_ECOLI	50S ribosomal protein L32 OS=Escherichia coli (strain K12) OX=83333 GN=rpmF PE=1 SV=2	2	57	M.AVQQNKPTRSKRGMRRSHDALTAVTSLSVDKTSGEKHLRHHITADGYYRGRKVIAK.	0	-	0	79	35	6.8336e-17	0	0
C:\Users\KyowonJeong\Desktop\flashida\msalign\apr23\new\Eclip_1481_MB_ms2.msalign	645	6261	HCD	6261	1408.53	435	8	4360.44	4361.45	40	13790000	-1000	sp|P0A7Q6|RL36_ECOLI	50S ribosomal protein L36 OS=Escherichia coli (strain K12) OX=83333 GN=rpmJ PE=1 SV=1	1	38	.MKVRASVKKLCRNCKIVKRDGVIRVICSAEPKHKQRQG.	0	-	0	57	35	9.3484e-29	0	0
C:\Users\KyowonJeong\Desktop\flashida\msalign\apr23\new\Eclip_1481_MB_ms2.msalign	646	6262	HCD	6262	1409.18	364	6	3165.81	3165.81	864	2715000	-1000	sp|P68919|RL25_ECOLI	50S ribosomal protein L25 OS=Escherichia coli (strain K12) OX=83333 GN=rplY PE=1 SV=1	63	89	T.IVVDGKEIKVKAQDVQRHPYKPKLQHI.D	0	-	0	30	17	0.000196132	0	0
C:\Users\KyowonJeong\Desktop\flashida\msalign\apr23\new\Eclip_1481_MB_ms2.msalign	647	6263	HCD	6263	1409.8	448	4	2848.49	2848.49	485	8999000	-1000	sp|P0A790|PAND_ECOLI	Aspartate 1-decarboxylase OS=Escherichia coli (strain K12) OX=83333 GN=panD PE=1 SV=1	1	24	.(MIRT)[15.9941]MLQGKLHRVKVTHADLHYEG.S	1	-	0	44	28	1.8272e-10	0	0
C:\Users\KyowonJeong\Desktop\flashida\msalign\apr23\new\Eclip_1481_MB_ms2.msalign	648	6265	HCD	6265	1410.45	455	10	6311.39	6311.39	129	66350000	-1000	sp|P0A7N4|RL32_ECOLI	50S ribosomal protein L32 OS=Escherichia coli (strain K12) OX=83333 GN=rpmF PE=1 SV=2	2	57	M.AVQQNKPTRSKRGMRRSHDALTAVTSLSVDKTSGEKHLRHHITADGYYRGRKVIAK.	0	-	0	67	37	7.5624e-18	0	0
C:\Users\KyowonJeong\Desktop\flashida\msalign\apr23\new\Eclip_1481_MB_ms2.msalign	649	6267	HCD	6267	1411.04	234	5	3420.02	3420.01	467	9995000	-1000	sp|P0A7N9|RL33_ECOLI	50S ribosomal protein L33 OS=Escherichia coli (strain K12) OX=83333 GN=rpmG PE=1 SV=2	28	55	K.RTKPEKLELKKFDPVVRQHVIYKEAKIK.	0	-	0	41	27	8.6372e-13	0	0
C:\Users\KyowonJeong\Desktop\flashida\msalign\apr23\new\Eclip_1481_MB_ms2.msalign	650	6269	HCD	6269	1412.29	61	6	4475.42	4475.55	1376	393500	-1000	sp|P0A7Q6|RL36_ECOLI	50S ribosomal protein L36 OS=Escherichia coli (strain K12) OX=83333 GN=rpmJ PE=1 SV=1	1	38	.(MKVRASVKKLCRNCKIVKRD)[114.0965]GVIRVICSAEPKHKQRQG.	1	-	0	5	5	0.0100999	0	0
C:\Users\KyowonJeong\Desktop\flashida\msalign\apr23\new\Eclip_1481_MB_ms2.msalign	651	6271	HCD	6271	1412.95	179	10	6347.38	6347.57	1117	5025000	-1000	sp|P0A7N4|RL32_ECOLI	50S ribosomal protein L32 OS=Escherichia coli (strain K12) OX=83333 GN=rpmF PE=1 SV=2	2	57	M.AVQQNKPTRSKRGMRRSHDALTAVT(S)[36.1753]LSVDKTSGEKHLRHHITADGYYRGRKVIAK.	1	-	0	16	11	4.36054e-05	0	0
C:\Users\KyowonJeong\Desktop\flashida\msalign\apr23\new\Eclip_1481_MB_ms2.msalign	652	6273	HCD	6273	1413.67	189	5	3420.02	3420.01	467	9995000	-1000	sp|P0A7N9|RL33_ECOLI	50S ribosomal protein L33 OS=Escherichia coli (strain K12) OX=83333 GN=rpmG PE=1 SV=2	28	55	K.RTKPEKLELKKFDPVVRQHVIYKEAKIK.	0	-	0	29	20	1.36422e-12	0	0
C:\Users\KyowonJeong\Desktop\flashida\msalign\apr23\new\Eclip_1481_MB_ms2.msalign	653	6274	HCD	6274	1414.32	104	6	4425.43	4425.42	1096	2524000	-1000	sp|P0A7Q6|RL36_ECOLI	50S ribosomal protein L36 OS=Escherichia coli (strain K12) OX=83333 GN=rpmJ PE=1 SV=1	1	38	.(MKVRASVKKLCR)[63.9679]NCKIVKRDGVIRVICSAEPKHKQRQG.	1	-	0	11	9	2.76826e-05	0	0
C:\Users\KyowonJeong\Desktop\flashida\msalign\apr23\new\Eclip_1481_MB_ms2.msalign	654	6277	HCD	6277	1415.58	68	6	4458.42	4458.5	1414	2540000	-1000	sp|P0A7Q6|RL36_ECOLI	50S ribosomal protein L36 OS=Escherichia coli (strain K12) OX=83333 GN=rpmJ PE=1 SV=1	1	38	.MKVRASVKKLCRNCKIVKRDGVIRVICSAEPKHK(QRQG)[97.0520].	1	-	0	6	6	0.0269737	0.00036914	0.00141543
C:\Users\KyowonJeong\Desktop\flashida\msalign\apr23\new\Eclip_1481_MB_ms2.msalign	655	6280	HCD	6280	1416.96	94	6	4034.07	4034.06	850	5254000	-1000	sp|P0A7N4|RL32_ECOLI	50S ribosomal protein L32 OS=Escherichia coli (strain K12) OX=83333 GN=rpmF PE=1 SV=2	17	52	R.RSHDALTAVTSLSVDKTSGEKHLRHHITADGYYRGR.K	0	-	0	23	15	6.56923e-08	0	0
C:\Users\KyowonJeong\Desktop\flashida\msalign\apr23\new\Eclip_1481_MB_ms2.msalign	656	6285	HCD	6285	1418.97	36	5	4111.22	4111.22	1054	1267000	-1000	sp|P0ACG1|STPA_ECOLI	DNA-binding protein StpA OS=Escherichia coli (strain K12) OX=83333 GN=stpA PE=1 SV=1	86	122	R.AGKKRQPRPAKYKFTDVNGETKTWTGQGRTPKPIAQA.L	0	-	0	11	8	1.01896e-05	0	0
C:\Users\KyowonJeong\Desktop\flashida\msalign\apr23\new\Eclip_1481_MB_ms2.msalign	657	6286	HCD	6286	1419.61	52	6	4315.21	4315.2	946	1316000	-1000	sp|P60422|RL2_ECOLI	50S ribosomal protein L2 OS=Escherichia coli (strain K12) OX=83333 GN=rplB PE=1 SV=2	215	255	R.GVRPTVRGTAMNPVDHPHGGGEGRNFGKHPVTPWGVQTKGK.K	0	-	0	16	12	6.47351e-07	0	0
C:\Users\KyowonJeong\Desktop\flashida\msalign\apr23\new\Eclip_1481_MB_ms2.msalign	658	6289	HCD	6289	1420.88	281	4	2885.43	2885.42	800	1921000	-1000	sp|P0A7U3|RS19_ECOLI	30S ribosomal protein S19 OS=Escherichia coli (strain K12) OX=83333 GN=rpsS PE=1 SV=2	62	87	F.VTDEMVGHKLGEFAPTRTYRGHAADK.K	0	-	0	35	24	2.50341e-08	0	0
C:\Users\KyowonJeong\Desktop\flashida\msalign\apr23\new\Eclip_1481_MB_ms2.msalign	659	6291	HCD	6291	1421.61	210	4	3124.38	3124.37	448	3578000	-1000	sp|P0ABC7|HFLK_ECOLI	Modulator of FtsH protease HflK OS=Escherichia coli (strain K12) OX=83333 GN=hflK PE=1 SV=1	2	31	M.AWNQPGNNGQDRDPWGSSKPGGNSEGNGNK.G	0	-	0	28	19	3.41544e-13	0	0
C:\Users\KyowonJeong\Desktop\flashida\msalign\apr23\new\Eclip_1481_MB_ms2.msalign	660	6292	HCD	6292	1422.25	326	4	2885.43	2885.42	800	61150000	-1000	sp|P0A7U3|RS19_ECOLI	30S ribosomal protein S19 OS=Escherichia coli (strain K12) OX=83333 GN=rpsS PE=1 SV=2	62	87	F.VTDEMVGHKLGEFAPTRTYRGHAADK.K	0	-	0	36	22	4.3478e-07	0	0
C:\Users\KyowonJeong\Desktop\flashida\msalign\apr23\new\Eclip_1481_MB_ms2.msalign	661	6297	HCD	6297	1424.25	281	6	4361.45	4361.45	40	19430000	-1000	sp|P0A7Q6|RL36_ECOLI	50S ribosomal protein L36 OS=Escherichia coli (strain K12) OX=83333 GN=rpmJ PE=1 SV=1	1	38	.MKVRASVKKLCRNCKIVKRDGVIRVICSAEPKHKQRQG.	0	-	0	37	30	8.2898e-18	0	0
C:\Users\KyowonJeong\Desktop\flashida\msalign\apr23\new\Eclip_1481_MB_ms2.msalign	662	6298	HCD	6298	1424.79	136	5	2665.51	2665.51	792	7329000	-1000	sp|P0A8M6|YEEX_ECOLI	UPF0265 protein YeeX OS=Escherichia coli (strain K12) OX=83333 GN=yeeX PE=1 SV=1	20	40	R.RKNKLQREIQDVEKKIRDNQK.R	0	-	0	21	18	7.84513e-08	0	0
C:\Users\KyowonJeong\Desktop\flashida\msalign\apr23\new\Eclip_1481_MB_ms2.msalign	663	6301	HCD	6301	1426.06	208	8	4447.51	4447.51	246	17050000	-1000	sp|P0A7N9|RL33_ECOLI	50S ribosomal protein L33 OS=Escherichia coli (strain K12) OX=83333 GN=rpmG PE=1 SV=2	2	40	M.AKGIREKIKLVSSAGTGHFYTTTKNKRTKPEKLELKKFD.P	0	-	0	47	28	3.53064e-18	0	0
C:\Users\KyowonJeong\Desktop\flashida\msalign\apr23\new\Eclip_1481_MB_ms2.msalign	664	6303	HCD	6303	1426.79	400	7	4461.53	4461.52	339	7243000	-1000	sp|P0A7N9|RL33_ECOLI	50S ribosomal protein L33 OS=Escherichia coli (strain K12) OX=83333 GN=rpmG PE=1 SV=2	1	40	.(MA)[-117.0254]KGIREKIKLVSSAGTGHFYTTTKNKRTKPEKLELKKFD.P	1	-	0	67	39	1.5936e-15	0	0
C:\Users\KyowonJeong\Desktop\flashida\msalign\apr23\new\Eclip_1481_MB_ms2.msalign	665	6307	HCD	6307	1428.71	145	5	2665.51	2665.51	792	1183000	-1000	sp|P0A8M6|YEEX_ECOLI	UPF0265 protein YeeX OS=Escherichia coli (strain K12) OX=83333 GN=yeeX PE=1 SV=1	20	40	R.RKNKLQREIQDVEKKIRDNQK.R	0	-	0	32	20	1.83738e-08	0	0
C:\Users\KyowonJeong\Desktop\flashida\msalign\apr23\new\Eclip_1481_MB_ms2.msalign	666	6309	HCD	6309	1429.44	134	4	2885.43	2885.42	800	11200000	-1000	sp|P0A7U3|RS19_ECOLI	30S ribosomal protein S19 OS=Escherichia coli (strain K12) OX=83333 GN=rpsS PE=1 SV=2	62	87	F.VTDEMVGHKLGEFAPTRTYRGHAADK.K	0	-	0	24	14	4.29758e-05	0	0
C:\Users\KyowonJeong\Desktop\flashida\msalign\apr23\new\Eclip_1481_MB_ms2.msalign	667	6310	HCD	6310	1430.08	338	4	2451.36	2451.36	1201	12670000	-1000	sp|P60624|RL24_ECOLI	50S ribosomal protein L24 OS=Escherichia coli (strain K12) OX=83333 GN=rplX PE=1 SV=2	44	66	K.KHQKPVPALNQPGGIVEKEAAIQ.V	0	-	0	30	18	0.000230153	0	0
C:\Users\KyowonJeong\Desktop\flashida\msalign\apr23\new\Eclip_1481_MB_ms2.msalign	668	6313	HCD	6313	1431.35	91	4	3135.53	3135.52	472	626200	-1000	sp|P60422|RL2_ECOLI	50S ribosomal protein L2 OS=Escherichia coli (strain K12) OX=83333 GN=rplB PE=1 SV=2	225	253	A.MNPVDHPHGGGEGRNFGKHPVTPWGVQTK.G	0	-	0	25	17	1.73887e-10	0	0
C:\Users\KyowonJeong\Desktop\flashida\msalign\apr23\new\Eclip_1481_MB_ms2.msalign	669	6315	HCD	6315	1432.08	500	5	2848.5	2848.49	485	6036000	-1000	sp|P0A790|PAND_ECOLI	Aspartate 1-decarboxylase OS=Escherichia coli (strain K12) OX=83333 GN=panD PE=1 SV=1	1	24	.(MIRTM)[15.9940]LQGKLHRVKVTHADLHYEG.S	1	-	0	36	19	6.68032e-05	0	0
C:\Users\KyowonJeong\Desktop\flashida\msalign\apr23\new\Eclip_1481_MB_ms2.msalign	670	6316	HCD	6316	1432.73	289	6	4361.45	4361.45	40	14920000	-1000	sp|P0A7Q6|RL36_ECOLI	50S ribosomal protein L36 OS=Escherichia coli (strain K12) OX=83333 GN=rpmJ PE=1 SV=1	1	38	.MKVRASVKKLCRNCKIVKRDGVIRVICSAEPKHKQRQG.	0	-	0	44	30	2.9876e-20	0	0
C:\Users\KyowonJeong\Desktop\flashida\msalign\apr23\new\Eclip_1481_MB_ms2.msalign	671	6317	HCD	6317	1433.26	80	5	4003.76	4003.76	520	4646000	-1000	sp|P0ABC7|HFLK_ECOLI	Modulator of FtsH protease HflK OS=Escherichia coli (strain K12) OX=83333 GN=hflK PE=1 SV=1	2	40	M.AWNQPGNNGQDRDPWGSSKPGGNSEGNGNKGGRDQGPPD.L	0	-	0	21	13	1.05204e-11	0	0
C:\Users\KyowonJeong\Desktop\flashida\msalign\apr23\new\Eclip_1481_MB_ms2.msalign	672	6319	HCD	6319	1433.92	275	11	6311.4	6311.39	129	21420000	-1000	sp|P0A7N4|RL32_ECOLI	50S ribosomal protein L32 OS=Escherichia coli (strain K12) OX=83333 GN=rpmF PE=1 SV=2	2	57	M.AVQQNKPTRSKRGMRRSHDALTAVTSLSVDKTSGEKHLRHHITADGYYRGRKVIAK.	0	-	0	49	23	2.5856e-12	0	0
C:\Users\KyowonJeong\Desktop\flashida\msalign\apr23\new\Eclip_1481_MB_ms2.msalign	673	6321	HCD	6321	1434.65	64	5	4361.45	4361.45	40	19460000	-1000	sp|P0A7Q6|RL36_ECOLI	50S ribosomal protein L36 OS=Escherichia coli (strain K12) OX=83333 GN=rpmJ PE=1 SV=1	1	38	.MKVRASVKKLCRNCKIVKRDGVIRVICSAEPKHKQRQG.	0	-	0	11	8	2.2424e-07	0	0
C:\Users\KyowonJeong\Desktop\flashida\msalign\apr23\new\Eclip_1481_MB_ms2.msalign	674	6322	HCD	6322	1435.29	164	7	4461.53	4461.52	339	32020000	-1000	sp|P0A7N9|RL33_ECOLI	50S ribosomal protein L33 OS=Escherichia coli (strain K12) OX=83333 GN=rpmG PE=1 SV=2	2	40	M.(A)[14.0135]KGIREKIKLVSSAGTGHFYTTTKNKRTKPEKLELKKFD.P	1	-	0	35	24	4.62117e-13	0	0
C:\Users\KyowonJeong\Desktop\flashida\msalign\apr23\new\Eclip_1481_MB_ms2.msalign	675	6323	HCD	6323	1435.91	19	8	7670.72	7670.72	785	556400	-1000	sp|P69425|TATB_ECOLI	Sec-independent protein translocase protein TatB OS=Escherichia coli (strain K12) OX=83333 GN=tatB PE=1 SV=1	97	171	Y.VANDPEKASDEAHTIHNPVVKDNEAAHEGVTPAAAQTQASSPEQKPETTPEPVVKPAADAEPKTAAPSPSSSDKP.	0	-	0	8	7	1.65484e-08	0	0
C:\Users\KyowonJeong\Desktop\flashida\msalign\apr23\new\Eclip_1481_MB_ms2.msalign	676	6325	HCD	6325	1436.56	152	11	6494.43	6494.42	456	2486000	-1000	sp|P0A7N4|RL32_ECOLI	50S ribosomal protein L32 OS=Escherichia coli (strain K12) OX=83333 GN=rpmF PE=1 SV=2	2	57	M.AVQQNKPTRSKRGMRRSHDALTAVTSLSVDKTSGEKHLRHHITAD(GYYRGRKVIAK)[183.0317].	1	-	0	28	14	1.79512e-06	0	0
C:\Users\KyowonJeong\Desktop\flashida\msalign\apr23\new\Eclip_1481_MB_ms2.msalign	677	6327	HCD	6327	1437.29	167	10	6494.43	6494.43	456	3256000	-1000	sp|P0A7N4|RL32_ECOLI	50S ribosomal protein L32 OS=Escherichia coli (strain K12) OX=83333 GN=rpmF PE=1 SV=2	2	57	M.AVQQNKPTRSKRGMRRSHDALTAVTSLSVDKTSGEKHLRHHITAD(GYYRGRKVIA)[183.0341]K.	1	-	0	38	24	4.81622e-13	0	0
C:\Users\KyowonJeong\Desktop\flashida\msalign\apr23\new\Eclip_1481_MB_ms2.msalign	678	6328	HCD	6328	1437.95	31	5	2913.54	2913.54	1247	254500	-1000	sp|P0A6M8|EFG_ECOLI	Elongation factor G OS=Escherichia coli (strain K12) OX=83333 GN=fusA PE=1 SV=2	2	28	M.ARTTPIARYRNIGISAHIDAGKTTTTE.R	0	-	0	7	6	0.000588644	0	0
C:\Users\KyowonJeong\Desktop\flashida\msalign\apr23\new\Eclip_1481_MB_ms2.msalign	679	6331	HCD	6331	1439.22	131	5	2895.62	2895.62	899	916400	-1000	sp|P0ACF4|DBHB_ECOLI	DNA-binding protein HU-beta OS=Escherichia coli (strain K12) OX=83333 GN=hupB PE=1 SV=1	56	83	R.AARTGRNPQTGKEITIAAAKVPSFRAGK.A	0	-	0	23	18	2.3035e-07	0	0
C:\Users\KyowonJeong\Desktop\flashida\msalign\apr23\new\Eclip_1481_MB_ms2.msalign	680	6333	HCD	6333	1439.95	395	4	3135.53	3135.52	472	22140000	-1000	sp|P60422|RL2_ECOLI	50S ribosomal protein L2 OS=Escherichia coli (strain K12) OX=83333 GN=rplB PE=1 SV=2	225	253	A.MNPVDHPHGGGEGRNFGKHPVTPWGVQTK.G	0	-	0	44	29	1.25221e-12	0	0
C:\Users\KyowonJeong\Desktop\flashida\msalign\apr23\new\Eclip_1481_MB_ms2.msalign	681	6334	HCD	6334	1440.6	237	11	6311.4	6311.39	129	4949000	-1000	sp|P0A7N4|RL32_ECOLI	50S ribosomal protein L32 OS=Escherichia coli (strain K12) OX=83333 GN=rpmF PE=1 SV=2	2	57	M.AVQQNKPTRSKRGMRRSHDALTAVTSLSVDKTSGEKHLRHHITADGYYRGRKVIAK.	0	-	0	24	16	5.8324e-08	0	0
C:\Users\KyowonJeong\Desktop\flashida\msalign\apr23\new\Eclip_1481_MB_ms2.msalign	682	6337	HCD	6337	1441.88	291	6	4361.46	4361.45	40	16500000	-1000	sp|P0A7Q6|RL36_ECOLI	50S ribosomal protein L36 OS=Escherichia coli (strain K12) OX=83333 GN=rpmJ PE=1 SV=1	1	38	.MKVRASVKKLCRNCKIVKRDGVIRVICSAEPKHKQRQG.	0	-	0	43	32	8.0178e-19	0	0
C:\Users\KyowonJeong\Desktop\flashida\msalign\apr23\new\Eclip_1481_MB_ms2.msalign	683	6340	HCD	6340	1443.24	500	4	2832.51	2832.5	314	5339000	-1000	sp|P0A790|PAND_ECOLI	Aspartate 1-decarboxylase OS=Escherichia coli (strain K12) OX=83333 GN=panD PE=1 SV=1	1	24	.MIRTMLQGKLHRVKVTHADLHYEG.S	0	-	0	34	23	5.05515e-10	0	0
C:\Users\KyowonJeong\Desktop\flashida\msalign\apr23\new\Eclip_1481_MB_ms2.msalign	684	6343	HCD	6343	1444.29	42	4	2951.47	2951.46	983	840600	-1000	sp|P0AG99|SECG_ECOLI	Protein-export membrane protein SecG OS=Escherichia coli (strain K12) OX=83333 GN=secG PE=1 SV=1	78	105	K.TNKGSEWENLSAPAKTEQTQPAAPAKPT.S	0	-	0	10	10	1.71077e-06	0	0
C:\Users\KyowonJeong\Desktop\flashida\msalign\apr23\new\Eclip_1481_MB_ms2.msalign	685	6345	HCD	6345	1445.02	41	4	2951.47	2951.46	983	885900	-1000	sp|P0AG99|SECG_ECOLI	Protein-export membrane protein SecG OS=Escherichia coli (strain K12) OX=83333 GN=secG PE=1 SV=1	78	105	K.TNKGSEWENLSAPAKTEQTQPAAPAKPT.S	0	-	0	6	6	0.0492031	0.000727405	0
C:\Users\KyowonJeong\Desktop\flashida\msalign\apr23\new\Eclip_1481_MB_ms2.msalign	686	6346	HCD	6346	1445.66	500	5	2832.5	2832.5	314	81740000	-1000	sp|P0A790|PAND_ECOLI	Aspartate 1-decarboxylase OS=Escherichia coli (strain K12) OX=83333 GN=panD PE=1 SV=1	1	24	.MIRTMLQGKLHRVKVTHADLHYEG.S	0	-	0	37	23	3.50056e-11	0	0
C:\Users\KyowonJeong\Desktop\flashida\msalign\apr23\new\Eclip_1481_MB_ms2.msalign	687	6351	HCD	6351	1447.21	411	5	3135.52	3135.52	472	11950000	-1000	sp|P60422|RL2_ECOLI	50S ribosomal protein L2 OS=Escherichia coli (strain K12) OX=83333 GN=rplB PE=1 SV=2	225	253	A.MNPVDHPHGGGEGRNFGKHPVTPWGVQTK.G	0	-	0	25	15	0.00303462	0	0
C:\Users\KyowonJeong\Desktop\flashida\msalign\apr23\new\Eclip_1481_MB_ms2.msalign	688	6352	HCD	6352	1447.87	468	4	2252.29	2252.29	775	10320000	-1000	sp|P0A7W1|RS5_ECOLI	30S ribosomal protein S5 OS=Escherichia coli (strain K12) OX=83333 GN=rpsE PE=1 SV=2	4	23	H.IEKQAGELQEKLIAVNRVSK.T	0	-	0	41	25	5.61644e-07	0	0
C:\Users\KyowonJeong\Desktop\flashida\msalign\apr23\new\Eclip_1481_MB_ms2.msalign	689	6355	HCD	6355	1448.91	109	6	4393.44	4393.44	870	1193000	-1000	sp|P0A7Q6|RL36_ECOLI	50S ribosomal protein L36 OS=Escherichia coli (strain K12) OX=83333 GN=rpmJ PE=1 SV=1	1	38	.(MKVRASVKKLC)[31.9860]RNCKIVKRDGVIRVICSAEPKHKQRQG.	1	-	0	14	12	1.14705e-07	0	0
C:\Users\KyowonJeong\Desktop\flashida\msalign\apr23\new\Eclip_1481_MB_ms2.msalign	690	6357	HCD	6357	1449.64	257	5	3135.53	3135.52	472	5905000	-1000	sp|P60422|RL2_ECOLI	50S ribosomal protein L2 OS=Escherichia coli (strain K12) OX=83333 GN=rplB PE=1 SV=2	225	253	A.MNPVDHPHGGGEGRNFGKHPVTPWGVQTK.G	0	-	0	21	13	0.000309657	0	0
C:\Users\KyowonJeong\Desktop\flashida\msalign\apr23\new\Eclip_1481_MB_ms2.msalign	691	6361	HCD	6361	1451.55	305	4	2252.29	2252.29	775	64130000	-1000	sp|P0A7W1|RS5_ECOLI	30S ribosomal protein S5 OS=Escherichia coli (strain K12) OX=83333 GN=rpsE PE=1 SV=2	4	23	H.IEKQAGELQEKLIAVNRVSK.T	0	-	0	35	25	1.37602e-08	0	0
C:\Users\KyowonJeong\Desktop\flashida\msalign\apr23\new\Eclip_1481_MB_ms2.msalign	692	6363	HCD	6363	1452	500	4	2832.5	2832.5	314	59550000	-1000	sp|P0A790|PAND_ECOLI	Aspartate 1-decarboxylase OS=Escherichia coli (strain K12) OX=83333 GN=panD PE=1 SV=1	1	24	.MIRTMLQGKLHRVKVTHADLHYEG.S	0	-	0	54	30	3.02111e-14	0	0
C:\Users\KyowonJeong\Desktop\flashida\msalign\apr23\new\Eclip_1481_MB_ms2.msalign	693	6364	HCD	6364	1452.54	188	10	6494.43	6494.42	456	5801000	-1000	sp|P0A7N4|RL32_ECOLI	50S ribosomal protein L32 OS=Escherichia coli (strain K12) OX=83333 GN=rpmF PE=1 SV=2	2	57	M.AVQQNKPTRSKRGMRRSHDALTAVTSLSVDKTSGEKHLRHHI(TADGYYRGRKVIA)[183.0285]K.	1	-	0	44	26	1.69326e-11	0	0
C:\Users\KyowonJeong\Desktop\flashida\msalign\apr23\new\Eclip_1481_MB_ms2.msalign	694	6365	HCD	6365	1453.15	72	4	2458.13	2458.12	1434	228200	-1000	sp|P0A6V1|GLGC_ECOLI	Glucose-1-phosphate adenylyltransferase OS=Escherichia coli (strain K12) OX=83333 GN=glgC PE=1 SV=2	227	247	L.LEEDDRDENSSHDFGKDLIPK.I	0	-	0	9	8	0.041014	0.000730594	0.00279525
C:\Users\KyowonJeong\Desktop\flashida\msalign\apr23\new\Eclip_1481_MB_ms2.msalign	695	6369	HCD	6369	1454.54	164	6	4361.45	4361.45	40	17850000	-1000	sp|P0A7Q6|RL36_ECOLI	50S ribosomal protein L36 OS=Escherichia coli (strain K12) OX=83333 GN=rpmJ PE=1 SV=1	1	38	.MKVRASVKKLCRNCKIVKRDGVIRVICSAEPKHKQRQG.	0	-	0	28	22	4.806e-16	0	0
C:\Users\KyowonJeong\Desktop\flashida\msalign\apr23\new\Eclip_1481_MB_ms2.msalign	696	6370	HCD	6370	1455.19	171	5	2848.5	2848.49	485	249700000	-1000	sp|P0A790|PAND_ECOLI	Aspartate 1-decarboxylase OS=Escherichia coli (strain K12) OX=83333 GN=panD PE=1 SV=1	1	24	.(MIRTM)[15.9909]LQGKLHRVKVTHADLHYEG.S	1	-	0	26	17	1.15238e-06	0	0
C:\Users\KyowonJeong\Desktop\flashida\msalign\apr23\new\Eclip_1481_MB_ms2.msalign	697	6373	HCD	6373	1456.47	284	4	2832.5	2832.5	314	188700000	-1000	sp|P0A790|PAND_ECOLI	Aspartate 1-decarboxylase OS=Escherichia coli (strain K12) OX=83333 GN=panD PE=1 SV=1	1	24	.MIRTMLQGKLHRVKVTHADLHYEG.S	0	-	0	43	29	3.70337e-16	0	0
C:\Users\KyowonJeong\Desktop\flashida\msalign\apr23\new\Eclip_1481_MB_ms2.msalign	698	6375	HCD	6375	1457.2	163	8	4361.45	4361.45	40	10370000	-1000	sp|P0A7Q6|RL36_ECOLI	50S ribosomal protein L36 OS=Escherichia coli (strain K12) OX=83333 GN=rpmJ PE=1 SV=1	1	38	.MKVRASVKKLCRNCKIVKRDGVIRVICSAEPKHKQRQG.	0	-	0	24	17	3.4294e-10	0	0
C:\Users\KyowonJeong\Desktop\flashida\msalign\apr23\new\Eclip_1481_MB_ms2.msalign	699	6376	HCD	6376	1457.86	63	4	2559.32	2559.32	389	903000	-1000	sp|P25665|METE_ECOLI	5-methyltetrahydropteroyltriglutamate--homocysteine methyltransferase OS=Escherichia coli (strain K12) OX=83333 GN=metE PE=1 SV=6	395	417	K.RLAAITAQDSQRANVYEVRAEAQ.R	0	-	0	21	20	2.02317e-14	0	0
C:\Users\KyowonJeong\Desktop\flashida\msalign\apr23\new\Eclip_1481_MB_ms2.msalign	700	6377	HCD	6377	1458.47	51	4	2458.13	2458.2	1601	454800	-1000	sp|P0CE47|EFTU1_ECOLI	Elongation factor Tu 1 OS=Escherichia coli (strain K12) OX=83333 GN=tufA PE=1 SV=1	234	255	E.(RGIIKVG)[45.8374]EEVEIVGIKETQKST.C	1	-	0	11	9	0.775412	0.00830737	0.0289017
C:\Users\KyowonJeong\Desktop\flashida\msalign\apr23\new\Eclip_1481_MB_ms2.msalign	701	6382	HCD	6382	1460.52	103	4	3048.56	3048.56	533	1779000	-1000	sp|P21513|RNE_ECOLI	Ribonuclease E OS=Escherichia coli (strain K12) OX=83333 GN=rne PE=1 SV=6	694	719	E.AKALNVEEQSVQETEQEERVRPVQPR.R	0	-	0	27	19	6.9987e-09	0	0
C:\Users\KyowonJeong\Desktop\flashida\msalign\apr23\new\Eclip_1481_MB_ms2.msalign	702	6385	HCD	6385	1461.79	73	11	6494.44	6494.42	456	1838000	-1000	sp|P0A7N4|RL32_ECOLI	50S ribosomal protein L32 OS=Escherichia coli (strain K12) OX=83333 GN=rpmF PE=1 SV=2	2	57	M.AVQQNKPTRSKRGMRRSHDALTAVTSLSVDK(TSGEKHLRHHITADGYYRGRKVIAK)[183.0255].	1	-	0	19	11	1.32486e-05	0	0
C:\Users\KyowonJeong\Desktop\flashida\msalign\apr23\new\Eclip_1481_MB_ms2.msalign	703	6391	HCD	6391	1464.45	77	4	1997.03	1997.03	876	1871000	-1000	sp|P00968|CARB_ECOLI	Carbamoyl-phosphate synthase large chain OS=Escherichia coli (strain K12) OX=83333 GN=carB PE=1 SV=2	1056	1073	N.ADATEKVISVQEMHAQIK.	0	-	0	16	13	3.06743e-06	0	0
C:\Users\KyowonJeong\Desktop\flashida\msalign\apr23\new\Eclip_1481_MB_ms2.msalign	704	6393	HCD	6393	1465.23	34	4	2322.15	2322.14	1158	3076000	-1000	sp|P0A7U3|RS19_ECOLI	30S ribosomal protein S19 OS=Escherichia coli (strain K12) OX=83333 GN=rpsS PE=1 SV=2	62	81	F.VTD(EM)[15.9930]VGHKLGEFAPTRTYR.G	1	-	0	14	12	8.94925e-05	0	0
C:\Users\KyowonJeong\Desktop\flashida\msalign\apr23\new\Eclip_1481_MB_ms2.msalign	705	6394	HCD	6394	1465.85	85	4	2832.5	2832.5	314	929300	-1000	sp|P0A790|PAND_ECOLI	Aspartate 1-decarboxylase OS=Escherichia coli (strain K12) OX=83333 GN=panD PE=1 SV=1	1	24	.MIRTMLQGKLHRVKVTHADLHYEG.S	0	-	0	28	19	6.07252e-13	0	0
C:\Users\KyowonJeong\Desktop\flashida\msalign\apr23\new\Eclip_1481_MB_ms2.msalign	706	6395	HCD	6395	1466.46	89	6	4361.45	4361.45	40	3300000	-1000	sp|P0A7Q6|RL36_ECOLI	50S ribosomal protein L36 OS=Escherichia coli (strain K12) OX=83333 GN=rpmJ PE=1 SV=1	1	38	.MKVRASVKKLCRNCKIVKRDGVIRVICSAEPKHKQRQG.	0	-	0	11	9	1.0455e-06	0	0
C:\Users\KyowonJeong\Desktop\flashida\msalign\apr23\new\Eclip_1481_MB_ms2.msalign	707	6397	HCD	6397	1467.11	49	4	1997.03	1997.03	876	9807000	-1000	sp|P00968|CARB_ECOLI	Carbamoyl-phosphate synthase large chain OS=Escherichia coli (strain K12) OX=83333 GN=carB PE=1 SV=2	1056	1073	N.ADATEKVISVQEMHAQIK.	0	-	0	13	11	1.2739e-07	0	0
C:\Users\KyowonJeong\Desktop\flashida\msalign\apr23\new\Eclip_1481_MB_ms2.msalign	708	6399	HCD	6399	1467.9	32	5	3212.66	3211.66	1124	197000	-1000	sp|P0A6X7|IHFA_ECOLI	Integration host factor subunit alpha OS=Escherichia coli (strain K12) OX=83333 GN=ihfA PE=1 SV=1	49	76	G.FGNFDLRDKNQRPGRNPKTGEDIPITAR.R	0	-	0	8	6	0.00537188	0	0
C:\Users\KyowonJeong\Desktop\flashida\msalign\apr23\new\Eclip_1481_MB_ms2.msalign	709	6403	HCD	6403	1469.79	85	4	3048.56	3048.56	533	2312000	-1000	sp|P21513|RNE_ECOLI	Ribonuclease E OS=Escherichia coli (strain K12) OX=83333 GN=rne PE=1 SV=6	694	719	E.AKALNVEEQSVQETEQEERVRPVQPR.R	0	-	0	25	18	5.45095e-10	0	0
C:\Users\KyowonJeong\Desktop\flashida\msalign\apr23\new\Eclip_1481_MB_ms2.msalign	710	6405	HCD	6405	1470.56	90	4	3048.56	3048.56	533	1738000	-1000	sp|P21513|RNE_ECOLI	Ribonuclease E OS=Escherichia coli (strain K12) OX=83333 GN=rne PE=1 SV=6	694	719	E.AKALNVEEQSVQETEQEERVRPVQPR.R	0	-	0	24	18	1.00779e-10	0	0
C:\Users\KyowonJeong\Desktop\flashida\msalign\apr23\new\Eclip_1481_MB_ms2.msalign	711	6406	HCD	6406	1471.17	34	4	2322.15	2322.14	1158	369800	-1000	sp|P0A7U3|RS19_ECOLI	30S ribosomal protein S19 OS=Escherichia coli (strain K12) OX=83333 GN=rpsS PE=1 SV=2	62	81	F.VTDE(M)[15.9902]VGHKLGEFAPTRTYR.G	1	-	0	13	11	0.00235882	0	0
C:\Users\KyowonJeong\Desktop\flashida\msalign\apr23\new\Eclip_1481_MB_ms2.msalign	712	6409	HCD	6409	1472.45	64	6	4361.46	4361.45	40	1878000	-1000	sp|P0A7Q6|RL36_ECOLI	50S ribosomal protein L36 OS=Escherichia coli (strain K12) OX=83333 GN=rpmJ PE=1 SV=1	1	38	.MKVRASVKKLCRNCKIVKRDGVIRVICSAEPKHKQRQG.	0	-	0	9	8	8.8964e-06	0	0
C:\Users\KyowonJeong\Desktop\flashida\msalign\apr23\new\Eclip_1481_MB_ms2.msalign	713	6411	HCD	6411	1473.23	32	5	3211.66	3211.66	1124	456800	-1000	sp|P0A6X7|IHFA_ECOLI	Integration host factor subunit alpha OS=Escherichia coli (strain K12) OX=83333 GN=ihfA PE=1 SV=1	49	76	G.FGNFDLRDKNQRPGRNPKTGEDIPITAR.R	0	-	0	7	6	0.133442	0.00178094	0
C:\Users\KyowonJeong\Desktop\flashida\msalign\apr23\new\Eclip_1481_MB_ms2.msalign	714	6412	HCD	6412	1473.84	135	5	2832.5	2832.5	314	1915000	-1000	sp|P0A790|PAND_ECOLI	Aspartate 1-decarboxylase OS=Escherichia coli (strain K12) OX=83333 GN=panD PE=1 SV=1	1	24	.MIRTMLQGKLHRVKVTHADLHYEG.S	0	-	0	26	18	6.5141e-09	0	0
C:\Users\KyowonJeong\Desktop\flashida\msalign\apr23\new\Eclip_1481_MB_ms2.msalign	715	6413	HCD	6413	1474.46	49	8	5092.77	5092.77	108	780500	-1000	sp|P68191|SRA_ECOLI	Stationary-phase-induced ribosome-associated protein OS=Escherichia coli (strain K12) OX=83333 GN=sra PE=1 SV=1	1	45	.MKSNRQARHILGLDHKISNQRKIVTEGDKSSVVNNPTGRKRPAEK.	0	-	0	7	5	0.0003298	0	0
C:\Users\KyowonJeong\Desktop\flashida\msalign\apr23\new\Eclip_1481_MB_ms2.msalign	716	6415	HCD	6415	1475.11	58	6	4361.45	4361.45	40	1829000	-1000	sp|P0A7Q6|RL36_ECOLI	50S ribosomal protein L36 OS=Escherichia coli (strain K12) OX=83333 GN=rpmJ PE=1 SV=1	1	38	.MKVRASVKKLCRNCKIVKRDGVIRVICSAEPKHKQRQG.	0	-	0	5	5	0.00064304	0	0
C:\Users\KyowonJeong\Desktop\flashida\msalign\apr23\new\Eclip_1481_MB_ms2.msalign	717	6417	HCD	6417	1475.89	14	4	1997.03	1997.03	876	468500	-1000	sp|P00968|CARB_ECOLI	Carbamoyl-phosphate synthase large chain OS=Escherichia coli (strain K12) OX=83333 GN=carB PE=1 SV=2	1056	1073	N.ADATEKVISVQEMHAQIK.	0	-	0	6	6	0.000284327	0	0
C:\Users\KyowonJeong\Desktop\flashida\msalign\apr23\new\Eclip_1481_MB_ms2.msalign	718	6418	HCD	6418	1476.5	32	4	2322.15	2322.14	1158	270200	-1000	sp|P0A7U3|RS19_ECOLI	30S ribosomal protein S19 OS=Escherichia coli (strain K12) OX=83333 GN=rpsS PE=1 SV=2	62	81	F.VTD(EM)[15.9907]VGHKLGEFAPTRTYR.G	1	-	0	13	10	0.0179865	0	0
C:\Users\KyowonJeong\Desktop\flashida\msalign\apr23\new\Eclip_1481_MB_ms2.msalign	719	6420	HCD	6420	1477.15	61	6	4361.45	4361.45	40	1389000	-1000	sp|P0A7Q6|RL36_ECOLI	50S ribosomal protein L36 OS=Escherichia coli (strain K12) OX=83333 GN=rpmJ PE=1 SV=1	1	38	.MKVRASVKKLCRNCKIVKRDGVIRVICSAEPKHKQRQG.	0	-	0	6	6	9.715e-05	0	0
C:\Users\KyowonJeong\Desktop\flashida\msalign\apr23\new\Eclip_1481_MB_ms2.msalign	720	6422	HCD	6422	1477.89	60	4	3048.56	3048.56	533	1394000	-1000	sp|P21513|RNE_ECOLI	Ribonuclease E OS=Escherichia coli (strain K12) OX=83333 GN=rne PE=1 SV=6	694	719	E.AKALNVEEQSVQETEQEERVRPVQPR.R	0	-	0	21	16	6.68248e-09	0	0
C:\Users\KyowonJeong\Desktop\flashida\msalign\apr23\new\Eclip_1481_MB_ms2.msalign	721	6423	HCD	6423	1478.54	69	6	4361.45	4361.45	40	956600	-1000	sp|P0A7Q6|RL36_ECOLI	50S ribosomal protein L36 OS=Escherichia coli (strain K12) OX=83333 GN=rpmJ PE=1 SV=1	1	38	.MKVRASVKKLCRNCKIVKRDGVIRVICSAEPKHKQRQG.	0	-	0	8	7	1.90366e-05	0	0
C:\Users\KyowonJeong\Desktop\flashida\msalign\apr23\new\Eclip_1481_MB_ms2.msalign	722	6426	HCD	6426	1479.81	45	5	3211.66	3211.66	1124	545300	-1000	sp|P0A6X7|IHFA_ECOLI	Integration host factor subunit alpha OS=Escherichia coli (strain K12) OX=83333 GN=ihfA PE=1 SV=1	49	76	G.FGNFDLRDKNQRPGRNPKTGEDIPITAR.R	0	-	0	10	7	0.0160076	0	0
C:\Users\KyowonJeong\Desktop\flashida\msalign\apr23\new\Eclip_1481_MB_ms2.msalign	723	6429	HCD	6429	1481.2	64	6	4361.45	4361.45	40	1066000	-1000	sp|P0A7Q6|RL36_ECOLI	50S ribosomal protein L36 OS=Escherichia coli (strain K12) OX=83333 GN=rpmJ PE=1 SV=1	1	38	.MKVRASVKKLCRNCKIVKRDGVIRVICSAEPKHKQRQG.	0	-	0	5	5	0.00101452	0	0
C:\Users\KyowonJeong\Desktop\flashida\msalign\apr23\new\Eclip_1481_MB_ms2.msalign	724	6434	HCD	6434	1483.25	59	5	3212.67	3211.66	1124	464300	-1000	sp|P0A6X7|IHFA_ECOLI	Integration host factor subunit alpha OS=Escherichia coli (strain K12) OX=83333 GN=ihfA PE=1 SV=1	49	76	G.FGNFDLRDKNQRPGRNPKTGEDIPITAR.R	0	-	0	12	9	5.90432e-05	0	0
C:\Users\KyowonJeong\Desktop\flashida\msalign\apr23\new\Eclip_1481_MB_ms2.msalign	725	6437	HCD	6437	1484.52	71	6	4361.45	4361.45	40	584000	-1000	sp|P0A7Q6|RL36_ECOLI	50S ribosomal protein L36 OS=Escherichia coli (strain K12) OX=83333 GN=rpmJ PE=1 SV=1	1	38	.MKVRASVKKLCRNCKIVKRDGVIRVICSAEPKHKQRQG.	0	-	0	10	10	2.1128e-07	0	0
C:\Users\KyowonJeong\Desktop\flashida\msalign\apr23\new\Eclip_1481_MB_ms2.msalign	726	6439	HCD	6439	1485.3	63	4	3048.56	3048.56	533	1206000	-1000	sp|P21513|RNE_ECOLI	Ribonuclease E OS=Escherichia coli (strain K12) OX=83333 GN=rne PE=1 SV=6	694	719	E.AKALNVEEQSVQETEQEERVRPVQPR.R	0	-	0	21	14	7.84053e-09	0	0
C:\Users\KyowonJeong\Desktop\flashida\msalign\apr23\new\Eclip_1481_MB_ms2.msalign	727	6443	HCD	6443	1487.19	77	8	5092.77	5092.77	108	820400	-1000	sp|P68191|SRA_ECOLI	Stationary-phase-induced ribosome-associated protein OS=Escherichia coli (strain K12) OX=83333 GN=sra PE=1 SV=1	1	45	.MKSNRQARHILGLDHKISNQRKIVTEGDKSSVVNNPTGRKRPAEK.	0	-	0	9	6	0.00022696	0	0
C:\Users\KyowonJeong\Desktop\flashida\msalign\apr23\new\Eclip_1481_MB_ms2.msalign	728	6445	HCD	6445	1488	75	5	3211.66	3211.66	1124	1178000	-1000	sp|P0A6X7|IHFA_ECOLI	Integration host factor subunit alpha OS=Escherichia coli (strain K12) OX=83333 GN=ihfA PE=1 SV=1	49	76	G.FGNFDLRDKNQRPGRNPKTGEDIPITAR.R	0	-	0	12	10	0.000732415	0	0
C:\Users\KyowonJeong\Desktop\flashida\msalign\apr23\new\Eclip_1481_MB_ms2.msalign	729	6449	HCD	6449	1489.95	53	4	3048.56	3048.56	533	1387000	-1000	sp|P21513|RNE_ECOLI	Ribonuclease E OS=Escherichia coli (strain K12) OX=83333 GN=rne PE=1 SV=6	694	719	E.AKALNVEEQSVQETEQEERVRPVQPR.R	0	-	0	24	16	1.45142e-11	0	0
C:\Users\KyowonJeong\Desktop\flashida\msalign\apr23\new\Eclip_1481_MB_ms2.msalign	730	6451	HCD	6451	1490.79	59	11	6494.44	6494.43	456	462400	-1000	sp|P0A7N4|RL32_ECOLI	50S ribosomal protein L32 OS=Escherichia coli (strain K12) OX=83333 GN=rpmF PE=1 SV=2	2	57	M.AVQQNKPTRSKRGMRRSHDALTAVTSLSVDKTSGEK(HLRHHITADGYYRGRKVIAK)[183.0340].	1	-	0	14	7	0.00166275	0	0
C:\Users\KyowonJeong\Desktop\flashida\msalign\apr23\new\Eclip_1481_MB_ms2.msalign	731	6452	HCD	6452	1491.45	67	7	4376.44	4376.43	699	546500	-1000	sp|P0A7Q6|RL36_ECOLI	50S ribosomal protein L36 OS=Escherichia coli (strain K12) OX=83333 GN=rpmJ PE=1 SV=1	1	38	.(MKVRASVKK)[14.9777]LCRNCKIVKRDGVIRVICSAEPKHKQRQG.	1	-	0	7	5	0.00524216	0	0
C:\Users\KyowonJeong\Desktop\flashida\msalign\apr23\new\Eclip_1481_MB_ms2.msalign	732	6455	HCD	6455	1492.8	132	5	3211.66	3211.66	1124	1570000	-1000	sp|P0A6X7|IHFA_ECOLI	Integration host factor subunit alpha OS=Escherichia coli (strain K12) OX=83333 GN=ihfA PE=1 SV=1	49	76	G.FGNFDLRDKNQRPGRNPKTGEDIPITAR.R	0	-	0	17	9	0.473913	0.00522648	0
C:\Users\KyowonJeong\Desktop\flashida\msalign\apr23\new\Eclip_1481_MB_ms2.msalign	733	6457	HCD	6457	1493.59	64	7	6327.4	6327.38	236	5639000	-1000	sp|P0A7N4|RL32_ECOLI	50S ribosomal protein L32 OS=Escherichia coli (strain K12) OX=83333 GN=rpmF PE=1 SV=2	2	57	M.(A)[Acetyl]VQQNK(PTRSKRGMRRSHD)[-26.0203]ALTAVTSLSVDKTSGEKHLRHHITADGYYRGRKVIAK.	1	-	0	19	17	3.27818e-10	0	0
C:\Users\KyowonJeong\Desktop\flashida\msalign\apr23\new\Eclip_1481_MB_ms2.msalign	734	6458	HCD	6458	1494.22	137	5	3211.66	3211.66	1124	1738000	-1000	sp|P0A6X7|IHFA_ECOLI	Integration host factor subunit alpha OS=Escherichia coli (strain K12) OX=83333 GN=ihfA PE=1 SV=1	49	76	G.FGNFDLRDKNQRPGRNPKTGEDIPITAR.R	0	-	0	18	14	4.91255e-05	0	0
C:\Users\KyowonJeong\Desktop\flashida\msalign\apr23\new\Eclip_1481_MB_ms2.msalign	735	6461	HCD	6461	1495.48	34	4	3048.56	3048.56	533	20780000	-1000	sp|P21513|RNE_ECOLI	Ribonuclease E OS=Escherichia coli (strain K12) OX=83333 GN=rne PE=1 SV=6	694	719	E.AKALNVEEQSVQETEQEERVRPVQPR.R	0	-	0	13	11	8.8206e-09	0	0
C:\Users\KyowonJeong\Desktop\flashida\msalign\apr23\new\Eclip_1481_MB_ms2.msalign	736	6463	HCD	6463	1496.26	148	6	4361.45	4361.45	40	2584000	-1000	sp|P0A7Q6|RL36_ECOLI	50S ribosomal protein L36 OS=Escherichia coli (strain K12) OX=83333 GN=rpmJ PE=1 SV=1	1	38	.MKVRASVKKLCRNCKIVKRDGVIRVICSAEPKHKQRQG.	0	-	0	21	17	1.93322e-12	0	0
C:\Users\KyowonJeong\Desktop\flashida\msalign\apr23\new\Eclip_1481_MB_ms2.msalign	737	6464	HCD	6464	1496.87	61	9	6495.44	6495.42	456	968600	-1000	sp|P0A7N4|RL32_ECOLI	50S ribosomal protein L32 OS=Escherichia coli (strain K12) OX=83333 GN=rpmF PE=1 SV=2	2	57	M.AVQQNKPTRSKRGMRRSHDALTAVTSLSVDKTSGEKHLRHHI(TADGYYRGRKVIAK)[184.0306].	1	-	0	10	7	0.000286121	0	0
C:\Users\KyowonJeong\Desktop\flashida\msalign\apr23\new\Eclip_1481_MB_ms2.msalign	738	6467	HCD	6467	1498.14	410	11	6311.4	6311.39	129	48750000	-1000	sp|P0A7N4|RL32_ECOLI	50S ribosomal protein L32 OS=Escherichia coli (strain K12) OX=83333 GN=rpmF PE=1 SV=2	2	57	M.AVQQNKPTRSKRGMRRSHDALTAVTSLSVDKTSGEKHLRHHITADGYYRGRKVIAK.	0	-	0	67	30	1.32026e-14	0	0
C:\Users\KyowonJeong\Desktop\flashida\msalign\apr23\new\Eclip_1481_MB_ms2.msalign	739	6469	HCD	6469	1498.6	132	5	3211.66	3211.66	1124	13260000	-1000	sp|P0A6X7|IHFA_ECOLI	Integration host factor subunit alpha OS=Escherichia coli (strain K12) OX=83333 GN=ihfA PE=1 SV=1	49	76	G.FGNFDLRDKNQRPGRNPKTGEDIPITAR.R	0	-	0	19	13	0.000191795	0	0
C:\Users\KyowonJeong\Desktop\flashida\msalign\apr23\new\Eclip_1481_MB_ms2.msalign	740	6470	HCD	6470	1499.24	268	8	4361.45	4361.45	40	6970000	-1000	sp|P0A7Q6|RL36_ECOLI	50S ribosomal protein L36 OS=Escherichia coli (strain K12) OX=83333 GN=rpmJ PE=1 SV=1	1	38	.MKVRASVKKLCRNCKIVKRDGVIRVICSAEPKHKQRQG.	0	-	0	27	21	3.3362e-14	0	0
C:\Users\KyowonJeong\Desktop\flashida\msalign\apr23\new\Eclip_1481_MB_ms2.msalign	741	6471	HCD	6471	1499.86	355	9	6311.4	6311.39	129	64190000	-1000	sp|P0A7N4|RL32_ECOLI	50S ribosomal protein L32 OS=Escherichia coli (strain K12) OX=83333 GN=rpmF PE=1 SV=2	2	57	M.AVQQNKPTRSKRGMRRSHDALTAVTSLSVDKTSGEKHLRHHITADGYYRGRKVIAK.	0	-	0	73	41	1.03614e-19	0	0
C:\Users\KyowonJeong\Desktop\flashida\msalign\apr23\new\Eclip_1481_MB_ms2.msalign	742	6473	HCD	6473	1500.51	198	7	4376.44	4376.46	699	2718000	-1000	sp|P0A7Q6|RL36_ECOLI	50S ribosomal protein L36 OS=Escherichia coli (strain K12) OX=83333 GN=rpmJ PE=1 SV=1	1	38	.MKVRASV(K)[15.0100]KLCRNCKIVKRDGVIRVICSAEPKHKQRQG.	1	-	0	13	10	0.000129732	0	0
C:\Users\KyowonJeong\Desktop\flashida\msalign\apr23\new\Eclip_1481_MB_ms2.msalign	743	6475	HCD	6475	1501.24	428	10	6311.4	6311.39	129	43450000	-1000	sp|P0A7N4|RL32_ECOLI	50S ribosomal protein L32 OS=Escherichia coli (strain K12) OX=83333 GN=rpmF PE=1 SV=2	2	57	M.AVQQNKPTRSKRGMRRSHDALTAVTSLSVDKTSGEKHLRHHITADGYYRGRKVIAK.	0	-	0	76	39	1.97594e-18	0	0
C:\Users\KyowonJeong\Desktop\flashida\msalign\apr23\new\Eclip_1481_MB_ms2.msalign	744	6476	HCD	6476	1501.9	158	6	4377.45	4377.44	699	2120000	-1000	sp|P0A7Q6|RL36_ECOLI	50S ribosomal protein L36 OS=Escherichia coli (strain K12) OX=83333 GN=rpmJ PE=1 SV=1	1	38	.(MKVRASVKKLCRNCKIVKR)[15.9878]DGVIRVICSAEPKHKQRQG.	1	-	0	18	15	1.87782e-09	0	0
C:\Users\KyowonJeong\Desktop\flashida\msalign\apr23\new\Eclip_1481_MB_ms2.msalign	745	6479	HCD	6479	1503.17	200	6	4360.45	4361.45	40	13250000	-1000	sp|P0A7Q6|RL36_ECOLI	50S ribosomal protein L36 OS=Escherichia coli (strain K12) OX=83333 GN=rpmJ PE=1 SV=1	1	38	.MKVRASVKKLCRNCKIVKRDGVIRVICSAEPKHKQRQG.	0	-	0	24	18	1.59982e-14	0	0
C:\Users\KyowonJeong\Desktop\flashida\msalign\apr23\new\Eclip_1481_MB_ms2.msalign	746	6481	HCD	6481	1503.9	209	5	2832.5	2832.5	314	2243000	-1000	sp|P0A790|PAND_ECOLI	Aspartate 1-decarboxylase OS=Escherichia coli (strain K12) OX=83333 GN=panD PE=1 SV=1	1	24	.MIRTMLQGKLHRVKVTHADLHYEG.S	0	-	0	31	22	3.35512e-10	0	0
C:\Users\KyowonJeong\Desktop\flashida\msalign\apr23\new\Eclip_1481_MB_ms2.msalign	747	6482	HCD	6482	1504.55	13	7	7833.78	7833.78	1055	730000	-1000	sp|P69425|TATB_ECOLI	Sec-independent protein translocase protein TatB OS=Escherichia coli (strain K12) OX=83333 GN=tatB PE=1 SV=1	96	171	S.YVANDPEKASDEAHTIHNPVVKDNEAAHEGVTPAAAQTQASSPEQKPETTPEPVVKPAADAEPKTAAPSPSSSDKP.	0	-	0	5	5	1.03019e-05	0	0
C:\Users\KyowonJeong\Desktop\flashida\msalign\apr23\new\Eclip_1481_MB_ms2.msalign	748	6485	HCD	6485	1505.83	206	6	4360.44	4361.45	40	11430000	-1000	sp|P0A7Q6|RL36_ECOLI	50S ribosomal protein L36 OS=Escherichia coli (strain K12) OX=83333 GN=rpmJ PE=1 SV=1	1	38	.MKVRASVKKLCRNCKIVKRDGVIRVICSAEPKHKQRQG.	0	-	0	35	25	5.538e-23	0	0
C:\Users\KyowonJeong\Desktop\flashida\msalign\apr23\new\Eclip_1481_MB_ms2.msalign	749	6487	HCD	6487	1506.56	165	5	3265.63	3265.62	326	815200	-1000	sp|P0ACF8|HNS_ECOLI	DNA-binding protein H-NS OS=Escherichia coli (strain K12) OX=83333 GN=hns PE=1 SV=2	90	118	K.RAQRPAKYSYVDENGETKTWTGQGRTPAV.I	0	-	0	29	26	1.55641e-15	0	0
C:\Users\KyowonJeong\Desktop\flashida\msalign\apr23\new\Eclip_1481_MB_ms2.msalign	750	6489	HCD	6489	1507.82	49	5	3892.04	3893.04	1038	365800	-1000	sp|P02929|TONB_ECOLI	Protein TonB OS=Escherichia coli (strain K12) OX=83333 GN=tonB PE=1 SV=2	105	140	K.KVQEQPKRDVKPVESRPASPFENTAPARLTSSTATA.A	0	-	0	10	9	6.28186e-06	0	0
C:\Users\KyowonJeong\Desktop\flashida\msalign\apr23\new\Eclip_1481_MB_ms2.msalign	751	6493	HCD	6493	1509.2	362	10	6311.4	6311.39	129	16430000	-1000	sp|P0A7N4|RL32_ECOLI	50S ribosomal protein L32 OS=Escherichia coli (strain K12) OX=83333 GN=rpmF PE=1 SV=2	2	57	M.AVQQNKPTRSKRGMRRSHDALTAVTSLSVDKTSGEKHLRHHITADGYYRGRKVIAK.	0	-	0	63	33	1.4091e-16	0	0
C:\Users\KyowonJeong\Desktop\flashida\msalign\apr23\new\Eclip_1481_MB_ms2.msalign	752	6494	HCD	6494	1509.86	229	5	2597.44	2597.44	696	38800000	-1000	sp|P0ACF4|DBHB_ECOLI	DNA-binding protein HU-beta OS=Escherichia coli (strain K12) OX=83333 GN=hupB PE=1 SV=1	59	83	R.TGRNPQTGKEITIAAAKVPSFRAGK.A	0	-	0	34	24	1.74706e-09	0	0
C:\Users\KyowonJeong\Desktop\flashida\msalign\apr23\new\Eclip_1481_MB_ms2.msalign	753	6495	HCD	6495	1510.47	151	10	6510.43	6510.46	1317	1208000	-1000	sp|P0A7N4|RL32_ECOLI	50S ribosomal protein L32 OS=Escherichia coli (strain K12) OX=83333 GN=rpmF PE=1 SV=2	2	57	M.AV(QQNKPTRSKRGMRR)[199.0690]SHDALTAVTSLSVDKTSGEKHLRHHITADGYYRGRKVIAK.	1	-	0	13	9	0.00262128	0	0
C:\Users\KyowonJeong\Desktop\flashida\msalign\apr23\new\Eclip_1481_MB_ms2.msalign	754	6497	HCD	6497	1511.13	218	5	3265.63	3265.62	326	8940000	-1000	sp|P0ACF8|HNS_ECOLI	DNA-binding protein H-NS OS=Escherichia coli (strain K12) OX=83333 GN=hns PE=1 SV=2	90	118	K.RAQRPAKYSYVDENGETKTWTGQGRTPAV.I	0	-	0	35	25	7.79713e-16	0	0
C:\Users\KyowonJeong\Desktop\flashida\msalign\apr23\new\Eclip_1481_MB_ms2.msalign	755	6499	HCD	6499	1511.86	373	8	4361.45	4361.45	40	13250000	-1000	sp|P0A7Q6|RL36_ECOLI	50S ribosomal protein L36 OS=Escherichia coli (strain K12) OX=83333 GN=rpmJ PE=1 SV=1	1	38	.MKVRASVKKLCRNCKIVKRDGVIRVICSAEPKHKQRQG.	0	-	0	48	29	1.34508e-14	0	0
C:\Users\KyowonJeong\Desktop\flashida\msalign\apr23\new\Eclip_1481_MB_ms2.msalign	756	6500	HCD	6500	1512.51	224	9	6311.4	6311.39	129	13580000	-1000	sp|P0A7N4|RL32_ECOLI	50S ribosomal protein L32 OS=Escherichia coli (strain K12) OX=83333 GN=rpmF PE=1 SV=2	2	57	M.AVQQNKPTRSKRGMRRSHDALTAVTSLSVDKTSGEKHLRHHITADGYYRGRKVIAK.	0	-	0	51	33	7.5516e-20	0	0
C:\Users\KyowonJeong\Desktop\flashida\msalign\apr23\new\Eclip_1481_MB_ms2.msalign	757	6501	HCD	6501	1513.12	100	9	6327.39	6327.4	236	2216000	-1000	sp|P0A7N4|RL32_ECOLI	50S ribosomal protein L32 OS=Escherichia coli (strain K12) OX=83333 GN=rpmF PE=1 SV=2	2	57	M.AVQ(QNKPTRSKRGMRRSHDALTA)[16.0043]VTSLSVDKTSGEKHLRHHITADGYYRGRKVIAK.	1	-	0	19	14	1.55637e-08	0	0
C:\Users\KyowonJeong\Desktop\flashida\msalign\apr23\new\Eclip_1481_MB_ms2.msalign	758	6503	HCD	6503	1513.78	110	9	5463.12	5463.12	941	2483000	-1000	sp|Q2EEQ2|RL362_ECOLI	50S ribosomal protein L36 2 OS=Escherichia coli (strain K12) OX=83333 GN=ykgO PE=1 SV=1	1	46	.MKVLNSLRTAKERHPDCQIVKRKGRLYVICKSNPRFKAVQGRKKKR.	0	-	0	10	7	0.007772	0	0
C:\Users\KyowonJeong\Desktop\flashida\msalign\apr23\new\Eclip_1481_MB_ms2.msalign	759	6505	HCD	6505	1514.51	77	5	4361.45	4361.45	40	19540000	-1000	sp|P0A7Q6|RL36_ECOLI	50S ribosomal protein L36 OS=Escherichia coli (strain K12) OX=83333 GN=rpmJ PE=1 SV=1	1	38	.MKVRASVKKLCRNCKIVKRDGVIRVICSAEPKHKQRQG.	0	-	0	16	13	1.88948e-09	0	0
C:\Users\KyowonJeong\Desktop\flashida\msalign\apr23\new\Eclip_1481_MB_ms2.msalign	760	6506	HCD	6506	1515.15	258	5	2832.5	2832.5	314	1902000	-1000	sp|P0A790|PAND_ECOLI	Aspartate 1-decarboxylase OS=Escherichia coli (strain K12) OX=83333 GN=panD PE=1 SV=1	1	24	.MIRTMLQGKLHRVKVTHADLHYEG.S	0	-	0	39	25	3.63337e-12	0	0
C:\Users\KyowonJeong\Desktop\flashida\msalign\apr23\new\Eclip_1481_MB_ms2.msalign	761	6509	HCD	6509	1516.42	198	11	6494.43	6494.42	456	5783000	-1000	sp|P0A7N4|RL32_ECOLI	50S ribosomal protein L32 OS=Escherichia coli (strain K12) OX=83333 GN=rpmF PE=1 SV=2	2	57	M.AVQQNKPTRSKRGMRRSHDALTAVTSLSVDKTSGEKHLRHHITAD(GYYRGRKVIAK)[183.0312].	1	-	0	42	20	1.21875e-09	0	0
C:\Users\KyowonJeong\Desktop\flashida\msalign\apr23\new\Eclip_1481_MB_ms2.msalign	762	6515	HCD	6515	1519.07	109	8	7920.82	7920.81	224	1035000	-1000	sp|P69425|TATB_ECOLI	Sec-independent protein translocase protein TatB OS=Escherichia coli (strain K12) OX=83333 GN=tatB PE=1 SV=1	95	171	R.SYVANDPEKASDEAHTIHNPVVKDNEAAHEGVTPAAAQTQASSPEQKPETTPEPVVKPAADAEPKTAAPSPSSSDKP.	0	-	0	39	24	6.00768e-19	0	0
C:\Users\KyowonJeong\Desktop\flashida\msalign\apr23\new\Eclip_1481_MB_ms2.msalign	763	6517	HCD	6517	1519.8	48	4	2046.92	2046.92	974	207700	-1000	sp|P11557|DAMX_ECOLI	Cell division protein DamX OS=Escherichia coli (strain K12) OX=83333 GN=damX PE=1 SV=2	1	17	.MDEFKPEDELKPDPSDR.R	0	-	0	6	5	0.00880595	0	0
C:\Users\KyowonJeong\Desktop\flashida\msalign\apr23\new\Eclip_1481_MB_ms2.msalign	764	6518	HCD	6518	1520.44	33	4	2778.39	2778.39	845	198100	-1000	sp|P21513|RNE_ECOLI	Ribonuclease E OS=Escherichia coli (strain K12) OX=83333 GN=rne PE=1 SV=6	697	719	A.LNVEEQSVQETEQEERVRPVQPR.R	0	-	0	13	10	6.00423e-08	0	0
C:\Users\KyowonJeong\Desktop\flashida\msalign\apr23\new\Eclip_1481_MB_ms2.msalign	765	6519	HCD	6519	1521.06	64	6	4469.48	4469.46	1368	595700	-1000	sp|P0A7Q6|RL36_ECOLI	50S ribosomal protein L36 OS=Escherichia coli (strain K12) OX=83333 GN=rpmJ PE=1 SV=1	1	38	.(MKVRASVKKLCRNCKIVKRDGVIRVIC)[108.0111]SAEPKHKQRQG.	1	-	0	6	5	0.00869116	0	0
C:\Users\KyowonJeong\Desktop\flashida\msalign\apr23\new\Eclip_1481_MB_ms2.msalign	766	6523	HCD	6523	1522.48	81	9	7920.83	7920.81	224	5388000	-1000	sp|P69425|TATB_ECOLI	Sec-independent protein translocase protein TatB OS=Escherichia coli (strain K12) OX=83333 GN=tatB PE=1 SV=1	95	171	R.SYVANDPEKASDEAHTIHNPVVKDNEAAHEGVTPAAAQTQASSPEQKPETTPEPVVKPAADAEPKTAAPSPSSSDKP.	0	-	0	26	18	6.04962e-15	0	0
C:\Users\KyowonJeong\Desktop\flashida\msalign\apr23\new\Eclip_1481_MB_ms2.msalign	767	6524	HCD	6524	1523.09	73	4	2046.92	2046.92	974	10500000	-1000	sp|P11557|DAMX_ECOLI	Cell division protein DamX OS=Escherichia coli (strain K12) OX=83333 GN=damX PE=1 SV=2	1	17	.MDEFKPEDELKPDPSDR.R	0	-	0	15	9	1.3541e-06	0	0
C:\Users\KyowonJeong\Desktop\flashida\msalign\apr23\new\Eclip_1481_MB_ms2.msalign	768	6525	HCD	6525	1523.71	23	5	3763.03	3763.02	1131	676900	-1000	sp|P0AFG8|ODP1_ECOLI	Pyruvate dehydrogenase E1 component OS=Escherichia coli (strain K12) OX=83333 GN=aceE PE=1 SV=2	376	411	K.KAQETKGKATVILAHTIKGYGMGDAAEGKNIAHQVK.K	0	-	0	8	8	5.53309e-05	0	0
C:\Users\KyowonJeong\Desktop\flashida\msalign\apr23\new\Eclip_1481_MB_ms2.msalign	769	6527	HCD	6527	1524.36	152	6	3938.15	3937.14	1565	948500	-1000	sp|P76535|MURQ_ECOLI	N-acetylmuramic acid 6-phosphate etherase OS=Escherichia coli (strain K12) OX=83333 GN=murQ PE=1 SV=1	264	298	N.CKTAIVMVLKNLDAAEAKKRLDQHGGFIRQVLDKE.	0	-	0	6	5	0.48705	0.00557297	0.0201954
C:\Users\KyowonJeong\Desktop\flashida\msalign\apr23\new\Eclip_1481_MB_ms2.msalign	770	6529	HCD	6529	1525.09	215	8	4361.45	4361.45	40	13000000	-1000	sp|P0A7Q6|RL36_ECOLI	50S ribosomal protein L36 OS=Escherichia coli (strain K12) OX=83333 GN=rpmJ PE=1 SV=1	1	38	.MKVRASVKKLCRNCKIVKRDGVIRVICSAEPKHKQRQG.	0	-	0	29	22	1.6957e-11	0	0
C:\Users\KyowonJeong\Desktop\flashida\msalign\apr23\new\Eclip_1481_MB_ms2.msalign	771	6535	HCD	6535	1527.78	78	5	3927.82	3927.81	335	1440000	-1000	sp|P0A6Y8|DNAK_ECOLI	Chaperone protein DnaK OS=Escherichia coli (strain K12) OX=83333 GN=dnaK PE=1 SV=2	603	638	A.QQQHAQQQTAGADASANNAKDDDVVDAEFEEVKDKK.	0	-	0	25	17	1.16125e-15	0	0
C:\Users\KyowonJeong\Desktop\flashida\msalign\apr23\new\Eclip_1481_MB_ms2.msalign	772	6537	HCD	6537	1529	28	6	3137.65	3137.65	1300	231800	-1000	sp|P68679|RS21_ECOLI	30S ribosomal protein S21 OS=Escherichia coli (strain K12) OX=83333 GN=rpsU PE=1 SV=2	21	46	K.RSCEKAGVLAEVRRREFYEKPTTERK.R	0	-	0	8	7	0.00182803	0	0
C:\Users\KyowonJeong\Desktop\flashida\msalign\apr23\new\Eclip_1481_MB_ms2.msalign	773	6539	HCD	6539	1529.66	113	5	3087.61	3087.61	574	27170000	-1000	sp|P77611|RSXC_ECOLI	Ion-translocating oxidoreductase complex subunit C OS=Escherichia coli (strain K12) OX=83333 GN=rsxC PE=1 SV=1	570	597	R.KLEQQQANAEPEQQVDPRKAAVEAAIAR.A	0	-	0	28	20	6.23812e-11	0	0
C:\Users\KyowonJeong\Desktop\flashida\msalign\apr23\new\Eclip_1481_MB_ms2.msalign	774	6541	HCD	6541	1530.39	104	4	2046.92	2046.92	974	2157000	-1000	sp|P11557|DAMX_ECOLI	Cell division protein DamX OS=Escherichia coli (strain K12) OX=83333 GN=damX PE=1 SV=2	1	17	.MDEFKPEDELKPDPSDR.R	0	-	0	13	9	5.96091e-05	0	0
C:\Users\KyowonJeong\Desktop\flashida\msalign\apr23\new\Eclip_1481_MB_ms2.msalign	775	6542	HCD	6542	1531.04	25	6	3136.65	3137.65	1300	203100000	-1000	sp|P68679|RS21_ECOLI	30S ribosomal protein S21 OS=Escherichia coli (strain K12) OX=83333 GN=rpsU PE=1 SV=2	21	46	K.RSCEKAGVLAEVRRREFYEKPTTERK.R	0	-	0	7	6	0.00162938	0	0
C:\Users\KyowonJeong\Desktop\flashida\msalign\apr23\new\Eclip_1481_MB_ms2.msalign	776	6545	HCD	6545	1532.31	145	4	2317.04	2317.03	1380	850200	-1000	sp|P0CE47|EFTU1_ECOLI	Elongation factor Tu 1 OS=Escherichia coli (strain K12) OX=83333 GN=tufA PE=1 SV=1	39	59	K.TYGGAARAFDQ(I)[37.9409]DNAPEEKAR.G	1	-	0	17	14	0.0110386	0	0
C:\Users\KyowonJeong\Desktop\flashida\msalign\apr23\new\Eclip_1481_MB_ms2.msalign	777	6547	HCD	6547	1533.04	165	8	4361.45	4361.45	40	8105000	-1000	sp|P0A7Q6|RL36_ECOLI	50S ribosomal protein L36 OS=Escherichia coli (strain K12) OX=83333 GN=rpmJ PE=1 SV=1	1	38	.MKVRASVKKLCRNCKIVKRDGVIRVICSAEPKHKQRQG.	0	-	0	20	14	9.1766e-08	0	0
C:\Users\KyowonJeong\Desktop\flashida\msalign\apr23\new\Eclip_1481_MB_ms2.msalign	778	6548	HCD	6548	1533.67	109	8	6311.39	6311.39	129	10420000	-1000	sp|P0A7N4|RL32_ECOLI	50S ribosomal protein L32 OS=Escherichia coli (strain K12) OX=83333 GN=rpmF PE=1 SV=2	2	57	M.AVQQNKPTRSKRGMRRSHDALTAVTSLSVDKTSGEKHLRHHITADGYYRGRKVIAK.	0	-	0	33	22	4.2812e-14	0	0
C:\Users\KyowonJeong\Desktop\flashida\msalign\apr23\new\Eclip_1481_MB_ms2.msalign	779	6549	HCD	6549	1534.29	110	11	6494.44	6494.42	456	1430000	-1000	sp|P0A7N4|RL32_ECOLI	50S ribosomal protein L32 OS=Escherichia coli (strain K12) OX=83333 GN=rpmF PE=1 SV=2	2	57	M.AVQQNKPTRSKRGMRRSHDALTAVTSLSVDKTSGE(KHLRHHITADGYYRGRKVIAK)[183.0291].	1	-	0	19	10	7.1132e-05	0	0
C:\Users\KyowonJeong\Desktop\flashida\msalign\apr23\new\Eclip_1481_MB_ms2.msalign	780	6551	HCD	6551	1534.95	90	5	2832.51	2832.5	314	867800	-1000	sp|P0A790|PAND_ECOLI	Aspartate 1-decarboxylase OS=Escherichia coli (strain K12) OX=83333 GN=panD PE=1 SV=1	1	24	.MIRTMLQGKLHRVKVTHADLHYEG.S	0	-	0	27	19	8.68398e-09	0	0
C:\Users\KyowonJeong\Desktop\flashida\msalign\apr23\new\Eclip_1481_MB_ms2.msalign	781	6553	HCD	6553	1535.67	122	6	4019.07	4019.07	777	1767000	-1000	sp|P60438|RL3_ECOLI	50S ribosomal protein L3 OS=Escherichia coli (strain K12) OX=83333 GN=rplC PE=1 SV=1	124	159	K.RWNFRTQDATHGNSLSHRVPGSIGQN(Q)[14.0160]TPGKVFKGK.K	1	-	0	31	20	1.40713e-08	0	0
C:\Users\KyowonJeong\Desktop\flashida\msalign\apr23\new\Eclip_1481_MB_ms2.msalign	782	6554	HCD	6554	1536.33	210	9	6311.39	6311.39	129	12600000	-1000	sp|P0A7N4|RL32_ECOLI	50S ribosomal protein L32 OS=Escherichia coli (strain K12) OX=83333 GN=rpmF PE=1 SV=2	2	57	M.AVQQNKPTRSKRGMRRSHDALTAVTSLSVDKTSGEKHLRHHITADGYYRGRKVIAK.	0	-	0	54	32	3.3684e-18	0	0
C:\Users\KyowonJeong\Desktop\flashida\msalign\apr23\new\Eclip_1481_MB_ms2.msalign	783	6555	HCD	6555	1536.94	78	4	2317.04	2317.04	1380	4002000	-1000	sp|P0CE47|EFTU1_ECOLI	Elongation factor Tu 1 OS=Escherichia coli (strain K12) OX=83333 GN=tufA PE=1 SV=1	39	59	K.TYGGAARAFDQI(D)[37.9467]NAPEEKAR.G	1	-	0	11	11	0.685971	0.00693481	0
C:\Users\KyowonJeong\Desktop\flashida\msalign\apr23\new\Eclip_1481_MB_ms2.msalign	784	6560	HCD	6560	1538.98	168	10	6327.39	6327.38	236	2383000	-1000	sp|P0A7N4|RL32_ECOLI	50S ribosomal protein L32 OS=Escherichia coli (strain K12) OX=83333 GN=rpmF PE=1 SV=2	2	57	M.AV(Q)[15.9931]QNKPTRSKRGMRRSHDALTAVTSLSVDKTSGEKHLRHHITADGYYRGRKVIAK.	1	-	0	38	25	6.81359e-15	0	0
C:\Users\KyowonJeong\Desktop\flashida\msalign\apr23\new\Eclip_1481_MB_ms2.msalign	785	6561	HCD	6561	1539.59	80	5	2833.51	2832.5	314	460500	-1000	sp|P0A790|PAND_ECOLI	Aspartate 1-decarboxylase OS=Escherichia coli (strain K12) OX=83333 GN=panD PE=1 SV=1	1	24	.MIRTMLQGKLHRVKVTHADLHYEG.S	0	-	0	22	14	2.44511e-14	0	0
C:\Users\KyowonJeong\Desktop\flashida\msalign\apr23\new\Eclip_1481_MB_ms2.msalign	786	6563	HCD	6563	1540.25	221	9	6311.39	6311.39	129	11650000	-1000	sp|P0A7N4|RL32_ECOLI	50S ribosomal protein L32 OS=Escherichia coli (strain K12) OX=83333 GN=rpmF PE=1 SV=2	2	57	M.AVQQNKPTRSKRGMRRSHDALTAVTSLSVDKTSGEKHLRHHITADGYYRGRKVIAK.	0	-	0	56	32	4.9698e-19	0	0
C:\Users\KyowonJeong\Desktop\flashida\msalign\apr23\new\Eclip_1481_MB_ms2.msalign	787	6565	HCD	6565	1540.98	64	5	4019.08	4019.08	777	2189000	-1000	sp|P60438|RL3_ECOLI	50S ribosomal protein L3 OS=Escherichia coli (strain K12) OX=83333 GN=rplC PE=1 SV=1	124	159	K.RWNFRTQDATHGNSLSHRVPGSIGQN(Q)[14.0175]TPGKVFKGK.K	1	-	0	20	14	7.90498e-05	0	0
C:\Users\KyowonJeong\Desktop\flashida\msalign\apr23\new\Eclip_1481_MB_ms2.msalign	788	6569	HCD	6569	1542.9	131	8	6311.4	6311.39	129	12020000	-1000	sp|P0A7N4|RL32_ECOLI	50S ribosomal protein L32 OS=Escherichia coli (strain K12) OX=83333 GN=rpmF PE=1 SV=2	2	57	M.AVQQNKPTRSKRGMRRSHDALTAVTSLSVDKTSGEKHLRHHITADGYYRGRKVIAK.	0	-	0	42	27	2.1698e-15	0	0
C:\Users\KyowonJeong\Desktop\flashida\msalign\apr23\new\Eclip_1481_MB_ms2.msalign	789	6571	HCD	6571	1543.63	253	12	6311.39	6311.39	129	13260000	-1000	sp|P0A7N4|RL32_ECOLI	50S ribosomal protein L32 OS=Escherichia coli (strain K12) OX=83333 GN=rpmF PE=1 SV=2	2	57	M.AVQQNKPTRSKRGMRRSHDALTAVTSLSVDKTSGEKHLRHHITADGYYRGRKVIAK.	0	-	0	35	17	1.24324e-10	0	0
C:\Users\KyowonJeong\Desktop\flashida\msalign\apr23\new\Eclip_1481_MB_ms2.msalign	790	6577	HCD	6577	1546.33	98	6	4377.45	4377.44	699	1890000	-1000	sp|P0A7Q6|RL36_ECOLI	50S ribosomal protein L36 OS=Escherichia coli (strain K12) OX=83333 GN=rpmJ PE=1 SV=1	1	38	.MKVRASV(KKLCRNCKIVKRD)[15.9867]GVIRVICSAEPKHKQRQG.	1	-	0	10	10	4.04502e-06	0	0
C:\Users\KyowonJeong\Desktop\flashida\msalign\apr23\new\Eclip_1481_MB_ms2.msalign	791	6578	HCD	6578	1546.94	316	10	6311.39	6311.39	129	16280000	-1000	sp|P0A7N4|RL32_ECOLI	50S ribosomal protein L32 OS=Escherichia coli (strain K12) OX=83333 GN=rpmF PE=1 SV=2	2	57	M.AVQQNKPTRSKRGMRRSHDALTAVTSLSVDKTSGEKHLRHHITADGYYRGRKVIAK.	0	-	0	58	33	4.3376e-17	0	0
C:\Users\KyowonJeong\Desktop\flashida\msalign\apr23\new\Eclip_1481_MB_ms2.msalign	792	6583	HCD	6583	1548.94	195	8	4361.45	4361.45	40	9397000	-1000	sp|P0A7Q6|RL36_ECOLI	50S ribosomal protein L36 OS=Escherichia coli (strain K12) OX=83333 GN=rpmJ PE=1 SV=1	1	38	.MKVRASVKKLCRNCKIVKRDGVIRVICSAEPKHKQRQG.	0	-	0	32	21	1.23664e-12	0	0
C:\Users\KyowonJeong\Desktop\flashida\msalign\apr23\new\Eclip_1481_MB_ms2.msalign	793	6587	HCD	6587	1550.86	116	4	2020.12	2020.12	961	447100	-1000	sp|P60438|RL3_ECOLI	50S ribosomal protein L3 OS=Escherichia coli (strain K12) OX=83333 GN=rplC PE=1 SV=1	98	116	S.VELFADVKKVDVTGTSKGK.G	0	-	0	22	14	2.6941e-05	0	0
C:\Users\KyowonJeong\Desktop\flashida\msalign\apr23\new\Eclip_1481_MB_ms2.msalign	794	6590	HCD	6590	1552.23	40	5	4361.45	4361.45	40	6364000	-1000	sp|P0A7Q6|RL36_ECOLI	50S ribosomal protein L36 OS=Escherichia coli (strain K12) OX=83333 GN=rpmJ PE=1 SV=1	1	38	.MKVRASVKKLCRNCKIVKRDGVIRVICSAEPKHKQRQG.	0	-	0	9	6	3.4276e-06	0	0
C:\Users\KyowonJeong\Desktop\flashida\msalign\apr23\new\Eclip_1481_MB_ms2.msalign	795	6593	HCD	6593	1553.5	65	4	2279.09	2279.09	1426	8916000	-1000	sp|P0CE47|EFTU1_ECOLI	Elongation factor Tu 1 OS=Escherichia coli (strain K12) OX=83333 GN=tufA PE=1 SV=1	39	59	K.TYGGAARAFDQIDNAPEEKAR.G	0	-	0	10	7	0.0326374	0.000550863	0.00210674
C:\Users\KyowonJeong\Desktop\flashida\msalign\apr23\new\Eclip_1481_MB_ms2.msalign	796	6595	HCD	6595	1554.28	109	4	2020.12	2020.12	961	6787000	-1000	sp|P60438|RL3_ECOLI	50S ribosomal protein L3 OS=Escherichia coli (strain K12) OX=83333 GN=rplC PE=1 SV=1	98	116	S.VELFADVKKVDVTGTSKGK.G	0	-	0	21	14	1.36686e-05	0	0
C:\Users\KyowonJeong\Desktop\flashida\msalign\apr23\new\Eclip_1481_MB_ms2.msalign	797	6596	HCD	6596	1554.89	219	6	4361.45	4361.45	40	9602000	-1000	sp|P0A7Q6|RL36_ECOLI	50S ribosomal protein L36 OS=Escherichia coli (strain K12) OX=83333 GN=rpmJ PE=1 SV=1	1	38	.MKVRASVKKLCRNCKIVKRDGVIRVICSAEPKHKQRQG.	0	-	0	29	24	1.31198e-15	0	0
C:\Users\KyowonJeong\Desktop\flashida\msalign\apr23\new\Eclip_1481_MB_ms2.msalign	798	6599	HCD	6599	1556.16	225	12	6311.4	6311.39	129	13550000	-1000	sp|P0A7N4|RL32_ECOLI	50S ribosomal protein L32 OS=Escherichia coli (strain K12) OX=83333 GN=rpmF PE=1 SV=2	2	57	M.AVQQNKPTRSKRGMRRSHDALTAVTSLSVDKTSGEKHLRHHITADGYYRGRKVIAK.	0	-	0	30	16	4.1816e-10	0	0
C:\Users\KyowonJeong\Desktop\flashida\msalign\apr23\new\Eclip_1481_MB_ms2.msalign	799	6601	HCD	6601	1556.89	113	4	2020.12	2020.12	961	1574000	-1000	sp|P60438|RL3_ECOLI	50S ribosomal protein L3 OS=Escherichia coli (strain K12) OX=83333 GN=rplC PE=1 SV=1	98	116	S.VELFADVKKVDVTGTSKGK.G	0	-	0	21	15	1.1258e-06	0	0
C:\Users\KyowonJeong\Desktop\flashida\msalign\apr23\new\Eclip_1481_MB_ms2.msalign	800	6602	HCD	6602	1557.53	344	10	6311.4	6311.39	129	11670000	-1000	sp|P0A7N4|RL32_ECOLI	50S ribosomal protein L32 OS=Escherichia coli (strain K12) OX=83333 GN=rpmF PE=1 SV=2	2	57	M.AVQQNKPTRSKRGMRRSHDALTAVTSLSVDKTSGEKHLRHHITADGYYRGRKVIAK.	0	-	0	72	37	2.2792e-19	0	0
C:\Users\KyowonJeong\Desktop\flashida\msalign\apr23\new\Eclip_1481_MB_ms2.msalign	801	6605	HCD	6605	1558.8	473	7	4816.44	4816.44	194	6566000	-1000	sp|P21513|RNE_ECOLI	Ribonuclease E OS=Escherichia coli (strain K12) OX=83333 GN=rne PE=1 SV=6	680	719	R.SRRRNDDKRQAQQEAKALNVEEQSVQETEQEERVRPVQPR.R	0	-	0	56	42	1.12299e-18	0	0
C:\Users\KyowonJeong\Desktop\flashida\msalign\apr23\new\Eclip_1481_MB_ms2.msalign	802	6607	HCD	6607	1559.5	500	8	4816.45	4816.44	194	13750000	-1000	sp|P21513|RNE_ECOLI	Ribonuclease E OS=Escherichia coli (strain K12) OX=83333 GN=rne PE=1 SV=6	680	719	R.SRRRNDDKRQAQQEAKALNVEEQSVQETEQEERVRPVQPR.R	0	-	0	38	24	6.29135e-08	0	0
C:\Users\KyowonJeong\Desktop\flashida\msalign\apr23\new\Eclip_1481_MB_ms2.msalign	803	6608	HCD	6608	1560.08	94	5	2973.62	2973.61	1622	675200	-1000	sp|P77611|RSXC_ECOLI	Ion-translocating oxidoreductase complex subunit C OS=Escherichia coli (strain K12) OX=83333 GN=rsxC PE=1 SV=1	504	531	K.QAQATQPIVIKAGERPDNSAIIAAREAR.K	0	-	0	9	6	0.937461	0.00948767	0.0324427
C:\Users\KyowonJeong\Desktop\flashida\msalign\apr23\new\Eclip_1481_MB_ms2.msalign	804	6609	HCD	6609	1560.69	19	6	4600.59	4600.58	1236	541800	-1000	sp|P0AG55|RL6_ECOLI	50S ribosomal protein L6 OS=Escherichia coli (strain K12) OX=83333 GN=rplF PE=1 SV=2	138	177	D.KQVIGQVAADLRAYRRPEPYKGKGVRYADEVVRTKEAKKK.	0	-	0	5	5	0.00044352	0	0
C:\Users\KyowonJeong\Desktop\flashida\msalign\apr23\new\Eclip_1481_MB_ms2.msalign	805	6613	HCD	6613	1562.08	258	8	4361.45	4361.45	40	11140000	-1000	sp|P0A7Q6|RL36_ECOLI	50S ribosomal protein L36 OS=Escherichia coli (strain K12) OX=83333 GN=rpmJ PE=1 SV=1	1	38	.MKVRASVKKLCRNCKIVKRDGVIRVICSAEPKHKQRQG.	0	-	0	42	26	2.3602e-13	0	0
C:\Users\KyowonJeong\Desktop\flashida\msalign\apr23\new\Eclip_1481_MB_ms2.msalign	806	6614	HCD	6614	1562.72	475	7	4816.45	4816.44	194	167200000	-1000	sp|P21513|RNE_ECOLI	Ribonuclease E OS=Escherichia coli (strain K12) OX=83333 GN=rne PE=1 SV=6	680	719	R.SRRRNDDKRQAQQEAKALNVEEQSVQETEQEERVRPVQPR.R	0	-	0	61	44	1.03946e-19	0	0
C:\Users\KyowonJeong\Desktop\flashida\msalign\apr23\new\Eclip_1481_MB_ms2.msalign	807	6617	HCD	6617	1563.7	249	11	6494.42	6494.42	456	2334000	-1000	sp|P0A7N4|RL32_ECOLI	50S ribosomal protein L32 OS=Escherichia coli (strain K12) OX=83333 GN=rpmF PE=1 SV=2	2	57	M.AVQQNKPTRSKRGMRRSHDALTAVTSLSVDKTSG(EK)[183.0310]HLRHHITADGYYRGRKVIAK.	1	-	0	50	20	4.87872e-09	0	0
C:\Users\KyowonJeong\Desktop\flashida\msalign\apr23\new\Eclip_1481_MB_ms2.msalign	808	6619	HCD	6619	1564.43	30	4	3349.67	3349.67	1539	473400	-1000	sp|P0A9A6|FTSZ_ECOLI	Cell division protein FtsZ OS=Escherichia coli (strain K12) OX=83333 GN=ftsZ PE=1 SV=1	327	355	V.TNKQVQQPVMDRYQQHGMAPLTQEQKPVA.K	0	-	0	6	5	0.361768	0.00385154	0.0144928
C:\Users\KyowonJeong\Desktop\flashida\msalign\apr23\new\Eclip_1481_MB_ms2.msalign	809	6623	HCD	6623	1566.34	91	4	2472.29	2472.29	805	726100	-1000	sp|P0AA10|RL13_ECOLI	50S ribosomal protein L13 OS=Escherichia coli (strain K12) OX=83333 GN=rplM PE=1 SV=1	121	142	R.KLKVYAGNEHNHAAQQPQVLDI.	0	-	0	17	11	2.71818e-07	0	0
C:\Users\KyowonJeong\Desktop\flashida\msalign\apr23\new\Eclip_1481_MB_ms2.msalign	810	6625	HCD	6625	1567.07	204	11	6494.43	6494.42	456	6223000	-1000	sp|P0A7N4|RL32_ECOLI	50S ribosomal protein L32 OS=Escherichia coli (strain K12) OX=83333 GN=rpmF PE=1 SV=2	2	57	M.AVQQNKPTRSKRGMRRSHDALTAVTSLSVDKTSGEKHLRHHITAD(GYYRGRKVIAK)[183.0291].	1	-	0	39	17	9.68058e-09	0	0
C:\Users\KyowonJeong\Desktop\flashida\msalign\apr23\new\Eclip_1481_MB_ms2.msalign	811	6626	HCD	6626	1567.72	114	4	2472.29	2472.29	805	989100	-1000	sp|P0AA10|RL13_ECOLI	50S ribosomal protein L13 OS=Escherichia coli (strain K12) OX=83333 GN=rplM PE=1 SV=1	121	142	R.KLKVYAGNEHNHAAQQPQVLDI.	0	-	0	16	12	2.89832e-08	0	0
C:\Users\KyowonJeong\Desktop\flashida\msalign\apr23\new\Eclip_1481_MB_ms2.msalign	812	6627	HCD	6627	1568.33	62	4	2706.41	2707.41	422	402500	-1000	sp|P0A7J3|RL10_ECOLI	50S ribosomal protein L10 OS=Escherichia coli (strain K12) OX=83333 GN=rplJ PE=1 SV=2	27	51	V.VADSRGVTVDKMTELRKAGREAGVY.M	0	-	0	24	17	1.12254e-13	0	0
C:\Users\KyowonJeong\Desktop\flashida\msalign\apr23\new\Eclip_1481_MB_ms2.msalign	813	6629	HCD	6629	1568.99	500	7	4360.45	4361.45	40	8799000	-1000	sp|P0A7Q6|RL36_ECOLI	50S ribosomal protein L36 OS=Escherichia coli (strain K12) OX=83333 GN=rpmJ PE=1 SV=1	1	38	.MKVRASVKKLCRNCKIVKRDGVIRVICSAEPKHKQRQG.	0	-	0	13	10	0.0046576	0	0
C:\Users\KyowonJeong\Desktop\flashida\msalign\apr23\new\Eclip_1481_MB_ms2.msalign	814	6631	HCD	6631	1569.72	500	7	4361.45	4361.58	1490	8653000	-1000	sp|P0A7N9|RL33_ECOLI	50S ribosomal protein L33 OS=Escherichia coli (strain K12) OX=83333 GN=rpmG PE=1 SV=2	2	40	M.AKGIREKIKLVSSAGTGHF(YTTT)[-85.9241]KNKRTKPEKLELKKFD.P	1	-	0	18	13	0.13387	0.00178063	0.00675219
C:\Users\KyowonJeong\Desktop\flashida\msalign\apr23\new\Eclip_1481_MB_ms2.msalign	815	6632	HCD	6632	1570.36	317	8	5515.97	5515.96	1628	7225000	-1000	sp|P60723|RL4_ECOLI	50S ribosomal protein L4 OS=Escherichia coli (strain K12) OX=83333 GN=rplD PE=1 SV=1	35	86	A.YAAGARQGTRAQKTRAEVTGSGKKPWRQKGTGRARSGSIKSPIWRSGGVTFA.A	0	-	0	18	11	1.0137	0.00981912	0.0336294
C:\Users\KyowonJeong\Desktop\flashida\msalign\apr23\new\Eclip_1481_MB_ms2.msalign	816	6633	HCD	6633	1570.97	317	10	5995.4	5995.4	387	2328000	-1000	sp|P0A7N9|RL33_ECOLI	50S ribosomal protein L33 OS=Escherichia coli (strain K12) OX=83333 GN=rpmG PE=1 SV=2	2	53	M.AKGIREKIKLVSSAGTGHFYTTTKNKRTKPEKLELKKFDPVVRQHVIYKEAK.I	0	-	0	45	29	1.789e-14	0	0
C:\Users\KyowonJeong\Desktop\flashida\msalign\apr23\new\Eclip_1481_MB_ms2.msalign	817	6635	HCD	6635	1571.63	415	10	6009.42	6009.41	839	2136000	-1000	sp|P0A7N9|RL33_ECOLI	50S ribosomal protein L33 OS=Escherichia coli (strain K12) OX=83333 GN=rpmG PE=1 SV=2	1	53	.(MA)[-117.0267]KGIREKIKLVSSAGTGHFYTTTKNKRTKPEKLELKKFDPVVRQHVIYKEAK.I	1	-	0	43	24	5.58232e-08	0	0
C:\Users\KyowonJeong\Desktop\flashida\msalign\apr23\new\Eclip_1481_MB_ms2.msalign	818	6637	HCD	6637	1572.35	403	10	5995.41	5995.41	387	12650000	-1000	sp|P0A7N9|RL33_ECOLI	50S ribosomal protein L33 OS=Escherichia coli (strain K12) OX=83333 GN=rpmG PE=1 SV=2	2	55	M.AKGIREKIKLVSSAGTGHF(YTTTKNKRTKPEKLE)[-241.1734]LKKFDPVVRQHVIYKEAKIK.	1	-	0	27	18	2.50871e-06	0	0
C:\Users\KyowonJeong\Desktop\flashida\msalign\apr23\new\Eclip_1481_MB_ms2.msalign	819	6638	HCD	6638	1572.99	379	9	6009.43	6009.41	839	16920000	-1000	sp|P0A7N9|RL33_ECOLI	50S ribosomal protein L33 OS=Escherichia coli (strain K12) OX=83333 GN=rpmG PE=1 SV=2	2	53	M.(AKGIREKI)[14.0144]KLVSSAGTGHFYTTTKNKRTKPEKLELKKFDPVVRQHVIYKEAK.I	1	-	0	38	23	8.54415e-08	0	0
C:\Users\KyowonJeong\Desktop\flashida\msalign\apr23\new\Eclip_1481_MB_ms2.msalign	820	6639	HCD	6639	1573.6	500	10	6266.58	6266.61	675	227200000	-1000	sp|P0A7N9|RL33_ECOLI	50S ribosomal protein L33 OS=Escherichia coli (strain K12) OX=83333 GN=rpmG PE=1 SV=2	2	55	M.AKGIREKIKLVSSAGTGHF(YTTTKNKRTKPEK)[30.0328]LELKKFDPVVRQHVIYKEAKIK.	1	-	0	36	24	1.01493e-09	0	0
C:\Users\KyowonJeong\Desktop\flashida\msalign\apr23\new\Eclip_1481_MB_ms2.msalign	821	6641	HCD	6641	1574.13	500	10	6334.56	6334.65	505	483200	-1000	sp|P0A7N9|RL33_ECOLI	50S ribosomal protein L33 OS=Escherichia coli (strain K12) OX=83333 GN=rpmG PE=1 SV=2	2	55	M.AKGIREKIKLVSSAGTGHFYTTTKNKRTKPEKL(E)[98.0679]LKKFDPVVRQHVIYKEAKIK.	1	-	0	39	25	6.30194e-10	0	0
C:\Users\KyowonJeong\Desktop\flashida\msalign\apr23\new\Eclip_1481_MB_ms2.msalign	822	6643	HCD	6643	1574.85	486	9	6334.55	6334.67	505	22810000	-1000	sp|P0A7N9|RL33_ECOLI	50S ribosomal protein L33 OS=Escherichia coli (strain K12) OX=83333 GN=rpmG PE=1 SV=2	2	55	M.AKGIREKIKL(V)[98.0863]SSAGTGHFYTTTKNKRTKPEKLELKKFDPVVRQHVIYKEAKIK.	1	-	0	38	28	5.90938e-12	0	0
C:\Users\KyowonJeong\Desktop\flashida\msalign\apr23\new\Eclip_1481_MB_ms2.msalign	823	6644	HCD	6644	1575.21	500	10	6266.57	6266.6	675	27740000	-1000	sp|P0A7N9|RL33_ECOLI	50S ribosomal protein L33 OS=Escherichia coli (strain K12) OX=83333 GN=rpmG PE=1 SV=2	2	55	M.AKGIREKIKLVSSA(GT)[30.0180]GHFYTTTKNKRTKPEKLELKKFDPVVRQHVIYKEAKIK.	1	-	0	40	25	4.92885e-09	0	0
C:\Users\KyowonJeong\Desktop\flashida\msalign\apr23\new\Eclip_1481_MB_ms2.msalign	824	6645	HCD	6645	1575.45	500	10	6283.57	6283.76	830	14670000	-1000	sp|P0A7N9|RL33_ECOLI	50S ribosomal protein L33 OS=Escherichia coli (strain K12) OX=83333 GN=rpmG PE=1 SV=2	2	55	M.AKGIREKIKLVSSAGTGHFY(TTTKNKRTK)[47.1769]PEKLELKKFDPVVRQHVIYKEAKIK.	1	-	0	23	19	4.52306e-08	0	0
C:\Users\KyowonJeong\Desktop\flashida\msalign\apr23\new\Eclip_1481_MB_ms2.msalign	825	6647	HCD	6647	1575.98	340	10	6220.59	6220.53	1371	22710000	-1000	sp|P0A7N9|RL33_ECOLI	50S ribosomal protein L33 OS=Escherichia coli (strain K12) OX=83333 GN=rpmG PE=1 SV=2	2	55	M.(A)[Acetyl]KGIRE(KIKLV)[-58.0592]SSAGTGHFYTTTKNKRTKPEKLELKKFDPVVRQHVIYKEAKIK.	1	-	0	18	11	0.00905599	0	0
C:\Users\KyowonJeong\Desktop\flashida\msalign\apr23\new\Eclip_1481_MB_ms2.msalign	826	6649	HCD	6649	1576.7	500	10	6451.7	6451.73	483	19080000	-1000	sp|P0A7N9|RL33_ECOLI	50S ribosomal protein L33 OS=Escherichia coli (strain K12) OX=83333 GN=rpmG PE=1 SV=2	1	55	.(M)[84.1065]AKGIREKIKLVSSAGTGHFYTTTKNKRTKPEKLELKKFDPVVRQHVIYKEAKIK.	1	-	0	49	29	1.98382e-12	0	0
C:\Users\KyowonJeong\Desktop\flashida\msalign\apr23\new\Eclip_1481_MB_ms2.msalign	827	6650	HCD	6650	1577.34	220	10	6192.54	6192.55	1008	15120000	-1000	sp|P0A7N9|RL33_ECOLI	50S ribosomal protein L33 OS=Escherichia coli (strain K12) OX=83333 GN=rpmG PE=1 SV=2	1	55	.MAKGIREKIKLV(SSA)[-175.0743]GTGHFYTTTKNKRTKPEKLELKKFDPVVRQHVIYKEAKIK.	1	-	0	14	12	3.18344e-06	0	0
C:\Users\KyowonJeong\Desktop\flashida\msalign\apr23\new\Eclip_1481_MB_ms2.msalign	828	6651	HCD	6651	1577.96	273	7	6273.55	6273.56	1141	9724000	-1000	sp|P0A7N9|RL33_ECOLI	50S ribosomal protein L33 OS=Escherichia coli (strain K12) OX=83333 GN=rpmG PE=1 SV=2	2	55	M.AKGIREKIKLVSSAGTGHFY(TTTKNKRTKPEKLE)[36.9796]LKKFDPVVRQHVIYKEAKIK.	1	-	0	18	15	6.99373e-05	0	0
C:\Users\KyowonJeong\Desktop\flashida\msalign\apr23\new\Eclip_1481_MB_ms2.msalign	829	6653	HCD	6653	1578.61	177	11	6206.56	6206.59	808	13660000	-1000	sp|P0A7N9|RL33_ECOLI	50S ribosomal protein L33 OS=Escherichia coli (strain K12) OX=83333 GN=rpmG PE=1 SV=2	1	55	.(MAKGIREKIKLVSSA)[-161.0326]GTGHFYTTTKNKRTKPEKLELKKFDPVVRQHVIYKEAKIK.	1	-	0	9	7	0.00171379	0	0
C:\Users\KyowonJeong\Desktop\flashida\msalign\apr23\new\Eclip_1481_MB_ms2.msalign	830	6655	HCD	6655	1579.33	494	12	6250.59	6250.6	35	1462000000	-1000	sp|P0A7N9|RL33_ECOLI	50S ribosomal protein L33 OS=Escherichia coli (strain K12) OX=83333 GN=rpmG PE=1 SV=2	1	55	.(MA)[-117.0229]KGIREKIKLVSSAGTGHFYTTTKNKRTKPEKLELKKFDPVVRQHVIYKEAKIK.	1	-	0	65	37	1.89371e-20	0	0
C:\Users\KyowonJeong\Desktop\flashida\msalign\apr23\new\Eclip_1481_MB_ms2.msalign	831	6656	HCD	6656	1579.63	500	11	6281.57	6281.57	1144	129300000	-1000	sp|P0A7N9|RL33_ECOLI	50S ribosomal protein L33 OS=Escherichia coli (strain K12) OX=83333 GN=rpmG PE=1 SV=2	1	55	.(MAKGIR)[-86.0497]EKIKLVSSAGTGHFYTTTKNKRTKPEKLELKKFDPVVRQHVIYKEAKIK.	1	-	0	20	15	7.07055e-05	0	0
C:\Users\KyowonJeong\Desktop\flashida\msalign\apr23\new\Eclip_1481_MB_ms2.msalign	832	6657	HCD	6657	1580.27	487	9	6300.58	6300.61	719	10050000	-1000	sp|P0A7N4|RL32_ECOLI	50S ribosomal protein L32 OS=Escherichia coli (strain K12) OX=83333 GN=rpmF PE=1 SV=2	2	57	M.(A)[Acetyl](V)[-52.7891]QQNKPTRSKRGMRRSHDALTAVTSLSVDKTSGEKHLRHHITADGYYRGRKVIAK.	1	-	0	19	15	0.00195088	0	0
C:\Users\KyowonJeong\Desktop\flashida\msalign\apr23\new\Eclip_1481_MB_ms2.msalign	833	6659	HCD	6659	1580.92	275	10	6206.57	6206.54	808	8920000	-1000	sp|P0A7N9|RL33_ECOLI	50S ribosomal protein L33 OS=Escherichia coli (strain K12) OX=83333 GN=rpmG PE=1 SV=2	2	55	M.AKGIREKIK(LV)[-30.0423]SSAGTGHFYTTTKNKRTKPEKLELKKFDPVVRQHVIYKEAKIK.	1	-	0	23	17	3.02217e-08	0	0
C:\Users\KyowonJeong\Desktop\flashida\msalign\apr23\new\Eclip_1481_MB_ms2.msalign	834	6661	HCD	6661	1581.64	500	9	6236.6	6236.58	69	517700000	-1000	sp|P0A7N9|RL33_ECOLI	50S ribosomal protein L33 OS=Escherichia coli (strain K12) OX=83333 GN=rpmG PE=1 SV=2	2	55	M.AKGIREKIKLVSSAGTGHFYTTTKNKRTKPEKLELKKFDPVVRQHVIYKEAKIK.	0	-	0	75	39	5.9778e-20	0	0
C:\Users\KyowonJeong\Desktop\flashida\msalign\apr23\new\Eclip_1481_MB_ms2.msalign	835	6662	HCD	6662	1581.95	500	10	6282.57	6282.61	830	12430000	-1000	sp|P0A7N9|RL33_ECOLI	50S ribosomal protein L33 OS=Escherichia coli (strain K12) OX=83333 GN=rpmG PE=1 SV=2	2	55	M.AKGIREKIKLV(S)[46.0300]SAGTGHFYTTTKNKRTKPEKLELKKFDPVVRQHVIYKEAKIK.	1	-	0	29	19	5.18567e-06	0	0
C:\Users\KyowonJeong\Desktop\flashida\msalign\apr23\new\Eclip_1481_MB_ms2.msalign	836	6665	HCD	6665	1583.24	274	10	6583.75	6583.74	682	2654000	-1000	sp|P0A7N9|RL33_ECOLI	50S ribosomal protein L33 OS=Escherichia coli (strain K12) OX=83333 GN=rpmG PE=1 SV=2	1	55	.(M)[216.1246]AKGIREKIKLVSSAGTGHFYTTTKNKRTKPEKLELKKFDPVVRQHVIYKEAKIK.	1	-	0	31	18	1.28586e-09	0	0
C:\Users\KyowonJeong\Desktop\flashida\msalign\apr23\new\Eclip_1481_MB_ms2.msalign	837	6668	HCD	6668	1584.6	462	10	6382.64	6382.67	664	3497000	-1000	sp|P0A7N9|RL33_ECOLI	50S ribosomal protein L33 OS=Escherichia coli (strain K12) OX=83333 GN=rpmG PE=1 SV=2	1	55	.(M)[15.0476]AKGIREKIKLVSSAGTGHFYTTTKNKRTKPEKLELKKFDPVVRQHVIYKEAKIK.	1	-	0	36	22	1.14261e-07	0	0
C:\Users\KyowonJeong\Desktop\flashida\msalign\apr23\new\Eclip_1481_MB_ms2.msalign	838	6669	HCD	6669	1585.21	248	10	6524.73	6524.75	577	1743000	-1000	sp|P0A7N9|RL33_ECOLI	50S ribosomal protein L33 OS=Escherichia coli (strain K12) OX=83333 GN=rpmG PE=1 SV=2	1	55	.(M)[157.1313]AKGIREKIKLVSSAGTGHFYTTTKNKRTKPEKLELKKFDPVVRQHVIYKEAKIK.	1	-	0	32	19	6.61965e-11	0	0
C:\Users\KyowonJeong\Desktop\flashida\msalign\apr23\new\Eclip_1481_MB_ms2.msalign	839	6671	HCD	6671	1585.87	300	9	6299.57	6299.76	1351	3804000	-1000	sp|P0A7N9|RL33_ECOLI	50S ribosomal protein L33 OS=Escherichia coli (strain K12) OX=83333 GN=rpmG PE=1 SV=2	2	55	M.AKGIREKIKL(VSSAGTGH)[63.1798]FYTTTKNKRTKPEKLELKKFDPVVRQHVIYKEAKIK.	1	-	0	14	10	0.00598685	0	0
C:\Users\KyowonJeong\Desktop\flashida\msalign\apr23\new\Eclip_1481_MB_ms2.msalign	840	6673	HCD	6673	1586.59	471	9	6250.59	6250.6	35	474400000	-1000	sp|P0A7N9|RL33_ECOLI	50S ribosomal protein L33 OS=Escherichia coli (strain K12) OX=83333 GN=rpmG PE=1 SV=2	1	55	.(MA)[-117.0176]KGIREKIKLVSSAGTGHFYTTTKNKRTKPEKLELKKFDPVVRQHVIYKEAKIK.	1	-	0	115	57	3.45374e-28	0	0
C:\Users\KyowonJeong\Desktop\flashida\msalign\apr23\new\Eclip_1481_MB_ms2.msalign	841	6675	HCD	6675	1587.53	370	10	6382.64	6382.69	664	9733000	-1000	sp|P0A7N9|RL33_ECOLI	50S ribosomal protein L33 OS=Escherichia coli (strain K12) OX=83333 GN=rpmG PE=1 SV=2	1	55	.(M)[15.0687]AKGIREKIKLVSSAGTGHFYTTTKNKRTKPEKLELKKFDPVVRQHVIYKEAKIK.	1	-	0	36	22	7.79424e-10	0	0
C:\Users\KyowonJeong\Desktop\flashida\msalign\apr23\new\Eclip_1481_MB_ms2.msalign	842	6677	HCD	6677	1588.19	150	9	6178.52	6178.56	1548	41680000	-1000	sp|P0A7N9|RL33_ECOLI	50S ribosomal protein L33 OS=Escherichia coli (strain K12) OX=83333 GN=rpmG PE=1 SV=2	1	55	.(MAKGIRE)[-189.0636]KIKLVSSAGTGHFYTTTKNKRTKPEKLELKKFDPVVRQHVIYKEAKIK.	1	-	0	7	5	0.401869	0.00436834	0.0164042
C:\Users\KyowonJeong\Desktop\flashida\msalign\apr23\new\Eclip_1481_MB_ms2.msalign	843	6679	HCD	6679	1588.91	351	10	6311.39	6311.39	129	7975000	-1000	sp|P0A7N4|RL32_ECOLI	50S ribosomal protein L32 OS=Escherichia coli (strain K12) OX=83333 GN=rpmF PE=1 SV=2	2	57	M.AVQQNKPTRSKRGMRRSHDALTAVTSLSVDKTSGEKHLRHHITADGYYRGRKVIAK.	0	-	0	65	35	3.3426e-17	0	0
C:\Users\KyowonJeong\Desktop\flashida\msalign\apr23\new\Eclip_1481_MB_ms2.msalign	844	6680	HCD	6680	1589.55	179	9	6505.72	6505.73	795	1419000	-1000	sp|P0A7N9|RL33_ECOLI	50S ribosomal protein L33 OS=Escherichia coli (strain K12) OX=83333 GN=rpmG PE=1 SV=2	1	55	.(M)[138.1111]AKGIREKIKLVSSAGTGHFYTTTKNKRTKPEKLELKKFDPVVRQHVIYKEAKIK.	1	-	0	24	15	1.90698e-08	0	0
C:\Users\KyowonJeong\Desktop\flashida\msalign\apr23\new\Eclip_1481_MB_ms2.msalign	845	6681	HCD	6681	1590.17	309	11	6285.57	6285.75	1355	2903000	-1000	sp|P0A7N9|RL33_ECOLI	50S ribosomal protein L33 OS=Escherichia coli (strain K12) OX=83333 GN=rpmG PE=1 SV=2	2	55	M.AKGIREKIKLV(SSA)[49.1741]GTGHFYTTTKNKRTKPEKLELKKFDPVVRQHVIYKEAKIK.	1	-	0	11	8	0.136445	0.00177999	0
C:\Users\KyowonJeong\Desktop\flashida\msalign\apr23\new\Eclip_1481_MB_ms2.msalign	846	6683	HCD	6683	1590.82	221	10	6220.57	6220.48	1423	3398000	-1000	sp|P77170|PINQ_ECOLI	Serine recombinase PinQ OS=Escherichia coli (strain K12) OX=83333 GN=pinQ PE=3 SV=1	141	196	R.GAGKRFGRPPVLNEEQKQAVFERIKSGVSISAIAREFKTSRQTILRAKAKLQTPDI.	0	-	0	11	7	0.0317569	0.000551471	0.00211119
C:\Users\KyowonJeong\Desktop\flashida\msalign\apr23\new\Eclip_1481_MB_ms2.msalign	847	6687	HCD	6687	1592.8	276	11	6299.59	6299.77	719	1863000	-1000	sp|P0A7N4|RL32_ECOLI	50S ribosomal protein L32 OS=Escherichia coli (strain K12) OX=83333 GN=rpmF PE=1 SV=2	2	57	M.AVQQNKPTRSKRGMRRSHDA(L)[-11.6200]TAVTSLSVDKTSGEKHLRHHITADGYYRGRKVIAK.	1	-	0	29	14	1.88827e-06	0	0
C:\Users\KyowonJeong\Desktop\flashida\msalign\apr23\new\Eclip_1481_MB_ms2.msalign	848	6689	HCD	6689	1593.45	60	7	5231.77	5231.77	1398	1033000	-1000	sp|P02929|TONB_ECOLI	Protein TonB OS=Escherichia coli (strain K12) OX=83333 GN=tonB PE=1 SV=2	105	154	K.KVQEQPKRDVKPVESRPASPFENTAPARLTSSTATAATSKPVTSVASGPR.A	0	-	0	8	7	0.0178843	0	0
C:\Users\KyowonJeong\Desktop\flashida\msalign\apr23\new\Eclip_1481_MB_ms2.msalign	849	6691	HCD	6691	1594.18	242	10	6348.56	6348.67	903	7408000	-1000	sp|P0A7N9|RL33_ECOLI	50S ribosomal protein L33 OS=Escherichia coli (strain K12) OX=83333 GN=rpmG PE=1 SV=2	1	55	.(MA)[-18.9483]KGIREKIKLVSSAGTGHFYTTTKNKRTKPEKLELKKFDPVVRQHVIYKEAKIK.	1	-	0	24	16	8.22921e-07	0	0
C:\Users\KyowonJeong\Desktop\flashida\msalign\apr23\new\Eclip_1481_MB_ms2.msalign	850	6692	HCD	6692	1594.82	136	6	3495.63	3495.63	729	1323000	-1000	sp|P0CE47|EFTU1_ECOLI	Elongation factor Tu 1 OS=Escherichia coli (strain K12) OX=83333 GN=tufA PE=1 SV=1	60	90	R.GITINTSHVEYDTPTRHYAHVDCPGHADYVK.N	0	-	0	16	12	3.87599e-09	0	0
C:\Users\KyowonJeong\Desktop\flashida\msalign\apr23\new\Eclip_1481_MB_ms2.msalign	851	6695	HCD	6695	1596.09	316	9	6265.57	6265.59	675	5806000	-1000	sp|P0A7N9|RL33_ECOLI	50S ribosomal protein L33 OS=Escherichia coli (strain K12) OX=83333 GN=rpmG PE=1 SV=2	2	55	M.AKGIREKIKLVSSAGTGHFYTTTKNKRTKPEKLELKKF(D)[29.0062]PVVRQHVIYKEAKIK.	1	-	0	18	13	0.000276129	0	0
C:\Users\KyowonJeong\Desktop\flashida\msalign\apr23\new\Eclip_1481_MB_ms2.msalign	852	6698	HCD	6698	1597.45	199	10	6348.56	6348.75	903	7445000	-1000	sp|P0A7N9|RL33_ECOLI	50S ribosomal protein L33 OS=Escherichia coli (strain K12) OX=83333 GN=rpmG PE=1 SV=2	1	55	.(MA)[-18.8670]KGIREKIKLVSSAGTGHFYTTTKNKRTKPEKLELKKFDPVVRQHVIYKEAKIK.	1	-	0	21	14	2.52536e-07	0	0
C:\Users\KyowonJeong\Desktop\flashida\msalign\apr23\new\Eclip_1481_MB_ms2.msalign	853	6703	HCD	6703	1599.45	481	9	6236.59	6236.58	69	99320000	-1000	sp|P0A7N9|RL33_ECOLI	50S ribosomal protein L33 OS=Escherichia coli (strain K12) OX=83333 GN=rpmG PE=1 SV=2	2	55	M.AKGIREKIKLVSSAGTGHFYTTTKNKRTKPEKLELKKFDPVVRQHVIYKEAKIK.	0	-	0	83	44	3.196e-22	0	0
C:\Users\KyowonJeong\Desktop\flashida\msalign\apr23\new\Eclip_1481_MB_ms2.msalign	854	6704	HCD	6704	1599.85	277	9	6311.39	6311.39	129	13360000	-1000	sp|P0A7N4|RL32_ECOLI	50S ribosomal protein L32 OS=Escherichia coli (strain K12) OX=83333 GN=rpmF PE=1 SV=2	2	57	M.AVQQNKPTRSKRGMRRSHDALTAVTSLSVDKTSGEKHLRHHITADGYYRGRKVIAK.	0	-	0	52	37	6.1518e-20	0	0
C:\Users\KyowonJeong\Desktop\flashida\msalign\apr23\new\Eclip_1481_MB_ms2.msalign	855	6705	HCD	6705	1600.46	181	10	6348.56	6348.75	903	5559000	-1000	sp|P0A7N9|RL33_ECOLI	50S ribosomal protein L33 OS=Escherichia coli (strain K12) OX=83333 GN=rpmG PE=1 SV=2	1	55	.(MA)[-18.8686]KGIREKIKLVSSAGTGHFYTTTKNKRTKPEKLELKKFDPVVRQHVIYKEAKIK.	1	-	0	13	11	9.30898e-05	0	0
C:\Users\KyowonJeong\Desktop\flashida\msalign\apr23\new\Eclip_1481_MB_ms2.msalign	856	6707	HCD	6707	1601.11	192	4	2116.04	2116.04	1182	3271000	-1000	sp|P0A8I5|TRMB_ECOLI	tRNA (guanine-N(7)-)-methyltransferase OS=Escherichia coli (strain K12) OX=83333 GN=trmB PE=1 SV=1	1	18	.MKNDVISPEFDENGRPLR.R	0	-	0	25	16	0.000160942	0	0
C:\Users\KyowonJeong\Desktop\flashida\msalign\apr23\new\Eclip_1481_MB_ms2.msalign	857	6709	HCD	6709	1601.85	484	7	4573.31	4573.31	312	11050000	-1000	sp|P21513|RNE_ECOLI	Ribonuclease E OS=Escherichia coli (strain K12) OX=83333 GN=rne PE=1 SV=6	682	719	R.RRNDDKRQAQQEAKALNVEEQSVQETEQEERVRPVQPR.R	0	-	0	53	34	1.22216e-13	0	0
C:\Users\KyowonJeong\Desktop\flashida\msalign\apr23\new\Eclip_1481_MB_ms2.msalign	858	6710	HCD	6710	1602.49	153	12	6327.39	6327.38	236	2485000	-1000	sp|P0A7N4|RL32_ECOLI	50S ribosomal protein L32 OS=Escherichia coli (strain K12) OX=83333 GN=rpmF PE=1 SV=2	2	57	M.(A)[Acetyl]VQQNKPTRSKRGMRRSHDA(LT)[-26.0196]AVTSLSVDKTSGEKHLRHHITADGYYRGRKVIAK.	1	-	0	30	17	5.30936e-10	0	0
C:\Users\KyowonJeong\Desktop\flashida\msalign\apr23\new\Eclip_1481_MB_ms2.msalign	859	6713	HCD	6713	1603.77	191	10	6348.57	6348.76	903	2597000	-1000	sp|P0A7N9|RL33_ECOLI	50S ribosomal protein L33 OS=Escherichia coli (strain K12) OX=83333 GN=rpmG PE=1 SV=2	1	55	.(MA)[-18.8640]KGIREKIKLVSSAGTGHFYTTTKNKRTKPEKLELKKFDPVVRQHVIYKEAKIK.	1	-	0	12	10	0.00079789	0	0
C:\Users\KyowonJeong\Desktop\flashida\msalign\apr23\new\Eclip_1481_MB_ms2.msalign	860	6715	HCD	6715	1604.49	192	6	4573.32	4573.31	312	68540000	-1000	sp|P21513|RNE_ECOLI	Ribonuclease E OS=Escherichia coli (strain K12) OX=83333 GN=rne PE=1 SV=6	682	719	R.RRNDDKRQAQQEAKALNVEEQSVQETEQEERVRPVQPR.R	0	-	0	49	37	3.40326e-16	0	0
C:\Users\KyowonJeong\Desktop\flashida\msalign\apr23\new\Eclip_1481_MB_ms2.msalign	861	6716	HCD	6716	1605.13	456	11	6236.61	6236.58	69	80090000	-1000	sp|P0A7N9|RL33_ECOLI	50S ribosomal protein L33 OS=Escherichia coli (strain K12) OX=83333 GN=rpmG PE=1 SV=2	2	55	M.AKGIREKIKLVSSAGTGHFYTTTKNKRTKPEKLELKKFDPVVRQHVIYKEAKIK.	0	-	0	79	43	2.8694e-24	0	0
C:\Users\KyowonJeong\Desktop\flashida\msalign\apr23\new\Eclip_1481_MB_ms2.msalign	862	6717	HCD	6717	1605.75	54	11	6424.69	6424.69	1538	280800	-1000	sp|P77304|DTPA_ECOLI	Dipeptide and tripeptide permease A OS=Escherichia coli (strain K12) OX=83333 GN=dtpA PE=1 SV=1	440	500	G.(MMAVPDNVTDPLMSLEVY)[-25.7127]GRVFLQIGVATAVIAVLMLLTAPKLHRMTQDDAADKAAKAAVA.	1	-	0	6	5	0.360816	0.00385222	0.0145023
C:\Users\KyowonJeong\Desktop\flashida\msalign\apr23\new\Eclip_1481_MB_ms2.msalign	863	6719	HCD	6719	1606.4	486	11	6311.4	6311.39	129	19620000	-1000	sp|P0A7N4|RL32_ECOLI	50S ribosomal protein L32 OS=Escherichia coli (strain K12) OX=83333 GN=rpmF PE=1 SV=2	2	57	M.AVQQNKPTRSKRGMRRSHDALTAVTSLSVDKTSGEKHLRHHITADGYYRGRKVIAK.	0	-	0	73	32	2.9418e-14	0	0
C:\Users\KyowonJeong\Desktop\flashida\msalign\apr23\new\Eclip_1481_MB_ms2.msalign	864	6721	HCD	6721	1607.13	79	5	3788.92	3788.92	840	1497000	-1000	sp|P21513|RNE_ECOLI	Ribonuclease E OS=Escherichia coli (strain K12) OX=83333 GN=rne PE=1 SV=6	688	719	K.RQAQQEAKALNVEEQSVQETEQEERVRPVQPR.R	0	-	0	30	21	5.58977e-08	0	0
C:\Users\KyowonJeong\Desktop\flashida\msalign\apr23\new\Eclip_1481_MB_ms2.msalign	865	6722	HCD	6722	1607.77	363	9	6311.4	6311.39	129	18230000	-1000	sp|P0A7N4|RL32_ECOLI	50S ribosomal protein L32 OS=Escherichia coli (strain K12) OX=83333 GN=rpmF PE=1 SV=2	2	57	M.AVQQNKPTRSKRGMRRSHDALTAVTSLSVDKTSGEKHLRHHITADGYYRGRKVIAK.	0	-	0	70	37	6.102e-19	0	0
C:\Users\KyowonJeong\Desktop\flashida\msalign\apr23\new\Eclip_1481_MB_ms2.msalign	866	6725	HCD	6725	1609.04	83	4	2637.46	2637.46	970	294900	-1000	sp|P60624|RL24_ECOLI	50S ribosomal protein L24 OS=Escherichia coli (strain K12) OX=83333 GN=rplX PE=1 SV=2	44	68	K.KHQKPVPALNQPGGIVEKEAAIQVS.N	0	-	0	15	12	1.26625e-06	0	0
C:\Users\KyowonJeong\Desktop\flashida\msalign\apr23\new\Eclip_1481_MB_ms2.msalign	867	6727	HCD	6727	1609.77	361	5	2750.5	2750.49	446	2344000	-1000	sp|P0A7S3|RS12_ECOLI	30S ribosomal protein S12 OS=Escherichia coli (strain K12) OX=83333 GN=rpsL PE=1 SV=2	67	92	Y.IGGEGHNLQEHSVILIRGGRVKDLPG.V	0	-	0	37	23	7.85613e-09	0	0
C:\Users\KyowonJeong\Desktop\flashida\msalign\apr23\new\Eclip_1481_MB_ms2.msalign	868	6733	HCD	6733	1612.41	476	11	6311.4	6311.39	129	24250000	-1000	sp|P0A7N4|RL32_ECOLI	50S ribosomal protein L32 OS=Escherichia coli (strain K12) OX=83333 GN=rpmF PE=1 SV=2	2	57	M.AVQQNKPTRSKRGMRRSHDALTAVTSLSVDKTSGEKHLRHHITADGYYRGRKVIAK.	0	-	0	48	30	3.0236e-13	0	0
C:\Users\KyowonJeong\Desktop\flashida\msalign\apr23\new\Eclip_1481_MB_ms2.msalign	869	6734	HCD	6734	1613	355	4	2750.5	2750.49	446	43270000	-1000	sp|P0A7S3|RS12_ECOLI	30S ribosomal protein S12 OS=Escherichia coli (strain K12) OX=83333 GN=rpsL PE=1 SV=2	67	92	Y.IGGEGHNLQEHSVILIRGGRVKDLPG.V	0	-	0	40	28	3.14143e-13	0	0
C:\Users\KyowonJeong\Desktop\flashida\msalign\apr23\new\Eclip_1481_MB_ms2.msalign	870	6739	HCD	6739	1615	342	10	6250.59	6250.6	35	77240000	-1000	sp|P0A7N9|RL33_ECOLI	50S ribosomal protein L33 OS=Escherichia coli (strain K12) OX=83333 GN=rpmG PE=1 SV=2	1	55	.(MA)[-117.0221]KGIREKIKLVSSAGTGHFYTTTKNKRTKPEKLELKKFDPVVRQHVIYKEAKIK.	1	-	0	81	44	9.50897e-24	0	0
C:\Users\KyowonJeong\Desktop\flashida\msalign\apr23\new\Eclip_1481_MB_ms2.msalign	871	6740	HCD	6740	1615.3	488	10	6311.39	6311.39	129	22960000	-1000	sp|P0A7N4|RL32_ECOLI	50S ribosomal protein L32 OS=Escherichia coli (strain K12) OX=83333 GN=rpmF PE=1 SV=2	2	57	M.AVQQNKPTRSKRGMRRSHDALTAVTSLSVDKTSGEKHLRHHITADGYYRGRKVIAK.	0	-	0	90	42	2.3956e-19	0	0
C:\Users\KyowonJeong\Desktop\flashida\msalign\apr23\new\Eclip_1481_MB_ms2.msalign	872	6741	HCD	6741	1615.95	118	4	2637.46	2637.46	970	1292000	-1000	sp|P60624|RL24_ECOLI	50S ribosomal protein L24 OS=Escherichia coli (strain K12) OX=83333 GN=rplX PE=1 SV=2	44	68	K.KHQKPVPALNQPGGIVEKEAAIQVS.N	0	-	0	18	13	1.72688e-06	0	0
C:\Users\KyowonJeong\Desktop\flashida\msalign\apr23\new\Eclip_1481_MB_ms2.msalign	873	6745	HCD	6745	1617.33	133	4	2937.41	2937.43	1467	1588000	-1000	sp|P0A7N9|RL33_ECOLI	50S ribosomal protein L33 OS=Escherichia coli (strain K12) OX=83333 GN=rpmG PE=1 SV=2	33	55	E.KLEL(K)[128.7558]KFDPVVRQHVIYKEAKIK.	1	-	0	11	10	0.0895139	0.00107662	0.00410397
C:\Users\KyowonJeong\Desktop\flashida\msalign\apr23\new\Eclip_1481_MB_ms2.msalign	874	6747	HCD	6747	1618.59	193	9	6282.58	6282.76	830	1929000	-1000	sp|P0A7N9|RL33_ECOLI	50S ribosomal protein L33 OS=Escherichia coli (strain K12) OX=83333 GN=rpmG PE=1 SV=2	2	55	M.AKGIREKIKLVSSAGTGHFYTTTKN(KRTKPEKLE)[46.1806]LKKFDPVVRQHVIYKEAKIK.	1	-	0	5	5	0.223225	0.00211491	0
C:\Users\KyowonJeong\Desktop\flashida\msalign\apr23\new\Eclip_1481_MB_ms2.msalign	875	6751	HCD	6751	1619.97	50	4	2116.04	2116.04	1182	791500	-1000	sp|P0A8I5|TRMB_ECOLI	tRNA (guanine-N(7)-)-methyltransferase OS=Escherichia coli (strain K12) OX=83333 GN=trmB PE=1 SV=1	1	18	.MKNDVISPEFDENGRPLR.R	0	-	0	9	8	0.00125917	0	0
C:\Users\KyowonJeong\Desktop\flashida\msalign\apr23\new\Eclip_1481_MB_ms2.msalign	876	6752	HCD	6752	1620.63	143	9	6285.58	6285.77	1355	25330000	-1000	sp|P0A7N9|RL33_ECOLI	50S ribosomal protein L33 OS=Escherichia coli (strain K12) OX=83333 GN=rpmG PE=1 SV=2	1	55	.MAKGIR(EKIKLV)[-81.8532]SSAGTGHFYTTTKNKRTKPEKLELKKFDPVVRQHVIYKEAKIK.	1	-	0	6	6	0.00667554	0	0
C:\Users\KyowonJeong\Desktop\flashida\msalign\apr23\new\Eclip_1481_MB_ms2.msalign	877	6753	HCD	6753	1621.24	208	10	6409.37	6409.56	680	470400	-1000	sp|P0A7N9|RL33_ECOLI	50S ribosomal protein L33 OS=Escherichia coli (strain K12) OX=83333 GN=rpmG PE=1 SV=2	1	55	.(M)[41.9446]AKGIREKIKLVSSAGTGHFYTTTKNKRTKPEKLELKKFDPVVRQHVIYKEAKIK.	1	-	0	27	15	1.12722e-09	0	0
C:\Users\KyowonJeong\Desktop\flashida\msalign\apr23\new\Eclip_1481_MB_ms2.msalign	878	6755	HCD	6755	1621.9	234	9	6265.57	6265.57	675	1214000	-1000	sp|P0A7N9|RL33_ECOLI	50S ribosomal protein L33 OS=Escherichia coli (strain K12) OX=83333 GN=rpmG PE=1 SV=2	1	55	.(MAK)[-102.0466]GIREKIKLVSSAGTGHFYTTTKNKRTKPEKLELKKFDPVVRQHVIYKEAKIK.	1	-	0	13	10	0.00132389	0	0
C:\Users\KyowonJeong\Desktop\flashida\msalign\apr23\new\Eclip_1481_MB_ms2.msalign	879	6757	HCD	6757	1622.62	452	9	6250.6	6250.6	35	101400000	-1000	sp|P0A7N9|RL33_ECOLI	50S ribosomal protein L33 OS=Escherichia coli (strain K12) OX=83333 GN=rpmG PE=1 SV=2	1	55	.(MA)[-117.0197]KGIREKIKLVSSAGTGHFYTTTKNKRTKPEKLELKKFDPVVRQHVIYKEAKIK.	1	-	0	96	53	4.91621e-25	0	0
C:\Users\KyowonJeong\Desktop\flashida\msalign\apr23\new\Eclip_1481_MB_ms2.msalign	880	6758	HCD	6758	1622.92	107	4	2937.41	2937.43	1467	826200	-1000	sp|P0A7N9|RL33_ECOLI	50S ribosomal protein L33 OS=Escherichia coli (strain K12) OX=83333 GN=rpmG PE=1 SV=2	33	55	E.KLEL(KKFD)[128.7549]PVVRQHVIYKEAKIK.	1	-	0	8	8	0.332074	0.00368034	0.00410397
C:\Users\KyowonJeong\Desktop\flashida\msalign\apr23\new\Eclip_1481_MB_ms2.msalign	881	6759	HCD	6759	1623.56	281	10	6327.39	6327.38	236	3666000	-1000	sp|P0A7N4|RL32_ECOLI	50S ribosomal protein L32 OS=Escherichia coli (strain K12) OX=83333 GN=rpmF PE=1 SV=2	2	57	M.AVQ(QNK)[15.9932]PTRSKRGMRRSHDALTAVTSLSVDKTSGEKHLRHHITADGYYRGRKVIAK.	1	-	0	43	25	3.44656e-12	0	0
C:\Users\KyowonJeong\Desktop\flashida\msalign\apr23\new\Eclip_1481_MB_ms2.msalign	882	6763	HCD	6763	1624.95	483	11	6311.39	6311.39	129	20690000	-1000	sp|P0A7N4|RL32_ECOLI	50S ribosomal protein L32 OS=Escherichia coli (strain K12) OX=83333 GN=rpmF PE=1 SV=2	2	57	M.AVQQNKPTRSKRGMRRSHDALTAVTSLSVDKTSGEKHLRHHITADGYYRGRKVIAK.	0	-	0	57	31	3.126e-14	0	0
C:\Users\KyowonJeong\Desktop\flashida\msalign\apr23\new\Eclip_1481_MB_ms2.msalign	883	6764	HCD	6764	1625.59	87	9	5463.13	5463.12	941	2074000	-1000	sp|Q2EEQ2|RL362_ECOLI	50S ribosomal protein L36 2 OS=Escherichia coli (strain K12) OX=83333 GN=ykgO PE=1 SV=1	1	46	.MKVLNSLRTAKERHPDCQIVKRKGRLYVICKSNPRFKAVQGRKKKR.	0	-	0	13	9	0.000294	0	0
C:\Users\KyowonJeong\Desktop\flashida\msalign\apr23\new\Eclip_1481_MB_ms2.msalign	884	6765	HCD	6765	1626.2	341	5	2806.48	2806.48	879	5072000	-1000	sp|P0A7J3|RL10_ECOLI	50S ribosomal protein L10 OS=Escherichia coli (strain K12) OX=83333 GN=rplJ PE=1 SV=2	26	51	A.VVADSRGVTVDKMTELRKAGREAGVY.M	0	-	0	37	20	9.92077e-06	0	0
C:\Users\KyowonJeong\Desktop\flashida\msalign\apr23\new\Eclip_1481_MB_ms2.msalign	885	6767	HCD	6767	1626.86	227	10	6348.56	6348.75	1117	2934000	-1000	sp|P0A7N4|RL32_ECOLI	50S ribosomal protein L32 OS=Escherichia coli (strain K12) OX=83333 GN=rpmF PE=1 SV=2	2	57	M.AVQQNKPTRSKRGMRRSHDALTA(V)[37.3617]TSLSVDKTSGEKHLRHHITADGYYRGRKVIAK.	1	-	0	16	9	0.0456752	0.000728332	0
C:\Users\KyowonJeong\Desktop\flashida\msalign\apr23\new\Eclip_1481_MB_ms2.msalign	886	6769	HCD	6769	1627.59	426	10	6311.39	6311.39	129	11460000	-1000	sp|P0A7N4|RL32_ECOLI	50S ribosomal protein L32 OS=Escherichia coli (strain K12) OX=83333 GN=rpmF PE=1 SV=2	2	57	M.AVQQNKPTRSKRGMRRSHDALTAVTSLSVDKTSGEKHLRHHITADGYYRGRKVIAK.	0	-	0	67	39	1.12522e-19	0	0
C:\Users\KyowonJeong\Desktop\flashida\msalign\apr23\new\Eclip_1481_MB_ms2.msalign	887	6770	HCD	6770	1628.23	314	5	2806.48	2806.48	879	9878000	-1000	sp|P0A7J3|RL10_ECOLI	50S ribosomal protein L10 OS=Escherichia coli (strain K12) OX=83333 GN=rplJ PE=1 SV=2	26	51	A.VVADSRGVTVDKMTELRKAGREAGVY.M	0	-	0	34	22	1.44568e-07	0	0
C:\Users\KyowonJeong\Desktop\flashida\msalign\apr23\new\Eclip_1481_MB_ms2.msalign	888	6771	HCD	6771	1628.84	283	10	6327.38	6327.39	236	3702000	-1000	sp|P0A7N4|RL32_ECOLI	50S ribosomal protein L32 OS=Escherichia coli (strain K12) OX=83333 GN=rpmF PE=1 SV=2	1	57	.(MAVQQNKPTRSKRGM)[-115.0379]RRSHDALTAVTSLSVDKTSGEKHLRHHITADGYYRGRKVIAK.	1	-	0	30	21	1.41137e-09	0	0
C:\Users\KyowonJeong\Desktop\flashida\msalign\apr23\new\Eclip_1481_MB_ms2.msalign	889	6773	HCD	6773	1629.5	500	10	6236.59	6236.58	69	61630000	-1000	sp|P0A7N9|RL33_ECOLI	50S ribosomal protein L33 OS=Escherichia coli (strain K12) OX=83333 GN=rpmG PE=1 SV=2	2	55	M.AKGIREKIKLVSSAGTGHFYTTTKNKRTKPEKLELKKFDPVVRQHVIYKEAKIK.	0	-	0	84	46	7.0866e-23	0	0
C:\Users\KyowonJeong\Desktop\flashida\msalign\apr23\new\Eclip_1481_MB_ms2.msalign	890	6775	HCD	6775	1629.89	449	11	6311.39	6311.39	129	15770000	-1000	sp|P0A7N4|RL32_ECOLI	50S ribosomal protein L32 OS=Escherichia coli (strain K12) OX=83333 GN=rpmF PE=1 SV=2	2	57	M.AVQQNKPTRSKRGMRRSHDALTAVTSLSVDKTSGEKHLRHHITADGYYRGRKVIAK.	0	-	0	62	29	1.04972e-13	0	0
C:\Users\KyowonJeong\Desktop\flashida\msalign\apr23\new\Eclip_1481_MB_ms2.msalign	891	6776	HCD	6776	1630.53	500	9	6236.59	6236.58	69	53370000	-1000	sp|P0A7N9|RL33_ECOLI	50S ribosomal protein L33 OS=Escherichia coli (strain K12) OX=83333 GN=rpmG PE=1 SV=2	2	55	M.AKGIREKIKLVSSAGTGHFYTTTKNKRTKPEKLELKKFDPVVRQHVIYKEAKIK.	0	-	0	89	50	5.4494e-26	0	0
C:\Users\KyowonJeong\Desktop\flashida\msalign\apr23\new\Eclip_1481_MB_ms2.msalign	892	6779	HCD	6779	1631.54	224	4	2306.15	2306.15	1192	1304000	-1000	sp|P0A7U3|RS19_ECOLI	30S ribosomal protein S19 OS=Escherichia coli (strain K12) OX=83333 GN=rpsS PE=1 SV=2	62	81	F.VTDEMVGHKLGEFAPTRTYR.G	0	-	0	25	15	0.000201913	0	0
C:\Users\KyowonJeong\Desktop\flashida\msalign\apr23\new\Eclip_1481_MB_ms2.msalign	893	6781	HCD	6781	1632.27	453	11	6311.39	6311.39	129	15770000	-1000	sp|P0A7N4|RL32_ECOLI	50S ribosomal protein L32 OS=Escherichia coli (strain K12) OX=83333 GN=rpmF PE=1 SV=2	2	57	M.AVQQNKPTRSKRGMRRSHDALTAVTSLSVDKTSGEKHLRHHITADGYYRGRKVIAK.	0	-	0	64	27	3.328e-12	0	0
C:\Users\KyowonJeong\Desktop\flashida\msalign\apr23\new\Eclip_1481_MB_ms2.msalign	894	6782	HCD	6782	1632.91	239	4	2306.15	2306.15	1192	2915000	-1000	sp|P0A7U3|RS19_ECOLI	30S ribosomal protein S19 OS=Escherichia coli (strain K12) OX=83333 GN=rpsS PE=1 SV=2	62	81	F.VTDEMVGHKLGEFAPTRTYR.G	0	-	0	21	14	0.00255425	0	0
C:\Users\KyowonJeong\Desktop\flashida\msalign\apr23\new\Eclip_1481_MB_ms2.msalign	895	6783	HCD	6783	1633.53	81	8	6327.39	6327.38	236	3103000	-1000	sp|P0A7N4|RL32_ECOLI	50S ribosomal protein L32 OS=Escherichia coli (strain K12) OX=83333 GN=rpmF PE=1 SV=2	2	57	M.AVQ(QNKPTRSKRGMRRSHDALTA)[15.9890]VTSLSVDKTSGEKHLRHHITADGYYRGRKVIAK.	1	-	0	10	11	2.58733e-08	0	0
C:\Users\KyowonJeong\Desktop\flashida\msalign\apr23\new\Eclip_1481_MB_ms2.msalign	896	6785	HCD	6785	1634.18	500	9	6236.59	6236.58	69	66780000	-1000	sp|P0A7N9|RL33_ECOLI	50S ribosomal protein L33 OS=Escherichia coli (strain K12) OX=83333 GN=rpmG PE=1 SV=2	2	55	M.AKGIREKIKLVSSAGTGHFYTTTKNKRTKPEKLELKKFDPVVRQHVIYKEAKIK.	0	-	0	93	49	1.31814e-24	0	0
C:\Users\KyowonJeong\Desktop\flashida\msalign\apr23\new\Eclip_1481_MB_ms2.msalign	897	6787	HCD	6787	1634.63	471	9	6250.59	6250.6	35	80840000	-1000	sp|P0A7N9|RL33_ECOLI	50S ribosomal protein L33 OS=Escherichia coli (strain K12) OX=83333 GN=rpmG PE=1 SV=2	1	55	.(MA)[-117.0149]KGIREKIKLVSSAGTGHFYTTTKNKRTKPEKLELKKFDPVVRQHVIYKEAKIK.	1	-	0	116	61	1.71237e-29	0	0
C:\Users\KyowonJeong\Desktop\flashida\msalign\apr23\new\Eclip_1481_MB_ms2.msalign	898	6788	HCD	6788	1634.93	467	11	6236.59	6236.58	69	58560000	-1000	sp|P0A7N9|RL33_ECOLI	50S ribosomal protein L33 OS=Escherichia coli (strain K12) OX=83333 GN=rpmG PE=1 SV=2	2	55	M.AKGIREKIKLVSSAGTGHFYTTTKNKRTKPEKLELKKFDPVVRQHVIYKEAKIK.	0	-	0	79	36	7.6344e-20	0	0
C:\Users\KyowonJeong\Desktop\flashida\msalign\apr23\new\Eclip_1481_MB_ms2.msalign	899	6789	HCD	6789	1635.38	424	10	6311.4	6311.39	129	9815000	-1000	sp|P0A7N4|RL32_ECOLI	50S ribosomal protein L32 OS=Escherichia coli (strain K12) OX=83333 GN=rpmF PE=1 SV=2	2	57	M.AVQQNKPTRSKRGMRRSHDALTAVTSLSVDKTSGEKHLRHHITADGYYRGRKVIAK.	0	-	0	59	33	1.57896e-15	0	0
C:\Users\KyowonJeong\Desktop\flashida\msalign\apr23\new\Eclip_1481_MB_ms2.msalign	900	6791	HCD	6791	1636.04	105	9	5463.13	5463.12	941	1256000	-1000	sp|Q2EEQ2|RL362_ECOLI	50S ribosomal protein L36 2 OS=Escherichia coli (strain K12) OX=83333 GN=ykgO PE=1 SV=1	1	46	.MKVLNSLRTAKERHPDCQIVKRKGRLYVICKSNPRFKAVQGRKKKR.	0	-	0	9	5	0.16113	0.00177274	0
C:\Users\KyowonJeong\Desktop\flashida\msalign\apr23\new\Eclip_1481_MB_ms2.msalign	901	6793	HCD	6793	1636.77	252	6	4361.45	4361.45	40	4685000	-1000	sp|P0A7Q6|RL36_ECOLI	50S ribosomal protein L36 OS=Escherichia coli (strain K12) OX=83333 GN=rpmJ PE=1 SV=1	1	38	.MKVRASVKKLCRNCKIVKRDGVIRVICSAEPKHKQRQG.	0	-	0	22	18	1.8762e-09	0	0
C:\Users\KyowonJeong\Desktop\flashida\msalign\apr23\new\Eclip_1481_MB_ms2.msalign	902	6794	HCD	6794	1637.41	220	10	6348.57	6348.58	1117	3154000	-1000	sp|P0A7N4|RL32_ECOLI	50S ribosomal protein L32 OS=Escherichia coli (strain K12) OX=83333 GN=rpmF PE=1 SV=2	1	57	.MA(VQQNKPTRSKRGMRRSHDALT)[-93.8496]AVTSLSVDKTSGEKHLRHHITADGYYRGRKVIAK.	1	-	0	16	9	0.14357	0.00177746	0
C:\Users\KyowonJeong\Desktop\flashida\msalign\apr23\new\Eclip_1481_MB_ms2.msalign	903	6795	HCD	6795	1638.03	220	10	6333.54	6333.73	1050	118400000	-1000	sp|P0A7N4|RL32_ECOLI	50S ribosomal protein L32 OS=Escherichia coli (strain K12) OX=83333 GN=rpmF PE=1 SV=2	1	57	.(MAV)[-108.6988]QQNKPTRSKRGMRRSHDALTAVTSLSVDKTSGEKHLRHHITADGYYRGRKVIAK.	1	-	0	21	12	9.64234e-06	0	0
C:\Users\KyowonJeong\Desktop\flashida\msalign\apr23\new\Eclip_1481_MB_ms2.msalign	904	6797	HCD	6797	1638.68	206	11	6495.44	6495.42	456	2745000	-1000	sp|P0A7N4|RL32_ECOLI	50S ribosomal protein L32 OS=Escherichia coli (strain K12) OX=83333 GN=rpmF PE=1 SV=2	2	57	M.AVQQNKPTRSKRGMRRSHDALTAVTSLSVDKTSGEKHLRHH(I)[184.0320]TADGYYRGRKVIAK.	1	-	0	19	12	0.000152808	0	0
C:\Users\KyowonJeong\Desktop\flashida\msalign\apr23\new\Eclip_1481_MB_ms2.msalign	905	6799	HCD	6799	1639.41	500	9	6236.6	6236.58	69	101600000	-1000	sp|P0A7N9|RL33_ECOLI	50S ribosomal protein L33 OS=Escherichia coli (strain K12) OX=83333 GN=rpmG PE=1 SV=2	2	55	M.AKGIREKIKLVSSAGTGHFYTTTKNKRTKPEKLELKKFDPVVRQHVIYKEAKIK.	0	-	0	70	40	4.4754e-21	0	0
C:\Users\KyowonJeong\Desktop\flashida\msalign\apr23\new\Eclip_1481_MB_ms2.msalign	906	6800	HCD	6800	1639.84	133	4	2151.08	2151.08	1046	1275000	-1000	sp|P61175|RL22_ECOLI	50S ribosomal protein L22 OS=Escherichia coli (strain K12) OX=83333 GN=rplV PE=1 SV=1	55	74	A.IANAEHNDGADIDDLKVTKI.F	0	-	0	17	11	7.31513e-06	0	0
C:\Users\KyowonJeong\Desktop\flashida\msalign\apr23\new\Eclip_1481_MB_ms2.msalign	907	6801	HCD	6801	1640.45	124	5	3020.57	3019.56	1104	883500	-1000	sp|P09151|LEU1_ECOLI	2-isopropylmalate synthase OS=Escherichia coli (strain K12) OX=83333 GN=leuA PE=1 SV=5	499	523	N.IWRAAEVEKELQRKAQHNENNKETV.	0	-	0	17	12	3.62978e-05	0	0
C:\Users\KyowonJeong\Desktop\flashida\msalign\apr23\new\Eclip_1481_MB_ms2.msalign	908	6803	HCD	6803	1641.11	203	11	6405.68	6405.87	846	800300	-1000	sp|P0A7N9|RL33_ECOLI	50S ribosomal protein L33 OS=Escherichia coli (strain K12) OX=83333 GN=rpmG PE=1 SV=2	1	55	.(M)[38.2480]AKGIREKIKLVSSAGTGHFYTTTKNKRTKPEKLELKKFDPVVRQHVIYKEAKIK.	1	-	0	26	13	1.32109e-07	0	0
C:\Users\KyowonJeong\Desktop\flashida\msalign\apr23\new\Eclip_1481_MB_ms2.msalign	909	6805	HCD	6805	1641.83	500	9	6236.6	6236.58	69	101600000	-1000	sp|P0A7N9|RL33_ECOLI	50S ribosomal protein L33 OS=Escherichia coli (strain K12) OX=83333 GN=rpmG PE=1 SV=2	2	55	M.AKGIREKIKLVSSAGTGHFYTTTKNKRTKPEKLELKKFDPVVRQHVIYKEAKIK.	0	-	0	93	51	1.58948e-26	0	0
C:\Users\KyowonJeong\Desktop\flashida\msalign\apr23\new\Eclip_1481_MB_ms2.msalign	910	6806	HCD	6806	1642.1	214	11	6420.7	6420.89	1047	790000	-1000	sp|P0A7N9|RL33_ECOLI	50S ribosomal protein L33 OS=Escherichia coli (strain K12) OX=83333 GN=rpmG PE=1 SV=2	1	55	.(M)[53.2653]AKGIREKIKLVSSAGTGHFYTTTKNKRTKPEKLELKKFDPVVRQHVIYKEAKIK.	1	-	0	25	13	7.47341e-06	0	0
C:\Users\KyowonJeong\Desktop\flashida\msalign\apr23\new\Eclip_1481_MB_ms2.msalign	911	6807	HCD	6807	1642.74	228	11	6405.68	6405.87	846	880200	-1000	sp|P0A7N9|RL33_ECOLI	50S ribosomal protein L33 OS=Escherichia coli (strain K12) OX=83333 GN=rpmG PE=1 SV=2	1	55	.(M)[38.2515]AKGIREKIKLVSSAGTGHFYTTTKNKRTKPEKLELKKFDPVVRQHVIYKEAKIK.	1	-	0	24	14	6.02317e-08	0	0
C:\Users\KyowonJeong\Desktop\flashida\msalign\apr23\new\Eclip_1481_MB_ms2.msalign	912	6809	HCD	6809	1643.39	250	10	6369.62	6369.64	1067	662000	-1000	sp|P0A7N9|RL33_ECOLI	50S ribosomal protein L33 OS=Escherichia coli (strain K12) OX=83333 GN=rpmG PE=1 SV=2	2	55	M.AKGIREKIKL(V)[133.0614]SSAGTGHFYTTTKNKRTKPEKLELKKFDPVVRQHVIYKEAKIK.	1	-	0	14	12	1.26451e-05	0	0
C:\Users\KyowonJeong\Desktop\flashida\msalign\apr23\new\Eclip_1481_MB_ms2.msalign	913	6811	HCD	6811	1644.12	500	9	6236.6	6236.58	69	150100000	-1000	sp|P0A7N9|RL33_ECOLI	50S ribosomal protein L33 OS=Escherichia coli (strain K12) OX=83333 GN=rpmG PE=1 SV=2	2	55	M.AKGIREKIKLVSSAGTGHFYTTTKNKRTKPEKLELKKFDPVVRQHVIYKEAKIK.	0	-	0	88	50	7.999e-26	0	0
C:\Users\KyowonJeong\Desktop\flashida\msalign\apr23\new\Eclip_1481_MB_ms2.msalign	914	6812	HCD	6812	1644.42	244	12	6311.4	6311.39	129	8707000	-1000	sp|P0A7N4|RL32_ECOLI	50S ribosomal protein L32 OS=Escherichia coli (strain K12) OX=83333 GN=rpmF PE=1 SV=2	2	57	M.AVQQNKPTRSKRGMRRSHDALTAVTSLSVDKTSGEKHLRHHITADGYYRGRKVIAK.	0	-	0	28	16	1.18868e-09	0	0
C:\Users\KyowonJeong\Desktop\flashida\msalign\apr23\new\Eclip_1481_MB_ms2.msalign	915	6813	HCD	6813	1645.06	252	11	6419.69	6419.77	308	1689000	-1000	sp|P0A7N9|RL33_ECOLI	50S ribosomal protein L33 OS=Escherichia coli (strain K12) OX=83333 GN=rpmG PE=1 SV=2	1	55	.(MA)[52.1506]KGIREKIKLVSSAGTGHFYTTTKNKRTKPEKLELKKFDPVVRQHVIYKEAKIK.	1	-	0	29	16	8.98944e-09	0	0
C:\Users\KyowonJeong\Desktop\flashida\msalign\apr23\new\Eclip_1481_MB_ms2.msalign	916	6815	HCD	6815	1645.71	166	9	6462.61	6462.64	1258	1597000	-1000	sp|P0A7N9|RL33_ECOLI	50S ribosomal protein L33 OS=Escherichia coli (strain K12) OX=83333 GN=rpmG PE=1 SV=2	1	55	.(M)[Acetyl]A(K)[53.0063]GIREKIKLVSSAGTGHFYTTTKNKRTKPEKLELKKFDPVVRQHVIYKEAKIK.	1	-	0	12	10	0.000678208	0	0
C:\Users\KyowonJeong\Desktop\flashida\msalign\apr23\new\Eclip_1481_MB_ms2.msalign	917	6819	HCD	6819	1647.39	236	10	6300.59	6300.78	719	40530000	-1000	sp|P0A7N4|RL32_ECOLI	50S ribosomal protein L32 OS=Escherichia coli (strain K12) OX=83333 GN=rpmF PE=1 SV=2	1	57	.(MAV)[-141.6539]QQNKPTRSKRGMRRSHDALTAVTSLSVDKTSGEKHLRHHITADGYYRGRKVIAK.	1	-	0	29	15	2.97373e-09	0	0
C:\Users\KyowonJeong\Desktop\flashida\msalign\apr23\new\Eclip_1481_MB_ms2.msalign	918	6823	HCD	6823	1648.78	500	10	6236.6	6236.58	69	95270000	-1000	sp|P0A7N9|RL33_ECOLI	50S ribosomal protein L33 OS=Escherichia coli (strain K12) OX=83333 GN=rpmG PE=1 SV=2	2	55	M.AKGIREKIKLVSSAGTGHFYTTTKNKRTKPEKLELKKFDPVVRQHVIYKEAKIK.	0	-	0	76	40	1.81154e-22	0	0
C:\Users\KyowonJeong\Desktop\flashida\msalign\apr23\new\Eclip_1481_MB_ms2.msalign	919	6824	HCD	6824	1649.16	459	9	6250.6	6250.6	35	119100000	-1000	sp|P0A7N9|RL33_ECOLI	50S ribosomal protein L33 OS=Escherichia coli (strain K12) OX=83333 GN=rpmG PE=1 SV=2	1	55	.(MA)[-117.0193]KGIREKIKLVSSAGTGHFYTTTKNKRTKPEKLELKKFDPVVRQHVIYKEAKIK.	1	-	0	97	50	5.43544e-25	0	0
C:\Users\KyowonJeong\Desktop\flashida\msalign\apr23\new\Eclip_1481_MB_ms2.msalign	920	6827	HCD	6827	1650.17	84	4	2217.17	2217.17	1302	552300	-1000	sp|P08839|PT1_ECOLI	Phosphoenolpyruvate-protein phosphotransferase OS=Escherichia coli (strain K12) OX=83333 GN=ptsI PE=1 SV=1	175	195	K.KVLGFITDAGGRTSHTSIMAR.S	0	-	0	13	11	0.00168507	0	0
C:\Users\KyowonJeong\Desktop\flashida\msalign\apr23\new\Eclip_1481_MB_ms2.msalign	921	6833	HCD	6833	1652.82	263	11	6311.4	6311.39	129	8720000	-1000	sp|P0A7N4|RL32_ECOLI	50S ribosomal protein L32 OS=Escherichia coli (strain K12) OX=83333 GN=rpmF PE=1 SV=2	2	57	M.AVQQNKPTRSKRGMRRSHDALTAVTSLSVDKTSGEKHLRHHITADGYYRGRKVIAK.	0	-	0	47	24	2.9896e-12	0	0
C:\Users\KyowonJeong\Desktop\flashida\msalign\apr23\new\Eclip_1481_MB_ms2.msalign	922	6839	HCD	6839	1655.46	161	4	2200.22	2200.22	1040	533200	-1000	sp|P0A7T7|RS18_ECOLI	30S ribosomal protein S18 OS=Escherichia coli (strain K12) OX=83333 GN=rpsR PE=1 SV=2	58	75	R.AIKRARYLSLLPYTDRHQ.	0	-	0	14	12	1.38332e-05	0	0
C:\Users\KyowonJeong\Desktop\flashida\msalign\apr23\new\Eclip_1481_MB_ms2.msalign	923	6841	HCD	6841	1656.2	79	9	6367.63	6367.62	1254	3791000	-1000	sp|P0A7N9|RL33_ECOLI	50S ribosomal protein L33 OS=Escherichia coli (strain K12) OX=83333 GN=rpmG PE=1 SV=2	1	55	.MAKGIREKIKLVSSAGTGHFYTTTKNKRTKPEKLELKKFDPVVRQHVIYKEAKIK.	0	-	0	6	5	0.00064682	0	0
C:\Users\KyowonJeong\Desktop\flashida\msalign\apr23\new\Eclip_1481_MB_ms2.msalign	924	6842	HCD	6842	1656.85	119	4	2200.23	2200.22	1040	1148000	-1000	sp|P0A7T7|RS18_ECOLI	30S ribosomal protein S18 OS=Escherichia coli (strain K12) OX=83333 GN=rpsR PE=1 SV=2	58	75	R.AIKRARYLSLLPYTDRHQ.	0	-	0	15	11	6.55196e-06	0	0
C:\Users\KyowonJeong\Desktop\flashida\msalign\apr23\new\Eclip_1481_MB_ms2.msalign	925	6843	HCD	6843	1657.46	267	9	6037.46	6037.45	109	14800000	-1000	sp|P0A7N9|RL33_ECOLI	50S ribosomal protein L33 OS=Escherichia coli (strain K12) OX=83333 GN=rpmG PE=1 SV=2	1	55	.(MAKGIRE)[-330.1731]KIKLVSSAGTGHFYTTTKNKRTKPEKLELKKFDPVVRQHVIYKEAKIK.	1	-	0	63	43	1.48601e-23	0	0
C:\Users\KyowonJeong\Desktop\flashida\msalign\apr23\new\Eclip_1481_MB_ms2.msalign	926	6845	HCD	6845	1658.12	123	7	4544.49	4544.48	1349	11290000	-1000	sp|P0A7Q6|RL36_ECOLI	50S ribosomal protein L36 OS=Escherichia coli (strain K12) OX=83333 GN=rpmJ PE=1 SV=1	1	38	.MKVRASVK(KLCRNCKIVKRDGVIRVICSAE)[183.0306]PKHKQRQG.	1	-	0	7	7	0.00591812	0	0
C:\Users\KyowonJeong\Desktop\flashida\msalign\apr23\new\Eclip_1481_MB_ms2.msalign	927	6847	HCD	6847	1658.85	239	9	6037.46	6037.45	109	21260000	-1000	sp|P0A7N9|RL33_ECOLI	50S ribosomal protein L33 OS=Escherichia coli (strain K12) OX=83333 GN=rpmG PE=1 SV=2	1	55	.(MAKGIREK)[-330.1748]IKLVSSAGTGHFYTTTKNKRTKPEKLELKKFDPVVRQHVIYKEAKIK.	1	-	0	54	35	3.42478e-20	0	0
C:\Users\KyowonJeong\Desktop\flashida\msalign\apr23\new\Eclip_1481_MB_ms2.msalign	928	6848	HCD	6848	1659.49	225	9	6433.64	6433.63	597	11080000	-1000	sp|P0A7N9|RL33_ECOLI	50S ribosomal protein L33 OS=Escherichia coli (strain K12) OX=83333 GN=rpmG PE=1 SV=2	1	55	.(MAKGIREKI)[66.0086]KLVSSAGTGHFYTTTKNKRTKPEKLELKKFDPVVRQHVIYKEAKIK.	1	-	0	30	19	9.1775e-09	0	0
C:\Users\KyowonJeong\Desktop\flashida\msalign\apr23\new\Eclip_1481_MB_ms2.msalign	929	6849	HCD	6849	1660.11	117	5	2796.49	2796.52	1035	17540000	-1000	sp|P0ADV1|LPTA_ECOLI	Lipopolysaccharide export system protein LptA OS=Escherichia coli (strain K12) OX=83333 GN=lptA PE=1 SV=1	158	182	G.KR(VT)[18.9705]TVLVPSQLQDKNNKGQTPAQK.K	1	-	0	20	15	0.0504669	0.000726876	0
C:\Users\KyowonJeong\Desktop\flashida\msalign\apr23\new\Eclip_1481_MB_ms2.msalign	930	6854	HCD	6854	1662.13	79	4	2387.23	2387.23	559	872600	-1000	sp|P0A7W1|RS5_ECOLI	30S ribosomal protein S5 OS=Escherichia coli (strain K12) OX=83333 GN=rpsE PE=1 SV=2	146	167	E.NMNSPEMVAAKRGKSVEEILGK.	0	-	0	18	13	3.60542e-11	0	0
C:\Users\KyowonJeong\Desktop\flashida\msalign\apr23\new\Eclip_1481_MB_ms2.msalign	931	6859	HCD	6859	1664.14	114	4	2359.23	2359.22	944	2316000	-1000	sp|P60438|RL3_ECOLI	50S ribosomal protein L3 OS=Escherichia coli (strain K12) OX=83333 GN=rplC PE=1 SV=1	29	49	E.VEANRVTQVKDLANDGYRAIQ.V	0	-	0	16	14	6.22855e-07	0	0
C:\Users\KyowonJeong\Desktop\flashida\msalign\apr23\new\Eclip_1481_MB_ms2.msalign	932	6860	HCD	6860	1664.79	152	10	6292.61	6292.6	1307	2808000	-1000	sp|P0A7N9|RL33_ECOLI	50S ribosomal protein L33 OS=Escherichia coli (strain K12) OX=83333 GN=rpmG PE=1 SV=2	1	55	.(M)[-75.0214]AKGIREKIKLVSSAGTGHFYTTTKNKRTKPEKLELKKFDPVVRQHVIYKEAKIK.	1	-	0	11	9	0.00179856	0	0
C:\Users\KyowonJeong\Desktop\flashida\msalign\apr23\new\Eclip_1481_MB_ms2.msalign	933	6861	HCD	6861	1665.4	40	4	2877.51	2877.51	858	4571000	-1000	sp|P0A7J3|RL10_ECOLI	50S ribosomal protein L10 OS=Escherichia coli (strain K12) OX=83333 GN=rplJ PE=1 SV=2	25	51	S.AVVADSRGVTVDKMTELRKAGREAGVY.M	0	-	0	15	12	7.72617e-08	0	0
C:\Users\KyowonJeong\Desktop\flashida\msalign\apr23\new\Eclip_1481_MB_ms2.msalign	934	6863	HCD	6863	1666.06	67	5	2796.53	2796.52	1035	1486000	-1000	sp|P0ADV1|LPTA_ECOLI	Lipopolysaccharide export system protein LptA OS=Escherichia coli (strain K12) OX=83333 GN=lptA PE=1 SV=1	155	182	S.(DKGKRVT)[-281.1721]TVLVPSQLQDKNNKGQTPAQK.K	1	-	0	20	16	5.71917e-06	0	0
C:\Users\KyowonJeong\Desktop\flashida\msalign\apr23\new\Eclip_1481_MB_ms2.msalign	935	6865	HCD	6865	1666.79	247	11	6311.4	6311.39	129	9183000	-1000	sp|P0A7N4|RL32_ECOLI	50S ribosomal protein L32 OS=Escherichia coli (strain K12) OX=83333 GN=rpmF PE=1 SV=2	2	57	M.AVQQNKPTRSKRGMRRSHDALTAVTSLSVDKTSGEKHLRHHITADGYYRGRKVIAK.	0	-	0	48	23	4.5322e-12	0	0
C:\Users\KyowonJeong\Desktop\flashida\msalign\apr23\new\Eclip_1481_MB_ms2.msalign	936	6866	HCD	6866	1667.44	70	5	3755.13	3754.12	399	1049000	-1000	sp|P68919|RL25_ECOLI	50S ribosomal protein L25 OS=Escherichia coli (strain K12) OX=83333 GN=rplY PE=1 SV=1	63	94	T.IVVDGKEIKVKAQDVQRHPYKPKLQHIDFVRA.	0	-	0	24	19	3.58768e-14	0	0
C:\Users\KyowonJeong\Desktop\flashida\msalign\apr23\new\Eclip_1481_MB_ms2.msalign	937	6867	HCD	6867	1668.06	92	10	6278.6	6278.59	1383	1078000	-1000	sp|P0A7N9|RL33_ECOLI	50S ribosomal protein L33 OS=Escherichia coli (strain K12) OX=83333 GN=rpmG PE=1 SV=2	2	55	M.AKGIREKIKLVSSAGTGH(FYTTTKNKRTKPEKLE)[42.0089]LKKFDPVVRQHVIYKEAKIK.	1	-	0	7	5	0.0116793	0	0
C:\Users\KyowonJeong\Desktop\flashida\msalign\apr23\new\Eclip_1481_MB_ms2.msalign	938	6869	HCD	6869	1668.72	111	9	6433.64	6433.63	597	5231000	-1000	sp|P0A7N9|RL33_ECOLI	50S ribosomal protein L33 OS=Escherichia coli (strain K12) OX=83333 GN=rpmG PE=1 SV=2	1	55	.M(AKGIREKIKLV)[66.0116]SSAGTGHFYTTTKNKRTKPEKLELKKFDPVVRQHVIYKEAKIK.	1	-	0	12	11	9.57525e-05	0	0
C:\Users\KyowonJeong\Desktop\flashida\msalign\apr23\new\Eclip_1481_MB_ms2.msalign	939	6871	HCD	6871	1669.45	135	10	6419.62	6419.61	308	5056000	-1000	sp|P0A7N9|RL33_ECOLI	50S ribosomal protein L33 OS=Escherichia coli (strain K12) OX=83333 GN=rpmG PE=1 SV=2	2	55	M.AK(GIREKIKLV)[183.0352]SSAGTGHFYTTTKNKRTKPEKLELKKFDPVVRQHVIYKEAKIK.	1	-	0	19	14	1.48503e-08	0	0
C:\Users\KyowonJeong\Desktop\flashida\msalign\apr23\new\Eclip_1481_MB_ms2.msalign	940	6872	HCD	6872	1670.11	32	5	3406.84	3406.83	984	810900	-1000	sp|P0A7S3|RS12_ECOLI	30S ribosomal protein S12 OS=Escherichia coli (strain K12) OX=83333 GN=rpsL PE=1 SV=2	67	97	Y.IGGEGHNLQEHSVILIRGGRVKDLPGVRYHT.V	0	-	0	13	10	1.82162e-06	0	0
C:\Users\KyowonJeong\Desktop\flashida\msalign\apr23\new\Eclip_1481_MB_ms2.msalign	941	6875	HCD	6875	1671.37	79	10	6433.64	6433.62	597	5743000	-1000	sp|P0A7N9|RL33_ECOLI	50S ribosomal protein L33 OS=Escherichia coli (strain K12) OX=83333 GN=rpmG PE=1 SV=2	1	55	.(MAKGIREKIKLV)[65.9987]SSAGTGHFYTTTKNKRTKPEKLELKKFDPVVRQHVIYKEAKIK.	1	-	0	9	8	4.736e-05	0	0
C:\Users\KyowonJeong\Desktop\flashida\msalign\apr23\new\Eclip_1481_MB_ms2.msalign	942	6877	HCD	6877	1672.15	97	10	6419.62	6419.61	308	2018000	-1000	sp|P0A7N9|RL33_ECOLI	50S ribosomal protein L33 OS=Escherichia coli (strain K12) OX=83333 GN=rpmG PE=1 SV=2	2	55	M.AK(GIREKIKLV)[183.0334]SSAGTGHFYTTTKNKRTKPEKLELKKFDPVVRQHVIYKEAKIK.	1	-	0	11	10	4.04966e-07	0	0
C:\Users\KyowonJeong\Desktop\flashida\msalign\apr23\new\Eclip_1481_MB_ms2.msalign	943	6879	HCD	6879	1673.38	21	4	2699.32	2699.32	1041	227600	-1000	sp|P0ACF8|HNS_ECOLI	DNA-binding protein H-NS OS=Escherichia coli (strain K12) OX=83333 GN=hns PE=1 SV=2	97	120	K.YSYVDENGETKTWTGQGRTPAVIK.K	0	-	0	9	7	6.57573e-06	0	0
C:\Users\KyowonJeong\Desktop\flashida\msalign\apr23\new\Eclip_1481_MB_ms2.msalign	944	6881	HCD	6881	1674.04	151	10	6326.39	6326.37	236	2136000	-1000	sp|P0A7N4|RL32_ECOLI	50S ribosomal protein L32 OS=Escherichia coli (strain K12) OX=83333 GN=rpmF PE=1 SV=2	2	57	M.AVQ(QNKPTRSKR)[14.9816]GMRRSHDALTAVTSLSVDKTSGEKHLRHHITADGYYRGRKVIAK.	1	-	0	30	16	5.39262e-10	0	0
C:\Users\KyowonJeong\Desktop\flashida\msalign\apr23\new\Eclip_1481_MB_ms2.msalign	945	6883	HCD	6883	1674.8	145	4	2665.36	2665.36	286	2942000	-1000	sp|P61175|RL22_ECOLI	50S ribosomal protein L22 OS=Escherichia coli (strain K12) OX=83333 GN=rplV PE=1 SV=1	49	73	K.KVLESAIANAEHNDGADIDDLKVTK.I	0	-	0	38	29	5.41623e-17	0	0
C:\Users\KyowonJeong\Desktop\flashida\msalign\apr23\new\Eclip_1481_MB_ms2.msalign	946	6884	HCD	6884	1675.41	86	12	6327.39	6327.38	236	2255000	-1000	sp|P0A7N4|RL32_ECOLI	50S ribosomal protein L32 OS=Escherichia coli (strain K12) OX=83333 GN=rpmF PE=1 SV=2	1	57	.MAVQQNKPTRSKRGMRRSHDA(LT)[-115.0483]AVTSLSVDKTSGEKHLRHHITADGYYRGRKVIAK.	1	-	0	23	17	8.19546e-11	0	0
C:\Users\KyowonJeong\Desktop\flashida\msalign\apr23\new\Eclip_1481_MB_ms2.msalign	947	6887	HCD	6887	1676.69	322	11	6311.4	6311.39	129	13380000	-1000	sp|P0A7N4|RL32_ECOLI	50S ribosomal protein L32 OS=Escherichia coli (strain K12) OX=83333 GN=rpmF PE=1 SV=2	2	57	M.AVQQNKPTRSKRGMRRSHDALTAVTSLSVDKTSGEKHLRHHITADGYYRGRKVIAK.	0	-	0	55	27	1.74638e-13	0	0
C:\Users\KyowonJeong\Desktop\flashida\msalign\apr23\new\Eclip_1481_MB_ms2.msalign	948	6889	HCD	6889	1677.46	16	5	3754.12	3754.12	399	2032000	-1000	sp|P68919|RL25_ECOLI	50S ribosomal protein L25 OS=Escherichia coli (strain K12) OX=83333 GN=rplY PE=1 SV=1	63	94	T.IVVDGKEIKVKAQDVQRHPYKPKLQHIDFVRA.	0	-	0	7	7	5.15763e-08	0	0
C:\Users\KyowonJeong\Desktop\flashida\msalign\apr23\new\Eclip_1481_MB_ms2.msalign	949	6893	HCD	6893	1679.35	250	9	6311.4	6311.39	129	14330000	-1000	sp|P0A7N4|RL32_ECOLI	50S ribosomal protein L32 OS=Escherichia coli (strain K12) OX=83333 GN=rpmF PE=1 SV=2	2	57	M.AVQQNKPTRSKRGMRRSHDALTAVTSLSVDKTSGEKHLRHHITADGYYRGRKVIAK.	0	-	0	65	37	6.1006e-21	0	0
C:\Users\KyowonJeong\Desktop\flashida\msalign\apr23\new\Eclip_1481_MB_ms2.msalign	950	6895	HCD	6895	1680.13	20	5	3755.13	3754.12	399	15300000	-1000	sp|P68919|RL25_ECOLI	50S ribosomal protein L25 OS=Escherichia coli (strain K12) OX=83333 GN=rplY PE=1 SV=1	63	94	T.IVVDGKEIKVKAQDVQRHPYKPKLQHIDFVRA.	0	-	0	11	9	5.78969e-12	0	0
C:\Users\KyowonJeong\Desktop\flashida\msalign\apr23\new\Eclip_1481_MB_ms2.msalign	951	6897	HCD	6897	1681.36	74	10	6480.5	6480.69	1238	296100	-1000	sp|P0A7N4|RL32_ECOLI	50S ribosomal protein L32 OS=Escherichia coli (strain K12) OX=83333 GN=rpmF PE=1 SV=2	1	57	.(M)[38.2536]AVQQNKPTRSKRGMRRSHDALTAVTSLSVDKTSGEKHLRHHITADGYYRGRKVIAK.	1	-	0	15	8	0.000466326	0	0
C:\Users\KyowonJeong\Desktop\flashida\msalign\apr23\new\Eclip_1481_MB_ms2.msalign	952	6906	HCD	6906	1684.95	443	10	6311.39	6311.39	129	12240000	-1000	sp|P0A7N4|RL32_ECOLI	50S ribosomal protein L32 OS=Escherichia coli (strain K12) OX=83333 GN=rpmF PE=1 SV=2	2	57	M.AVQQNKPTRSKRGMRRSHDALTAVTSLSVDKTSGEKHLRHHITADGYYRGRKVIAK.	0	-	0	71	38	1.05832e-18	0	0
C:\Users\KyowonJeong\Desktop\flashida\msalign\apr23\new\Eclip_1481_MB_ms2.msalign	953	6907	HCD	6907	1685.58	51	9	5463.13	5463.12	941	705900	-1000	sp|Q2EEQ2|RL362_ECOLI	50S ribosomal protein L36 2 OS=Escherichia coli (strain K12) OX=83333 GN=ykgO PE=1 SV=1	1	46	.MKVLNSLRTAKERHPDCQIVKRKGRLYVICKSNPRFKAVQGRKKKR.	0	-	0	8	7	0.0057746	0	0
C:\Users\KyowonJeong\Desktop\flashida\msalign\apr23\new\Eclip_1481_MB_ms2.msalign	954	6909	HCD	6909	1686.87	10	5	2534.39	2533.39	1080	160700	-1000	sp|P0A7F6|SPED_ECOLI	S-adenosylmethionine decarboxylase proenzyme OS=Escherichia coli (strain K12) OX=83333 GN=speD PE=1 SV=1	89	111	D.PKLIDKTEHPGPLPETVVAHLDK.S	0	-	0	6	6	1.9274e-05	0	0
C:\Users\KyowonJeong\Desktop\flashida\msalign\apr23\new\Eclip_1481_MB_ms2.msalign	955	6911	HCD	6911	1687.56	70	6	4360.45	4361.45	40	716400	-1000	sp|P0A7Q6|RL36_ECOLI	50S ribosomal protein L36 OS=Escherichia coli (strain K12) OX=83333 GN=rpmJ PE=1 SV=1	1	38	.MKVRASVKKLCRNCKIVKRDGVIRVICSAEPKHKQRQG.	0	-	0	11	11	4.4906e-10	0	0
C:\Users\KyowonJeong\Desktop\flashida\msalign\apr23\new\Eclip_1481_MB_ms2.msalign	956	6917	HCD	6917	1690.36	435	11	6311.4	6311.39	129	21090000	-1000	sp|P0A7N4|RL32_ECOLI	50S ribosomal protein L32 OS=Escherichia coli (strain K12) OX=83333 GN=rpmF PE=1 SV=2	2	57	M.AVQQNKPTRSKRGMRRSHDALTAVTSLSVDKTSGEKHLRHHITADGYYRGRKVIAK.	0	-	0	70	30	8.1084e-15	0	0
C:\Users\KyowonJeong\Desktop\flashida\msalign\apr23\new\Eclip_1481_MB_ms2.msalign	957	6919	HCD	6919	1691.1	415	11	6311.4	6311.39	129	19850000	-1000	sp|P0A7N4|RL32_ECOLI	50S ribosomal protein L32 OS=Escherichia coli (strain K12) OX=83333 GN=rpmF PE=1 SV=2	2	57	M.AVQQNKPTRSKRGMRRSHDALTAVTSLSVDKTSGEKHLRHHITADGYYRGRKVIAK.	0	-	0	63	28	1.92724e-13	0	0
C:\Users\KyowonJeong\Desktop\flashida\msalign\apr23\new\Eclip_1481_MB_ms2.msalign	958	6923	HCD	6923	1693.02	188	10	6327.39	6327.38	236	3278000	-1000	sp|P0A7N4|RL32_ECOLI	50S ribosomal protein L32 OS=Escherichia coli (strain K12) OX=83333 GN=rpmF PE=1 SV=2	2	57	M.AV(QQNKP)[15.9898]TRSKRGMRRSHDALTAVTSLSVDKTSGEKHLRHHITADGYYRGRKVIAK.	1	-	0	33	27	1.01931e-12	0	0
C:\Users\KyowonJeong\Desktop\flashida\msalign\apr23\new\Eclip_1481_MB_ms2.msalign	959	6929	HCD	6929	1695.69	425	11	6311.4	6311.39	129	21500000	-1000	sp|P0A7N4|RL32_ECOLI	50S ribosomal protein L32 OS=Escherichia coli (strain K12) OX=83333 GN=rpmF PE=1 SV=2	2	57	M.AVQQNKPTRSKRGMRRSHDALTAVTSLSVDKTSGEKHLRHHITADGYYRGRKVIAK.	0	-	0	58	30	2.1732e-14	0	0
C:\Users\KyowonJeong\Desktop\flashida\msalign\apr23\new\Eclip_1481_MB_ms2.msalign	960	6931	HCD	6931	1696.46	383	11	6311.4	6311.39	129	18280000	-1000	sp|P0A7N4|RL32_ECOLI	50S ribosomal protein L32 OS=Escherichia coli (strain K12) OX=83333 GN=rpmF PE=1 SV=2	2	57	M.AVQQNKPTRSKRGMRRSHDALTAVTSLSVDKTSGEKHLRHHITADGYYRGRKVIAK.	0	-	0	58	30	9.3232e-14	0	0
C:\Users\KyowonJeong\Desktop\flashida\msalign\apr23\new\Eclip_1481_MB_ms2.msalign	961	6933	HCD	6933	1697.69	121	10	6481.49	6481.45	1238	365600	-1000	sp|P0A7N4|RL32_ECOLI	50S ribosomal protein L32 OS=Escherichia coli (strain K12) OX=83333 GN=rpmF PE=1 SV=2	1	57	.(M)[39.0216]AVQQNKPTRSKRGMRRSHDALTAVTSLSVDKTSGEKHLRHHITADGYYRGRKVIAK.	1	-	0	13	9	0.00113893	0	0
C:\Users\KyowonJeong\Desktop\flashida\msalign\apr23\new\Eclip_1481_MB_ms2.msalign	962	6935	HCD	6935	1698.35	129	6	4361.45	4361.45	40	3399000	-1000	sp|P0A7Q6|RL36_ECOLI	50S ribosomal protein L36 OS=Escherichia coli (strain K12) OX=83333 GN=rpmJ PE=1 SV=1	1	38	.MKVRASVKKLCRNCKIVKRDGVIRVICSAEPKHKQRQG.	0	-	0	21	15	4.4428e-10	0	0
C:\Users\KyowonJeong\Desktop\flashida\msalign\apr23\new\Eclip_1481_MB_ms2.msalign	963	6937	HCD	6937	1699.08	403	11	6311.4	6311.39	129	20660000	-1000	sp|P0A7N4|RL32_ECOLI	50S ribosomal protein L32 OS=Escherichia coli (strain K12) OX=83333 GN=rpmF PE=1 SV=2	2	57	M.AVQQNKPTRSKRGMRRSHDALTAVTSLSVDKTSGEKHLRHHITADGYYRGRKVIAK.	0	-	0	53	27	1.2827e-13	0	0
C:\Users\KyowonJeong\Desktop\flashida\msalign\apr23\new\Eclip_1481_MB_ms2.msalign	964	6941	HCD	6941	1701.01	124	4	2222.17	2222.16	591	1271000	-1000	sp|P0ACF8|HNS_ECOLI	DNA-binding protein H-NS OS=Escherichia coli (strain K12) OX=83333 GN=hns PE=1 SV=2	119	137	V.(IKKAMDE)[15.9947]QGKSLDDFLIKQ.	1	-	0	20	17	4.07392e-06	0	0
C:\Users\KyowonJeong\Desktop\flashida\msalign\apr23\new\Eclip_1481_MB_ms2.msalign	965	6943	HCD	6943	1701.78	52	6	4393.45	4393.43	870	390400	-1000	sp|P0A7Q6|RL36_ECOLI	50S ribosomal protein L36 OS=Escherichia coli (strain K12) OX=83333 GN=rpmJ PE=1 SV=1	1	38	.(MKVRASVKKLC)[31.9768]RNCKIVKRDGVIRVICSAEPKHKQRQG.	1	-	0	7	7	4.40042e-05	0	0
C:\Users\KyowonJeong\Desktop\flashida\msalign\apr23\new\Eclip_1481_MB_ms2.msalign	966	6944	HCD	6944	1702.4	28	6	5180.44	5180.44	247	341600	-1000	sp|P0AAI3|FTSH_ECOLI	ATP-dependent zinc metalloprotease FtsH OS=Escherichia coli (strain K12) OX=83333 GN=ftsH PE=1 SV=1	596	644	R.RDVRPPAGWEEPGASNNSGDNGSPKAPRPVDEPRTPNPGNTMSEQLGDK.	0	-	0	14	13	2.12508e-10	0	0
C:\Users\KyowonJeong\Desktop\flashida\msalign\apr23\new\Eclip_1481_MB_ms2.msalign	967	6947	HCD	6947	1703.66	98	10	6480.49	6480.48	1238	3366000	-1000	sp|P0A7N4|RL32_ECOLI	50S ribosomal protein L32 OS=Escherichia coli (strain K12) OX=83333 GN=rpmF PE=1 SV=2	2	57	M.AVQQNKPTRSKRGMRRSHDALTA(V)[169.0907]TSLSVDKTSGEKHLRHHITADGYYRGRKVIAK.	1	-	0	15	8	0.000949057	0	0
C:\Users\KyowonJeong\Desktop\flashida\msalign\apr23\new\Eclip_1481_MB_ms2.msalign	968	6949	HCD	6949	1704.44	124	6	4361.45	4361.45	40	5897000	-1000	sp|P0A7Q6|RL36_ECOLI	50S ribosomal protein L36 OS=Escherichia coli (strain K12) OX=83333 GN=rpmJ PE=1 SV=1	1	38	.MKVRASVKKLCRNCKIVKRDGVIRVICSAEPKHKQRQG.	0	-	0	18	17	4.519e-12	0	0
C:\Users\KyowonJeong\Desktop\flashida\msalign\apr23\new\Eclip_1481_MB_ms2.msalign	969	6953	HCD	6953	1706.33	385	10	6311.4	6311.39	129	18620000	-1000	sp|P0A7N4|RL32_ECOLI	50S ribosomal protein L32 OS=Escherichia coli (strain K12) OX=83333 GN=rpmF PE=1 SV=2	2	57	M.AVQQNKPTRSKRGMRRSHDALTAVTSLSVDKTSGEKHLRHHITADGYYRGRKVIAK.	0	-	0	73	36	1.27218e-18	0	0
C:\Users\KyowonJeong\Desktop\flashida\msalign\apr23\new\Eclip_1481_MB_ms2.msalign	970	6955	HCD	6955	1707.06	425	10	6311.4	6311.39	129	18110000	-1000	sp|P0A7N4|RL32_ECOLI	50S ribosomal protein L32 OS=Escherichia coli (strain K12) OX=83333 GN=rpmF PE=1 SV=2	2	57	M.AVQQNKPTRSKRGMRRSHDALTAVTSLSVDKTSGEKHLRHHITADGYYRGRKVIAK.	0	-	0	70	38	1.86172e-20	0	0
C:\Users\KyowonJeong\Desktop\flashida\msalign\apr23\new\Eclip_1481_MB_ms2.msalign	971	6959	HCD	6959	1708.98	150	6	4361.45	4361.45	40	5634000	-1000	sp|P0A7Q6|RL36_ECOLI	50S ribosomal protein L36 OS=Escherichia coli (strain K12) OX=83333 GN=rpmJ PE=1 SV=1	1	38	.MKVRASVKKLCRNCKIVKRDGVIRVICSAEPKHKQRQG.	0	-	0	24	17	3.886e-11	0	0
C:\Users\KyowonJeong\Desktop\flashida\msalign\apr23\new\Eclip_1481_MB_ms2.msalign	972	6961	HCD	6961	1709.71	245	9	6250.61	6250.59	35	6624000	-1000	sp|P0A7N9|RL33_ECOLI	50S ribosomal protein L33 OS=Escherichia coli (strain K12) OX=83333 GN=rpmG PE=1 SV=2	1	55	.(MA)[-117.0290]KGIREKIKLVSSAGTGHFYTTTKNKRTKPEKLELKKFDPVVRQHVIYKEAKIK.	1	-	0	57	38	1.0067e-23	0	0
C:\Users\KyowonJeong\Desktop\flashida\msalign\apr23\new\Eclip_1481_MB_ms2.msalign	973	6962	HCD	6962	1710.36	81	6	5180.45	5180.44	247	675500	-1000	sp|P0AAI3|FTSH_ECOLI	ATP-dependent zinc metalloprotease FtsH OS=Escherichia coli (strain K12) OX=83333 GN=ftsH PE=1 SV=1	596	644	R.RDVRPPAGWEEPGASNNSGDNGSPKAPRPVDEPRTPNPGNTMSEQLGDK.	0	-	0	30	24	3.99432e-18	0	0
C:\Users\KyowonJeong\Desktop\flashida\msalign\apr23\new\Eclip_1481_MB_ms2.msalign	974	6965	HCD	6965	1711.63	171	6	4361.46	4361.45	40	5333000	-1000	sp|P0A7Q6|RL36_ECOLI	50S ribosomal protein L36 OS=Escherichia coli (strain K12) OX=83333 GN=rpmJ PE=1 SV=1	1	38	.MKVRASVKKLCRNCKIVKRDGVIRVICSAEPKHKQRQG.	0	-	0	19	15	6.0202e-09	0	0
C:\Users\KyowonJeong\Desktop\flashida\msalign\apr23\new\Eclip_1481_MB_ms2.msalign	975	6967	HCD	6967	1712.37	384	11	6311.4	6311.39	129	15540000	-1000	sp|P0A7N4|RL32_ECOLI	50S ribosomal protein L32 OS=Escherichia coli (strain K12) OX=83333 GN=rpmF PE=1 SV=2	2	57	M.AVQQNKPTRSKRGMRRSHDALTAVTSLSVDKTSGEKHLRHHITADGYYRGRKVIAK.	0	-	0	55	30	3.8904e-15	0	0
C:\Users\KyowonJeong\Desktop\flashida\msalign\apr23\new\Eclip_1481_MB_ms2.msalign	976	6968	HCD	6968	1713.01	190	9	6433.63	6433.63	597	2336000	-1000	sp|P0A7N9|RL33_ECOLI	50S ribosomal protein L33 OS=Escherichia coli (strain K12) OX=83333 GN=rpmG PE=1 SV=2	1	55	.(M)[66.0094]AKGIREKIKLVSSAGTGHFYTTTKNKRTKPEKLELKKFDPVVRQHVIYKEAKIK.	1	-	0	26	19	1.18265e-10	0	0
C:\Users\KyowonJeong\Desktop\flashida\msalign\apr23\new\Eclip_1481_MB_ms2.msalign	977	6969	HCD	6969	1713.63	500	9	6250.6	6250.6	35	9484000	-1000	sp|P0A7N9|RL33_ECOLI	50S ribosomal protein L33 OS=Escherichia coli (strain K12) OX=83333 GN=rpmG PE=1 SV=2	1	55	.(MAKGIREK)[-117.0164]IKLVSSAGTGHFYTTTKNKRTKPEKLELKKFDPVVRQHVIYKEAKIK.	1	-	0	85	51	2.28975e-25	0	0
C:\Users\KyowonJeong\Desktop\flashida\msalign\apr23\new\Eclip_1481_MB_ms2.msalign	978	6971	HCD	6971	1714.29	202	11	6419.61	6419.61	308	2366000	-1000	sp|P0A7N9|RL33_ECOLI	50S ribosomal protein L33 OS=Escherichia coli (strain K12) OX=83333 GN=rpmG PE=1 SV=2	1	55	.(M)[51.9948]AKGIREKIKLVSSAGTGHFYTTTKNKRTKPEKLELKKFDPVVRQHVIYKEAKIK.	1	-	0	23	18	1.52724e-11	0	0
C:\Users\KyowonJeong\Desktop\flashida\msalign\apr23\new\Eclip_1481_MB_ms2.msalign	979	6973	HCD	6973	1715.01	159	11	6433.64	6433.63	597	2651000	-1000	sp|P0A7N9|RL33_ECOLI	50S ribosomal protein L33 OS=Escherichia coli (strain K12) OX=83333 GN=rpmG PE=1 SV=2	1	55	.(M)[66.0069]AKGIREKIKLVSSAGTGHFYTTTKNKRTKPEKLELKKFDPVVRQHVIYKEAKIK.	1	-	0	16	10	2.30715e-05	0	0
C:\Users\KyowonJeong\Desktop\flashida\msalign\apr23\new\Eclip_1481_MB_ms2.msalign	980	6974	HCD	6974	1715.65	431	10	6311.4	6311.39	129	14270000	-1000	sp|P0A7N4|RL32_ECOLI	50S ribosomal protein L32 OS=Escherichia coli (strain K12) OX=83333 GN=rpmF PE=1 SV=2	2	57	M.AVQQNKPTRSKRGMRRSHDALTAVTSLSVDKTSGEKHLRHHITADGYYRGRKVIAK.	0	-	0	76	36	1.12354e-17	0	0
C:\Users\KyowonJeong\Desktop\flashida\msalign\apr23\new\Eclip_1481_MB_ms2.msalign	981	6977	HCD	6977	1716.92	158	6	4361.45	4361.45	40	3784000	-1000	sp|P0A7Q6|RL36_ECOLI	50S ribosomal protein L36 OS=Escherichia coli (strain K12) OX=83333 GN=rpmJ PE=1 SV=1	1	38	.MKVRASVKKLCRNCKIVKRDGVIRVICSAEPKHKQRQG.	0	-	0	15	12	6.7552e-08	0	0
C:\Users\KyowonJeong\Desktop\flashida\msalign\apr23\new\Eclip_1481_MB_ms2.msalign	982	6979	HCD	6979	1717.64	125	8	4360.45	4361.45	40	2667000	-1000	sp|P0A7Q6|RL36_ECOLI	50S ribosomal protein L36 OS=Escherichia coli (strain K12) OX=83333 GN=rpmJ PE=1 SV=1	1	38	.MKVRASVKKLCRNCKIVKRDGVIRVICSAEPKHKQRQG.	0	-	0	20	14	1.96108e-11	0	0
C:\Users\KyowonJeong\Desktop\flashida\msalign\apr23\new\Eclip_1481_MB_ms2.msalign	983	6980	HCD	6980	1718.29	89	6	5180.45	5180.44	247	4614000	-1000	sp|P0AAI3|FTSH_ECOLI	ATP-dependent zinc metalloprotease FtsH OS=Escherichia coli (strain K12) OX=83333 GN=ftsH PE=1 SV=1	596	644	R.RDVRPPAGWEEPGASNNSGDNGSPKAPRPVDEPRTPNPGNTMSEQLGDK.	0	-	0	31	23	9.39996e-15	0	0
C:\Users\KyowonJeong\Desktop\flashida\msalign\apr23\new\Eclip_1481_MB_ms2.msalign	984	6981	HCD	6981	1718.9	12	6	5536.03	5536.01	1336	276800	-1000	sp|P0AFG6|ODO2_ECOLI	Dihydrolipoyllysine-residue succinyltransferase component of 2-oxoglutarate dehydrogenase complex OS=Escherichia coli (strain K12) OX=83333 GN=sucB PE=1 SV=2	120	174	R.RLLAEHNLDASAIKGTGVGGRLTREDVEKHLAKAPAKESAPAAAAPAAQPALAAR.S	0	-	0	6	6	0.00460628	0	0
C:\Users\KyowonJeong\Desktop\flashida\msalign\apr23\new\Eclip_1481_MB_ms2.msalign	985	6983	HCD	6983	1719.55	226	4	2939.43	2939.42	479	1739000	-1000	sp|P0AG63|RS17_ECOLI	30S ribosomal protein S17 OS=Escherichia coli (strain K12) OX=83333 GN=rpsQ PE=1 SV=2	46	71	H.VHDENNECGIGDVVEIRECRPLSKTK.S	0	-	0	33	24	1.93034e-12	0	0
C:\Users\KyowonJeong\Desktop\flashida\msalign\apr23\new\Eclip_1481_MB_ms2.msalign	986	6985	HCD	6985	1720.29	308	9	6250.58	6250.59	35	26100000	-1000	sp|P0A7N9|RL33_ECOLI	50S ribosomal protein L33 OS=Escherichia coli (strain K12) OX=83333 GN=rpmG PE=1 SV=2	1	55	.(MA)[-117.0258]KGIREKIKLVSSAGTGHFYTTTKNKRTKPEKLELKKFDPVVRQHVIYKEAKIK.	1	-	0	79	46	3.19918e-26	0	0
C:\Users\KyowonJeong\Desktop\flashida\msalign\apr23\new\Eclip_1481_MB_ms2.msalign	987	6986	HCD	6986	1720.94	302	9	6236.57	6236.58	69	22260000	-1000	sp|P0A7N9|RL33_ECOLI	50S ribosomal protein L33 OS=Escherichia coli (strain K12) OX=83333 GN=rpmG PE=1 SV=2	2	55	M.AKGIREKIKLVSSAGTGHFYTTTKNKRTKPEKLELKKFDPVVRQHVIYKEAKIK.	0	-	0	61	34	6.304e-20	0	0
C:\Users\KyowonJeong\Desktop\flashida\msalign\apr23\new\Eclip_1481_MB_ms2.msalign	988	6987	HCD	6987	1721.55	199	10	6327.38	6327.38	236	1663000	-1000	sp|P0A7N4|RL32_ECOLI	50S ribosomal protein L32 OS=Escherichia coli (strain K12) OX=83333 GN=rpmF PE=1 SV=2	2	57	M.AVQ(QNKPT)[15.9901]RSKRGMRRSHDALTAVTSLSVDKTSGEKHLRHHITADGYYRGRKVIAK.	1	-	0	31	22	2.21469e-11	0	0
C:\Users\KyowonJeong\Desktop\flashida\msalign\apr23\new\Eclip_1481_MB_ms2.msalign	989	6989	HCD	6989	1722.21	352	10	6311.38	6311.39	129	10580000	-1000	sp|P0A7N4|RL32_ECOLI	50S ribosomal protein L32 OS=Escherichia coli (strain K12) OX=83333 GN=rpmF PE=1 SV=2	2	57	M.AVQQNKPTRSKRGMRRSHDALTAVTSLSVDKTSGEKHLRHHITADGYYRGRKVIAK.	0	-	0	62	34	1.18318e-17	0	0
C:\Users\KyowonJeong\Desktop\flashida\msalign\apr23\new\Eclip_1481_MB_ms2.msalign	990	6991	HCD	6991	1722.94	161	5	2939.43	2939.42	479	4072000	-1000	sp|P0AG63|RS17_ECOLI	30S ribosomal protein S17 OS=Escherichia coli (strain K12) OX=83333 GN=rpsQ PE=1 SV=2	46	71	H.VHDENNECGIGDVVEIRECRPLSKTK.S	0	-	0	25	15	2.03315e-08	0	0
C:\Users\KyowonJeong\Desktop\flashida\msalign\apr23\new\Eclip_1481_MB_ms2.msalign	991	6992	HCD	6992	1723.59	103	5	3288.68	3288.67	102	3825000	-1000	sp|P0A912|PAL_ECOLI	Peptidoglycan-associated lipoprotein OS=Escherichia coli (strain K12) OX=83333 GN=pal PE=1 SV=1	137	167	K.GVSADQISIVSYGKEKPAVLGHDEAAYSKNR.R	0	-	0	35	25	7.92556e-24	0	0
C:\Users\KyowonJeong\Desktop\flashida\msalign\apr23\new\Eclip_1481_MB_ms2.msalign	992	6993	HCD	6993	1724.21	72	4	2217.2	2217.19	814	1082000	-1000	sp|P38489|NFSB_ECOLI	Oxygen-insensitive NAD(P)H nitroreductase OS=Escherichia coli (strain K12) OX=83333 GN=nfsB PE=1 SV=1	1	20	.MDIISVALKRHSTKAFDASK.K	0	-	0	16	12	3.32063e-08	0	0
C:\Users\KyowonJeong\Desktop\flashida\msalign\apr23\new\Eclip_1481_MB_ms2.msalign	993	6995	HCD	6995	1724.86	66	5	4679.44	4679.42	1186	3183000	-1000	sp|P60438|RL3_ECOLI	50S ribosomal protein L3 OS=Escherichia coli (strain K12) OX=83333 GN=rplC PE=1 SV=1	117	159	K.GFAGTVKRWNFRTQDATHGNSLSHRVPGSIGQN(Q)[14.0071]TPGKVFKGK.K	1	-	0	17	12	0.000168163	0	0
C:\Users\KyowonJeong\Desktop\flashida\msalign\apr23\new\Eclip_1481_MB_ms2.msalign	994	6997	HCD	6997	1725.59	107	5	3288.68	3288.67	102	1162000	-1000	sp|P0A912|PAL_ECOLI	Peptidoglycan-associated lipoprotein OS=Escherichia coli (strain K12) OX=83333 GN=pal PE=1 SV=1	137	167	K.GVSADQISIVSYGKEKPAVLGHDEAAYSKNR.R	0	-	0	36	23	2.84916e-21	0	0
C:\Users\KyowonJeong\Desktop\flashida\msalign\apr23\new\Eclip_1481_MB_ms2.msalign	995	7001	HCD	7001	1727.51	81	5	4679.44	4679.43	1186	41820000	-1000	sp|P60438|RL3_ECOLI	50S ribosomal protein L3 OS=Escherichia coli (strain K12) OX=83333 GN=rplC PE=1 SV=1	117	159	K.GFAGTVKRWNFRTQDATHGNSLSHRVPGSIGQN(Q)[14.0096]TPGKVFKGK.K	1	-	0	20	15	0.00016785	0	0
C:\Users\KyowonJeong\Desktop\flashida\msalign\apr23\new\Eclip_1481_MB_ms2.msalign	996	7003	HCD	7003	1728.28	116	5	2939.42	2939.42	479	2350000	-1000	sp|P0AG63|RS17_ECOLI	30S ribosomal protein S17 OS=Escherichia coli (strain K12) OX=83333 GN=rpsQ PE=1 SV=2	46	71	H.VHDENNECGIGDVVEIRECRPLSKTK.S	0	-	0	19	14	1.06915e-08	0	0
C:\Users\KyowonJeong\Desktop\flashida\msalign\apr23\new\Eclip_1481_MB_ms2.msalign	997	7007	HCD	7007	1730.16	72	9	5463.13	5463.12	941	1519000	-1000	sp|Q2EEQ2|RL362_ECOLI	50S ribosomal protein L36 2 OS=Escherichia coli (strain K12) OX=83333 GN=ykgO PE=1 SV=1	1	46	.MKVLNSLRTAKERHPDCQIVKRKGRLYVICKSNPRFKAVQGRKKKR.	0	-	0	11	5	0.077786	0.00107933	0
C:\Users\KyowonJeong\Desktop\flashida\msalign\apr23\new\Eclip_1481_MB_ms2.msalign	998	7009	HCD	7009	1730.89	113	6	4361.45	4361.45	40	3150000	-1000	sp|P0A7Q6|RL36_ECOLI	50S ribosomal protein L36 OS=Escherichia coli (strain K12) OX=83333 GN=rpmJ PE=1 SV=1	1	38	.MKVRASVKKLCRNCKIVKRDGVIRVICSAEPKHKQRQG.	0	-	0	18	12	6.751e-09	0	0
C:\Users\KyowonJeong\Desktop\flashida\msalign\apr23\new\Eclip_1481_MB_ms2.msalign	999	7010	HCD	7010	1731.54	62	6	4377.45	4377.45	699	470900	-1000	sp|P0A7Q6|RL36_ECOLI	50S ribosomal protein L36 OS=Escherichia coli (strain K12) OX=83333 GN=rpmJ PE=1 SV=1	1	38	.(MKVRAS)[15.9982]VKKLCRNCKIVKRDGVIRVICSAEPKHKQRQG.	1	-	0	6	6	0.00115765	0	0
C:\Users\KyowonJeong\Desktop\flashida\msalign\apr23\new\Eclip_1481_MB_ms2.msalign	1000	7011	HCD	7011	1732.16	46	4	2913.56	2913.56	1501	529200	-1000	sp|P0A7S3|RS12_ECOLI	30S ribosomal protein S12 OS=Escherichia coli (strain K12) OX=83333 GN=rpsL PE=1 SV=2	66	92	S.YIGGEGHNLQEHSVILIRGGRVKDLPG.V	0	-	0	7	6	0.161336	0.00177242	0.00670241
C:\Users\KyowonJeong\Desktop\flashida\msalign\apr23\new\Eclip_1481_MB_ms2.msalign	1001	7013	HCD	7013	1732.81	406	10	6311.4	6311.39	129	18440000	-1000	sp|P0A7N4|RL32_ECOLI	50S ribosomal protein L32 OS=Escherichia coli (strain K12) OX=83333 GN=rpmF PE=1 SV=2	2	57	M.AVQQNKPTRSKRGMRRSHDALTAVTSLSVDKTSGEKHLRHHITADGYYRGRKVIAK.	0	-	0	60	38	5.2142e-19	0	0
C:\Users\KyowonJeong\Desktop\flashida\msalign\apr23\new\Eclip_1481_MB_ms2.msalign	1002	7015	HCD	7015	1733.54	135	9	6419.62	6419.6	308	2183000	-1000	sp|P0A7N9|RL33_ECOLI	50S ribosomal protein L33 OS=Escherichia coli (strain K12) OX=83333 GN=rpmG PE=1 SV=2	2	55	M.AKGIREKIKLVSSAGTGH(F)[183.0241]YTTTKNKRTKPEKLELKKFDPVVRQHVIYKEAKIK.	1	-	0	21	16	1.00109e-10	0	0
C:\Users\KyowonJeong\Desktop\flashida\msalign\apr23\new\Eclip_1481_MB_ms2.msalign	1003	7016	HCD	7016	1734.19	257	9	6311.4	6311.39	129	18070000	-1000	sp|P0A7N4|RL32_ECOLI	50S ribosomal protein L32 OS=Escherichia coli (strain K12) OX=83333 GN=rpmF PE=1 SV=2	2	57	M.AVQQNKPTRSKRGMRRSHDALTAVTSLSVDKTSGEKHLRHHITADGYYRGRKVIAK.	0	-	0	61	38	1.71534e-20	0	0
C:\Users\KyowonJeong\Desktop\flashida\msalign\apr23\new\Eclip_1481_MB_ms2.msalign	1004	7017	HCD	7017	1734.8	63	6	4377.44	4377.43	699	401800000	-1000	sp|P0A7Q6|RL36_ECOLI	50S ribosomal protein L36 OS=Escherichia coli (strain K12) OX=83333 GN=rpmJ PE=1 SV=1	1	38	.(MKVRASVKKLCRNCKIVKRDGVIRVICSAE)[15.9850]PKHKQRQG.	1	-	0	5	5	0.00788214	0	0
C:\Users\KyowonJeong\Desktop\flashida\msalign\apr23\new\Eclip_1481_MB_ms2.msalign	1005	7021	HCD	7021	1736.18	262	9	6311.4	6311.39	129	18750000	-1000	sp|P0A7N4|RL32_ECOLI	50S ribosomal protein L32 OS=Escherichia coli (strain K12) OX=83333 GN=rpmF PE=1 SV=2	2	57	M.AVQQNKPTRSKRGMRRSHDALTAVTSLSVDKTSGEKHLRHHITADGYYRGRKVIAK.	0	-	0	60	39	8.5402e-21	0	0
C:\Users\KyowonJeong\Desktop\flashida\msalign\apr23\new\Eclip_1481_MB_ms2.msalign	1006	7022	HCD	7022	1736.83	136	5	3015.54	3015.54	605	896700	-1000	sp|P0A790|PAND_ECOLI	Aspartate 1-decarboxylase OS=Escherichia coli (strain K12) OX=83333 GN=panD PE=1 SV=1	1	26	.MIRTMLQGKLHRVKVTHADLH(YEGSC)[-7.0064].A	1	-	0	23	19	1.65942e-10	0	0
C:\Users\KyowonJeong\Desktop\flashida\msalign\apr23\new\Eclip_1481_MB_ms2.msalign	1007	7025	HCD	7025	1738.1	156	6	3494.98	3494.97	996	1465000	-1000	sp|P68919|RL25_ECOLI	50S ribosomal protein L25 OS=Escherichia coli (strain K12) OX=83333 GN=rplY PE=1 SV=1	59	88	S.EVLTIVVDGKEIKVKAQDVQRHPYKPKLQH.I	0	-	0	30	15	2.21812e-06	0	0
C:\Users\KyowonJeong\Desktop\flashida\msalign\apr23\new\Eclip_1481_MB_ms2.msalign	1008	7027	HCD	7027	1738.83	121	5	3015.54	3015.53	605	1566000	-1000	sp|P0A790|PAND_ECOLI	Aspartate 1-decarboxylase OS=Escherichia coli (strain K12) OX=83333 GN=panD PE=1 SV=1	1	26	.MIRTMLQGKLHRVKVTHADLH(YEGSC)[-7.0086].A	1	-	0	26	19	7.69308e-08	0	0
C:\Users\KyowonJeong\Desktop\flashida\msalign\apr23\new\Eclip_1481_MB_ms2.msalign	1009	7029	HCD	7029	1740.1	208	6	3494.98	3494.97	996	1780000	-1000	sp|P68919|RL25_ECOLI	50S ribosomal protein L25 OS=Escherichia coli (strain K12) OX=83333 GN=rplY PE=1 SV=1	59	88	S.EVLTIVVDGKEIKVKAQDVQRHPYKPKLQH.I	0	-	0	25	14	8.36735e-05	0	0
C:\Users\KyowonJeong\Desktop\flashida\msalign\apr23\new\Eclip_1481_MB_ms2.msalign	1010	7031	HCD	7031	1740.75	67	4	2222.16	2222.16	591	804300	-1000	sp|P0ACF8|HNS_ECOLI	DNA-binding protein H-NS OS=Escherichia coli (strain K12) OX=83333 GN=hns PE=1 SV=2	119	137	V.IK(KAMDE)[15.9939]QGKSLDDFLIKQ.	1	-	0	16	13	5.345e-06	0	0
C:\Users\KyowonJeong\Desktop\flashida\msalign\apr23\new\Eclip_1481_MB_ms2.msalign	1011	7033	HCD	7033	1741.49	268	9	6311.4	6311.39	129	19800000	-1000	sp|P0A7N4|RL32_ECOLI	50S ribosomal protein L32 OS=Escherichia coli (strain K12) OX=83333 GN=rpmF PE=1 SV=2	2	57	M.AVQQNKPTRSKRGMRRSHDALTAVTSLSVDKTSGEKHLRHHITADGYYRGRKVIAK.	0	-	0	53	37	3.9138e-21	0	0
C:\Users\KyowonJeong\Desktop\flashida\msalign\apr23\new\Eclip_1481_MB_ms2.msalign	1012	7034	HCD	7034	1742.14	140	8	4361.45	4361.45	40	3469000	-1000	sp|P0A7Q6|RL36_ECOLI	50S ribosomal protein L36 OS=Escherichia coli (strain K12) OX=83333 GN=rpmJ PE=1 SV=1	1	38	.MKVRASVKKLCRNCKIVKRDGVIRVICSAEPKHKQRQG.	0	-	0	20	14	1.7395e-09	0	0
C:\Users\KyowonJeong\Desktop\flashida\msalign\apr23\new\Eclip_1481_MB_ms2.msalign	1013	7035	HCD	7035	1742.75	44	4	2939.43	2939.42	479	18700000	-1000	sp|P0AG63|RS17_ECOLI	30S ribosomal protein S17 OS=Escherichia coli (strain K12) OX=83333 GN=rpsQ PE=1 SV=2	46	71	H.VHDENNECGIGDVVEIRECRPLSKTK.S	0	-	0	15	10	9.52325e-06	0	0
C:\Users\KyowonJeong\Desktop\flashida\msalign\apr23\new\Eclip_1481_MB_ms2.msalign	1014	7037	HCD	7037	1743.41	204	10	6419.62	6419.61	308	2618000	-1000	sp|P0A7N9|RL33_ECOLI	50S ribosomal protein L33 OS=Escherichia coli (strain K12) OX=83333 GN=rpmG PE=1 SV=2	2	55	M.AKGIREKIKLVSSAGTGHF(YTTTKNKRTKPEKLE)[183.0277]LKKFDPVVRQHVIYKEAKIK.	1	-	0	27	20	7.76115e-11	0	0
C:\Users\KyowonJeong\Desktop\flashida\msalign\apr23\new\Eclip_1481_MB_ms2.msalign	1015	7041	HCD	7041	1745.4	334	10	6250.6	6250.6	35	13440000	-1000	sp|P0A7N9|RL33_ECOLI	50S ribosomal protein L33 OS=Escherichia coli (strain K12) OX=83333 GN=rpmG PE=1 SV=2	1	55	.(MA)[-117.0223]KGIREKIKLVSSAGTGHFYTTTKNKRTKPEKLELKKFDPVVRQHVIYKEAKIK.	1	-	0	64	41	5.01516e-22	0	0
C:\Users\KyowonJeong\Desktop\flashida\msalign\apr23\new\Eclip_1481_MB_ms2.msalign	1016	7043	HCD	7043	1746.06	103	5	3015.54	3015.53	605	10030000	-1000	sp|P0A790|PAND_ECOLI	Aspartate 1-decarboxylase OS=Escherichia coli (strain K12) OX=83333 GN=panD PE=1 SV=1	1	26	.MIRTMLQGKLHRVKVTHADLH(YEGSC)[-7.0079].A	1	-	0	25	18	1.07298e-07	0	0
C:\Users\KyowonJeong\Desktop\flashida\msalign\apr23\new\Eclip_1481_MB_ms2.msalign	1017	7045	HCD	7045	1746.79	51	4	2693.4	2693.4	684	1341000	-1000	sp|P28635|METQ_ECOLI	D-methionine-binding lipoprotein MetQ OS=Escherichia coli (strain K12) OX=83333 GN=metQ PE=1 SV=2	120	144	K.KIKSLDELQDGSQVAVPNDPTNLGR.S	0	-	0	14	13	1.33976e-09	0	0
C:\Users\KyowonJeong\Desktop\flashida\msalign\apr23\new\Eclip_1481_MB_ms2.msalign	1018	7046	HCD	7046	1747.44	217	10	6433.64	6433.63	597	4063000	-1000	sp|P0A7N9|RL33_ECOLI	50S ribosomal protein L33 OS=Escherichia coli (strain K12) OX=83333 GN=rpmG PE=1 SV=2	1	55	.(M)[66.0118]AKGIREKIKLVSSAGTGHFYTTTKNKRTKPEKLELKKFDPVVRQHVIYKEAKIK.	1	-	0	16	13	0.000115722	0	0
C:\Users\KyowonJeong\Desktop\flashida\msalign\apr23\new\Eclip_1481_MB_ms2.msalign	1019	7051	HCD	7051	1749.44	74	4	2222.17	2222.16	591	480100	-1000	sp|P0ACF8|HNS_ECOLI	DNA-binding protein H-NS OS=Escherichia coli (strain K12) OX=83333 GN=hns PE=1 SV=2	119	137	V.IK(KAM)[15.9941]DEQGKSLDDFLIKQ.	1	-	0	22	20	1.07653e-10	0	0
C:\Users\KyowonJeong\Desktop\flashida\msalign\apr23\new\Eclip_1481_MB_ms2.msalign	1020	7052	HCD	7052	1750.09	352	10	6250.61	6250.6	35	14890000	-1000	sp|P0A7N9|RL33_ECOLI	50S ribosomal protein L33 OS=Escherichia coli (strain K12) OX=83333 GN=rpmG PE=1 SV=2	1	55	.(MA)[-117.0214]KGIREKIKLVSSAGTGHFYTTTKNKRTKPEKLELKKFDPVVRQHVIYKEAKIK.	1	-	0	69	44	4.99388e-24	0	0
C:\Users\KyowonJeong\Desktop\flashida\msalign\apr23\new\Eclip_1481_MB_ms2.msalign	1021	7053	HCD	7053	1750.71	171	10	6495.43	6495.42	456	1608000	-1000	sp|P0A7N4|RL32_ECOLI	50S ribosomal protein L32 OS=Escherichia coli (strain K12) OX=83333 GN=rpmF PE=1 SV=2	2	57	M.AVQQNKPTRSKRGMRRSHDALTAVTSLSVDKTSGE(K)[184.0283]HLRHHITADGYYRGRKVIAK.	1	-	0	14	12	0.00207273	0	0
C:\Users\KyowonJeong\Desktop\flashida\msalign\apr23\new\Eclip_1481_MB_ms2.msalign	1022	7057	HCD	7057	1752.12	135	6	4361.45	4361.45	40	2760000	-1000	sp|P0A7Q6|RL36_ECOLI	50S ribosomal protein L36 OS=Escherichia coli (strain K12) OX=83333 GN=rpmJ PE=1 SV=1	1	38	.MKVRASVKKLCRNCKIVKRDGVIRVICSAEPKHKQRQG.	0	-	0	15	12	2.1632e-08	0	0
C:\Users\KyowonJeong\Desktop\flashida\msalign\apr23\new\Eclip_1481_MB_ms2.msalign	1023	7058	HCD	7058	1752.73	68	4	2222.16	2222.16	591	45460000	-1000	sp|P0ACF8|HNS_ECOLI	DNA-binding protein H-NS OS=Escherichia coli (strain K12) OX=83333 GN=hns PE=1 SV=2	119	137	V.I(KKAMD)[15.9927]EQGKSLDDFLIKQ.	1	-	0	20	16	1.93818e-07	0	0
C:\Users\KyowonJeong\Desktop\flashida\msalign\apr23\new\Eclip_1481_MB_ms2.msalign	1024	7059	HCD	7059	1753.35	132	12	6327.39	6327.42	236	3980000	-1000	sp|P0A7N4|RL32_ECOLI	50S ribosomal protein L32 OS=Escherichia coli (strain K12) OX=83333 GN=rpmF PE=1 SV=2	1	57	.MAVQQNKPTRSKRGMRRSHDA(LT)[-115.0165]AVTSLSVDKTSGEKHLRHHITADGYYRGRKVIAK.	1	-	0	24	17	2.02846e-09	0	0
C:\Users\KyowonJeong\Desktop\flashida\msalign\apr23\new\Eclip_1481_MB_ms2.msalign	1025	7061	HCD	7061	1754.01	128	8	6250.6	6250.59	35	19650000	-1000	sp|P0A7N9|RL33_ECOLI	50S ribosomal protein L33 OS=Escherichia coli (strain K12) OX=83333 GN=rpmG PE=1 SV=2	1	55	.(MAK)[-117.0282]GIREKIKLVSSAGTGHFYTTTKNKRTKPEKLELKKFDPVVRQHVIYKEAKIK.	1	-	0	36	29	1.24081e-17	0	0
C:\Users\KyowonJeong\Desktop\flashida\msalign\apr23\new\Eclip_1481_MB_ms2.msalign	1026	7063	HCD	7063	1754.74	72	5	3295.65	3295.64	1113	557100	-1000	sp|P17169|GLMS_ECOLI	Glutamine--fructose-6-phosphate aminotransferase [isomerizing] OS=Escherichia coli (strain K12) OX=83333 GN=glmS PE=1 SV=4	218	246	R.RSVNIFDKTGAEVKRQDIESNLQYDAGDK.G	0	-	0	13	11	4.08604e-05	0	0
C:\Users\KyowonJeong\Desktop\flashida\msalign\apr23\new\Eclip_1481_MB_ms2.msalign	1027	7065	HCD	7065	1756	131	5	2522.55	2521.54	755	4046000	-1000	sp|P60624|RL24_ECOLI	50S ribosomal protein L24 OS=Escherichia coli (strain K12) OX=83333 GN=rplX PE=1 SV=2	20	43	K.GKRGKVKNVLSSGKVIVEGINLVK.K	0	-	0	24	18	7.26427e-09	0	0
C:\Users\KyowonJeong\Desktop\flashida\msalign\apr23\new\Eclip_1481_MB_ms2.msalign	1028	7067	HCD	7067	1756.66	365	9	6311.4	6311.39	129	24630000	-1000	sp|P0A7N4|RL32_ECOLI	50S ribosomal protein L32 OS=Escherichia coli (strain K12) OX=83333 GN=rpmF PE=1 SV=2	2	57	M.AVQQNKPTRSKRGMRRSHDALTAVTSLSVDKTSGEKHLRHHITADGYYRGRKVIAK.	0	-	0	80	42	4.695e-21	0	0
C:\Users\KyowonJeong\Desktop\flashida\msalign\apr23\new\Eclip_1481_MB_ms2.msalign	1029	7069	HCD	7069	1757.39	326	11	6250.61	6250.6	35	12580000	-1000	sp|P0A7N9|RL33_ECOLI	50S ribosomal protein L33 OS=Escherichia coli (strain K12) OX=83333 GN=rpmG PE=1 SV=2	1	55	.(MA)[-117.0233]KGIREKIKLVSSAGTGHFYTTTKNKRTKPEKLELKKFDPVVRQHVIYKEAKIK.	1	-	0	50	35	7.15061e-20	0	0
C:\Users\KyowonJeong\Desktop\flashida\msalign\apr23\new\Eclip_1481_MB_ms2.msalign	1030	7071	HCD	7071	1758.64	68	5	2495.39	2494.38	888	2085000	-1000	sp|P0A717|KPRS_ECOLI	Ribose-phosphate pyrophosphokinase OS=Escherichia coli (strain K12) OX=83333 GN=prs PE=1 SV=2	179	200	R.AIAKLLNDTDMAIIDKRRPRAN.V	0	-	0	18	12	1.67845e-07	0	0
C:\Users\KyowonJeong\Desktop\flashida\msalign\apr23\new\Eclip_1481_MB_ms2.msalign	1031	7075	HCD	7075	1760.03	281	8	4920.73	4919.74	1559	9909000	-1000	sp|P69831|PTKC_ECOLI	PTS system galactitol-specific EIIC component OS=Escherichia coli (strain K12) OX=83333 GN=gatC PE=1 SV=1	409	451	L.IQVFSPQNIPGFIIIGAIYLTGIFMTWRRARGFIKQEKVVLAE.	0	-	0	10	6	0.465861	0.00523013	0.0189419
C:\Users\KyowonJeong\Desktop\flashida\msalign\apr23\new\Eclip_1481_MB_ms2.msalign	1032	7076	HCD	7076	1760.67	83	4	2631.49	2631.48	1273	1052000	-1000	sp|P0A7R5|RS10_ECOLI	30S ribosomal protein S10 OS=Escherichia coli (strain K12) OX=83333 GN=rpsJ PE=1 SV=1	21	45	Q.ATAEIVETAKRTGAQVRGPIPLPTR.K	0	-	0	16	10	0.000841553	0	0
C:\Users\KyowonJeong\Desktop\flashida\msalign\apr23\new\Eclip_1481_MB_ms2.msalign	1033	7081	HCD	7081	1762.67	137	6	4361.45	4361.45	40	3033000	-1000	sp|P0A7Q6|RL36_ECOLI	50S ribosomal protein L36 OS=Escherichia coli (strain K12) OX=83333 GN=rpmJ PE=1 SV=1	1	38	.MKVRASVKKLCRNCKIVKRDGVIRVICSAEPKHKQRQG.	0	-	0	16	13	1.06074e-08	0	0
C:\Users\KyowonJeong\Desktop\flashida\msalign\apr23\new\Eclip_1481_MB_ms2.msalign	1034	7082	HCD	7082	1763.31	407	10	6311.39	6311.39	129	21730000	-1000	sp|P0A7N4|RL32_ECOLI	50S ribosomal protein L32 OS=Escherichia coli (strain K12) OX=83333 GN=rpmF PE=1 SV=2	2	57	M.AVQQNKPTRSKRGMRRSHDALTAVTSLSVDKTSGEKHLRHHITADGYYRGRKVIAK.	0	-	0	75	38	5.1842e-18	0	0
C:\Users\KyowonJeong\Desktop\flashida\msalign\apr23\new\Eclip_1481_MB_ms2.msalign	1035	7087	HCD	7087	1765.13	213	6	4920.72	4920.72	1305	17600000	-1000	sp|Q2EEQ2|RL362_ECOLI	50S ribosomal protein L36 2 OS=Escherichia coli (strain K12) OX=83333 GN=ykgO PE=1 SV=1	1	42	.MKVLNSLRTAKERHPD(CQIVKRKGRLYVICKSN)[-2.0176]PRFKAVQGR.K	1	-	0	20	15	0.00720459	0	0
C:\Users\KyowonJeong\Desktop\flashida\msalign\apr23\new\Eclip_1481_MB_ms2.msalign	1036	7088	HCD	7088	1765.79	240	9	6433.63	6433.63	597	10230000	-1000	sp|P0A7N9|RL33_ECOLI	50S ribosomal protein L33 OS=Escherichia coli (strain K12) OX=83333 GN=rpmG PE=1 SV=2	2	55	M.AKG(IREKI)[197.0483]KLVSSAGTGHFYTTTKNKRTKPEKLELKKFDPVVRQHVIYKEAKIK.	1	-	0	24	17	3.66425e-06	0	0
C:\Users\KyowonJeong\Desktop\flashida\msalign\apr23\new\Eclip_1481_MB_ms2.msalign	1037	7089	HCD	7089	1766.4	312	10	6419.62	6419.61	308	6640000	-1000	sp|P0A7N9|RL33_ECOLI	50S ribosomal protein L33 OS=Escherichia coli (strain K12) OX=83333 GN=rpmG PE=1 SV=2	2	55	M.AKGIREKIKLVSSAGTGHFYTTTKNKRTKPEKLELKKFDPVVRQHV(I)[183.0298]YKEAKIK.	1	-	0	37	23	4.06733e-11	0	0
C:\Users\KyowonJeong\Desktop\flashida\msalign\apr23\new\Eclip_1481_MB_ms2.msalign	1038	7091	HCD	7091	1767.05	444	11	6311.39	6311.39	129	23230000	-1000	sp|P0A7N4|RL32_ECOLI	50S ribosomal protein L32 OS=Escherichia coli (strain K12) OX=83333 GN=rpmF PE=1 SV=2	2	57	M.AVQQNKPTRSKRGMRRSHDALTAVTSLSVDKTSGEKHLRHHITADGYYRGRKVIAK.	0	-	0	53	31	1.08252e-14	0	0
C:\Users\KyowonJeong\Desktop\flashida\msalign\apr23\new\Eclip_1481_MB_ms2.msalign	1039	7093	HCD	7093	1767.78	294	10	6419.62	6419.61	308	5497000	-1000	sp|P0A7N9|RL33_ECOLI	50S ribosomal protein L33 OS=Escherichia coli (strain K12) OX=83333 GN=rpmG PE=1 SV=2	2	55	M.AKGIREKIKLVSSAGTGHFYTTTKNKRTKPEKLELKK(FD)[183.0326]PVVRQHVIYKEAKIK.	1	-	0	41	24	2.0959e-11	0	0
C:\Users\KyowonJeong\Desktop\flashida\msalign\apr23\new\Eclip_1481_MB_ms2.msalign	1040	7094	HCD	7094	1768.42	294	7	4920.73	4920.87	1532	13630000	-1000	sp|P0A7N4|RL32_ECOLI	50S ribosomal protein L32 OS=Escherichia coli (strain K12) OX=83333 GN=rpmF PE=1 SV=2	14	57	R.(GMRRSHDALTAV)[3.2706]TSLSVDKTSGEKHLRHHITADGYYRGRKVIAK.	1	-	0	20	12	0.327167	0.00368227	0.0138889
C:\Users\KyowonJeong\Desktop\flashida\msalign\apr23\new\Eclip_1481_MB_ms2.msalign	1041	7095	HCD	7095	1769.04	186	10	6494.43	6494.42	456	3467000	-1000	sp|P0A7N4|RL32_ECOLI	50S ribosomal protein L32 OS=Escherichia coli (strain K12) OX=83333 GN=rpmF PE=1 SV=2	2	57	M.AVQQNKPTRSKRGMRRSHDALTAVTSLSVDKTSGEKHLRHHITAD(GYYRGRKVIAK)[183.0321].	1	-	0	33	20	4.52189e-10	0	0
C:\Users\KyowonJeong\Desktop\flashida\msalign\apr23\new\Eclip_1481_MB_ms2.msalign	1042	7097	HCD	7097	1769.69	342	9	6311.4	6311.39	129	22150000	-1000	sp|P0A7N4|RL32_ECOLI	50S ribosomal protein L32 OS=Escherichia coli (strain K12) OX=83333 GN=rpmF PE=1 SV=2	2	57	M.AVQQNKPTRSKRGMRRSHDALTAVTSLSVDKTSGEKHLRHHITADGYYRGRKVIAK.	0	-	0	75	43	2.0112e-22	0	0
C:\Users\KyowonJeong\Desktop\flashida\msalign\apr23\new\Eclip_1481_MB_ms2.msalign	1043	7100	HCD	7100	1771.07	467	4	2206.17	2206.17	535	637400	-1000	sp|P0ACF8|HNS_ECOLI	DNA-binding protein H-NS OS=Escherichia coli (strain K12) OX=83333 GN=hns PE=1 SV=2	119	137	V.IKKAMDEQGKSLDDFLIKQ.	0	-	0	38	24	1.52e-10	0	0
C:\Users\KyowonJeong\Desktop\flashida\msalign\apr23\new\Eclip_1481_MB_ms2.msalign	1044	7101	HCD	7101	1771.68	470	6	4409.44	4409.45	1077	4066000	-1000	sp|Q2EEQ2|RL362_ECOLI	50S ribosomal protein L36 2 OS=Escherichia coli (strain K12) OX=83333 GN=ykgO PE=1 SV=1	1	37	.MKVLNSLRTAKERHPDCQIVKRKGR(LYVIC)[-1.9978]KSNPRFK.A	1	-	0	32	20	0.00754828	0	0
C:\Users\KyowonJeong\Desktop\flashida\msalign\apr23\new\Eclip_1481_MB_ms2.msalign	1045	7103	HCD	7103	1772.3	329	8	4920.73	4919.74	1559	9074000	-1000	sp|P69831|PTKC_ECOLI	PTS system galactitol-specific EIIC component OS=Escherichia coli (strain K12) OX=83333 GN=gatC PE=1 SV=1	409	451	L.IQVFSPQNIPGFIIIGAIYLTGIFMTWRRARGFIKQEKVVLAE.	0	-	0	11	6	0.970425	0.00948276	0.0189419
C:\Users\KyowonJeong\Desktop\flashida\msalign\apr23\new\Eclip_1481_MB_ms2.msalign	1046	7105	HCD	7105	1773.02	410	6	4409.44	4409.44	1077	16520000	-1000	sp|Q2EEQ2|RL362_ECOLI	50S ribosomal protein L36 2 OS=Escherichia coli (strain K12) OX=83333 GN=ykgO PE=1 SV=1	1	37	.MKVLNSLRTAKERHPDCQIVKRKGR(LYVIC)[-2.0108]KSNPRFK.A	1	-	0	32	21	0.000878335	0	0
C:\Users\KyowonJeong\Desktop\flashida\msalign\apr23\new\Eclip_1481_MB_ms2.msalign	1047	7106	HCD	7106	1773.32	252	9	6433.64	6433.63	597	11600000	-1000	sp|P0A7N9|RL33_ECOLI	50S ribosomal protein L33 OS=Escherichia coli (strain K12) OX=83333 GN=rpmG PE=1 SV=2	1	55	.(M)[66.0136]AKGIREKIKLVSSAGTGHFYTTTKNKRTKPEKLELKKFDPVVRQHVIYKEAKIK.	1	-	0	20	14	0.000167255	0	0
C:\Users\KyowonJeong\Desktop\flashida\msalign\apr23\new\Eclip_1481_MB_ms2.msalign	1048	7107	HCD	7107	1773.97	238	11	6419.62	6419.61	308	8090000	-1000	sp|P0A7N9|RL33_ECOLI	50S ribosomal protein L33 OS=Escherichia coli (strain K12) OX=83333 GN=rpmG PE=1 SV=2	2	55	M.AKGIREKIKLVSSAGTGHFYTTTKNKRTKPEKLELKKFDPVVRQH(V)[183.0336]IYKEAKIK.	1	-	0	27	18	4.16179e-09	0	0
C:\Users\KyowonJeong\Desktop\flashida\msalign\apr23\new\Eclip_1481_MB_ms2.msalign	1049	7109	HCD	7109	1774.62	476	11	6311.4	6311.39	129	20460000	-1000	sp|P0A7N4|RL32_ECOLI	50S ribosomal protein L32 OS=Escherichia coli (strain K12) OX=83333 GN=rpmF PE=1 SV=2	2	57	M.AVQQNKPTRSKRGMRRSHDALTAVTSLSVDKTSGEKHLRHHITADGYYRGRKVIAK.	0	-	0	63	33	2.7528e-15	0	0
C:\Users\KyowonJeong\Desktop\flashida\msalign\apr23\new\Eclip_1481_MB_ms2.msalign	1050	7111	HCD	7111	1775.35	350	10	6250.6	6250.6	35	17000000	-1000	sp|P0A7N9|RL33_ECOLI	50S ribosomal protein L33 OS=Escherichia coli (strain K12) OX=83333 GN=rpmG PE=1 SV=2	1	55	.(MA)[-117.0172]KGIREKIKLVSSAGTGHFYTTTKNKRTKPEKLELKKFDPVVRQHVIYKEAKIK.	1	-	0	73	44	3.99931e-24	0	0
C:\Users\KyowonJeong\Desktop\flashida\msalign\apr23\new\Eclip_1481_MB_ms2.msalign	1051	7112	HCD	7112	1775.99	218	5	4409.44	4409.43	1077	58610000	-1000	sp|Q2EEQ2|RL362_ECOLI	50S ribosomal protein L36 2 OS=Escherichia coli (strain K12) OX=83333 GN=ykgO PE=1 SV=1	1	37	.MKVLNSLRTAKERHPD(CQIVKRKGRLYVIC)[-2.0204]KSNPRFK.A	1	-	0	25	19	1.47139e-05	0	0
C:\Users\KyowonJeong\Desktop\flashida\msalign\apr23\new\Eclip_1481_MB_ms2.msalign	1052	7113	HCD	7113	1776.6	86	4	2309.3	2309.3	1010	1195000	-1000	sp|P0A717|KPRS_ECOLI	Ribose-phosphate pyrophosphokinase OS=Escherichia coli (strain K12) OX=83333 GN=prs PE=1 SV=2	179	198	R.AIAKLLNDTDMAIIDKRRPR.A	0	-	0	16	14	3.53271e-06	0	0
C:\Users\KyowonJeong\Desktop\flashida\msalign\apr23\new\Eclip_1481_MB_ms2.msalign	1053	7115	HCD	7115	1777.25	147	5	3583.01	3582	402	1573000	-1000	sp|P68919|RL25_ECOLI	50S ribosomal protein L25 OS=Escherichia coli (strain K12) OX=83333 GN=rplY PE=1 SV=1	58	88	Y.SEVLTIVVDGKEIKVKAQDVQRHPYKPKLQH.I	0	-	0	31	22	4.27489e-14	0	0
C:\Users\KyowonJeong\Desktop\flashida\msalign\apr23\new\Eclip_1481_MB_ms2.msalign	1054	7117	HCD	7117	1777.99	154	6	4361.45	4361.45	40	3407000	-1000	sp|P0A7Q6|RL36_ECOLI	50S ribosomal protein L36 OS=Escherichia coli (strain K12) OX=83333 GN=rpmJ PE=1 SV=1	1	38	.MKVRASVKKLCRNCKIVKRDGVIRVICSAEPKHKQRQG.	0	-	0	18	16	2.3918e-11	0	0
C:\Users\KyowonJeong\Desktop\flashida\msalign\apr23\new\Eclip_1481_MB_ms2.msalign	1055	7118	HCD	7118	1778.63	270	9	6311.4	6311.39	129	18690000	-1000	sp|P0A7N4|RL32_ECOLI	50S ribosomal protein L32 OS=Escherichia coli (strain K12) OX=83333 GN=rpmF PE=1 SV=2	2	57	M.AVQQNKPTRSKRGMRRSHDALTAVTSLSVDKTSGEKHLRHHITADGYYRGRKVIAK.	0	-	0	62	36	8.5894e-20	0	0
C:\Users\KyowonJeong\Desktop\flashida\msalign\apr23\new\Eclip_1481_MB_ms2.msalign	1056	7119	HCD	7119	1779.24	309	10	6419.62	6419.62	308	5768000	-1000	sp|P0A7N9|RL33_ECOLI	50S ribosomal protein L33 OS=Escherichia coli (strain K12) OX=83333 GN=rpmG PE=1 SV=2	2	55	M.AKGIREKIKLVSSAGTGHFYTTTKNKRTKPEK(LE)[183.0359]LKKFDPVVRQHVIYKEAKIK.	1	-	0	47	30	2.39314e-16	0	0
C:\Users\KyowonJeong\Desktop\flashida\msalign\apr23\new\Eclip_1481_MB_ms2.msalign	1057	7121	HCD	7121	1779.9	358	4	2206.17	2206.17	535	11200000	-1000	sp|P0ACF8|HNS_ECOLI	DNA-binding protein H-NS OS=Escherichia coli (strain K12) OX=83333 GN=hns PE=1 SV=2	119	137	V.IKKAMDEQGKSLDDFLIKQ.	0	-	0	30	23	1.54827e-11	0	0
C:\Users\KyowonJeong\Desktop\flashida\msalign\apr23\new\Eclip_1481_MB_ms2.msalign	1058	7123	HCD	7123	1780.4	87	4	2680.49	2680.48	877	1006000	-1000	sp|P60438|RL3_ECOLI	50S ribosomal protein L3 OS=Escherichia coli (strain K12) OX=83333 GN=rplC PE=1 SV=1	98	123	S.VELFADVKKVDVTGTSKGKGFAGTVK.R	0	-	0	21	14	1.32752e-07	0	0
C:\Users\KyowonJeong\Desktop\flashida\msalign\apr23\new\Eclip_1481_MB_ms2.msalign	1059	7124	HCD	7124	1781.03	349	4	2206.17	2206.17	535	17990000	-1000	sp|P0ACF8|HNS_ECOLI	DNA-binding protein H-NS OS=Escherichia coli (strain K12) OX=83333 GN=hns PE=1 SV=2	119	137	V.IKKAMDEQGKSLDDFLIKQ.	0	-	0	32	21	1.13795e-09	0	0
C:\Users\KyowonJeong\Desktop\flashida\msalign\apr23\new\Eclip_1481_MB_ms2.msalign	1060	7125	HCD	7125	1781.47	175	5	4409.44	4409.43	1077	27140000	-1000	sp|Q2EEQ2|RL362_ECOLI	50S ribosomal protein L36 2 OS=Escherichia coli (strain K12) OX=83333 GN=ykgO PE=1 SV=1	1	37	.MKVLNSLRTAKERHPD(CQIVKRKGRLYVIC)[-2.0164]KSNPRFK.A	1	-	0	26	16	0.000478859	0	0
C:\Users\KyowonJeong\Desktop\flashida\msalign\apr23\new\Eclip_1481_MB_ms2.msalign	1061	7127	HCD	7127	1782.12	253	9	6311.4	6311.39	129	17890000	-1000	sp|P0A7N4|RL32_ECOLI	50S ribosomal protein L32 OS=Escherichia coli (strain K12) OX=83333 GN=rpmF PE=1 SV=2	2	57	M.AVQQNKPTRSKRGMRRSHDALTAVTSLSVDKTSGEKHLRHHITADGYYRGRKVIAK.	0	-	0	66	36	3.3296e-20	0	0
C:\Users\KyowonJeong\Desktop\flashida\msalign\apr23\new\Eclip_1481_MB_ms2.msalign	1062	7129	HCD	7129	1782.85	438	10	6311.4	6311.39	129	13410000	-1000	sp|P0A7N4|RL32_ECOLI	50S ribosomal protein L32 OS=Escherichia coli (strain K12) OX=83333 GN=rpmF PE=1 SV=2	2	57	M.AVQQNKPTRSKRGMRRSHDALTAVTSLSVDKTSGEKHLRHHITADGYYRGRKVIAK.	0	-	0	78	37	8.3146e-17	0	0
C:\Users\KyowonJeong\Desktop\flashida\msalign\apr23\new\Eclip_1481_MB_ms2.msalign	1063	7130	HCD	7130	1783.49	295	10	6419.63	6419.61	308	6213000	-1000	sp|P0A7N9|RL33_ECOLI	50S ribosomal protein L33 OS=Escherichia coli (strain K12) OX=83333 GN=rpmG PE=1 SV=2	2	55	M.AKGIREKIKLVSSAGTGHFYTTTKNKRTKPEKLELKKFDPVVRQHV(I)[183.0312]YKEAKIK.	1	-	0	42	26	8.88883e-15	0	0
C:\Users\KyowonJeong\Desktop\flashida\msalign\apr23\new\Eclip_1481_MB_ms2.msalign	1064	7131	HCD	7131	1784.11	157	5	4409.44	4409.43	1077	27140000	-1000	sp|Q2EEQ2|RL362_ECOLI	50S ribosomal protein L36 2 OS=Escherichia coli (strain K12) OX=83333 GN=ykgO PE=1 SV=1	1	37	.MKVLNSLRTAKERHPD(CQIVKRKGRLYVIC)[-2.0214]KSNPRFK.A	1	-	0	22	16	4.84924e-05	0	0
C:\Users\KyowonJeong\Desktop\flashida\msalign\apr23\new\Eclip_1481_MB_ms2.msalign	1065	7133	HCD	7133	1784.76	310	9	6250.6	6250.59	35	4309000	-1000	sp|P0A7N9|RL33_ECOLI	50S ribosomal protein L33 OS=Escherichia coli (strain K12) OX=83333 GN=rpmG PE=1 SV=2	1	55	.(MA)[-117.0261]KGIREKIKLVSSAGTGHFYTTTKNKRTKPEKLELKKFDPVVRQHVIYKEAKIK.	1	-	0	85	43	1.39424e-23	0	0
C:\Users\KyowonJeong\Desktop\flashida\msalign\apr23\new\Eclip_1481_MB_ms2.msalign	1066	7135	HCD	7135	1785.49	114	6	4361.45	4361.45	40	3869000	-1000	sp|P0A7Q6|RL36_ECOLI	50S ribosomal protein L36 OS=Escherichia coli (strain K12) OX=83333 GN=rpmJ PE=1 SV=1	1	38	.MKVRASVKKLCRNCKIVKRDGVIRVICSAEPKHKQRQG.	0	-	0	14	10	5.7798e-07	0	0
C:\Users\KyowonJeong\Desktop\flashida\msalign\apr23\new\Eclip_1481_MB_ms2.msalign	1067	7139	HCD	7139	1787.27	204	5	3880.16	3880.16	116	16220000	-1000	sp|P0CE47|EFTU1_ECOLI	Elongation factor Tu 1 OS=Escherichia coli (strain K12) OX=83333 GN=tufA PE=1 SV=1	281	314	R.GIKREEIERGQVLAKPGTIKPHTKFESEVYILSK.D	0	-	0	53	38	2.7828e-23	0	0
C:\Users\KyowonJeong\Desktop\flashida\msalign\apr23\new\Eclip_1481_MB_ms2.msalign	1068	7141	HCD	7141	1788	360	10	6433.64	6433.63	597	5719000	-1000	sp|P0A7N9|RL33_ECOLI	50S ribosomal protein L33 OS=Escherichia coli (strain K12) OX=83333 GN=rpmG PE=1 SV=2	2	55	M.(A)[Acetyl]KGIRE(KI)[155.0379]KLVSSAGTGHFYTTTKNKRTKPEKLELKKFDPVVRQHVIYKEAKIK.	1	-	0	33	21	1.8399e-07	0	0
C:\Users\KyowonJeong\Desktop\flashida\msalign\apr23\new\Eclip_1481_MB_ms2.msalign	1069	7142	HCD	7142	1788.65	35	6	4841.76	4841.74	386	1053000	-1000	sp|P02929|TONB_ECOLI	Protein TonB OS=Escherichia coli (strain K12) OX=83333 GN=tonB PE=1 SV=2	61	104	A.VQPPPEPVVEPEPEPEPIPEPPKEAPVVIEKPKPKPKPKPKPVK.K	0	-	0	15	9	5.77573e-07	0	0
C:\Users\KyowonJeong\Desktop\flashida\msalign\apr23\new\Eclip_1481_MB_ms2.msalign	1070	7143	HCD	7143	1789.26	139	7	4937.73	4937.68	1521	561300	-1000	sp|P0A7N4|RL32_ECOLI	50S ribosomal protein L32 OS=Escherichia coli (strain K12) OX=83333 GN=rpmF PE=1 SV=2	16	57	M.(RRSHDA)[208.1450]LTAVTSLSVDKTSGEKHLRHHITADGYYRGRKVIAK.	1	-	0	10	9	0.266305	0.00299138	0.0112957
C:\Users\KyowonJeong\Desktop\flashida\msalign\apr23\new\Eclip_1481_MB_ms2.msalign	1071	7145	HCD	7145	1789.92	177	6	4920.73	4920.72	1305	5375000	-1000	sp|Q2EEQ2|RL362_ECOLI	50S ribosomal protein L36 2 OS=Escherichia coli (strain K12) OX=83333 GN=ykgO PE=1 SV=1	1	42	.MKVLNSLRTAKERHPD(CQIVKRKGRLYVIC)[-2.0219]KSNPRFKAVQGR.K	1	-	0	20	14	0.00177077	0	0
C:\Users\KyowonJeong\Desktop\flashida\msalign\apr23\new\Eclip_1481_MB_ms2.msalign	1072	7147	HCD	7147	1790.65	177	6	4920.73	4920.71	1305	6083000	-1000	sp|Q2EEQ2|RL362_ECOLI	50S ribosomal protein L36 2 OS=Escherichia coli (strain K12) OX=83333 GN=ykgO PE=1 SV=1	1	42	.MKVLNSLRTAKERHPD(CQIVKRKGRLYVIC)[-2.0239]KSNPRFKAVQGR.K	1	-	0	20	14	0.00366094	0	0
C:\Users\KyowonJeong\Desktop\flashida\msalign\apr23\new\Eclip_1481_MB_ms2.msalign	1073	7151	HCD	7151	1792.56	120	7	4936.73	4937.73	1492	648500	-1000	sp|P0AG51|RL30_ECOLI	50S ribosomal protein L30 OS=Escherichia coli (strain K12) OX=83333 GN=rpmD PE=1 SV=2	16	59	G.RLPKHKATLLGLGLRRIGHTVEREDTPAIRGMINAVSFMVKVEE.	0	-	0	6	5	0.138837	0.00177904	0.00674309
C:\Users\KyowonJeong\Desktop\flashida\msalign\apr23\new\Eclip_1481_MB_ms2.msalign	1074	7153	HCD	7153	1793.29	345	9	6433.64	6433.63	597	11370000	-1000	sp|P0A7N9|RL33_ECOLI	50S ribosomal protein L33 OS=Escherichia coli (strain K12) OX=83333 GN=rpmG PE=1 SV=2	2	55	M.AKG(IREKI)[197.0532]KLVSSAGTGHFYTTTKNKRTKPEKLELKKFDPVVRQHVIYKEAKIK.	1	-	0	23	19	1.29258e-05	0	0
C:\Users\KyowonJeong\Desktop\flashida\msalign\apr23\new\Eclip_1481_MB_ms2.msalign	1075	7155	HCD	7155	1794.55	79	6	4842.76	4841.74	386	1022000	-1000	sp|P02929|TONB_ECOLI	Protein TonB OS=Escherichia coli (strain K12) OX=83333 GN=tonB PE=1 SV=2	61	104	A.VQPPPEPVVEPEPEPEPIPEPPKEAPVVIEKPKPKPKPKPKPVK.K	0	-	0	25	15	6.26482e-12	0	0
C:\Users\KyowonJeong\Desktop\flashida\msalign\apr23\new\Eclip_1481_MB_ms2.msalign	1076	7157	HCD	7157	1795.21	144	4	2259.22	2259.21	1056	926000	-1000	sp|P0A7M6|RL29_ECOLI	50S ribosomal protein L29 OS=Escherichia coli (strain K12) OX=83333 GN=rpmC PE=1 SV=1	1	19	.MKAKELREKSVEELNTELL.N	0	-	0	16	12	1.03435e-05	0	0
C:\Users\KyowonJeong\Desktop\flashida\msalign\apr23\new\Eclip_1481_MB_ms2.msalign	1077	7159	HCD	7159	1795.94	362	10	6419.63	6419.62	308	11180000	-1000	sp|P0A7N9|RL33_ECOLI	50S ribosomal protein L33 OS=Escherichia coli (strain K12) OX=83333 GN=rpmG PE=1 SV=2	2	55	M.AKGIREKIKLVSSAGTGHFYTTTKNKRTKPEKLELKKFDPVVRQH(V)[183.0429]IYKEAKIK.	1	-	0	52	29	3.32902e-15	0	0
C:\Users\KyowonJeong\Desktop\flashida\msalign\apr23\new\Eclip_1481_MB_ms2.msalign	1078	7160	HCD	7160	1796.59	223	11	6236.59	6236.58	69	5342000	-1000	sp|P0A7N9|RL33_ECOLI	50S ribosomal protein L33 OS=Escherichia coli (strain K12) OX=83333 GN=rpmG PE=1 SV=2	2	55	M.AKGIREKIKLVSSAGTGHFYTTTKNKRTKPEKLELKKFDPVVRQHVIYKEAKIK.	0	-	0	29	20	5.9788e-13	0	0
C:\Users\KyowonJeong\Desktop\flashida\msalign\apr23\new\Eclip_1481_MB_ms2.msalign	1079	7161	HCD	7161	1797.2	149	6	4841.75	4841.74	386	92800000	-1000	sp|P02929|TONB_ECOLI	Protein TonB OS=Escherichia coli (strain K12) OX=83333 GN=tonB PE=1 SV=2	61	104	A.VQPPPEPVVEPEPEPEPIPEPPKEAPVVIEKPKPKPKPKPKPVK.K	0	-	0	39	20	1.78093e-14	0	0
C:\Users\KyowonJeong\Desktop\flashida\msalign\apr23\new\Eclip_1481_MB_ms2.msalign	1080	7163	HCD	7163	1797.86	309	11	6311.4	6311.39	129	8797000	-1000	sp|P0A7N4|RL32_ECOLI	50S ribosomal protein L32 OS=Escherichia coli (strain K12) OX=83333 GN=rpmF PE=1 SV=2	2	57	M.AVQQNKPTRSKRGMRRSHDALTAVTSLSVDKTSGEKHLRHHITADGYYRGRKVIAK.	0	-	0	44	24	9.515e-12	0	0
C:\Users\KyowonJeong\Desktop\flashida\msalign\apr23\new\Eclip_1481_MB_ms2.msalign	1081	7165	HCD	7165	1798.59	79	5	3880.16	3880.16	116	1247000	-1000	sp|P0CE47|EFTU1_ECOLI	Elongation factor Tu 1 OS=Escherichia coli (strain K12) OX=83333 GN=tufA PE=1 SV=1	281	314	R.GIKREEIERGQVLAKPGTIKPHTKFESEVYILSK.D	0	-	0	6	6	0.23187	0.00211454	0
C:\Users\KyowonJeong\Desktop\flashida\msalign\apr23\new\Eclip_1481_MB_ms2.msalign	1082	7166	HCD	7166	1799.22	46	6	4969.84	4969.83	1002	1402000	-1000	sp|P02929|TONB_ECOLI	Protein TonB OS=Escherichia coli (strain K12) OX=83333 GN=tonB PE=1 SV=2	61	105	A.VQPPPEPVVEPEPEPEPIPEPPKEAPVVIEKPKPKPKPKPKPVKK.V	0	-	0	19	11	2.4749e-06	0	0
C:\Users\KyowonJeong\Desktop\flashida\msalign\apr23\new\Eclip_1481_MB_ms2.msalign	1083	7169	HCD	7169	1800.5	60	5	2717.49	2717.49	1487	1177000	-1000	sp|P0A707|IF3_ECOLI	Translation initiation factor IF-3 OS=Escherichia coli (strain K12) OX=83333 GN=infC PE=1 SV=1	90	112	K.VIQVKEIKFRPGTDEGDYQVKLR.S	0	-	0	9	6	0.126334	0.00178317	0.0067659
C:\Users\KyowonJeong\Desktop\flashida\msalign\apr23\new\Eclip_1481_MB_ms2.msalign	1084	7171	HCD	7171	1801.22	312	5	3398.84	3398.84	521	27980000	-1000	sp|P77611|RSXC_ECOLI	Ion-translocating oxidoreductase complex subunit C OS=Escherichia coli (strain K12) OX=83333 GN=rsxC PE=1 SV=1	698	729	R.KLEQQQANAVPEEQVDPRKAAVAAAIARAQAK.K	0	-	0	37	27	1.65501e-11	0	0
C:\Users\KyowonJeong\Desktop\flashida\msalign\apr23\new\Eclip_1481_MB_ms2.msalign	1085	7172	HCD	7172	1801.87	24	6	4969.84	4969.83	1002	2297000	-1000	sp|P02929|TONB_ECOLI	Protein TonB OS=Escherichia coli (strain K12) OX=83333 GN=tonB PE=1 SV=2	61	105	A.VQPPPEPVVEPEPEPEPIPEPPKEAPVVIEKPKPKPKPKPKPVKK.V	0	-	0	9	5	0.00514581	0	0
C:\Users\KyowonJeong\Desktop\flashida\msalign\apr23\new\Eclip_1481_MB_ms2.msalign	1086	7175	HCD	7175	1803.13	99	4	2259.22	2260.23	1524	1121000	-1000	sp|P77611|RSXC_ECOLI	Ion-translocating oxidoreductase complex subunit C OS=Escherichia coli (strain K12) OX=83333 GN=rsxC PE=1 SV=1	707	728	A.VPEEQVDPRKAAVAAAIARAQA.K	0	-	0	7	7	0.284094	0.00316344	0.0119443
C:\Users\KyowonJeong\Desktop\flashida\msalign\apr23\new\Eclip_1481_MB_ms2.msalign	1087	7177	HCD	7177	1803.87	205	6	3680.05	3680.04	1476	10300000	-1000	sp|Q2EEQ2|RL362_ECOLI	50S ribosomal protein L36 2 OS=Escherichia coli (strain K12) OX=83333 GN=ykgO PE=1 SV=1	1	30	.MKVLNSLRTAKERHPD(CQIVKRKGRLYVI)[126.0765]C.K	1	-	0	22	13	0.10555	0.0014319	0.00544588
C:\Users\KyowonJeong\Desktop\flashida\msalign\apr23\new\Eclip_1481_MB_ms2.msalign	1088	7178	HCD	7178	1804.51	69	9	6807.32	6807.32	1239	6498000	-1000	sp|P69428|TATA_ECOLI	Sec-independent protein translocase protein TatA OS=Escherichia coli (strain K12) OX=83333 GN=tatA PE=1 SV=1	28	89	S.IGSDLGASIKGFKKAMSDDEPKQDKTSQDADFTAKTIADKQADTNQEQAKTEDAKRHDKEQV.	0	-	0	12	9	0.000468524	0	0
C:\Users\KyowonJeong\Desktop\flashida\msalign\apr23\new\Eclip_1481_MB_ms2.msalign	1089	7179	HCD	7179	1805.13	168	6	3521.93	3522.03	733	1090000	-1000	sp|P0C018|RL18_ECOLI	50S ribosomal protein L18 OS=Escherichia coli (strain K12) OX=83333 GN=rplR PE=1 SV=1	70	102	D.(AAAAVGK)[18.1961]AVAERALEKGIKDVSFDRSGFQYHGR.V	1	-	0	29	19	4.11583e-09	0	0
C:\Users\KyowonJeong\Desktop\flashida\msalign\apr23\new\Eclip_1481_MB_ms2.msalign	1090	7181	HCD	7181	1805.79	254	5	3398.84	3398.84	521	7616000	-1000	sp|P77611|RSXC_ECOLI	Ion-translocating oxidoreductase complex subunit C OS=Escherichia coli (strain K12) OX=83333 GN=rsxC PE=1 SV=1	698	729	R.KLEQQQANAVPEEQVDPRKAAVAAAIARAQAK.K	0	-	0	41	25	1.11782e-11	0	0
C:\Users\KyowonJeong\Desktop\flashida\msalign\apr23\new\Eclip_1481_MB_ms2.msalign	1091	7183	HCD	7183	1806.51	53	4	2465.25	2465.24	1198	559300	-1000	sp|P08178|PUR5_ECOLI	Phosphoribosylformylglycinamidine cyclo-ligase OS=Escherichia coli (strain K12) OX=83333 GN=purM PE=1 SV=3	2	25	M.TDKTSLSYKDAGVDIDAGNALVGR.I	0	-	0	9	8	0.000222578	0	0
C:\Users\KyowonJeong\Desktop\flashida\msalign\apr23\new\Eclip_1481_MB_ms2.msalign	1092	7184	HCD	7184	1807.15	83	5	3521.93	3521.9	1318	674800	-1000	sp|P0A7N4|RL32_ECOLI	50S ribosomal protein L32 OS=Escherichia coli (strain K12) OX=83333 GN=rpmF PE=1 SV=2	27	57	T.SLSVDKTSGEKHLRHHITADGYYRGRKVIAK.	0	-	0	9	6	0.00283864	0	0
C:\Users\KyowonJeong\Desktop\flashida\msalign\apr23\new\Eclip_1481_MB_ms2.msalign	1093	7187	HCD	7187	1808.42	34	4	2061.09	2061.09	728	1195000	-1000	sp|P08178|PUR5_ECOLI	Phosphoribosylformylglycinamidine cyclo-ligase OS=Escherichia coli (strain K12) OX=83333 GN=purM PE=1 SV=3	8	27	L.SYKDAGVDIDAGNALVGRIK.G	0	-	0	15	12	5.6771e-09	0	0
C:\Users\KyowonJeong\Desktop\flashida\msalign\apr23\new\Eclip_1481_MB_ms2.msalign	1094	7189	HCD	7189	1809.15	27	4	2061.09	2061.09	728	1195000	-1000	sp|P08178|PUR5_ECOLI	Phosphoribosylformylglycinamidine cyclo-ligase OS=Escherichia coli (strain K12) OX=83333 GN=purM PE=1 SV=3	8	27	L.SYKDAGVDIDAGNALVGRIK.G	0	-	0	14	11	3.85827e-09	0	0
C:\Users\KyowonJeong\Desktop\flashida\msalign\apr23\new\Eclip_1481_MB_ms2.msalign	1095	7190	HCD	7190	1809.79	101	5	2694.43	2694.43	444	668200	-1000	sp|P17443|MURG_ECOLI	UDP-N-acetylglucosamine--N-acetylmuramyl-(pentapeptide) pyrophosphoryl-undecaprenol N-acetylglucosamine transferase OS=Escherichia coli (strain K12) OX=83333 GN=murG PE=1 SV=3	331	355	A.ERARAASIPDATERVANEVSRVARA.	0	-	0	22	20	2.79002e-13	0	0
C:\Users\KyowonJeong\Desktop\flashida\msalign\apr23\new\Eclip_1481_MB_ms2.msalign	1096	7195	HCD	7195	1811.79	137	6	4409.44	4409.44	1451	2825000	-1000	sp|P60438|RL3_ECOLI	50S ribosomal protein L3 OS=Escherichia coli (strain K12) OX=83333 GN=rplC PE=1 SV=1	168	209	N.ERVTVQSLDVVRVDAERNLLL(V)[26.9408]KGAVPGATGSDLIVKPAVKA.	1	-	0	13	11	0.0631487	0.00108578	0.00414938
C:\Users\KyowonJeong\Desktop\flashida\msalign\apr23\new\Eclip_1481_MB_ms2.msalign	1097	7199	HCD	7199	1813.7	115	4	2209.12	2209.12	1408	1002000	-1000	sp|P0CE47|EFTU1_ECOLI	Elongation factor Tu 1 OS=Escherichia coli (strain K12) OX=83333 GN=tufA PE=1 SV=1	307	325	E.SEVYILSKDEGGRHTPFFK.G	0	-	0	15	9	0.0222022	0.000185185	0.000710227
C:\Users\KyowonJeong\Desktop\flashida\msalign\apr23\new\Eclip_1481_MB_ms2.msalign	1098	7201	HCD	7201	1814.44	96	5	2694.43	2694.43	444	1185000	-1000	sp|P17443|MURG_ECOLI	UDP-N-acetylglucosamine--N-acetylmuramyl-(pentapeptide) pyrophosphoryl-undecaprenol N-acetylglucosamine transferase OS=Escherichia coli (strain K12) OX=83333 GN=murG PE=1 SV=3	331	355	A.ERARAASIPDATERVANEVSRVARA.	0	-	0	15	14	4.60404e-09	0	0
C:\Users\KyowonJeong\Desktop\flashida\msalign\apr23\new\Eclip_1481_MB_ms2.msalign	1099	7202	HCD	7202	1815.08	52	6	4529.69	4529.69	512	1250000	-1000	sp|P60624|RL24_ECOLI	50S ribosomal protein L24 OS=Escherichia coli (strain K12) OX=83333 GN=rplX PE=1 SV=2	2	43	M.AAKIRRDDEVIVLTGKDKGKRGKVKNVLSSGKVIVEGINLVK.K	0	-	0	19	18	8.29e-12	0	0
C:\Users\KyowonJeong\Desktop\flashida\msalign\apr23\new\Eclip_1481_MB_ms2.msalign	1100	7205	HCD	7205	1816.35	111	5	3497.78	3496.77	420	700200	-1000	sp|P0ADG7|IMDH_ECOLI	Inosine-5'-monophosphate dehydrogenase OS=Escherichia coli (strain K12) OX=83333 GN=guaB PE=1 SV=1	457	488	K.AEFVRISGAGIQESHVHDVTITKESPNYRLGS.	0	-	0	21	18	1.04965e-13	0	0
C:\Users\KyowonJeong\Desktop\flashida\msalign\apr23\new\Eclip_1481_MB_ms2.msalign	1101	7207	HCD	7207	1817.08	380	4	2188.2	2188.2	476	25380000	-1000	sp|P0A7W1|RS5_ECOLI	30S ribosomal protein S5 OS=Escherichia coli (strain K12) OX=83333 GN=rpsE PE=1 SV=2	2	20	M.(A)[Acetyl]HIEKQAGELQEKLIAVNR.V	0	-	0	38	25	1.80634e-12	0	0
C:\Users\KyowonJeong\Desktop\flashida\msalign\apr23\new\Eclip_1481_MB_ms2.msalign	1102	7208	HCD	7208	1817.72	76	5	2765.47	2765.46	1229	826600	-1000	sp|P17443|MURG_ECOLI	UDP-N-acetylglucosamine--N-acetylmuramyl-(pentapeptide) pyrophosphoryl-undecaprenol N-acetylglucosamine transferase OS=Escherichia coli (strain K12) OX=83333 GN=murG PE=1 SV=3	330	355	M.AERARAASIPDATERVANEVSRVARA.	0	-	0	10	9	0.000380398	0	0
C:\Users\KyowonJeong\Desktop\flashida\msalign\apr23\new\Eclip_1481_MB_ms2.msalign	1103	7209	HCD	7209	1818.33	70	5	3496.78	3496.77	420	796100	-1000	sp|P0ADG7|IMDH_ECOLI	Inosine-5'-monophosphate dehydrogenase OS=Escherichia coli (strain K12) OX=83333 GN=guaB PE=1 SV=1	457	488	K.AEFVRISGAGIQESHVHDVTITKESPNYRLGS.	0	-	0	18	13	4.788e-12	0	0
C:\Users\KyowonJeong\Desktop\flashida\msalign\apr23\new\Eclip_1481_MB_ms2.msalign	1104	7211	HCD	7211	1818.99	56	6	5458.97	5459.96	136	342200	-1000	sp|P06612|TOP1_ECOLI	DNA topoisomerase 1 OS=Escherichia coli (strain K12) OX=83333 GN=topA PE=1 SV=2	2	54	M.GKALVIVESPAKAKTINKYLGSDYVVKSSVGHIRDLPTSGSAAKKSADSTSTK.T	0	-	0	24	22	2.96479e-22	0	0
C:\Users\KyowonJeong\Desktop\flashida\msalign\apr23\new\Eclip_1481_MB_ms2.msalign	1105	7213	HCD	7213	1819.72	91	4	2219.3	2219.3	1505	762000	-1000	sp|P25665|METE_ECOLI	5-methyltetrahydropteroyltriglutamate--homocysteine methyltransferase OS=Escherichia coli (strain K12) OX=83333 GN=metE PE=1 SV=6	2	20	M.TILNHTLGFPRVGLRRELK.K	0	-	0	13	6	0.178688	0.00176772	0.00668449
C:\Users\KyowonJeong\Desktop\flashida\msalign\apr23\new\Eclip_1481_MB_ms2.msalign	1106	7214	HCD	7214	1820.36	28	6	4529.69	4529.69	512	437200	-1000	sp|P60624|RL24_ECOLI	50S ribosomal protein L24 OS=Escherichia coli (strain K12) OX=83333 GN=rplX PE=1 SV=2	2	43	M.AAKIRRDDEVIVLTGKDKGKRGKVKNVLSSGKVIVEGINLVK.K	0	-	0	9	8	4.54405e-05	0	0
C:\Users\KyowonJeong\Desktop\flashida\msalign\apr23\new\Eclip_1481_MB_ms2.msalign	1107	7217	HCD	7217	1821.63	60	5	3496.78	3497.83	1583	523100	-1000	sp|P13009|METH_ECOLI	Methionine synthase OS=Escherichia coli (strain K12) OX=83333 GN=metH PE=1 SV=5	109	140	A.KLARACADEWTARTPEKPRYVAGVLGPTNRTA.S	0	-	0	5	5	0.628088	0.00676731	0.0245796
C:\Users\KyowonJeong\Desktop\flashida\msalign\apr23\new\Eclip_1481_MB_ms2.msalign	1108	7219	HCD	7219	1822.36	107	4	2540.34	2540.34	1023	4590000	-1000	sp|P0A7W1|RS5_ECOLI	30S ribosomal protein S5 OS=Escherichia coli (strain K12) OX=83333 GN=rpsE PE=1 SV=2	2	23	M.(A)[Acetyl]HIEKQA(GE)[37.9461]LQEKLIAVNRVSK.T	1	-	0	27	20	4.44411e-06	0	0
C:\Users\KyowonJeong\Desktop\flashida\msalign\apr23\new\Eclip_1481_MB_ms2.msalign	1109	7220	HCD	7220	1823	158	4	2188.2	2188.2	476	7468000	-1000	sp|P0A7W1|RS5_ECOLI	30S ribosomal protein S5 OS=Escherichia coli (strain K12) OX=83333 GN=rpsE PE=1 SV=2	2	20	M.(A)[Acetyl]HIEKQAGELQEKLIAVNR.V	0	-	0	29	20	4.68768e-12	0	0
C:\Users\KyowonJeong\Desktop\flashida\msalign\apr23\new\Eclip_1481_MB_ms2.msalign	1110	7221	HCD	7221	1823.62	78	6	4361.46	4361.45	40	1637000	-1000	sp|P0A7Q6|RL36_ECOLI	50S ribosomal protein L36 OS=Escherichia coli (strain K12) OX=83333 GN=rpmJ PE=1 SV=1	1	38	.MKVRASVKKLCRNCKIVKRDGVIRVICSAEPKHKQRQG.	0	-	0	13	8	1.63058e-06	0	0
C:\Users\KyowonJeong\Desktop\flashida\msalign\apr23\new\Eclip_1481_MB_ms2.msalign	1111	7223	HCD	7223	1824.28	33	6	5459.97	5459.96	136	433600	-1000	sp|P06612|TOP1_ECOLI	DNA topoisomerase 1 OS=Escherichia coli (strain K12) OX=83333 GN=topA PE=1 SV=2	2	54	M.GKALVIVESPAKAKTINKYLGSDYVVKSSVGHIRDLPTSGSAAKKSADSTSTK.T	0	-	0	15	15	9.12244e-13	0	0
C:\Users\KyowonJeong\Desktop\flashida\msalign\apr23\new\Eclip_1481_MB_ms2.msalign	1112	7225	HCD	7225	1825	286	11	6311.4	6311.39	129	11900000	-1000	sp|P0A7N4|RL32_ECOLI	50S ribosomal protein L32 OS=Escherichia coli (strain K12) OX=83333 GN=rpmF PE=1 SV=2	2	57	M.AVQQNKPTRSKRGMRRSHDALTAVTSLSVDKTSGEKHLRHHITADGYYRGRKVIAK.	0	-	0	45	26	1.05776e-13	0	0
C:\Users\KyowonJeong\Desktop\flashida\msalign\apr23\new\Eclip_1481_MB_ms2.msalign	1113	7226	HCD	7226	1825.64	83	9	6250.6	6250.59	35	1815000	-1000	sp|P0A7N9|RL33_ECOLI	50S ribosomal protein L33 OS=Escherichia coli (strain K12) OX=83333 GN=rpmG PE=1 SV=2	1	55	.(MA)[-117.0288]KGIREKIKLVSSAGTGHFYTTTKNKRTKPEKLELKKFDPVVRQHVIYKEAKIK.	1	-	0	20	14	3.71921e-10	0	0
C:\Users\KyowonJeong\Desktop\flashida\msalign\apr23\new\Eclip_1481_MB_ms2.msalign	1114	7227	HCD	7227	1826.26	68	6	4361.46	4361.45	40	1888000	-1000	sp|P0A7Q6|RL36_ECOLI	50S ribosomal protein L36 OS=Escherichia coli (strain K12) OX=83333 GN=rpmJ PE=1 SV=1	1	38	.MKVRASVKKLCRNCKIVKRDGVIRVICSAEPKHKQRQG.	0	-	0	10	9	4.7296e-07	0	0
C:\Users\KyowonJeong\Desktop\flashida\msalign\apr23\new\Eclip_1481_MB_ms2.msalign	1115	7231	HCD	7231	1827.65	270	10	6311.39	6311.39	129	10210000	-1000	sp|P0A7N4|RL32_ECOLI	50S ribosomal protein L32 OS=Escherichia coli (strain K12) OX=83333 GN=rpmF PE=1 SV=2	2	57	M.AVQQNKPTRSKRGMRRSHDALTAVTSLSVDKTSGEKHLRHHITADGYYRGRKVIAK.	0	-	0	60	34	3.2456e-18	0	0
C:\Users\KyowonJeong\Desktop\flashida\msalign\apr23\new\Eclip_1481_MB_ms2.msalign	1116	7232	HCD	7232	1828.3	199	4	2921.61	2921.61	614	12560000	-1000	sp|P60624|RL24_ECOLI	50S ribosomal protein L24 OS=Escherichia coli (strain K12) OX=83333 GN=rplX PE=1 SV=2	44	71	K.KHQKPVPALNQPGGIVEKEAAIQVSNVA.I	0	-	0	29	21	1.98737e-10	0	0
C:\Users\KyowonJeong\Desktop\flashida\msalign\apr23\new\Eclip_1481_MB_ms2.msalign	1117	7233	HCD	7233	1828.91	29	6	3388.95	3387.95	1162	330400	-1000	sp|P0A7V8|RS4_ECOLI	30S ribosomal protein S4 OS=Escherichia coli (strain K12) OX=83333 GN=rpsD PE=1 SV=2	2	31	M.ARYLGPKLKLSRREGTDLFLKSGVRAIDTK.C	0	-	0	10	6	0.000112332	0	0
C:\Users\KyowonJeong\Desktop\flashida\msalign\apr23\new\Eclip_1481_MB_ms2.msalign	1118	7235	HCD	7235	1829.56	40	4	2633.41	2633.4	1132	449600	-1000	sp|P0C018|RL18_ECOLI	50S ribosomal protein L18 OS=Escherichia coli (strain K12) OX=83333 GN=rplR PE=1 SV=1	51	76	A.ASTVEKAIAEQLKYTGNKDAAAAVGK.A	0	-	0	12	10	5.56556e-05	0	0
C:\Users\KyowonJeong\Desktop\flashida\msalign\apr23\new\Eclip_1481_MB_ms2.msalign	1119	7237	HCD	7237	1830.34	38	6	3387.95	3387.95	1162	969800	-1000	sp|P0A7V8|RS4_ECOLI	30S ribosomal protein S4 OS=Escherichia coli (strain K12) OX=83333 GN=rpsD PE=1 SV=2	2	31	M.ARYLGPKLKLSRREGTDLFLKSGVRAIDTK.C	0	-	0	12	7	9.56332e-05	0	0
C:\Users\KyowonJeong\Desktop\flashida\msalign\apr23\new\Eclip_1481_MB_ms2.msalign	1120	7238	HCD	7238	1830.95	19	7	3619.06	3619.05	1005	6776000	-1000	sp|P0A7V8|RS4_ECOLI	30S ribosomal protein S4 OS=Escherichia coli (strain K12) OX=83333 GN=rpsD PE=1 SV=2	2	33	M.ARYLGPKLKLSRREGTDLFLKSGVRAIDTKCK.I	0	-	0	9	6	2.62089e-05	0	0
C:\Users\KyowonJeong\Desktop\flashida\msalign\apr23\new\Eclip_1481_MB_ms2.msalign	1121	7241	HCD	7241	1832.23	302	11	6311.4	6311.39	129	11390000	-1000	sp|P0A7N4|RL32_ECOLI	50S ribosomal protein L32 OS=Escherichia coli (strain K12) OX=83333 GN=rpmF PE=1 SV=2	2	57	M.AVQQNKPTRSKRGMRRSHDALTAVTSLSVDKTSGEKHLRHHITADGYYRGRKVIAK.	0	-	0	43	27	1.08606e-13	0	0
C:\Users\KyowonJeong\Desktop\flashida\msalign\apr23\new\Eclip_1481_MB_ms2.msalign	1122	7243	HCD	7243	1832.96	174	11	6250.61	6250.6	35	4876000	-1000	sp|P0A7N9|RL33_ECOLI	50S ribosomal protein L33 OS=Escherichia coli (strain K12) OX=83333 GN=rpmG PE=1 SV=2	1	55	.(MA)[-117.0246]KGIREKIKLVSSAGTGHFYTTTKNKRTKPEKLELKKFDPVVRQHVIYKEAKIK.	1	-	0	31	20	2.47885e-13	0	0
C:\Users\KyowonJeong\Desktop\flashida\msalign\apr23\new\Eclip_1481_MB_ms2.msalign	1123	7245	HCD	7245	1834.23	23	6	5459.98	5459.96	136	5961000	-1000	sp|P06612|TOP1_ECOLI	DNA topoisomerase 1 OS=Escherichia coli (strain K12) OX=83333 GN=topA PE=1 SV=2	2	54	M.GKALVIVESPAKAKTINKYLGSDYVVKSSVGHIRDLPTSGSAAKKSADSTSTK.T	0	-	0	5	5	4.47202e-05	0	0
C:\Users\KyowonJeong\Desktop\flashida\msalign\apr23\new\Eclip_1481_MB_ms2.msalign	1124	7247	HCD	7247	1834.88	93	6	4361.45	4361.45	40	2388000	-1000	sp|P0A7Q6|RL36_ECOLI	50S ribosomal protein L36 OS=Escherichia coli (strain K12) OX=83333 GN=rpmJ PE=1 SV=1	1	38	.MKVRASVKKLCRNCKIVKRDGVIRVICSAEPKHKQRQG.	0	-	0	14	11	1.60586e-08	0	0
C:\Users\KyowonJeong\Desktop\flashida\msalign\apr23\new\Eclip_1481_MB_ms2.msalign	1125	7249	HCD	7249	1835.61	321	11	6311.4	6311.39	129	13560000	-1000	sp|P0A7N4|RL32_ECOLI	50S ribosomal protein L32 OS=Escherichia coli (strain K12) OX=83333 GN=rpmF PE=1 SV=2	2	57	M.AVQQNKPTRSKRGMRRSHDALTAVTSLSVDKTSGEKHLRHHITADGYYRGRKVIAK.	0	-	0	40	22	3.8374e-10	0	0
C:\Users\KyowonJeong\Desktop\flashida\msalign\apr23\new\Eclip_1481_MB_ms2.msalign	1126	7250	HCD	7250	1836.27	333	4	2502.39	2502.39	368	6496000	-1000	sp|P0A7W1|RS5_ECOLI	30S ribosomal protein S5 OS=Escherichia coli (strain K12) OX=83333 GN=rpsE PE=1 SV=2	2	23	M.(A)[Acetyl]HIEKQAGELQEKLIAVNRVSK.T	0	-	0	38	27	9.3137e-15	0	0
C:\Users\KyowonJeong\Desktop\flashida\msalign\apr23\new\Eclip_1481_MB_ms2.msalign	1127	7251	HCD	7251	1836.88	85	6	4361.45	4361.45	40	2196000	-1000	sp|P0A7Q6|RL36_ECOLI	50S ribosomal protein L36 OS=Escherichia coli (strain K12) OX=83333 GN=rpmJ PE=1 SV=1	1	38	.MKVRASVKKLCRNCKIVKRDGVIRVICSAEPKHKQRQG.	0	-	0	13	11	6.7522e-08	0	0
C:\Users\KyowonJeong\Desktop\flashida\msalign\apr23\new\Eclip_1481_MB_ms2.msalign	1128	7253	HCD	7253	1837.54	170	9	6250.6	6250.59	35	6267000	-1000	sp|P0A7N9|RL33_ECOLI	50S ribosomal protein L33 OS=Escherichia coli (strain K12) OX=83333 GN=rpmG PE=1 SV=2	1	55	.(MA)[-117.0288]KGIREKIKLVSSAGTGHFYTTTKNKRTKPEKLELKKFDPVVRQHVIYKEAKIK.	1	-	0	49	30	1.2036e-21	0	0
C:\Users\KyowonJeong\Desktop\flashida\msalign\apr23\new\Eclip_1481_MB_ms2.msalign	1129	7255	HCD	7255	1838.32	347	10	6311.4	6311.39	129	11880000	-1000	sp|P0A7N4|RL32_ECOLI	50S ribosomal protein L32 OS=Escherichia coli (strain K12) OX=83333 GN=rpmF PE=1 SV=2	2	57	M.AVQQNKPTRSKRGMRRSHDALTAVTSLSVDKTSGEKHLRHHITADGYYRGRKVIAK.	0	-	0	69	34	4.3676e-17	0	0
C:\Users\KyowonJeong\Desktop\flashida\msalign\apr23\new\Eclip_1481_MB_ms2.msalign	1130	7256	HCD	7256	1838.93	92	8	4361.45	4361.45	40	2308000	-1000	sp|P0A7Q6|RL36_ECOLI	50S ribosomal protein L36 OS=Escherichia coli (strain K12) OX=83333 GN=rpmJ PE=1 SV=1	1	38	.MKVRASVKKLCRNCKIVKRDGVIRVICSAEPKHKQRQG.	0	-	0	14	11	5.2416e-09	0	0
C:\Users\KyowonJeong\Desktop\flashida\msalign\apr23\new\Eclip_1481_MB_ms2.msalign	1131	7259	HCD	7259	1840.2	176	11	6250.6	6250.59	35	6111000	-1000	sp|P0A7N9|RL33_ECOLI	50S ribosomal protein L33 OS=Escherichia coli (strain K12) OX=83333 GN=rpmG PE=1 SV=2	1	55	.(MA)[-117.0302]KGIREKIKLVSSAGTGHFYTTTKNKRTKPEKLELKKFDPVVRQHVIYKEAKIK.	1	-	0	37	23	1.1476e-15	0	0
C:\Users\KyowonJeong\Desktop\flashida\msalign\apr23\new\Eclip_1481_MB_ms2.msalign	1132	7261	HCD	7261	1840.94	91	10	5463.13	5463.12	941	1489000	-1000	sp|Q2EEQ2|RL362_ECOLI	50S ribosomal protein L36 2 OS=Escherichia coli (strain K12) OX=83333 GN=ykgO PE=1 SV=1	1	46	.MKVLNSLRTAKERHPDCQIVKRKGRLYVICKSNPRFKAVQGRKKKR.	0	-	0	7	5	0.148702	0.00177557	0
C:\Users\KyowonJeong\Desktop\flashida\msalign\apr23\new\Eclip_1481_MB_ms2.msalign	1133	7262	HCD	7262	1841.59	20	7	3619.06	3619.05	1005	491200	-1000	sp|P0A7V8|RS4_ECOLI	30S ribosomal protein S4 OS=Escherichia coli (strain K12) OX=83333 GN=rpsD PE=1 SV=2	2	33	M.ARYLGPKLKLSRREGTDLFLKSGVRAIDTKCK.I	0	-	0	10	8	2.75474e-06	0	0
C:\Users\KyowonJeong\Desktop\flashida\msalign\apr23\new\Eclip_1481_MB_ms2.msalign	1134	7265	HCD	7265	1842.86	101	8	4361.45	4361.45	40	2786000	-1000	sp|P0A7Q6|RL36_ECOLI	50S ribosomal protein L36 OS=Escherichia coli (strain K12) OX=83333 GN=rpmJ PE=1 SV=1	1	38	.MKVRASVKKLCRNCKIVKRDGVIRVICSAEPKHKQRQG.	0	-	0	15	12	6.6834e-08	0	0
C:\Users\KyowonJeong\Desktop\flashida\msalign\apr23\new\Eclip_1481_MB_ms2.msalign	1135	7267	HCD	7267	1843.59	63	10	5463.13	5463.12	941	1121000	-1000	sp|Q2EEQ2|RL362_ECOLI	50S ribosomal protein L36 2 OS=Escherichia coli (strain K12) OX=83333 GN=ykgO PE=1 SV=1	1	46	.MKVLNSLRTAKERHPDCQIVKRKGRLYVICKSNPRFKAVQGRKKKR.	0	-	0	7	6	0.0087468	0	0
C:\Users\KyowonJeong\Desktop\flashida\msalign\apr23\new\Eclip_1481_MB_ms2.msalign	1136	7268	HCD	7268	1844.25	198	9	6250.6	6250.59	35	8136000	-1000	sp|P0A7N9|RL33_ECOLI	50S ribosomal protein L33 OS=Escherichia coli (strain K12) OX=83333 GN=rpmG PE=1 SV=2	1	55	.(MA)[-117.0275]KGIREKIKLVSSAGTGHFYTTTKNKRTKPEKLELKKFDPVVRQHVIYKEAKIK.	1	-	0	51	34	1.32729e-24	0	0
C:\Users\KyowonJeong\Desktop\flashida\msalign\apr23\new\Eclip_1481_MB_ms2.msalign	1137	7269	HCD	7269	1844.86	143	10	6327.39	6327.38	236	2068000	-1000	sp|P0A7N4|RL32_ECOLI	50S ribosomal protein L32 OS=Escherichia coli (strain K12) OX=83333 GN=rpmF PE=1 SV=2	2	57	M.AVQQN(KPTRSK)[15.9929]RGMRRSHDALTAVTSLSVDKTSGEKHLRHHITADGYYRGRKVIAK.	1	-	0	34	23	1.33072e-13	0	0
C:\Users\KyowonJeong\Desktop\flashida\msalign\apr23\new\Eclip_1481_MB_ms2.msalign	1138	7271	HCD	7271	1845.51	230	9	6311.4	6311.39	129	13970000	-1000	sp|P0A7N4|RL32_ECOLI	50S ribosomal protein L32 OS=Escherichia coli (strain K12) OX=83333 GN=rpmF PE=1 SV=2	2	57	M.AVQQNKPTRSKRGMRRSHDALTAVTSLSVDKTSGEKHLRHHITADGYYRGRKVIAK.	0	-	0	47	32	1.98512e-18	0	0
C:\Users\KyowonJeong\Desktop\flashida\msalign\apr23\new\Eclip_1481_MB_ms2.msalign	1139	7273	HCD	7273	1846.29	166	9	6250.6	6250.59	35	8685000	-1000	sp|P0A7N9|RL33_ECOLI	50S ribosomal protein L33 OS=Escherichia coli (strain K12) OX=83333 GN=rpmG PE=1 SV=2	1	55	.(MA)[-117.0272]KGIREKIKLVSSAGTGHFYTTTKNKRTKPEKLELKKFDPVVRQHVIYKEAKIK.	1	-	0	48	29	9.53291e-20	0	0
C:\Users\KyowonJeong\Desktop\flashida\msalign\apr23\new\Eclip_1481_MB_ms2.msalign	1140	7277	HCD	7277	1848.18	301	10	6311.4	6311.39	129	13670000	-1000	sp|P0A7N4|RL32_ECOLI	50S ribosomal protein L32 OS=Escherichia coli (strain K12) OX=83333 GN=rpmF PE=1 SV=2	2	57	M.AVQQNKPTRSKRGMRRSHDALTAVTSLSVDKTSGEKHLRHHITADGYYRGRKVIAK.	0	-	0	71	38	4.4244e-21	0	0
C:\Users\KyowonJeong\Desktop\flashida\msalign\apr23\new\Eclip_1481_MB_ms2.msalign	1141	7279	HCD	7279	1848.91	96	6	4361.46	4361.45	40	2513000	-1000	sp|P0A7Q6|RL36_ECOLI	50S ribosomal protein L36 OS=Escherichia coli (strain K12) OX=83333 GN=rpmJ PE=1 SV=1	1	38	.MKVRASVKKLCRNCKIVKRDGVIRVICSAEPKHKQRQG.	0	-	0	12	11	3.2272e-08	0	0
C:\Users\KyowonJeong\Desktop\flashida\msalign\apr23\new\Eclip_1481_MB_ms2.msalign	1142	7280	HCD	7280	1849.56	70	10	5463.13	5463.12	941	1008000	-1000	sp|Q2EEQ2|RL362_ECOLI	50S ribosomal protein L36 2 OS=Escherichia coli (strain K12) OX=83333 GN=ykgO PE=1 SV=1	1	46	.MKVLNSLRTAKERHPDCQIVKRKGRLYVICKSNPRFKAVQGRKKKR.	0	-	0	6	5	0.046688	0.0007282	0
C:\Users\KyowonJeong\Desktop\flashida\msalign\apr23\new\Eclip_1481_MB_ms2.msalign	1143	7281	HCD	7281	1850.18	177	9	6250.6	6250.59	35	4996000	-1000	sp|P0A7N9|RL33_ECOLI	50S ribosomal protein L33 OS=Escherichia coli (strain K12) OX=83333 GN=rpmG PE=1 SV=2	1	55	.(MA)[-117.0251]KGIREKIKLVSSAGTGHFYTTTKNKRTKPEKLELKKFDPVVRQHVIYKEAKIK.	1	-	0	52	33	2.60651e-20	0	0
C:\Users\KyowonJeong\Desktop\flashida\msalign\apr23\new\Eclip_1481_MB_ms2.msalign	1144	7283	HCD	7283	1850.84	104	10	6419.63	6419.62	308	226900000	-1000	sp|P0A7N9|RL33_ECOLI	50S ribosomal protein L33 OS=Escherichia coli (strain K12) OX=83333 GN=rpmG PE=1 SV=2	2	55	M.AK(GIREKIKLV)[183.0357]SSAGTGHFYTTTKNKRTKPEKLELKKFDPVVRQHVIYKEAKIK.	1	-	0	10	5	0.0519475	0.00072648	0
C:\Users\KyowonJeong\Desktop\flashida\msalign\apr23\new\Eclip_1481_MB_ms2.msalign	1145	7285	HCD	7285	1851.57	110	8	4361.45	4361.45	40	2814000	-1000	sp|P0A7Q6|RL36_ECOLI	50S ribosomal protein L36 OS=Escherichia coli (strain K12) OX=83333 GN=rpmJ PE=1 SV=1	1	38	.MKVRASVKKLCRNCKIVKRDGVIRVICSAEPKHKQRQG.	0	-	0	16	12	6.5376e-10	0	0
C:\Users\KyowonJeong\Desktop\flashida\msalign\apr23\new\Eclip_1481_MB_ms2.msalign	1146	7287	HCD	7287	1852.84	37	4	2721.42	2721.42	1292	471000	-1000	sp|P0A825|GLYA_ECOLI	Serine hydroxymethyltransferase OS=Escherichia coli (strain K12) OX=83333 GN=glyA PE=1 SV=1	273	296	K.AVALKEAMEPEFKTYQQQVAKNAK.A	0	-	0	9	8	0.00145166	0	0
C:\Users\KyowonJeong\Desktop\flashida\msalign\apr23\new\Eclip_1481_MB_ms2.msalign	1147	7289	HCD	7289	1853.49	148	9	6236.59	6236.58	69	7353000	-1000	sp|P0A7N9|RL33_ECOLI	50S ribosomal protein L33 OS=Escherichia coli (strain K12) OX=83333 GN=rpmG PE=1 SV=2	2	55	M.AKGIREKIKLVSSAGTGHFYTTTKNKRTKPEKLELKKFDPVVRQHVIYKEAKIK.	0	-	0	41	28	1.87414e-20	0	0
C:\Users\KyowonJeong\Desktop\flashida\msalign\apr23\new\Eclip_1481_MB_ms2.msalign	1148	7291	HCD	7291	1854.27	152	10	6327.39	6327.38	236	2236000	-1000	sp|P0A7N4|RL32_ECOLI	50S ribosomal protein L32 OS=Escherichia coli (strain K12) OX=83333 GN=rpmF PE=1 SV=2	2	57	M.AVQ(QNKPTRSK)[15.9870]RGMRRSHDALTAVTSLSVDKTSGEKHLRHHITADGYYRGRKVIAK.	1	-	0	30	21	1.66176e-11	0	0
C:\Users\KyowonJeong\Desktop\flashida\msalign\apr23\new\Eclip_1481_MB_ms2.msalign	1149	7292	HCD	7292	1854.88	36	4	2845.56	2845.56	381	488300	-1000	sp|P0A7L0|RL1_ECOLI	50S ribosomal protein L1 OS=Escherichia coli (strain K12) OX=83333 GN=rplA PE=1 SV=2	135	162	R.GLMPNPKVGTVTPNVAEAVKNAKAGQVR.Y	0	-	0	15	14	4.17128e-12	0	0
C:\Users\KyowonJeong\Desktop\flashida\msalign\apr23\new\Eclip_1481_MB_ms2.msalign	1150	7293	HCD	7293	1855.49	54	5	3482.9	3482.89	629	766000	-1000	sp|P38489|NFSB_ECOLI	Oxygen-insensitive NAD(P)H nitroreductase OS=Escherichia coli (strain K12) OX=83333 GN=nfsB PE=1 SV=1	1	31	.MDIISVALKRHSTKAFDASKKLTPEQAEQIK.T	0	-	0	19	15	9.96775e-08	0	0
C:\Users\KyowonJeong\Desktop\flashida\msalign\apr23\new\Eclip_1481_MB_ms2.msalign	1151	7295	HCD	7295	1856.15	96	8	4361.45	4361.45	40	2814000	-1000	sp|P0A7Q6|RL36_ECOLI	50S ribosomal protein L36 OS=Escherichia coli (strain K12) OX=83333 GN=rpmJ PE=1 SV=1	1	38	.MKVRASVKKLCRNCKIVKRDGVIRVICSAEPKHKQRQG.	0	-	0	14	12	2.3478e-09	0	0
C:\Users\KyowonJeong\Desktop\flashida\msalign\apr23\new\Eclip_1481_MB_ms2.msalign	1152	7298	HCD	7298	1857.54	39	4	2845.56	2845.56	381	479400	-1000	sp|P0A7L0|RL1_ECOLI	50S ribosomal protein L1 OS=Escherichia coli (strain K12) OX=83333 GN=rplA PE=1 SV=2	135	162	R.GLMPNPKVGTVTPNVAEAVKNAKAGQVR.Y	0	-	0	19	15	1.48695e-14	0	0
C:\Users\KyowonJeong\Desktop\flashida\msalign\apr23\new\Eclip_1481_MB_ms2.msalign	1153	7301	HCD	7301	1858.81	62	5	3482.9	3482.89	629	2282000	-1000	sp|P38489|NFSB_ECOLI	Oxygen-insensitive NAD(P)H nitroreductase OS=Escherichia coli (strain K12) OX=83333 GN=nfsB PE=1 SV=1	1	31	.MDIISVALKRHSTKAFDASKKLTPEQAEQIK.T	0	-	0	19	15	2.9987e-10	0	0
C:\Users\KyowonJeong\Desktop\flashida\msalign\apr23\new\Eclip_1481_MB_ms2.msalign	1154	7303	HCD	7303	1859.59	67	10	5463.13	5463.12	941	1056000	-1000	sp|Q2EEQ2|RL362_ECOLI	50S ribosomal protein L36 2 OS=Escherichia coli (strain K12) OX=83333 GN=ykgO PE=1 SV=1	1	46	.MKVLNSLRTAKERHPDCQIVKRKGRLYVICKSNPRFKAVQGRKKKR.	0	-	0	7	5	0.06761	0.00108342	0
C:\Users\KyowonJeong\Desktop\flashida\msalign\apr23\new\Eclip_1481_MB_ms2.msalign	1155	7307	HCD	7307	1861.47	357	11	6311.4	6311.39	129	13780000	-1000	sp|P0A7N4|RL32_ECOLI	50S ribosomal protein L32 OS=Escherichia coli (strain K12) OX=83333 GN=rpmF PE=1 SV=2	2	57	M.AVQQNKPTRSKRGMRRSHDALTAVTSLSVDKTSGEKHLRHHITADGYYRGRKVIAK.	0	-	0	54	29	1.01914e-14	0	0
C:\Users\KyowonJeong\Desktop\flashida\msalign\apr23\new\Eclip_1481_MB_ms2.msalign	1156	7309	HCD	7309	1862.25	176	9	6250.61	6250.59	35	4619000	-1000	sp|P0A7N9|RL33_ECOLI	50S ribosomal protein L33 OS=Escherichia coli (strain K12) OX=83333 GN=rpmG PE=1 SV=2	1	55	.(MA)[-117.0272]KGIREKIKLVSSAGTGHFYTTTKNKRTKPEKLELKKFDPVVRQHVIYKEAKIK.	1	-	0	50	34	4.34192e-21	0	0
C:\Users\KyowonJeong\Desktop\flashida\msalign\apr23\new\Eclip_1481_MB_ms2.msalign	1157	7313	HCD	7313	1864.14	115	8	4361.45	4361.45	40	2429000	-1000	sp|P0A7Q6|RL36_ECOLI	50S ribosomal protein L36 OS=Escherichia coli (strain K12) OX=83333 GN=rpmJ PE=1 SV=1	1	38	.MKVRASVKKLCRNCKIVKRDGVIRVICSAEPKHKQRQG.	0	-	0	14	9	0.000102104	0	0
C:\Users\KyowonJeong\Desktop\flashida\msalign\apr23\new\Eclip_1481_MB_ms2.msalign	1158	7315	HCD	7315	1864.91	383	11	6311.4	6311.39	129	15880000	-1000	sp|P0A7N4|RL32_ECOLI	50S ribosomal protein L32 OS=Escherichia coli (strain K12) OX=83333 GN=rpmF PE=1 SV=2	2	57	M.AVQQNKPTRSKRGMRRSHDALTAVTSLSVDKTSGEKHLRHHITADGYYRGRKVIAK.	0	-	0	54	31	1.10636e-14	0	0
C:\Users\KyowonJeong\Desktop\flashida\msalign\apr23\new\Eclip_1481_MB_ms2.msalign	1159	7316	HCD	7316	1865.53	98	10	6419.62	6419.61	308	1984000	-1000	sp|P0A7N9|RL33_ECOLI	50S ribosomal protein L33 OS=Escherichia coli (strain K12) OX=83333 GN=rpmG PE=1 SV=2	2	55	M.AKGIREKIKLVSSA(GTGHFYTTTKNKRTKPEKLELKKFD)[183.0308]PVVRQHVIYKEAKIK.	1	-	0	9	6	0.00559821	0	0
C:\Users\KyowonJeong\Desktop\flashida\msalign\apr23\new\Eclip_1481_MB_ms2.msalign	1160	7319	HCD	7319	1866.8	68	9	5463.13	5463.12	941	1414000	-1000	sp|Q2EEQ2|RL362_ECOLI	50S ribosomal protein L36 2 OS=Escherichia coli (strain K12) OX=83333 GN=ykgO PE=1 SV=1	1	46	.MKVLNSLRTAKERHPDCQIVKRKGRLYVICKSNPRFKAVQGRKKKR.	0	-	0	9	5	0.123068	0.00178412	0
C:\Users\KyowonJeong\Desktop\flashida\msalign\apr23\new\Eclip_1481_MB_ms2.msalign	1161	7321	HCD	7321	1867.53	369	10	6311.4	6311.39	129	7370000	-1000	sp|P0A7N4|RL32_ECOLI	50S ribosomal protein L32 OS=Escherichia coli (strain K12) OX=83333 GN=rpmF PE=1 SV=2	2	57	M.AVQQNKPTRSKRGMRRSHDALTAVTSLSVDKTSGEKHLRHHITADGYYRGRKVIAK.	0	-	0	74	37	1.0128e-18	0	0
C:\Users\KyowonJeong\Desktop\flashida\msalign\apr23\new\Eclip_1481_MB_ms2.msalign	1162	7322	HCD	7322	1868.19	253	10	6236.59	6236.58	69	4148000	-1000	sp|P0A7N9|RL33_ECOLI	50S ribosomal protein L33 OS=Escherichia coli (strain K12) OX=83333 GN=rpmG PE=1 SV=2	2	55	M.AKGIREKIKLVSSAGTGHFYTTTKNKRTKPEKLELKKFDPVVRQHVIYKEAKIK.	0	-	0	46	26	1.27016e-16	0	0
C:\Users\KyowonJeong\Desktop\flashida\msalign\apr23\new\Eclip_1481_MB_ms2.msalign	1163	7325	HCD	7325	1869.45	141	10	6327.4	6327.38	236	2323000	-1000	sp|P0A7N4|RL32_ECOLI	50S ribosomal protein L32 OS=Escherichia coli (strain K12) OX=83333 GN=rpmF PE=1 SV=2	2	57	M.AV(Q)[15.9867]QNKPTRSKRGMRRSHDALTAVTSLSVDKTSGEKHLRHHITADGYYRGRKVIAK.	1	-	0	36	23	8.98841e-13	0	0
C:\Users\KyowonJeong\Desktop\flashida\msalign\apr23\new\Eclip_1481_MB_ms2.msalign	1164	7327	HCD	7327	1870.23	353	11	6311.4	6311.39	129	15330000	-1000	sp|P0A7N4|RL32_ECOLI	50S ribosomal protein L32 OS=Escherichia coli (strain K12) OX=83333 GN=rpmF PE=1 SV=2	2	57	M.AVQQNKPTRSKRGMRRSHDALTAVTSLSVDKTSGEKHLRHHITADGYYRGRKVIAK.	0	-	0	53	26	5.2994e-12	0	0
[truncated: 4,640 more rows]

## Sheet: FI90' FLASHIda 90min 2nd run
********************** Parameters **********************
[truncated: 5,820 more rows]

[truncated: 10 more sheets: FI90" FLASHIda 90min 3rd run, FI30 FLASHIda 30min 1st run, FI30' FLASHIda 30min 2nd run, FI30" FLASHIda 30min 3rd run, ST90 Standard 90min 1st run, ST90' Standard 90min 2nd run, ST90" Standard 90min 3rd run, ST30 Standard 30min 1st run, ST30' Standard 30min 2nd run, ST30" Standard 30min 3rd run]
