# Supplementary material for: FLASHIda enables intelligent data acquisition for top–down proteomics to boost proteoform identification counts
Source: Nat Commun. 2022 Jul 29;13:4407. doi: 10.1038/s41467-022-31922-z (PMC9338294; doi:10.1038/s41467-022-31922-z)
Supplement: Supplementary file 11 — Data 8 [file 41467_2022_31922_MOESM11_ESM.xlsx]

## Sheet: Contents
	Sheet name	Contents
	FI90 FLASHIda 90min 1st run	Identified PrSMs in FI90 FLASHIda 90min 1st run
	FI90' FLASHIda 90min 2nd run	Identified PrSMs in FI90' FLASHIda 90min 2nd run
	FI90 " FLASHIda 90min 3rd run	Identified PrSMs in FI90 " FLASHIda 90min 3rd run
	FI30 FLASHIda 30min 1st run	Identified PrSMs in FI30 FLASHIda 30min 1st run
	FI30' FLASHIda 30min 2nd run	Identified PrSMs in FI30' FLASHIda 30min 2nd run
	FI30" FLASHIda 30min 3rd run	Identified PrSMs in FI30" FLASHIda 30min 3rd run
	ST90 Standard 90min 1st run	Identified PrSMs in ST90 Standard 90min 1st run
	ST90' Standard 90min 2nd run	Identified PrSMs in ST90' Standard 90min 2nd run
	ST90 " Standard 90min 3rd run	Identified PrSMs in ST90" Standard 90min 3rd run
	ST30 Standard 30min 1st run	Identified PrSMs in ST30 Standard 30min 1st run
	ST30' Standard 30min 2nd run	Identified PrSMs in ST30' Standard 30min 2nd run
	ST30" Standard 30min 3rd run	Identified PrSMs in ST30" Standard 30min 3rd run

## Sheet: FI90  FLASHIda 90min 1st run
********************** Parameters **********************
Protein database file:	C:\Users\KyowonJeong\Desktop\flashida\uniprot-mg1655-filtered-reviewed_yes.fasta
Spectrum file:	C:\Users\KyowonJeong\Downloads\apr23\Eclip_1481_MB_ms2.msalign
Number of combined spectra:	1
Fragmentation method:	FILE
Search type:	TARGET+DECOY
Fixed modifications:	None
Use TopFD feature file:	TRUE
Maximum number of unexpected modifications:	1
Error tolerance for matching masses:	15 ppm
Error tolerance for identifying PrSM clusters:	1.2 Da
Spectrum-level cutoff type:	FDR
Spectrum-level cutoff value:	0.01
Proteoform-level cutoff type:	FDR
Proteoform-level cutoff value:	0.01
Allowed N-terminal forms:	NONE,NME,NME_ACETYLATION,M_ACETYLATION
Maximum mass shift of modifications:	500 Da
Minimum mass shift of modifications:	-500 Da
Thread number:	16
E-value computation:	Generating function
Executable file directory:	C:\Users\KyowonJeong\Downloads\toppic-windows-1.4.4
Start time:	Sun Apr 25 13:05:13 2021
End time:	Sun Apr 25 13:37:14 2021
********************** Parameters **********************
Data file name	Prsm ID	Spectrum ID	Fragmentation	Scan(s)	Retention time	#peaks	Charge	Precursor mass	Adjusted precursor mass	Proteoform ID	Feature intensity	Feature score	Protein accession	Protein description	First residue	Last residue	Proteoform	#unexpected modifications	MIScore	#variable PTMs	#matched peaks	#matched fragment ions	E-value	Spectrum-level Q-value	Proteoform-level Q-value
C:\Users\KyowonJeong\Downloads\apr23\Eclip_1481_MB_ms2.msalign	0	13	HCD	3209	456.46	68	5	4094.06	4093.03	1520	1391000	-1000	sp|P0ACB0|DNAB_ECOLI	Replicative DNA helicase OS=Escherichia coli (strain K12) OX=83333 GN=dnaB PE=1 SV=1	71	108	T.EMARLQESGSPIDLITLAESLERQGQLDSVGGFAYLAE.L	0	-	0	7	7	0.429762	0.00894632	0.0290934
C:\Users\KyowonJeong\Downloads\apr23\Eclip_1481_MB_ms2.msalign	1	20	HCD	3219	461.05	27	2	1639.72	1639.71	697	453900	-1000	sp|P0AG86|SECB_ECOLI	Protein-export protein SecB OS=Escherichia coli (strain K12) OX=83333 GN=secB PE=1 SV=1	141	155	Y.LQQQAGEGTEEHQDA.	0	-	0	13	12	4.032e-08	0	0
C:\Users\KyowonJeong\Downloads\apr23\Eclip_1481_MB_ms2.msalign	2	24	HCD	3225	463.54	47	5	2849.53	2849.53	371	13930000	-1000	sp|P0A7M2|RL28_ECOLI	50S ribosomal protein L28 OS=Escherichia coli (strain K12) OX=83333 GN=rpmB PE=1 SV=2	2	27	M.SRVCQVTGKRPVTGNNRSHALNATKR.R	0	-	0	20	16	1.3753e-08	0	0
C:\Users\KyowonJeong\Downloads\apr23\Eclip_1481_MB_ms2.msalign	3	30	HCD	3233	467.41	47	5	2849.53	2849.53	371	13930000	-1000	sp|P0A7M2|RL28_ECOLI	50S ribosomal protein L28 OS=Escherichia coli (strain K12) OX=83333 GN=rpmB PE=1 SV=2	2	27	M.SRVCQVTGKRPVTGNNRSHALNATKR.R	0	-	0	17	13	6.46829e-06	0	0
C:\Users\KyowonJeong\Downloads\apr23\Eclip_1481_MB_ms2.msalign	4	31	HCD	3236	468.19	40	5	2696.47	2696.47	817	11160000	-1000	sp|P60723|RL4_ECOLI	50S ribosomal protein L4 OS=Escherichia coli (strain K12) OX=83333 GN=rplD PE=1 SV=1	37	61	A.AGARQGTRAQKTRAEVTGSGKKPWR.Q	0	-	0	13	12	1.60328e-05	0	0
C:\Users\KyowonJeong\Downloads\apr23\Eclip_1481_MB_ms2.msalign	5	32	HCD	3237	468.83	41	5	2848.52	2849.53	371	410900	-1000	sp|P0A7M2|RL28_ECOLI	50S ribosomal protein L28 OS=Escherichia coli (strain K12) OX=83333 GN=rpmB PE=1 SV=2	2	27	M.SRVCQVTGKRPVTGNNRSHALNATKR.R	0	-	0	17	14	9.5951e-14	0	0
C:\Users\KyowonJeong\Downloads\apr23\Eclip_1481_MB_ms2.msalign	6	33	HCD	3240	469.62	44	5	2696.48	2696.47	817	11160000	-1000	sp|P60723|RL4_ECOLI	50S ribosomal protein L4 OS=Escherichia coli (strain K12) OX=83333 GN=rplD PE=1 SV=1	37	61	A.AGARQGTRAQKTRAEVTGSGKKPWR.Q	0	-	0	11	10	0.00321017	0	0
C:\Users\KyowonJeong\Downloads\apr23\Eclip_1481_MB_ms2.msalign	7	34	HCD	3241	470.27	44	5	2849.53	2849.53	371	13930000	-1000	sp|P0A7M2|RL28_ECOLI	50S ribosomal protein L28 OS=Escherichia coli (strain K12) OX=83333 GN=rpmB PE=1 SV=2	2	27	M.SRVCQVTGKRPVTGNNRSHALNATKR.R	0	-	0	17	13	3.09773e-06	0	0
C:\Users\KyowonJeong\Downloads\apr23\Eclip_1481_MB_ms2.msalign	8	35	HCD	3242	470.88	41	4	2481.33	2481.33	406	11720000	-1000	sp|P68191|SRA_ECOLI	Stationary-phase-induced ribosome-associated protein OS=Escherichia coli (strain K12) OX=83333 GN=sra PE=1 SV=1	23	45	K.IVTEGDKSSVVNNPTGRKRPAEK.	0	-	0	18	15	4.0356e-11	0	0
C:\Users\KyowonJeong\Downloads\apr23\Eclip_1481_MB_ms2.msalign	9	37	HCD	3246	472.26	41	4	2481.33	2481.33	406	11720000	-1000	sp|P68191|SRA_ECOLI	Stationary-phase-induced ribosome-associated protein OS=Escherichia coli (strain K12) OX=83333 GN=sra PE=1 SV=1	23	45	K.IVTEGDKSSVVNNPTGRKRPAEK.	0	-	0	18	16	2.76735e-10	0	0
C:\Users\KyowonJeong\Downloads\apr23\Eclip_1481_MB_ms2.msalign	10	39	HCD	3249	473.57	39	5	2849.52	2849.53	371	13930000	-1000	sp|P0A7M2|RL28_ECOLI	50S ribosomal protein L28 OS=Escherichia coli (strain K12) OX=83333 GN=rpmB PE=1 SV=2	2	27	M.SRVCQVTGKRPVTGNNRSHALNATKR.R	0	-	0	15	13	9.38515e-09	0	0
C:\Users\KyowonJeong\Downloads\apr23\Eclip_1481_MB_ms2.msalign	11	41	HCD	3253	475	40	5	2696.47	2696.47	817	11160000	-1000	sp|P60723|RL4_ECOLI	50S ribosomal protein L4 OS=Escherichia coli (strain K12) OX=83333 GN=rplD PE=1 SV=1	37	61	A.AGARQGTRAQKTRAEVTGSGKKPWR.Q	0	-	0	9	8	0.0186888	0.0004302	0
C:\Users\KyowonJeong\Downloads\apr23\Eclip_1481_MB_ms2.msalign	12	42	HCD	3255	475.72	41	4	2481.33	2481.33	406	11720000	-1000	sp|P68191|SRA_ECOLI	Stationary-phase-induced ribosome-associated protein OS=Escherichia coli (strain K12) OX=83333 GN=sra PE=1 SV=1	23	45	K.IVTEGDKSSVVNNPTGRKRPAEK.	0	-	0	18	15	1.10401e-09	0	0
C:\Users\KyowonJeong\Downloads\apr23\Eclip_1481_MB_ms2.msalign	13	43	HCD	3257	476.42	37	5	2695.47	2696.47	817	898800	-1000	sp|P60723|RL4_ECOLI	50S ribosomal protein L4 OS=Escherichia coli (strain K12) OX=83333 GN=rplD PE=1 SV=1	37	61	A.AGARQGTRAQKTRAEVTGSGKKPWR.Q	0	-	0	10	9	1.55725e-06	0	0
C:\Users\KyowonJeong\Downloads\apr23\Eclip_1481_MB_ms2.msalign	14	44	HCD	3259	477.15	34	5	2696.47	2696.47	817	11160000	-1000	sp|P60723|RL4_ECOLI	50S ribosomal protein L4 OS=Escherichia coli (strain K12) OX=83333 GN=rplD PE=1 SV=1	37	61	A.AGARQGTRAQKTRAEVTGSGKKPWR.Q	0	-	0	8	7	0.0962294	0.00185912	0
C:\Users\KyowonJeong\Downloads\apr23\Eclip_1481_MB_ms2.msalign	15	45	HCD	3260	477.79	23	5	2849.53	2849.53	371	13930000	-1000	sp|P0A7M2|RL28_ECOLI	50S ribosomal protein L28 OS=Escherichia coli (strain K12) OX=83333 GN=rpmB PE=1 SV=2	2	27	M.SRVCQVTGKRPVTGNNRSHALNATKR.R	0	-	0	12	9	4.61059e-05	0	0
C:\Users\KyowonJeong\Downloads\apr23\Eclip_1481_MB_ms2.msalign	16	46	HCD	3263	478.57	41	4	2481.33	2481.33	406	11720000	-1000	sp|P68191|SRA_ECOLI	Stationary-phase-induced ribosome-associated protein OS=Escherichia coli (strain K12) OX=83333 GN=sra PE=1 SV=1	23	45	K.IVTEGDKSSVVNNPTGRKRPAEK.	0	-	0	15	14	2.21977e-11	0	0
C:\Users\KyowonJeong\Downloads\apr23\Eclip_1481_MB_ms2.msalign	17	47	HCD	3264	479.21	27	5	2849.52	2849.53	371	13930000	-1000	sp|P0A7M2|RL28_ECOLI	50S ribosomal protein L28 OS=Escherichia coli (strain K12) OX=83333 GN=rpmB PE=1 SV=2	2	27	M.SRVCQVTGKRPVTGNNRSHALNATKR.R	0	-	0	8	8	0.000526867	0	0
C:\Users\KyowonJeong\Downloads\apr23\Eclip_1481_MB_ms2.msalign	18	48	HCD	3266	479.87	29	5	2696.47	2696.47	817	11160000	-1000	sp|P60723|RL4_ECOLI	50S ribosomal protein L4 OS=Escherichia coli (strain K12) OX=83333 GN=rplD PE=1 SV=1	37	61	A.AGARQGTRAQKTRAEVTGSGKKPWR.Q	0	-	0	9	8	0.0076796	0.000220897	0
C:\Users\KyowonJeong\Downloads\apr23\Eclip_1481_MB_ms2.msalign	19	49	HCD	3268	480.6	31	5	2696.47	2696.47	817	11160000	-1000	sp|P60723|RL4_ECOLI	50S ribosomal protein L4 OS=Escherichia coli (strain K12) OX=83333 GN=rplD PE=1 SV=1	37	61	A.AGARQGTRAQKTRAEVTGSGKKPWR.Q	0	-	0	7	6	0.223605	0.00444444	0
C:\Users\KyowonJeong\Downloads\apr23\Eclip_1481_MB_ms2.msalign	20	50	HCD	3270	481.29	41	4	2481.33	2481.33	406	11720000	-1000	sp|P68191|SRA_ECOLI	Stationary-phase-induced ribosome-associated protein OS=Escherichia coli (strain K12) OX=83333 GN=sra PE=1 SV=1	23	45	K.IVTEGDKSSVVNNPTGRKRPAEK.	0	-	0	14	12	8.52682e-09	0	0
C:\Users\KyowonJeong\Downloads\apr23\Eclip_1481_MB_ms2.msalign	21	51	HCD	3272	482.07	37	4	2481.33	2481.33	406	11720000	-1000	sp|P68191|SRA_ECOLI	Stationary-phase-induced ribosome-associated protein OS=Escherichia coli (strain K12) OX=83333 GN=sra PE=1 SV=1	23	45	K.IVTEGDKSSVVNNPTGRKRPAEK.	0	-	0	15	13	4.32706e-10	0	0
C:\Users\KyowonJeong\Downloads\apr23\Eclip_1481_MB_ms2.msalign	22	53	HCD	3276	483.49	36	5	2849.53	2849.53	371	13930000	-1000	sp|P0A7M2|RL28_ECOLI	50S ribosomal protein L28 OS=Escherichia coli (strain K12) OX=83333 GN=rpmB PE=1 SV=2	2	27	M.SRVCQVTGKRPVTGNNRSHALNATKR.R	0	-	0	15	12	2.82317e-06	0	0
C:\Users\KyowonJeong\Downloads\apr23\Eclip_1481_MB_ms2.msalign	23	55	HCD	3280	484.92	33	4	2481.33	2481.33	406	11720000	-1000	sp|P68191|SRA_ECOLI	Stationary-phase-induced ribosome-associated protein OS=Escherichia coli (strain K12) OX=83333 GN=sra PE=1 SV=1	23	45	K.IVTEGDKSSVVNNPTGRKRPAEK.	0	-	0	15	13	1.81389e-13	0	0
C:\Users\KyowonJeong\Downloads\apr23\Eclip_1481_MB_ms2.msalign	24	56	HCD	3281	485.54	27	5	2696.47	2696.47	817	11160000	-1000	sp|P60723|RL4_ECOLI	50S ribosomal protein L4 OS=Escherichia coli (strain K12) OX=83333 GN=rplD PE=1 SV=1	37	61	A.AGARQGTRAQKTRAEVTGSGKKPWR.Q	0	-	0	7	6	0.311741	0.00601082	0
C:\Users\KyowonJeong\Downloads\apr23\Eclip_1481_MB_ms2.msalign	25	57	HCD	3282	486.15	30	5	2849.53	2849.53	371	13930000	-1000	sp|P0A7M2|RL28_ECOLI	50S ribosomal protein L28 OS=Escherichia coli (strain K12) OX=83333 GN=rpmB PE=1 SV=2	2	27	M.SRVCQVTGKRPVTGNNRSHALNATKR.R	0	-	0	10	9	4.84282e-05	0	0
C:\Users\KyowonJeong\Downloads\apr23\Eclip_1481_MB_ms2.msalign	26	58	HCD	3284	486.81	33	4	2028.1	2028.1	753	23840000	-1000	sp|P68191|SRA_ECOLI	Stationary-phase-induced ribosome-associated protein OS=Escherichia coli (strain K12) OX=83333 GN=sra PE=1 SV=1	22	40	R.KIVTEGDKSSVVNNPTGRK.R	0	-	0	12	11	2.12212e-05	0	0
C:\Users\KyowonJeong\Downloads\apr23\Eclip_1481_MB_ms2.msalign	27	59	HCD	3287	487.62	23	5	2696.47	2696.47	817	11160000	-1000	sp|P60723|RL4_ECOLI	50S ribosomal protein L4 OS=Escherichia coli (strain K12) OX=83333 GN=rplD PE=1 SV=1	37	61	A.AGARQGTRAQKTRAEVTGSGKKPWR.Q	0	-	0	7	6	0.282711	0.00582563	0
C:\Users\KyowonJeong\Downloads\apr23\Eclip_1481_MB_ms2.msalign	28	60	HCD	3290	488.44	24	5	2696.47	2696.47	817	11160000	-1000	sp|P60723|RL4_ECOLI	50S ribosomal protein L4 OS=Escherichia coli (strain K12) OX=83333 GN=rplD PE=1 SV=1	37	61	A.AGARQGTRAQKTRAEVTGSGKKPWR.Q	0	-	0	6	6	0.0703336	0.00103928	0
C:\Users\KyowonJeong\Downloads\apr23\Eclip_1481_MB_ms2.msalign	29	61	HCD	3292	489.22	19	5	2696.47	2696.47	817	11160000	-1000	sp|P60723|RL4_ECOLI	50S ribosomal protein L4 OS=Escherichia coli (strain K12) OX=83333 GN=rplD PE=1 SV=1	37	61	A.AGARQGTRAQKTRAEVTGSGKKPWR.Q	0	-	0	7	6	0.307478	0.00601323	0
C:\Users\KyowonJeong\Downloads\apr23\Eclip_1481_MB_ms2.msalign	30	62	HCD	3294	489.88	21	5	2849.53	2849.53	371	13930000	-1000	sp|P0A7M2|RL28_ECOLI	50S ribosomal protein L28 OS=Escherichia coli (strain K12) OX=83333 GN=rpmB PE=1 SV=2	2	27	M.SRVCQVTGKRPVTGNNRSHALNATKR.R	0	-	0	7	6	0.000129312	0	0
C:\Users\KyowonJeong\Downloads\apr23\Eclip_1481_MB_ms2.msalign	31	66	HCD	3304	493.15	22	5	2849.53	2849.53	371	13930000	-1000	sp|P0A7M2|RL28_ECOLI	50S ribosomal protein L28 OS=Escherichia coli (strain K12) OX=83333 GN=rpmB PE=1 SV=2	2	27	M.SRVCQVTGKRPVTGNNRSHALNATKR.R	0	-	0	9	7	0.000130099	0	0
C:\Users\KyowonJeong\Downloads\apr23\Eclip_1481_MB_ms2.msalign	32	67	HCD	3307	494.02	33	4	2028.1	2028.1	753	23840000	-1000	sp|P68191|SRA_ECOLI	Stationary-phase-induced ribosome-associated protein OS=Escherichia coli (strain K12) OX=83333 GN=sra PE=1 SV=1	22	40	R.KIVTEGDKSSVVNNPTGRK.R	0	-	0	13	13	2.47023e-06	0	0
C:\Users\KyowonJeong\Downloads\apr23\Eclip_1481_MB_ms2.msalign	33	69	HCD	3312	495.49	24	5	2849.53	2849.53	371	13930000	-1000	sp|P0A7M2|RL28_ECOLI	50S ribosomal protein L28 OS=Escherichia coli (strain K12) OX=83333 GN=rpmB PE=1 SV=2	2	27	M.SRVCQVTGKRPVTGNNRSHALNATKR.R	0	-	0	10	9	3.50208e-05	0	0
C:\Users\KyowonJeong\Downloads\apr23\Eclip_1481_MB_ms2.msalign	34	70	HCD	3314	496.27	27	5	2849.53	2849.53	371	13930000	-1000	sp|P0A7M2|RL28_ECOLI	50S ribosomal protein L28 OS=Escherichia coli (strain K12) OX=83333 GN=rpmB PE=1 SV=2	2	27	M.SRVCQVTGKRPVTGNNRSHALNATKR.R	0	-	0	9	8	0.000281798	0	0
C:\Users\KyowonJeong\Downloads\apr23\Eclip_1481_MB_ms2.msalign	35	72	HCD	3319	497.78	33	4	2028.1	2028.1	753	23840000	-1000	sp|P68191|SRA_ECOLI	Stationary-phase-induced ribosome-associated protein OS=Escherichia coli (strain K12) OX=83333 GN=sra PE=1 SV=1	22	40	R.KIVTEGDKSSVVNNPTGRK.R	0	-	0	15	15	2.38389e-07	0	0
C:\Users\KyowonJeong\Downloads\apr23\Eclip_1481_MB_ms2.msalign	36	73	HCD	3321	498.44	27	5	2850.52	2849.53	371	125100	-1000	sp|P0A7M2|RL28_ECOLI	50S ribosomal protein L28 OS=Escherichia coli (strain K12) OX=83333 GN=rpmB PE=1 SV=2	2	27	M.SRVCQVTGKRPVTGNNRSHALNATKR.R	0	-	0	11	9	1.68787e-07	0	0
C:\Users\KyowonJeong\Downloads\apr23\Eclip_1481_MB_ms2.msalign	37	75	HCD	3351	503.54	27	4	2028.1	2028.1	753	23840000	-1000	sp|P68191|SRA_ECOLI	Stationary-phase-induced ribosome-associated protein OS=Escherichia coli (strain K12) OX=83333 GN=sra PE=1 SV=1	22	40	R.KIVTEGDKSSVVNNPTGRK.R	0	-	0	11	11	3.25916e-05	0	0
C:\Users\KyowonJeong\Downloads\apr23\Eclip_1481_MB_ms2.msalign	38	76	HCD	3357	504.91	23	4	2028.1	2028.1	753	23840000	-1000	sp|P68191|SRA_ECOLI	Stationary-phase-induced ribosome-associated protein OS=Escherichia coli (strain K12) OX=83333 GN=sra PE=1 SV=1	22	40	R.KIVTEGDKSSVVNNPTGRK.R	0	-	0	10	10	1.37783e-05	0	0
C:\Users\KyowonJeong\Downloads\apr23\Eclip_1481_MB_ms2.msalign	39	77	HCD	3358	505.59	27	4	2028.1	2028.1	753	23840000	-1000	sp|P68191|SRA_ECOLI	Stationary-phase-induced ribosome-associated protein OS=Escherichia coli (strain K12) OX=83333 GN=sra PE=1 SV=1	22	40	R.KIVTEGDKSSVVNNPTGRK.R	0	-	0	10	10	6.30167e-06	0	0
C:\Users\KyowonJeong\Downloads\apr23\Eclip_1481_MB_ms2.msalign	40	78	HCD	3377	508.6	22	4	2028.1	2028.1	753	23840000	-1000	sp|P68191|SRA_ECOLI	Stationary-phase-induced ribosome-associated protein OS=Escherichia coli (strain K12) OX=83333 GN=sra PE=1 SV=1	22	40	R.KIVTEGDKSSVVNNPTGRK.R	0	-	0	7	7	7.91594e-05	0	0
C:\Users\KyowonJeong\Downloads\apr23\Eclip_1481_MB_ms2.msalign	41	79	HCD	3385	509.96	15	4	2028.1	2028.1	753	23840000	-1000	sp|P68191|SRA_ECOLI	Stationary-phase-induced ribosome-associated protein OS=Escherichia coli (strain K12) OX=83333 GN=sra PE=1 SV=1	22	40	R.KIVTEGDKSSVVNNPTGRK.R	0	-	0	6	6	0.000993817	0	0
C:\Users\KyowonJeong\Downloads\apr23\Eclip_1481_MB_ms2.msalign	42	90	HCD	3954	595.73	32	6	3073.66	3073.66	589	4057000	-1000	sp|P45577|PROQ_ECOLI	RNA chaperone ProQ OS=Escherichia coli (strain K12) OX=83333 GN=proQ PE=1 SV=2	121	147	K.KREAAATAGEKEDAPRRERKPRPTTPR.R	0	-	0	12	9	6.34774e-05	0	0
C:\Users\KyowonJeong\Downloads\apr23\Eclip_1481_MB_ms2.msalign	43	105	HCD	3981	606.36	47	5	2849.53	2849.53	371	6197000	-1000	sp|P0A7M2|RL28_ECOLI	50S ribosomal protein L28 OS=Escherichia coli (strain K12) OX=83333 GN=rpmB PE=1 SV=2	2	27	M.SRVCQVTGKRPVTGNNRSHALNATKR.R	0	-	0	13	10	2.92685e-05	0	0
C:\Users\KyowonJeong\Downloads\apr23\Eclip_1481_MB_ms2.msalign	44	112	HCD	3996	611.46	40	5	2849.52	2849.53	371	6197000	-1000	sp|P0A7M2|RL28_ECOLI	50S ribosomal protein L28 OS=Escherichia coli (strain K12) OX=83333 GN=rpmB PE=1 SV=2	2	27	M.SRVCQVTGKRPVTGNNRSHALNATKR.R	0	-	0	10	9	0.000225754	0	0
C:\Users\KyowonJeong\Downloads\apr23\Eclip_1481_MB_ms2.msalign	45	113	HCD	3999	612.32	33	5	2849.53	2849.53	371	6197000	-1000	sp|P0A7M2|RL28_ECOLI	50S ribosomal protein L28 OS=Escherichia coli (strain K12) OX=83333 GN=rpmB PE=1 SV=2	2	27	M.SRVCQVTGKRPVTGNNRSHALNATKR.R	0	-	0	12	11	2.79629e-05	0	0
C:\Users\KyowonJeong\Downloads\apr23\Eclip_1481_MB_ms2.msalign	46	116	HCD	4005	614.4	36	5	2849.52	2849.53	371	6197000	-1000	sp|P0A7M2|RL28_ECOLI	50S ribosomal protein L28 OS=Escherichia coli (strain K12) OX=83333 GN=rpmB PE=1 SV=2	2	27	M.SRVCQVTGKRPVTGNNRSHALNATKR.R	0	-	0	16	13	2.47277e-06	0	0
C:\Users\KyowonJeong\Downloads\apr23\Eclip_1481_MB_ms2.msalign	47	117	HCD	4009	615.44	42	5	2850.53	2849.53	371	764700	-1000	sp|P0A7M2|RL28_ECOLI	50S ribosomal protein L28 OS=Escherichia coli (strain K12) OX=83333 GN=rpmB PE=1 SV=2	2	27	M.SRVCQVTGKRPVTGNNRSHALNATKR.R	0	-	0	13	11	2.55994e-14	0	0
C:\Users\KyowonJeong\Downloads\apr23\Eclip_1481_MB_ms2.msalign	48	121	HCD	4020	618.67	10	5	2708.5	2709.51	481	420000	-1000	sp|P32684|RLUF_ECOLI	Dual-specificity RNA pseudouridine synthase RluF OS=Escherichia coli (strain K12) OX=83333 GN=rluF PE=1 SV=1	253	278	K.TAGIKRPVVKMEKTAEKGGRPASNGK.R	0	-	0	5	5	2.33921e-06	0	0
C:\Users\KyowonJeong\Downloads\apr23\Eclip_1481_MB_ms2.msalign	49	122	HCD	4023	619.53	35	5	2849.53	2849.53	371	6197000	-1000	sp|P0A7M2|RL28_ECOLI	50S ribosomal protein L28 OS=Escherichia coli (strain K12) OX=83333 GN=rpmB PE=1 SV=2	2	27	M.SRVCQVTGKRPVTGNNRSHALNATKR.R	0	-	0	9	8	9.71136e-05	0	0
C:\Users\KyowonJeong\Downloads\apr23\Eclip_1481_MB_ms2.msalign	50	123	HCD	4026	620.31	11	5	2709.51	2709.51	481	12370000	-1000	sp|P32684|RLUF_ECOLI	Dual-specificity RNA pseudouridine synthase RluF OS=Escherichia coli (strain K12) OX=83333 GN=rluF PE=1 SV=1	253	278	K.TAGIKRPVVKMEKTAEKGGRPASNGK.R	0	-	0	6	6	4.56534e-06	0	0
C:\Users\KyowonJeong\Downloads\apr23\Eclip_1481_MB_ms2.msalign	51	124	HCD	4029	621.17	32	5	2850.54	2849.53	371	764700	-1000	sp|P0A7M2|RL28_ECOLI	50S ribosomal protein L28 OS=Escherichia coli (strain K12) OX=83333 GN=rpmB PE=1 SV=2	2	27	M.SRVCQVTGKRPVTGNNRSHALNATKR.R	0	-	0	9	8	5.8465e-07	0	0
C:\Users\KyowonJeong\Downloads\apr23\Eclip_1481_MB_ms2.msalign	52	126	HCD	4039	623.21	17	5	2709.5	2709.51	481	12370000	-1000	sp|P32684|RLUF_ECOLI	Dual-specificity RNA pseudouridine synthase RluF OS=Escherichia coli (strain K12) OX=83333 GN=rluF PE=1 SV=1	253	278	K.TAGIKRPVVKMEKTAEKGGRPASNGK.R	0	-	0	5	5	0.0278403	0.000425351	0
C:\Users\KyowonJeong\Downloads\apr23\Eclip_1481_MB_ms2.msalign	53	127	HCD	4043	624.58	19	5	2709.51	2709.51	481	12370000	-1000	sp|P32684|RLUF_ECOLI	Dual-specificity RNA pseudouridine synthase RluF OS=Escherichia coli (strain K12) OX=83333 GN=rluF PE=1 SV=1	253	278	K.TAGIKRPVVKMEKTAEKGGRPASNGK.R	0	-	0	10	8	1.01747e-05	0	0
C:\Users\KyowonJeong\Downloads\apr23\Eclip_1481_MB_ms2.msalign	54	128	HCD	4046	625.43	14	5	2708.51	2709.51	481	420000	-1000	sp|P32684|RLUF_ECOLI	Dual-specificity RNA pseudouridine synthase RluF OS=Escherichia coli (strain K12) OX=83333 GN=rluF PE=1 SV=1	253	278	K.TAGIKRPVVKMEKTAEKGGRPASNGK.R	0	-	0	8	7	1.93559e-06	0	0
C:\Users\KyowonJeong\Downloads\apr23\Eclip_1481_MB_ms2.msalign	55	129	HCD	4050	626.25	21	5	2709.5	2709.51	481	12370000	-1000	sp|P32684|RLUF_ECOLI	Dual-specificity RNA pseudouridine synthase RluF OS=Escherichia coli (strain K12) OX=83333 GN=rluF PE=1 SV=1	253	278	K.TAGIKRPVVKMEKTAEKGGRPASNGK.R	0	-	0	10	8	0.000892899	0	0
C:\Users\KyowonJeong\Downloads\apr23\Eclip_1481_MB_ms2.msalign	56	130	HCD	4055	627.47	17	5	2709.51	2709.51	481	12370000	-1000	sp|P32684|RLUF_ECOLI	Dual-specificity RNA pseudouridine synthase RluF OS=Escherichia coli (strain K12) OX=83333 GN=rluF PE=1 SV=1	253	278	K.TAGIKRPVVKMEKTAEKGGRPASNGK.R	0	-	0	10	7	0.00136023	0	0
C:\Users\KyowonJeong\Downloads\apr23\Eclip_1481_MB_ms2.msalign	57	131	HCD	4056	628.11	16	5	2709.51	2709.51	481	12370000	-1000	sp|P32684|RLUF_ECOLI	Dual-specificity RNA pseudouridine synthase RluF OS=Escherichia coli (strain K12) OX=83333 GN=rluF PE=1 SV=1	253	278	K.TAGIKRPVVKMEKTAEKGGRPASNGK.R	0	-	0	6	5	0.00708649	0.00022168	0
C:\Users\KyowonJeong\Downloads\apr23\Eclip_1481_MB_ms2.msalign	58	132	HCD	4057	628.76	20	5	2709.51	2709.51	481	12370000	-1000	sp|P32684|RLUF_ECOLI	Dual-specificity RNA pseudouridine synthase RluF OS=Escherichia coli (strain K12) OX=83333 GN=rluF PE=1 SV=1	253	278	K.TAGIKRPVVKMEKTAEKGGRPASNGK.R	0	-	0	9	8	0.000264813	0	0
C:\Users\KyowonJeong\Downloads\apr23\Eclip_1481_MB_ms2.msalign	59	133	HCD	4058	629.38	24	4	2609.43	2609.42	665	8941000	-1000	sp|P68191|SRA_ECOLI	Stationary-phase-induced ribosome-associated protein OS=Escherichia coli (strain K12) OX=83333 GN=sra PE=1 SV=1	22	45	R.KIVTEGDKSSVVNNPTGRKRPAEK.	0	-	0	10	9	1.4208e-08	0	0
C:\Users\KyowonJeong\Downloads\apr23\Eclip_1481_MB_ms2.msalign	60	136	HCD	4063	631.42	29	5	2849.52	2849.53	371	6197000	-1000	sp|P0A7M2|RL28_ECOLI	50S ribosomal protein L28 OS=Escherichia coli (strain K12) OX=83333 GN=rpmB PE=1 SV=2	2	27	M.SRVCQVTGKRPVTGNNRSHALNATKR.R	0	-	0	9	8	2.88854e-05	0	0
C:\Users\KyowonJeong\Downloads\apr23\Eclip_1481_MB_ms2.msalign	61	137	HCD	4065	632.08	24	5	2709.51	2709.51	481	12370000	-1000	sp|P32684|RLUF_ECOLI	Dual-specificity RNA pseudouridine synthase RluF OS=Escherichia coli (strain K12) OX=83333 GN=rluF PE=1 SV=1	253	278	K.TAGIKRPVVKMEKTAEKGGRPASNGK.R	0	-	0	13	10	2.1844e-09	0	0
C:\Users\KyowonJeong\Downloads\apr23\Eclip_1481_MB_ms2.msalign	62	138	HCD	4067	632.85	35	5	2709.51	2709.51	481	12370000	-1000	sp|P32684|RLUF_ECOLI	Dual-specificity RNA pseudouridine synthase RluF OS=Escherichia coli (strain K12) OX=83333 GN=rluF PE=1 SV=1	253	278	K.TAGIKRPVVKMEKTAEKGGRPASNGK.R	0	-	0	15	12	1.05606e-07	0	0
C:\Users\KyowonJeong\Downloads\apr23\Eclip_1481_MB_ms2.msalign	63	140	HCD	4071	634.28	31	5	2849.53	2849.53	371	6197000	-1000	sp|P0A7M2|RL28_ECOLI	50S ribosomal protein L28 OS=Escherichia coli (strain K12) OX=83333 GN=rpmB PE=1 SV=2	2	27	M.SRVCQVTGKRPVTGNNRSHALNATKR.R	0	-	0	12	10	7.36099e-05	0	0
C:\Users\KyowonJeong\Downloads\apr23\Eclip_1481_MB_ms2.msalign	64	141	HCD	4073	634.94	41	5	2709.51	2709.51	481	12370000	-1000	sp|P32684|RLUF_ECOLI	Dual-specificity RNA pseudouridine synthase RluF OS=Escherichia coli (strain K12) OX=83333 GN=rluF PE=1 SV=1	253	278	K.TAGIKRPVVKMEKTAEKGGRPASNGK.R	0	-	0	16	12	1.7384e-06	0	0
C:\Users\KyowonJeong\Downloads\apr23\Eclip_1481_MB_ms2.msalign	65	142	HCD	4075	635.71	36	5	2709.51	2709.51	481	12370000	-1000	sp|P32684|RLUF_ECOLI	Dual-specificity RNA pseudouridine synthase RluF OS=Escherichia coli (strain K12) OX=83333 GN=rluF PE=1 SV=1	253	278	K.TAGIKRPVVKMEKTAEKGGRPASNGK.R	0	-	0	20	14	1.13231e-09	0	0
C:\Users\KyowonJeong\Downloads\apr23\Eclip_1481_MB_ms2.msalign	66	143	HCD	4076	636.33	35	5	2850.53	2850.61	371	764700	-1000	sp|P0A7M2|RL28_ECOLI	50S ribosomal protein L28 OS=Escherichia coli (strain K12) OX=83333 GN=rpmB PE=1 SV=2	2	27	M.SRVCQVTGKRPVTGNNRSHALN(A)[1.0877]TKR.R	1	-	0	8	6	0.123907	0.00245751	0
C:\Users\KyowonJeong\Downloads\apr23\Eclip_1481_MB_ms2.msalign	67	146	HCD	4083	638.53	27	5	2609.43	2609.42	665	8941000	-1000	sp|P68191|SRA_ECOLI	Stationary-phase-induced ribosome-associated protein OS=Escherichia coli (strain K12) OX=83333 GN=sra PE=1 SV=1	22	45	R.KIVTEGDKSSVVNNPTGRKRPAEK.	0	-	0	9	9	4.95232e-08	0	0
C:\Users\KyowonJeong\Downloads\apr23\Eclip_1481_MB_ms2.msalign	68	147	HCD	4087	639.42	11	4	2709.5	2709.51	481	12370000	-1000	sp|P32684|RLUF_ECOLI	Dual-specificity RNA pseudouridine synthase RluF OS=Escherichia coli (strain K12) OX=83333 GN=rluF PE=1 SV=1	253	278	K.TAGIKRPVVKMEKTAEKGGRPASNGK.R	0	-	0	7	6	0.000831339	0	0
C:\Users\KyowonJeong\Downloads\apr23\Eclip_1481_MB_ms2.msalign	69	150	HCD	4092	641.49	45	5	2709.5	2709.51	481	12370000	-1000	sp|P32684|RLUF_ECOLI	Dual-specificity RNA pseudouridine synthase RluF OS=Escherichia coli (strain K12) OX=83333 GN=rluF PE=1 SV=1	253	278	K.TAGIKRPVVKMEKTAEKGGRPASNGK.R	0	-	0	21	14	9.07258e-08	0	0
C:\Users\KyowonJeong\Downloads\apr23\Eclip_1481_MB_ms2.msalign	70	151	HCD	4094	642.27	42	5	2709.51	2709.51	481	12370000	-1000	sp|P32684|RLUF_ECOLI	Dual-specificity RNA pseudouridine synthase RluF OS=Escherichia coli (strain K12) OX=83333 GN=rluF PE=1 SV=1	253	278	K.TAGIKRPVVKMEKTAEKGGRPASNGK.R	0	-	0	23	17	6.63857e-12	0	0
C:\Users\KyowonJeong\Downloads\apr23\Eclip_1481_MB_ms2.msalign	71	154	HCD	4106	644.99	40	5	2709.51	2709.51	481	12370000	-1000	sp|P32684|RLUF_ECOLI	Dual-specificity RNA pseudouridine synthase RluF OS=Escherichia coli (strain K12) OX=83333 GN=rluF PE=1 SV=1	253	278	K.TAGIKRPVVKMEKTAEKGGRPASNGK.R	0	-	0	19	14	1.18495e-07	0	0
C:\Users\KyowonJeong\Downloads\apr23\Eclip_1481_MB_ms2.msalign	72	158	HCD	4127	649.81	21	5	2709.5	2709.51	481	12370000	-1000	sp|P32684|RLUF_ECOLI	Dual-specificity RNA pseudouridine synthase RluF OS=Escherichia coli (strain K12) OX=83333 GN=rluF PE=1 SV=1	253	278	K.TAGIKRPVVKMEKTAEKGGRPASNGK.R	0	-	0	13	10	6.7541e-05	0	0
C:\Users\KyowonJeong\Downloads\apr23\Eclip_1481_MB_ms2.msalign	73	159	HCD	4128	650.45	29	5	2709.5	2709.51	481	12370000	-1000	sp|P32684|RLUF_ECOLI	Dual-specificity RNA pseudouridine synthase RluF OS=Escherichia coli (strain K12) OX=83333 GN=rluF PE=1 SV=1	253	278	K.TAGIKRPVVKMEKTAEKGGRPASNGK.R	0	-	0	15	12	6.66465e-07	0	0
C:\Users\KyowonJeong\Downloads\apr23\Eclip_1481_MB_ms2.msalign	74	161	HCD	4133	651.98	34	5	2708.5	2709.51	481	1027000	-1000	sp|P32684|RLUF_ECOLI	Dual-specificity RNA pseudouridine synthase RluF OS=Escherichia coli (strain K12) OX=83333 GN=rluF PE=1 SV=1	253	278	K.TAGIKRPVVKMEKTAEKGGRPASNGK.R	0	-	0	16	12	6.52271e-08	0	0
C:\Users\KyowonJeong\Downloads\apr23\Eclip_1481_MB_ms2.msalign	75	162	HCD	4136	652.8	30	5	2709.5	2709.51	481	12370000	-1000	sp|P32684|RLUF_ECOLI	Dual-specificity RNA pseudouridine synthase RluF OS=Escherichia coli (strain K12) OX=83333 GN=rluF PE=1 SV=1	253	278	K.TAGIKRPVVKMEKTAEKGGRPASNGK.R	0	-	0	16	13	4.80696e-11	0	0
C:\Users\KyowonJeong\Downloads\apr23\Eclip_1481_MB_ms2.msalign	76	163	HCD	4139	653.67	24	5	2709.51	2709.51	481	12370000	-1000	sp|P32684|RLUF_ECOLI	Dual-specificity RNA pseudouridine synthase RluF OS=Escherichia coli (strain K12) OX=83333 GN=rluF PE=1 SV=1	253	278	K.TAGIKRPVVKMEKTAEKGGRPASNGK.R	0	-	0	13	9	3.93026e-06	0	0
C:\Users\KyowonJeong\Downloads\apr23\Eclip_1481_MB_ms2.msalign	77	164	HCD	4142	654.46	19	5	2709.51	2709.51	481	12370000	-1000	sp|P32684|RLUF_ECOLI	Dual-specificity RNA pseudouridine synthase RluF OS=Escherichia coli (strain K12) OX=83333 GN=rluF PE=1 SV=1	253	278	K.TAGIKRPVVKMEKTAEKGGRPASNGK.R	0	-	0	10	7	0.000676466	0	0
C:\Users\KyowonJeong\Downloads\apr23\Eclip_1481_MB_ms2.msalign	78	165	HCD	4145	655.33	21	5	2709.51	2709.51	481	12370000	-1000	sp|P32684|RLUF_ECOLI	Dual-specificity RNA pseudouridine synthase RluF OS=Escherichia coli (strain K12) OX=83333 GN=rluF PE=1 SV=1	253	278	K.TAGIKRPVVKMEKTAEKGGRPASNGK.R	0	-	0	12	9	8.39162e-05	0	0
C:\Users\KyowonJeong\Downloads\apr23\Eclip_1481_MB_ms2.msalign	79	166	HCD	4148	656.12	22	5	2708.5	2709.51	481	1027000	-1000	sp|P32684|RLUF_ECOLI	Dual-specificity RNA pseudouridine synthase RluF OS=Escherichia coli (strain K12) OX=83333 GN=rluF PE=1 SV=1	253	278	K.TAGIKRPVVKMEKTAEKGGRPASNGK.R	0	-	0	13	10	4.50262e-09	0	0
C:\Users\KyowonJeong\Downloads\apr23\Eclip_1481_MB_ms2.msalign	80	167	HCD	4153	657.18	18	5	2708.5	2709.51	481	1027000	-1000	sp|P32684|RLUF_ECOLI	Dual-specificity RNA pseudouridine synthase RluF OS=Escherichia coli (strain K12) OX=83333 GN=rluF PE=1 SV=1	253	278	K.TAGIKRPVVKMEKTAEKGGRPASNGK.R	0	-	0	5	5	0.0551828	0.00083647	0
C:\Users\KyowonJeong\Downloads\apr23\Eclip_1481_MB_ms2.msalign	81	168	HCD	4155	657.95	23	5	2708.5	2709.51	481	1027000	-1000	sp|P32684|RLUF_ECOLI	Dual-specificity RNA pseudouridine synthase RluF OS=Escherichia coli (strain K12) OX=83333 GN=rluF PE=1 SV=1	253	278	K.TAGIKRPVVKMEKTAEKGGRPASNGK.R	0	-	0	13	11	8.37215e-11	0	0
C:\Users\KyowonJeong\Downloads\apr23\Eclip_1481_MB_ms2.msalign	82	170	HCD	4160	659.43	17	5	2708.5	2709.51	481	1027000	-1000	sp|P32684|RLUF_ECOLI	Dual-specificity RNA pseudouridine synthase RluF OS=Escherichia coli (strain K12) OX=83333 GN=rluF PE=1 SV=1	253	278	K.TAGIKRPVVKMEKTAEKGGRPASNGK.R	0	-	0	8	7	5.26643e-05	0	0
C:\Users\KyowonJeong\Downloads\apr23\Eclip_1481_MB_ms2.msalign	83	171	HCD	4163	660.26	17	5	2709.51	2709.51	481	12370000	-1000	sp|P32684|RLUF_ECOLI	Dual-specificity RNA pseudouridine synthase RluF OS=Escherichia coli (strain K12) OX=83333 GN=rluF PE=1 SV=1	253	278	K.TAGIKRPVVKMEKTAEKGGRPASNGK.R	0	-	0	7	6	0.0683761	0.00104037	0
C:\Users\KyowonJeong\Downloads\apr23\Eclip_1481_MB_ms2.msalign	84	172	HCD	4166	661.08	19	5	2709.51	2709.51	481	12370000	-1000	sp|P32684|RLUF_ECOLI	Dual-specificity RNA pseudouridine synthase RluF OS=Escherichia coli (strain K12) OX=83333 GN=rluF PE=1 SV=1	253	278	K.TAGIKRPVVKMEKTAEKGGRPASNGK.R	0	-	0	7	7	0.000171203	0	0
C:\Users\KyowonJeong\Downloads\apr23\Eclip_1481_MB_ms2.msalign	85	173	HCD	4172	662.5	15	5	2708.5	2709.51	481	1027000	-1000	sp|P32684|RLUF_ECOLI	Dual-specificity RNA pseudouridine synthase RluF OS=Escherichia coli (strain K12) OX=83333 GN=rluF PE=1 SV=1	253	278	K.TAGIKRPVVKMEKTAEKGGRPASNGK.R	0	-	0	7	6	9.52908e-06	0	0
C:\Users\KyowonJeong\Downloads\apr23\Eclip_1481_MB_ms2.msalign	86	185	HCD	4222	674.63	12	5	2708.51	2709.51	481	1027000	-1000	sp|P32684|RLUF_ECOLI	Dual-specificity RNA pseudouridine synthase RluF OS=Escherichia coli (strain K12) OX=83333 GN=rluF PE=1 SV=1	253	278	K.TAGIKRPVVKMEKTAEKGGRPASNGK.R	0	-	0	7	7	0.000230977	0	0
C:\Users\KyowonJeong\Downloads\apr23\Eclip_1481_MB_ms2.msalign	87	194	HCD	4530	722.16	30	6	3073.65	3073.66	589	5743000	-1000	sp|P45577|PROQ_ECOLI	RNA chaperone ProQ OS=Escherichia coli (strain K12) OX=83333 GN=proQ PE=1 SV=2	121	147	K.KREAAATAGEKEDAPRRERKPRPTTPR.R	0	-	0	16	12	4.41593e-06	0	0
C:\Users\KyowonJeong\Downloads\apr23\Eclip_1481_MB_ms2.msalign	88	196	HCD	4535	723.69	30	6	3073.66	3073.66	589	5743000	-1000	sp|P45577|PROQ_ECOLI	RNA chaperone ProQ OS=Escherichia coli (strain K12) OX=83333 GN=proQ PE=1 SV=2	121	147	K.KREAAATAGEKEDAPRRERKPRPTTPR.R	0	-	0	10	9	0.00128227	0	0
C:\Users\KyowonJeong\Downloads\apr23\Eclip_1481_MB_ms2.msalign	89	197	HCD	4543	725.36	24	6	3073.66	3073.66	589	5743000	-1000	sp|P45577|PROQ_ECOLI	RNA chaperone ProQ OS=Escherichia coli (strain K12) OX=83333 GN=proQ PE=1 SV=2	121	147	K.KREAAATAGEKEDAPRRERKPRPTTPR.R	0	-	0	11	9	4.81975e-05	0	0
C:\Users\KyowonJeong\Downloads\apr23\Eclip_1481_MB_ms2.msalign	90	198	HCD	4545	726.22	20	6	3073.66	3073.66	589	5743000	-1000	sp|P45577|PROQ_ECOLI	RNA chaperone ProQ OS=Escherichia coli (strain K12) OX=83333 GN=proQ PE=1 SV=2	121	147	K.KREAAATAGEKEDAPRRERKPRPTTPR.R	0	-	0	8	7	0.00231092	0	0
C:\Users\KyowonJeong\Downloads\apr23\Eclip_1481_MB_ms2.msalign	91	202	HCD	4556	729.44	11	6	3072.67	3073.66	589	1109000	-1000	sp|P45577|PROQ_ECOLI	RNA chaperone ProQ OS=Escherichia coli (strain K12) OX=83333 GN=proQ PE=1 SV=2	121	147	K.KREAAATAGEKEDAPRRERKPRPTTPR.R	0	-	0	7	6	5.20774e-05	0	0
C:\Users\KyowonJeong\Downloads\apr23\Eclip_1481_MB_ms2.msalign	92	208	HCD	4566	733.53	15	6	3073.66	3073.66	589	5743000	-1000	sp|P45577|PROQ_ECOLI	RNA chaperone ProQ OS=Escherichia coli (strain K12) OX=83333 GN=proQ PE=1 SV=2	121	147	K.KREAAATAGEKEDAPRRERKPRPTTPR.R	0	-	0	5	5	0.0028161	0	0
C:\Users\KyowonJeong\Downloads\apr23\Eclip_1481_MB_ms2.msalign	93	209	HCD	4567	734.15	11	5	2709.5	2709.51	481	4164000	-1000	sp|P32684|RLUF_ECOLI	Dual-specificity RNA pseudouridine synthase RluF OS=Escherichia coli (strain K12) OX=83333 GN=rluF PE=1 SV=1	253	278	K.TAGIKRPVVKMEKTAEKGGRPASNGK.R	0	-	0	5	5	0.000168971	0	0
C:\Users\KyowonJeong\Downloads\apr23\Eclip_1481_MB_ms2.msalign	94	235	HCD	4618	752.96	16	6	3073.67	3073.66	589	5743000	-1000	sp|P45577|PROQ_ECOLI	RNA chaperone ProQ OS=Escherichia coli (strain K12) OX=83333 GN=proQ PE=1 SV=2	121	147	K.KREAAATAGEKEDAPRRERKPRPTTPR.R	0	-	0	8	7	0.00311981	0	0
C:\Users\KyowonJeong\Downloads\apr23\Eclip_1481_MB_ms2.msalign	95	238	HCD	4631	756.29	14	6	3073.66	3073.66	589	5743000	-1000	sp|P45577|PROQ_ECOLI	RNA chaperone ProQ OS=Escherichia coli (strain K12) OX=83333 GN=proQ PE=1 SV=2	121	147	K.KREAAATAGEKEDAPRRERKPRPTTPR.R	0	-	0	7	5	0.0175625	0.000431034	0
C:\Users\KyowonJeong\Downloads\apr23\Eclip_1481_MB_ms2.msalign	96	239	HCD	4633	756.99	17	6	3073.66	3073.66	589	5743000	-1000	sp|P45577|PROQ_ECOLI	RNA chaperone ProQ OS=Escherichia coli (strain K12) OX=83333 GN=proQ PE=1 SV=2	121	147	K.KREAAATAGEKEDAPRRERKPRPTTPR.R	0	-	0	6	5	0.0103501	0.000219106	0
C:\Users\KyowonJeong\Downloads\apr23\Eclip_1481_MB_ms2.msalign	97	241	HCD	4635	758.25	18	6	3073.66	3073.66	589	5743000	-1000	sp|P45577|PROQ_ECOLI	RNA chaperone ProQ OS=Escherichia coli (strain K12) OX=83333 GN=proQ PE=1 SV=2	121	147	K.KREAAATAGEKEDAPRRERKPRPTTPR.R	0	-	0	8	7	0.00294271	0	0
C:\Users\KyowonJeong\Downloads\apr23\Eclip_1481_MB_ms2.msalign	98	244	HCD	4641	760.5	15	6	3073.67	3073.66	589	5743000	-1000	sp|P45577|PROQ_ECOLI	RNA chaperone ProQ OS=Escherichia coli (strain K12) OX=83333 GN=proQ PE=1 SV=2	121	147	K.KREAAATAGEKEDAPRRERKPRPTTPR.R	0	-	0	7	5	0.0536242	0.000837521	0
C:\Users\KyowonJeong\Downloads\apr23\Eclip_1481_MB_ms2.msalign	99	246	HCD	4644	761.84	18	6	3073.67	3073.66	589	5743000	-1000	sp|P45577|PROQ_ECOLI	RNA chaperone ProQ OS=Escherichia coli (strain K12) OX=83333 GN=proQ PE=1 SV=2	121	147	K.KREAAATAGEKEDAPRRERKPRPTTPR.R	0	-	0	9	7	0.00129249	0	0
C:\Users\KyowonJeong\Downloads\apr23\Eclip_1481_MB_ms2.msalign	100	247	HCD	4646	762.69	22	6	3074.67	3073.66	589	730600	-1000	sp|P45577|PROQ_ECOLI	RNA chaperone ProQ OS=Escherichia coli (strain K12) OX=83333 GN=proQ PE=1 SV=2	121	147	K.KREAAATAGEKEDAPRRERKPRPTTPR.R	0	-	0	6	5	0.00627285	0.000222519	0
C:\Users\KyowonJeong\Downloads\apr23\Eclip_1481_MB_ms2.msalign	101	251	HCD	4654	765.77	17	6	3073.66	3073.66	589	5743000	-1000	sp|P45577|PROQ_ECOLI	RNA chaperone ProQ OS=Escherichia coli (strain K12) OX=83333 GN=proQ PE=1 SV=2	121	147	K.KREAAATAGEKEDAPRRERKPRPTTPR.R	0	-	0	9	7	0.00335783	0	0
C:\Users\KyowonJeong\Downloads\apr23\Eclip_1481_MB_ms2.msalign	102	256	HCD	4665	769.4	18	6	3074.66	3073.66	589	730600	-1000	sp|P45577|PROQ_ECOLI	RNA chaperone ProQ OS=Escherichia coli (strain K12) OX=83333 GN=proQ PE=1 SV=2	121	147	K.KREAAATAGEKEDAPRRERKPRPTTPR.R	0	-	0	8	7	5.75017e-07	0	0
C:\Users\KyowonJeong\Downloads\apr23\Eclip_1481_MB_ms2.msalign	103	257	HCD	4668	770.22	15	6	3073.66	3073.66	589	5743000	-1000	sp|P45577|PROQ_ECOLI	RNA chaperone ProQ OS=Escherichia coli (strain K12) OX=83333 GN=proQ PE=1 SV=2	121	147	K.KREAAATAGEKEDAPRRERKPRPTTPR.R	0	-	0	6	5	0.0114306	0.000218388	0
C:\Users\KyowonJeong\Downloads\apr23\Eclip_1481_MB_ms2.msalign	104	258	HCD	4672	771.26	18	6	3073.66	3073.66	589	5743000	-1000	sp|P45577|PROQ_ECOLI	RNA chaperone ProQ OS=Escherichia coli (strain K12) OX=83333 GN=proQ PE=1 SV=2	121	147	K.KREAAATAGEKEDAPRRERKPRPTTPR.R	0	-	0	6	6	0.000608546	0	0
C:\Users\KyowonJeong\Downloads\apr23\Eclip_1481_MB_ms2.msalign	105	262	HCD	4682	774.47	18	6	3073.66	3073.66	589	5743000	-1000	sp|P45577|PROQ_ECOLI	RNA chaperone ProQ OS=Escherichia coli (strain K12) OX=83333 GN=proQ PE=1 SV=2	121	147	K.KREAAATAGEKEDAPRRERKPRPTTPR.R	0	-	0	6	5	0.0239445	0.000427442	0
C:\Users\KyowonJeong\Downloads\apr23\Eclip_1481_MB_ms2.msalign	106	265	HCD	4692	777.05	17	5	2709.5	2709.51	481	4164000	-1000	sp|P32684|RLUF_ECOLI	Dual-specificity RNA pseudouridine synthase RluF OS=Escherichia coli (strain K12) OX=83333 GN=rluF PE=1 SV=1	253	278	K.TAGIKRPVVKMEKTAEKGGRPASNGK.R	0	-	0	8	7	0.00021979	0	0
C:\Users\KyowonJeong\Downloads\apr23\Eclip_1481_MB_ms2.msalign	107	266	HCD	4693	777.69	38	5	2794.57	2794.58	686	7992000	-1000	sp|P0A7J7|RL11_ECOLI	50S ribosomal protein L11 OS=Escherichia coli (strain K12) OX=83333 GN=rplK PE=1 SV=2	82	108	K.KAAGIKSGSGKPNKDKVGKISRAQLQE.I	0	-	0	12	11	2.53272e-08	0	0
C:\Users\KyowonJeong\Downloads\apr23\Eclip_1481_MB_ms2.msalign	108	267	HCD	4696	778.48	12	6	3073.66	3073.66	589	5743000	-1000	sp|P45577|PROQ_ECOLI	RNA chaperone ProQ OS=Escherichia coli (strain K12) OX=83333 GN=proQ PE=1 SV=2	121	147	K.KREAAATAGEKEDAPRRERKPRPTTPR.R	0	-	0	6	5	0.00338361	0	0
C:\Users\KyowonJeong\Downloads\apr23\Eclip_1481_MB_ms2.msalign	109	269	HCD	4698	779.77	11	6	3073.66	3073.66	589	5743000	-1000	sp|P45577|PROQ_ECOLI	RNA chaperone ProQ OS=Escherichia coli (strain K12) OX=83333 GN=proQ PE=1 SV=2	121	147	K.KREAAATAGEKEDAPRRERKPRPTTPR.R	0	-	0	5	5	0.0086434	0.000220167	0
C:\Users\KyowonJeong\Downloads\apr23\Eclip_1481_MB_ms2.msalign	110	272	HCD	4704	781.86	18	5	2709.51	2709.51	481	4164000	-1000	sp|P32684|RLUF_ECOLI	Dual-specificity RNA pseudouridine synthase RluF OS=Escherichia coli (strain K12) OX=83333 GN=rluF PE=1 SV=1	253	278	K.TAGIKRPVVKMEKTAEKGGRPASNGK.R	0	-	0	9	8	2.32591e-07	0	0
C:\Users\KyowonJeong\Downloads\apr23\Eclip_1481_MB_ms2.msalign	111	273	HCD	4706	782.63	26	5	2794.58	2794.58	686	7992000	-1000	sp|P0A7J7|RL11_ECOLI	50S ribosomal protein L11 OS=Escherichia coli (strain K12) OX=83333 GN=rplK PE=1 SV=2	82	108	K.KAAGIKSGSGKPNKDKVGKISRAQLQE.I	0	-	0	9	8	0.000127548	0	0
C:\Users\KyowonJeong\Downloads\apr23\Eclip_1481_MB_ms2.msalign	112	276	HCD	4712	784.72	43	6	3425.71	3425.71	804	3584000	-1000	sp|P21513|RNE_ECOLI	Ribonuclease E OS=Escherichia coli (strain K12) OX=83333 GN=rne PE=1 SV=6	651	679	T.AETRESRQQAEVTEKARTADEQQAPRRER.S	0	-	0	12	11	1.74615e-05	0	0
C:\Users\KyowonJeong\Downloads\apr23\Eclip_1481_MB_ms2.msalign	113	277	HCD	4714	785.5	15	5	2709.51	2709.51	481	4164000	-1000	sp|P32684|RLUF_ECOLI	Dual-specificity RNA pseudouridine synthase RluF OS=Escherichia coli (strain K12) OX=83333 GN=rluF PE=1 SV=1	253	278	K.TAGIKRPVVKMEKTAEKGGRPASNGK.R	0	-	0	7	7	4.56402e-05	0	0
C:\Users\KyowonJeong\Downloads\apr23\Eclip_1481_MB_ms2.msalign	114	280	HCD	4719	787.54	43	6	3425.71	3425.71	804	3584000	-1000	sp|P21513|RNE_ECOLI	Ribonuclease E OS=Escherichia coli (strain K12) OX=83333 GN=rne PE=1 SV=6	651	679	T.AETRESRQQAEVTEKARTADEQQAPRRER.S	0	-	0	10	10	1.13163e-06	0	0
C:\Users\KyowonJeong\Downloads\apr23\Eclip_1481_MB_ms2.msalign	115	281	HCD	4720	788.16	45	5	2849.53	2849.53	371	3418000	-1000	sp|P0A7M2|RL28_ECOLI	50S ribosomal protein L28 OS=Escherichia coli (strain K12) OX=83333 GN=rpmB PE=1 SV=2	2	27	M.SRVCQVTGKRPVTGNNRSHALNATKR.R	0	-	0	16	14	7.31347e-07	0	0
C:\Users\KyowonJeong\Downloads\apr23\Eclip_1481_MB_ms2.msalign	116	285	HCD	4727	790.87	24	5	2609.43	2609.42	665	1302000	-1000	sp|P68191|SRA_ECOLI	Stationary-phase-induced ribosome-associated protein OS=Escherichia coli (strain K12) OX=83333 GN=sra PE=1 SV=1	22	45	R.KIVTEGDKSSVVNNPTGRKRPAEK.	0	-	0	9	8	5.99104e-08	0	0
C:\Users\KyowonJeong\Downloads\apr23\Eclip_1481_MB_ms2.msalign	117	286	HCD	4729	791.64	39	6	3425.71	3425.71	804	3584000	-1000	sp|P21513|RNE_ECOLI	Ribonuclease E OS=Escherichia coli (strain K12) OX=83333 GN=rne PE=1 SV=6	651	679	T.AETRESRQQAEVTEKARTADEQQAPRRER.S	0	-	0	7	7	0.000510049	0	0
C:\Users\KyowonJeong\Downloads\apr23\Eclip_1481_MB_ms2.msalign	118	288	HCD	4732	792.92	21	5	2794.58	2794.58	686	7992000	-1000	sp|P0A7J7|RL11_ECOLI	50S ribosomal protein L11 OS=Escherichia coli (strain K12) OX=83333 GN=rplK PE=1 SV=2	82	108	K.KAAGIKSGSGKPNKDKVGKISRAQLQE.I	0	-	0	5	5	0.0090603	0.000219732	0
C:\Users\KyowonJeong\Downloads\apr23\Eclip_1481_MB_ms2.msalign	119	290	HCD	4736	794.35	18	5	2709.5	2709.51	481	4164000	-1000	sp|P32684|RLUF_ECOLI	Dual-specificity RNA pseudouridine synthase RluF OS=Escherichia coli (strain K12) OX=83333 GN=rluF PE=1 SV=1	253	278	K.TAGIKRPVVKMEKTAEKGGRPASNGK.R	0	-	0	7	6	0.000323749	0	0
C:\Users\KyowonJeong\Downloads\apr23\Eclip_1481_MB_ms2.msalign	120	291	HCD	4738	795.12	32	6	3424.71	3425.71	804	661800	-1000	sp|P21513|RNE_ECOLI	Ribonuclease E OS=Escherichia coli (strain K12) OX=83333 GN=rne PE=1 SV=6	651	679	T.AETRESRQQAEVTEKARTADEQQAPRRER.S	0	-	0	10	10	0.000156354	0	0
C:\Users\KyowonJeong\Downloads\apr23\Eclip_1481_MB_ms2.msalign	121	292	HCD	4739	795.74	18	5	2709.51	2709.51	481	4164000	-1000	sp|P32684|RLUF_ECOLI	Dual-specificity RNA pseudouridine synthase RluF OS=Escherichia coli (strain K12) OX=83333 GN=rluF PE=1 SV=1	253	278	K.TAGIKRPVVKMEKTAEKGGRPASNGK.R	0	-	0	7	6	0.000597181	0	0
C:\Users\KyowonJeong\Downloads\apr23\Eclip_1481_MB_ms2.msalign	122	295	HCD	4744	797.79	10	5	2709.51	2709.5	481	4164000	-1000	sp|P32684|RLUF_ECOLI	Dual-specificity RNA pseudouridine synthase RluF OS=Escherichia coli (strain K12) OX=83333 GN=rluF PE=1 SV=1	253	277	K.TAGIKRPVVKMEKTAE(KGGRPAS)[128.0894]NG.K	1	-	0	6	5	0.405744	0.00877018	0
C:\Users\KyowonJeong\Downloads\apr23\Eclip_1481_MB_ms2.msalign	123	296	HCD	4745	798.41	25	6	3425.71	3425.71	804	3584000	-1000	sp|P21513|RNE_ECOLI	Ribonuclease E OS=Escherichia coli (strain K12) OX=83333 GN=rne PE=1 SV=6	651	679	T.AETRESRQQAEVTEKARTADEQQAPRRER.S	0	-	0	8	8	0.000190624	0	0
C:\Users\KyowonJeong\Downloads\apr23\Eclip_1481_MB_ms2.msalign	124	299	HCD	4750	800.45	23	5	2849.53	2849.53	371	3418000	-1000	sp|P0A7M2|RL28_ECOLI	50S ribosomal protein L28 OS=Escherichia coli (strain K12) OX=83333 GN=rpmB PE=1 SV=2	2	27	M.SRVCQVTGKRPVTGNNRSHALNATKR.R	0	-	0	6	6	0.000239069	0	0
C:\Users\KyowonJeong\Downloads\apr23\Eclip_1481_MB_ms2.msalign	125	332	HCD	4828	825.9	25	5	2814.54	2814.54	1507	16550000	-1000	sp|P0AFQ5|RUTC_ECOLI	Putative aminoacrylate peracid reductase RutC OS=Escherichia coli (strain K12) OX=83333 GN=rutC PE=1 SV=1	1	30	.MPKSVIIPAGSSAP(LAP)[-138.0666]FVPGTLADGVVYV.S	1	-	0	6	6	0.390064	0.00857428	0.0279482
C:\Users\KyowonJeong\Downloads\apr23\Eclip_1481_MB_ms2.msalign	126	337	HCD	4871	833.97	16	6	3073.66	3073.66	589	80850000	-1000	sp|P45577|PROQ_ECOLI	RNA chaperone ProQ OS=Escherichia coli (strain K12) OX=83333 GN=proQ PE=1 SV=2	121	147	K.KREAAATAGEKEDAPRRERKPRPTTPR.R	0	-	0	7	6	0.0100711	0.000219298	0
C:\Users\KyowonJeong\Downloads\apr23\Eclip_1481_MB_ms2.msalign	127	338	HCD	4878	835.24	21	6	3073.67	3073.66	589	80850000	-1000	sp|P45577|PROQ_ECOLI	RNA chaperone ProQ OS=Escherichia coli (strain K12) OX=83333 GN=proQ PE=1 SV=2	121	147	K.KREAAATAGEKEDAPRRERKPRPTTPR.R	0	-	0	9	7	2.07331e-05	0	0
C:\Users\KyowonJeong\Downloads\apr23\Eclip_1481_MB_ms2.msalign	128	339	HCD	4884	836.83	30	6	3073.66	3073.66	589	80850000	-1000	sp|P45577|PROQ_ECOLI	RNA chaperone ProQ OS=Escherichia coli (strain K12) OX=83333 GN=proQ PE=1 SV=2	121	147	K.KREAAATAGEKEDAPRRERKPRPTTPR.R	0	-	0	13	11	2.44622e-05	0	0
C:\Users\KyowonJeong\Downloads\apr23\Eclip_1481_MB_ms2.msalign	129	340	HCD	4885	837.47	25	6	3073.66	3073.66	589	80850000	-1000	sp|P45577|PROQ_ECOLI	RNA chaperone ProQ OS=Escherichia coli (strain K12) OX=83333 GN=proQ PE=1 SV=2	121	147	K.KREAAATAGEKEDAPRRERKPRPTTPR.R	0	-	0	9	8	0.000288659	0	0
C:\Users\KyowonJeong\Downloads\apr23\Eclip_1481_MB_ms2.msalign	130	341	HCD	4893	838.74	33	6	3073.67	3073.66	589	80850000	-1000	sp|P45577|PROQ_ECOLI	RNA chaperone ProQ OS=Escherichia coli (strain K12) OX=83333 GN=proQ PE=1 SV=2	121	147	K.KREAAATAGEKEDAPRRERKPRPTTPR.R	0	-	0	10	8	6.77799e-05	0	0
C:\Users\KyowonJeong\Downloads\apr23\Eclip_1481_MB_ms2.msalign	131	343	HCD	4902	840.96	33	6	3073.67	3073.66	589	80850000	-1000	sp|P45577|PROQ_ECOLI	RNA chaperone ProQ OS=Escherichia coli (strain K12) OX=83333 GN=proQ PE=1 SV=2	121	147	K.KREAAATAGEKEDAPRRERKPRPTTPR.R	0	-	0	15	11	2.29054e-05	0	0
C:\Users\KyowonJeong\Downloads\apr23\Eclip_1481_MB_ms2.msalign	132	344	HCD	4920	843.84	47	6	3073.66	3073.66	589	80850000	-1000	sp|P45577|PROQ_ECOLI	RNA chaperone ProQ OS=Escherichia coli (strain K12) OX=83333 GN=proQ PE=1 SV=2	121	147	K.KREAAATAGEKEDAPRRERKPRPTTPR.R	0	-	0	18	13	1.85933e-08	0	0
C:\Users\KyowonJeong\Downloads\apr23\Eclip_1481_MB_ms2.msalign	133	345	HCD	4924	844.91	49	6	3073.67	3073.66	589	80850000	-1000	sp|P45577|PROQ_ECOLI	RNA chaperone ProQ OS=Escherichia coli (strain K12) OX=83333 GN=proQ PE=1 SV=2	121	147	K.KREAAATAGEKEDAPRRERKPRPTTPR.R	0	-	0	22	17	2.84969e-07	0	0
C:\Users\KyowonJeong\Downloads\apr23\Eclip_1481_MB_ms2.msalign	134	346	HCD	4925	845.55	51	6	3073.67	3073.66	589	80850000	-1000	sp|P45577|PROQ_ECOLI	RNA chaperone ProQ OS=Escherichia coli (strain K12) OX=83333 GN=proQ PE=1 SV=2	121	147	K.KREAAATAGEKEDAPRRERKPRPTTPR.R	0	-	0	19	14	1.22067e-06	0	0
C:\Users\KyowonJeong\Downloads\apr23\Eclip_1481_MB_ms2.msalign	135	347	HCD	4932	847.04	51	6	3073.66	3073.66	589	80850000	-1000	sp|P45577|PROQ_ECOLI	RNA chaperone ProQ OS=Escherichia coli (strain K12) OX=83333 GN=proQ PE=1 SV=2	121	147	K.KREAAATAGEKEDAPRRERKPRPTTPR.R	0	-	0	20	15	1.2496e-06	0	0
C:\Users\KyowonJeong\Downloads\apr23\Eclip_1481_MB_ms2.msalign	136	349	HCD	4938	848.68	51	6	3073.66	3073.66	589	80850000	-1000	sp|P45577|PROQ_ECOLI	RNA chaperone ProQ OS=Escherichia coli (strain K12) OX=83333 GN=proQ PE=1 SV=2	121	147	K.KREAAATAGEKEDAPRRERKPRPTTPR.R	0	-	0	22	19	9.66845e-08	0	0
C:\Users\KyowonJeong\Downloads\apr23\Eclip_1481_MB_ms2.msalign	137	350	HCD	4941	849.51	51	6	3073.67	3073.66	589	80850000	-1000	sp|P45577|PROQ_ECOLI	RNA chaperone ProQ OS=Escherichia coli (strain K12) OX=83333 GN=proQ PE=1 SV=2	121	147	K.KREAAATAGEKEDAPRRERKPRPTTPR.R	0	-	0	24	19	7.65449e-10	0	0
C:\Users\KyowonJeong\Downloads\apr23\Eclip_1481_MB_ms2.msalign	138	351	HCD	4944	850.33	51	6	3073.66	3073.66	589	80850000	-1000	sp|P45577|PROQ_ECOLI	RNA chaperone ProQ OS=Escherichia coli (strain K12) OX=83333 GN=proQ PE=1 SV=2	121	147	K.KREAAATAGEKEDAPRRERKPRPTTPR.R	0	-	0	20	15	2.96829e-06	0	0
C:\Users\KyowonJeong\Downloads\apr23\Eclip_1481_MB_ms2.msalign	139	352	HCD	4951	851.6	51	6	3073.66	3073.66	589	80850000	-1000	sp|P45577|PROQ_ECOLI	RNA chaperone ProQ OS=Escherichia coli (strain K12) OX=83333 GN=proQ PE=1 SV=2	121	147	K.KREAAATAGEKEDAPRRERKPRPTTPR.R	0	-	0	21	14	7.59061e-07	0	0
C:\Users\KyowonJeong\Downloads\apr23\Eclip_1481_MB_ms2.msalign	140	355	HCD	4964	854.96	51	6	3073.66	3073.66	589	80850000	-1000	sp|P45577|PROQ_ECOLI	RNA chaperone ProQ OS=Escherichia coli (strain K12) OX=83333 GN=proQ PE=1 SV=2	121	147	K.KREAAATAGEKEDAPRRERKPRPTTPR.R	0	-	0	21	16	9.03417e-07	0	0
C:\Users\KyowonJeong\Downloads\apr23\Eclip_1481_MB_ms2.msalign	141	359	HCD	4973	858.01	51	6	3073.66	3073.66	589	80850000	-1000	sp|P45577|PROQ_ECOLI	RNA chaperone ProQ OS=Escherichia coli (strain K12) OX=83333 GN=proQ PE=1 SV=2	121	147	K.KREAAATAGEKEDAPRRERKPRPTTPR.R	0	-	0	23	16	3.14238e-06	0	0
C:\Users\KyowonJeong\Downloads\apr23\Eclip_1481_MB_ms2.msalign	142	360	HCD	4974	858.62	36	5	2849.53	2849.53	371	5144000	-1000	sp|P0A7M2|RL28_ECOLI	50S ribosomal protein L28 OS=Escherichia coli (strain K12) OX=83333 GN=rpmB PE=1 SV=2	2	27	M.SRVCQVTGKRPVTGNNRSHALNATKR.R	0	-	0	14	11	1.03709e-05	0	0
C:\Users\KyowonJeong\Downloads\apr23\Eclip_1481_MB_ms2.msalign	143	366	HCD	4983	862.56	51	6	3073.66	3073.66	589	80850000	-1000	sp|P45577|PROQ_ECOLI	RNA chaperone ProQ OS=Escherichia coli (strain K12) OX=83333 GN=proQ PE=1 SV=2	121	147	K.KREAAATAGEKEDAPRRERKPRPTTPR.R	0	-	0	23	17	3.52723e-07	0	0
C:\Users\KyowonJeong\Downloads\apr23\Eclip_1481_MB_ms2.msalign	144	374	HCD	4996	868.04	26	5	2709.5	2709.51	481	970400	-1000	sp|P32684|RLUF_ECOLI	Dual-specificity RNA pseudouridine synthase RluF OS=Escherichia coli (strain K12) OX=83333 GN=rluF PE=1 SV=1	253	278	K.TAGIKRPVVKMEKTAEKGGRPASNGK.R	0	-	0	10	9	6.53657e-05	0	0
C:\Users\KyowonJeong\Downloads\apr23\Eclip_1481_MB_ms2.msalign	145	381	HCD	5007	872.75	35	4	2103.06	2103.06	694	3022000	-1000	sp|P0A8T7|RPOC_ECOLI	DNA-directed RNA polymerase subunit beta' OS=Escherichia coli (strain K12) OX=83333 GN=rpoC PE=1 SV=1	199	215	C.EQLREELNETNSETKRK.K	0	-	0	12	11	3.47263e-08	0	0
C:\Users\KyowonJeong\Downloads\apr23\Eclip_1481_MB_ms2.msalign	146	383	HCD	5011	874.19	31	5	2930.57	2930.57	1388	4109000	-1000	sp|P60723|RL4_ECOLI	50S ribosomal protein L4 OS=Escherichia coli (strain K12) OX=83333 GN=rplD PE=1 SV=1	35	61	A.YAAGARQGTRAQKTRAEVTGSGKKPWR.Q	0	-	0	7	6	0.106442	0.00205592	0.00725163
C:\Users\KyowonJeong\Downloads\apr23\Eclip_1481_MB_ms2.msalign	147	384	HCD	5012	874.8	14	7	4508.27	4509.26	519	15280000	-1000	sp|P21513|RNE_ECOLI	Ribonuclease E OS=Escherichia coli (strain K12) OX=83333 GN=rne PE=1 SV=6	644	681	R.RQAQQQTAETRESRQQAEVTEKARTADEQQAPRRERSR.R	0	-	0	5	5	0.0585232	0.000835946	0
C:\Users\KyowonJeong\Downloads\apr23\Eclip_1481_MB_ms2.msalign	148	385	HCD	5014	875.46	51	6	3073.66	3073.66	589	80850000	-1000	sp|P45577|PROQ_ECOLI	RNA chaperone ProQ OS=Escherichia coli (strain K12) OX=83333 GN=proQ PE=1 SV=2	121	147	K.KREAAATAGEKEDAPRRERKPRPTTPR.R	0	-	0	23	17	3.88341e-07	0	0
C:\Users\KyowonJeong\Downloads\apr23\Eclip_1481_MB_ms2.msalign	149	386	HCD	5016	876.24	22	7	4509.27	4509.26	519	53900000	-1000	sp|P21513|RNE_ECOLI	Ribonuclease E OS=Escherichia coli (strain K12) OX=83333 GN=rne PE=1 SV=6	644	681	R.RQAQQQTAETRESRQQAEVTEKARTADEQQAPRRERSR.R	0	-	0	9	9	0.000113709	0	0
C:\Users\KyowonJeong\Downloads\apr23\Eclip_1481_MB_ms2.msalign	150	388	HCD	5020	877.66	18	7	4508.26	4509.26	519	15280000	-1000	sp|P21513|RNE_ECOLI	Ribonuclease E OS=Escherichia coli (strain K12) OX=83333 GN=rne PE=1 SV=6	644	681	R.RQAQQQTAETRESRQQAEVTEKARTADEQQAPRRERSR.R	0	-	0	9	9	1.09456e-06	0	0
C:\Users\KyowonJeong\Downloads\apr23\Eclip_1481_MB_ms2.msalign	151	389	HCD	5021	878.28	18	5	2930.57	2930.57	1388	4109000	-1000	sp|P60723|RL4_ECOLI	50S ribosomal protein L4 OS=Escherichia coli (strain K12) OX=83333 GN=rplD PE=1 SV=1	35	61	A.YAAGARQGTRAQKTRAEVTGSGKKPWR.Q	0	-	0	6	5	0.418058	0.00875622	0.00725163
C:\Users\KyowonJeong\Downloads\apr23\Eclip_1481_MB_ms2.msalign	152	391	HCD	5024	879.55	51	6	3073.66	3073.66	589	80850000	-1000	sp|P45577|PROQ_ECOLI	RNA chaperone ProQ OS=Escherichia coli (strain K12) OX=83333 GN=proQ PE=1 SV=2	121	147	K.KREAAATAGEKEDAPRRERKPRPTTPR.R	0	-	0	22	17	2.97049e-08	0	0
C:\Users\KyowonJeong\Downloads\apr23\Eclip_1481_MB_ms2.msalign	153	392	HCD	5026	880.34	51	6	3073.66	3073.66	589	80850000	-1000	sp|P45577|PROQ_ECOLI	RNA chaperone ProQ OS=Escherichia coli (strain K12) OX=83333 GN=proQ PE=1 SV=2	121	147	K.KREAAATAGEKEDAPRRERKPRPTTPR.R	0	-	0	23	19	1.46897e-08	0	0
C:\Users\KyowonJeong\Downloads\apr23\Eclip_1481_MB_ms2.msalign	154	393	HCD	5027	880.95	36	6	4509.26	4509.26	519	53900000	-1000	sp|P21513|RNE_ECOLI	Ribonuclease E OS=Escherichia coli (strain K12) OX=83333 GN=rne PE=1 SV=6	644	681	R.RQAQQQTAETRESRQQAEVTEKARTADEQQAPRRERSR.R	0	-	0	13	13	2.50199e-06	0	0
C:\Users\KyowonJeong\Downloads\apr23\Eclip_1481_MB_ms2.msalign	155	394	HCD	5028	881.56	17	4	2103.06	2103.06	694	3022000	-1000	sp|P0A8T7|RPOC_ECOLI	DNA-directed RNA polymerase subunit beta' OS=Escherichia coli (strain K12) OX=83333 GN=rpoC PE=1 SV=1	199	215	C.EQLREELNETNSETKRK.K	0	-	0	9	8	4.32156e-07	0	0
C:\Users\KyowonJeong\Downloads\apr23\Eclip_1481_MB_ms2.msalign	156	398	HCD	5035	884.27	39	6	4509.26	4509.26	519	53900000	-1000	sp|P21513|RNE_ECOLI	Ribonuclease E OS=Escherichia coli (strain K12) OX=83333 GN=rne PE=1 SV=6	644	681	R.RQAQQQTAETRESRQQAEVTEKARTADEQQAPRRERSR.R	0	-	0	15	14	2.87342e-07	0	0
C:\Users\KyowonJeong\Downloads\apr23\Eclip_1481_MB_ms2.msalign	157	399	HCD	5037	885.05	34	5	2779.65	2779.65	460	3027000	-1000	sp|P60624|RL24_ECOLI	50S ribosomal protein L24 OS=Escherichia coli (strain K12) OX=83333 GN=rplX PE=1 SV=2	2	26	M.AAKIRRDDEVIVLTGKDKGKRGKVK.N	0	-	0	15	13	3.18342e-12	0	0
C:\Users\KyowonJeong\Downloads\apr23\Eclip_1481_MB_ms2.msalign	158	402	HCD	5041	886.94	43	6	4509.26	4509.26	519	53900000	-1000	sp|P21513|RNE_ECOLI	Ribonuclease E OS=Escherichia coli (strain K12) OX=83333 GN=rne PE=1 SV=6	644	681	R.RQAQQQTAETRESRQQAEVTEKARTADEQQAPRRERSR.R	0	-	0	16	14	4.50496e-07	0	0
C:\Users\KyowonJeong\Downloads\apr23\Eclip_1481_MB_ms2.msalign	159	403	HCD	5043	887.72	41	6	4509.26	4509.26	519	53900000	-1000	sp|P21513|RNE_ECOLI	Ribonuclease E OS=Escherichia coli (strain K12) OX=83333 GN=rne PE=1 SV=6	644	681	R.RQAQQQTAETRESRQQAEVTEKARTADEQQAPRRERSR.R	0	-	0	12	11	6.32314e-05	0	0
C:\Users\KyowonJeong\Downloads\apr23\Eclip_1481_MB_ms2.msalign	160	405	HCD	5045	888.95	36	4	2213.23	2213.23	735	23170000	-1000	sp|P0A7U3|RS19_ECOLI	30S ribosomal protein S19 OS=Escherichia coli (strain K12) OX=83333 GN=rpsS PE=1 SV=2	18	36	K.KVEKAVESGDKKPLRTWSR.R	0	-	0	16	14	3.43232e-07	0	0
C:\Users\KyowonJeong\Downloads\apr23\Eclip_1481_MB_ms2.msalign	161	406	HCD	5047	889.6	51	6	3073.66	3073.66	589	80850000	-1000	sp|P45577|PROQ_ECOLI	RNA chaperone ProQ OS=Escherichia coli (strain K12) OX=83333 GN=proQ PE=1 SV=2	121	147	K.KREAAATAGEKEDAPRRERKPRPTTPR.R	0	-	0	19	15	5.31942e-07	0	0
C:\Users\KyowonJeong\Downloads\apr23\Eclip_1481_MB_ms2.msalign	162	407	HCD	5049	890.38	36	4	2213.23	2213.23	735	23170000	-1000	sp|P0A7U3|RS19_ECOLI	30S ribosomal protein S19 OS=Escherichia coli (strain K12) OX=83333 GN=rpsS PE=1 SV=2	18	36	K.KVEKAVESGDKKPLRTWSR.R	0	-	0	18	15	2.29777e-07	0	0
C:\Users\KyowonJeong\Downloads\apr23\Eclip_1481_MB_ms2.msalign	163	408	HCD	5051	891.04	39	6	4509.26	4509.26	519	53900000	-1000	sp|P21513|RNE_ECOLI	Ribonuclease E OS=Escherichia coli (strain K12) OX=83333 GN=rne PE=1 SV=6	644	681	R.RQAQQQTAETRESRQQAEVTEKARTADEQQAPRRERSR.R	0	-	0	14	12	7.35103e-06	0	0
C:\Users\KyowonJeong\Downloads\apr23\Eclip_1481_MB_ms2.msalign	164	409	HCD	5053	891.82	46	6	4509.26	4509.26	519	53900000	-1000	sp|P21513|RNE_ECOLI	Ribonuclease E OS=Escherichia coli (strain K12) OX=83333 GN=rne PE=1 SV=6	644	681	R.RQAQQQTAETRESRQQAEVTEKARTADEQQAPRRERSR.R	0	-	0	15	14	9.72504e-08	0	0
C:\Users\KyowonJeong\Downloads\apr23\Eclip_1481_MB_ms2.msalign	165	410	HCD	5055	892.48	36	4	2213.23	2213.23	735	23170000	-1000	sp|P0A7U3|RS19_ECOLI	30S ribosomal protein S19 OS=Escherichia coli (strain K12) OX=83333 GN=rpsS PE=1 SV=2	18	36	K.KVEKAVESGDKKPLRTWSR.R	0	-	0	17	15	1.50474e-07	0	0
C:\Users\KyowonJeong\Downloads\apr23\Eclip_1481_MB_ms2.msalign	166	411	HCD	5057	893.26	48	6	3073.67	3073.66	589	80850000	-1000	sp|P45577|PROQ_ECOLI	RNA chaperone ProQ OS=Escherichia coli (strain K12) OX=83333 GN=proQ PE=1 SV=2	121	147	K.KREAAATAGEKEDAPRRERKPRPTTPR.R	0	-	0	17	13	5.41234e-06	0	0
C:\Users\KyowonJeong\Downloads\apr23\Eclip_1481_MB_ms2.msalign	167	412	HCD	5058	893.88	36	4	2213.23	2213.23	735	23170000	-1000	sp|P0A7U3|RS19_ECOLI	30S ribosomal protein S19 OS=Escherichia coli (strain K12) OX=83333 GN=rpsS PE=1 SV=2	18	36	K.KVEKAVESGDKKPLRTWSR.R	0	-	0	18	15	2.22496e-07	0	0
C:\Users\KyowonJeong\Downloads\apr23\Eclip_1481_MB_ms2.msalign	168	413	HCD	5060	894.53	42	7	4509.27	4509.26	519	53900000	-1000	sp|P21513|RNE_ECOLI	Ribonuclease E OS=Escherichia coli (strain K12) OX=83333 GN=rne PE=1 SV=6	644	681	R.RQAQQQTAETRESRQQAEVTEKARTADEQQAPRRERSR.R	0	-	0	14	14	6.90864e-07	0	0
C:\Users\KyowonJeong\Downloads\apr23\Eclip_1481_MB_ms2.msalign	169	414	HCD	5062	895.31	36	4	2213.23	2213.23	735	23170000	-1000	sp|P0A7U3|RS19_ECOLI	30S ribosomal protein S19 OS=Escherichia coli (strain K12) OX=83333 GN=rpsS PE=1 SV=2	18	36	K.KVEKAVESGDKKPLRTWSR.R	0	-	0	17	15	1.79628e-07	0	0
C:\Users\KyowonJeong\Downloads\apr23\Eclip_1481_MB_ms2.msalign	170	415	HCD	5063	895.93	49	6	3073.66	3073.66	589	80850000	-1000	sp|P45577|PROQ_ECOLI	RNA chaperone ProQ OS=Escherichia coli (strain K12) OX=83333 GN=proQ PE=1 SV=2	121	147	K.KREAAATAGEKEDAPRRERKPRPTTPR.R	0	-	0	16	12	1.6471e-05	0	0
C:\Users\KyowonJeong\Downloads\apr23\Eclip_1481_MB_ms2.msalign	171	416	HCD	5065	896.58	43	7	4508.26	4509.26	519	15280000	-1000	sp|P21513|RNE_ECOLI	Ribonuclease E OS=Escherichia coli (strain K12) OX=83333 GN=rne PE=1 SV=6	644	681	R.RQAQQQTAETRESRQQAEVTEKARTADEQQAPRRERSR.R	0	-	0	14	14	4.26582e-11	0	0
C:\Users\KyowonJeong\Downloads\apr23\Eclip_1481_MB_ms2.msalign	172	417	HCD	5067	897.36	42	6	4508.27	4509.26	519	15280000	-1000	sp|P21513|RNE_ECOLI	Ribonuclease E OS=Escherichia coli (strain K12) OX=83333 GN=rne PE=1 SV=6	644	681	R.RQAQQQTAETRESRQQAEVTEKARTADEQQAPRRERSR.R	0	-	0	14	13	3.06459e-11	0	0
C:\Users\KyowonJeong\Downloads\apr23\Eclip_1481_MB_ms2.msalign	173	418	HCD	5069	898.02	36	4	2213.23	2213.23	735	23170000	-1000	sp|P0A7U3|RS19_ECOLI	30S ribosomal protein S19 OS=Escherichia coli (strain K12) OX=83333 GN=rpsS PE=1 SV=2	18	36	K.KVEKAVESGDKKPLRTWSR.R	0	-	0	18	15	3.33534e-07	0	0
C:\Users\KyowonJeong\Downloads\apr23\Eclip_1481_MB_ms2.msalign	174	419	HCD	5071	898.79	36	4	2213.23	2213.23	735	23170000	-1000	sp|P0A7U3|RS19_ECOLI	30S ribosomal protein S19 OS=Escherichia coli (strain K12) OX=83333 GN=rpsS PE=1 SV=2	18	36	K.KVEKAVESGDKKPLRTWSR.R	0	-	0	17	14	2.84846e-07	0	0
C:\Users\KyowonJeong\Downloads\apr23\Eclip_1481_MB_ms2.msalign	175	420	HCD	5072	899.5	18	4	2773.33	2773.32	1017	5630000	-1000	sp|P0AGK8|ISCR_ECOLI	HTH-type transcriptional regulator IscR OS=Escherichia coli (strain K12) OX=83333 GN=iscR PE=1 SV=1	131	154	V.NNQEVLDVSGRQHTHDAPRTRTQD.A	0	-	0	8	8	0.000175138	0	0
C:\Users\KyowonJeong\Downloads\apr23\Eclip_1481_MB_ms2.msalign	176	421	HCD	5074	900.17	25	6	4508.27	4509.26	519	15280000	-1000	sp|P21513|RNE_ECOLI	Ribonuclease E OS=Escherichia coli (strain K12) OX=83333 GN=rne PE=1 SV=6	644	681	R.RQAQQQTAETRESRQQAEVTEKARTADEQQAPRRERSR.R	0	-	0	12	12	6.45713e-09	0	0
C:\Users\KyowonJeong\Downloads\apr23\Eclip_1481_MB_ms2.msalign	177	422	HCD	5076	900.99	36	4	2213.23	2213.23	735	23170000	-1000	sp|P0A7U3|RS19_ECOLI	30S ribosomal protein S19 OS=Escherichia coli (strain K12) OX=83333 GN=rpsS PE=1 SV=2	18	36	K.KVEKAVESGDKKPLRTWSR.R	0	-	0	16	15	2.32582e-07	0	0
C:\Users\KyowonJeong\Downloads\apr23\Eclip_1481_MB_ms2.msalign	178	423	HCD	5077	901.63	26	4	2772.33	2773.32	1017	495700	-1000	sp|P0AGK8|ISCR_ECOLI	HTH-type transcriptional regulator IscR OS=Escherichia coli (strain K12) OX=83333 GN=iscR PE=1 SV=1	131	154	V.NNQEVLDVSGRQHTHDAPRTRTQD.A	0	-	0	8	8	0.000746827	0	0
C:\Users\KyowonJeong\Downloads\apr23\Eclip_1481_MB_ms2.msalign	179	424	HCD	5078	902.28	48	6	3073.67	3073.66	589	80850000	-1000	sp|P45577|PROQ_ECOLI	RNA chaperone ProQ OS=Escherichia coli (strain K12) OX=83333 GN=proQ PE=1 SV=2	121	147	K.KREAAATAGEKEDAPRRERKPRPTTPR.R	0	-	0	14	11	1.45382e-05	0	0
C:\Users\KyowonJeong\Downloads\apr23\Eclip_1481_MB_ms2.msalign	180	425	HCD	5080	902.98	28	7	4509.27	4509.26	519	53900000	-1000	sp|P21513|RNE_ECOLI	Ribonuclease E OS=Escherichia coli (strain K12) OX=83333 GN=rne PE=1 SV=6	644	681	R.RQAQQQTAETRESRQQAEVTEKARTADEQQAPRRERSR.R	0	-	0	9	9	0.000323684	0	0
C:\Users\KyowonJeong\Downloads\apr23\Eclip_1481_MB_ms2.msalign	181	426	HCD	5082	903.85	22	6	4509.26	4509.26	519	53900000	-1000	sp|P21513|RNE_ECOLI	Ribonuclease E OS=Escherichia coli (strain K12) OX=83333 GN=rne PE=1 SV=6	644	681	R.RQAQQQTAETRESRQQAEVTEKARTADEQQAPRRERSR.R	0	-	0	8	7	0.0135207	0.000217344	0
C:\Users\KyowonJeong\Downloads\apr23\Eclip_1481_MB_ms2.msalign	182	427	HCD	5083	904.48	48	6	3073.66	3073.66	589	80850000	-1000	sp|P45577|PROQ_ECOLI	RNA chaperone ProQ OS=Escherichia coli (strain K12) OX=83333 GN=proQ PE=1 SV=2	121	147	K.KREAAATAGEKEDAPRRERKPRPTTPR.R	0	-	0	15	11	6.10259e-06	0	0
C:\Users\KyowonJeong\Downloads\apr23\Eclip_1481_MB_ms2.msalign	183	429	HCD	5086	905.77	36	4	2213.23	2213.23	735	23170000	-1000	sp|P0A7U3|RS19_ECOLI	30S ribosomal protein S19 OS=Escherichia coli (strain K12) OX=83333 GN=rpsS PE=1 SV=2	18	36	K.KVEKAVESGDKKPLRTWSR.R	0	-	0	15	14	1.53356e-07	0	0
C:\Users\KyowonJeong\Downloads\apr23\Eclip_1481_MB_ms2.msalign	184	430	HCD	5088	906.55	30	4	2773.33	2773.32	1017	5630000	-1000	sp|P0AGK8|ISCR_ECOLI	HTH-type transcriptional regulator IscR OS=Escherichia coli (strain K12) OX=83333 GN=iscR PE=1 SV=1	131	154	V.NNQEVLDVSGRQHTHDAPRTRTQD.A	0	-	0	8	8	0.000327201	0	0
C:\Users\KyowonJeong\Downloads\apr23\Eclip_1481_MB_ms2.msalign	185	431	HCD	5089	907.16	32	7	4509.27	4509.26	519	53900000	-1000	sp|P21513|RNE_ECOLI	Ribonuclease E OS=Escherichia coli (strain K12) OX=83333 GN=rne PE=1 SV=6	644	681	R.RQAQQQTAETRESRQQAEVTEKARTADEQQAPRRERSR.R	0	-	0	10	10	3.63329e-05	0	0
C:\Users\KyowonJeong\Downloads\apr23\Eclip_1481_MB_ms2.msalign	186	433	HCD	5092	908.43	36	4	2213.23	2213.23	735	23170000	-1000	sp|P0A7U3|RS19_ECOLI	30S ribosomal protein S19 OS=Escherichia coli (strain K12) OX=83333 GN=rpsS PE=1 SV=2	18	36	K.KVEKAVESGDKKPLRTWSR.R	0	-	0	14	13	9.51958e-07	0	0
C:\Users\KyowonJeong\Downloads\apr23\Eclip_1481_MB_ms2.msalign	187	434	HCD	5094	909.21	50	6	3073.66	3073.66	589	80850000	-1000	sp|P45577|PROQ_ECOLI	RNA chaperone ProQ OS=Escherichia coli (strain K12) OX=83333 GN=proQ PE=1 SV=2	121	147	K.KREAAATAGEKEDAPRRERKPRPTTPR.R	0	-	0	16	11	0.000700364	0	0
C:\Users\KyowonJeong\Downloads\apr23\Eclip_1481_MB_ms2.msalign	188	435	HCD	5095	909.83	19	4	2186.12	2186.12	1165	1523000	-1000	sp|P07017|MCP2_ECOLI	Methyl-accepting chemotaxis protein II OS=Escherichia coli (strain K12) OX=83333 GN=tar PE=1 SV=2	521	540	L.TNKPQTPSRPASEQPPAQPR.L	0	-	0	6	6	0.00338093	0	0
C:\Users\KyowonJeong\Downloads\apr23\Eclip_1481_MB_ms2.msalign	189	437	HCD	5098	911.1	52	6	4509.26	4509.26	519	53900000	-1000	sp|P21513|RNE_ECOLI	Ribonuclease E OS=Escherichia coli (strain K12) OX=83333 GN=rne PE=1 SV=6	644	681	R.RQAQQQTAETRESRQQAEVTEKARTADEQQAPRRERSR.R	0	-	0	18	17	7.25716e-09	0	0
C:\Users\KyowonJeong\Downloads\apr23\Eclip_1481_MB_ms2.msalign	190	442	HCD	5106	914.54	43	7	4509.27	4509.26	519	53900000	-1000	sp|P21513|RNE_ECOLI	Ribonuclease E OS=Escherichia coli (strain K12) OX=83333 GN=rne PE=1 SV=6	644	681	R.RQAQQQTAETRESRQQAEVTEKARTADEQQAPRRERSR.R	0	-	0	12	12	4.15846e-06	0	0
C:\Users\KyowonJeong\Downloads\apr23\Eclip_1481_MB_ms2.msalign	191	443	HCD	5107	915.15	22	4	2186.12	2186.12	1165	1523000	-1000	sp|P07017|MCP2_ECOLI	Methyl-accepting chemotaxis protein II OS=Escherichia coli (strain K12) OX=83333 GN=tar PE=1 SV=2	521	540	L.TNKPQTPSRPASEQPPAQPR.L	0	-	0	5	5	0.163081	0.00325468	0
C:\Users\KyowonJeong\Downloads\apr23\Eclip_1481_MB_ms2.msalign	192	444	HCD	5108	915.77	40	4	2565.26	2566.26	831	587400	-1000	sp|P0A7G2|RBFA_ECOLI	30S ribosome-binding factor OS=Escherichia coli (strain K12) OX=83333 GN=rbfA PE=1 SV=2	112	133	N.LVTSVVKHDEERRVNPDDSKED.	0	-	0	9	8	2.33167e-06	0	0
C:\Users\KyowonJeong\Downloads\apr23\Eclip_1481_MB_ms2.msalign	193	445	HCD	5110	916.42	26	4	2773.33	2773.32	1017	5630000	-1000	sp|P0AGK8|ISCR_ECOLI	HTH-type transcriptional regulator IscR OS=Escherichia coli (strain K12) OX=83333 GN=iscR PE=1 SV=1	131	154	V.NNQEVLDVSGRQHTHDAPRTRTQD.A	0	-	0	7	7	0.00275742	0	0
C:\Users\KyowonJeong\Downloads\apr23\Eclip_1481_MB_ms2.msalign	194	446	HCD	5112	917.15	30	7	4508.26	4509.26	519	15280000	-1000	sp|P21513|RNE_ECOLI	Ribonuclease E OS=Escherichia coli (strain K12) OX=83333 GN=rne PE=1 SV=6	644	681	R.RQAQQQTAETRESRQQAEVTEKARTADEQQAPRRERSR.R	0	-	0	8	8	0.000747933	0	0
C:\Users\KyowonJeong\Downloads\apr23\Eclip_1481_MB_ms2.msalign	195	449	HCD	5116	919.07	71	6	4266.13	4266.13	507	266600000	52.7865	sp|P21513|RNE_ECOLI	Ribonuclease E OS=Escherichia coli (strain K12) OX=83333 GN=rne PE=1 SV=6	644	679	R.RQAQQQTAETRESRQQAEVTEKARTADEQQAPRRER.S	0	-	0	24	23	1.64814e-11	0	0
C:\Users\KyowonJeong\Downloads\apr23\Eclip_1481_MB_ms2.msalign	196	458	HCD	5130	924.76	33	7	4691.37	4692.38	766	6321000	-1000	sp|P21513|RNE_ECOLI	Ribonuclease E OS=Escherichia coli (strain K12) OX=83333 GN=rne PE=1 SV=6	641	679	R.RNRRQAQQQTAETRESRQQAEVTEKARTADEQQAPRRER.S	0	-	0	8	8	3.53716e-07	0	0
C:\Users\KyowonJeong\Downloads\apr23\Eclip_1481_MB_ms2.msalign	197	462	HCD	5136	927.4	36	4	2172.04	2172.04	772	3654000	-1000	sp|P0AGK8|ISCR_ECOLI	HTH-type transcriptional regulator IscR OS=Escherichia coli (strain K12) OX=83333 GN=iscR PE=1 SV=1	131	149	V.NNQEVLDVSGRQHTHDAPR.T	0	-	0	14	10	4.47938e-07	0	0
C:\Users\KyowonJeong\Downloads\apr23\Eclip_1481_MB_ms2.msalign	198	463	HCD	5137	928.05	29	8	4692.37	4692.38	766	13040000	-1000	sp|P21513|RNE_ECOLI	Ribonuclease E OS=Escherichia coli (strain K12) OX=83333 GN=rne PE=1 SV=6	641	679	R.RNRRQAQQQTAETRESRQQAEVTEKARTADEQQAPRRER.S	0	-	0	6	6	0.0253583	0.000426621	0
C:\Users\KyowonJeong\Downloads\apr23\Eclip_1481_MB_ms2.msalign	199	464	HCD	5140	928.83	71	6	4265.14	4266.13	507	209100000	18.4461	sp|P21513|RNE_ECOLI	Ribonuclease E OS=Escherichia coli (strain K12) OX=83333 GN=rne PE=1 SV=6	644	679	R.RQAQQQTAETRESRQQAEVTEKARTADEQQAPRRER.S	0	-	0	13	13	5.40756e-08	0	0
C:\Users\KyowonJeong\Downloads\apr23\Eclip_1481_MB_ms2.msalign	200	465	HCD	5141	929.47	45	5	2741.51	2741.51	565	7485000	-1000	sp|P68919|RL25_ECOLI	50S ribosomal protein L25 OS=Escherichia coli (strain K12) OX=83333 GN=rplY PE=1 SV=1	66	88	V.DGKEIKVKAQDVQRHPYKPKLQH.I	0	-	0	19	17	2.57812e-10	0	0
C:\Users\KyowonJeong\Downloads\apr23\Eclip_1481_MB_ms2.msalign	201	466	HCD	5142	930.09	47	5	2844.36	2844.36	827	24390000	-1000	sp|P0AGK8|ISCR_ECOLI	HTH-type transcriptional regulator IscR OS=Escherichia coli (strain K12) OX=83333 GN=iscR PE=1 SV=1	131	155	V.NNQEVLDVSGRQHTHDAPRTRTQDA.I	0	-	0	13	10	1.23896e-05	0	0
C:\Users\KyowonJeong\Downloads\apr23\Eclip_1481_MB_ms2.msalign	202	467	HCD	5144	930.74	16	4	2803.47	2803.47	1247	685000	-1000	sp|P77611|RSXC_ECOLI	Ion-translocating oxidoreductase complex subunit C OS=Escherichia coli (strain K12) OX=83333 GN=rsxC PE=1 SV=1	566	590	R.AKARKLEQQQANAEPEQQVDPRKAA.V	0	-	0	7	6	0.0155098	0.000216357	0.000801925
C:\Users\KyowonJeong\Downloads\apr23\Eclip_1481_MB_ms2.msalign	203	468	HCD	5146	931.48	36	4	2172.04	2172.04	772	3654000	-1000	sp|P0AGK8|ISCR_ECOLI	HTH-type transcriptional regulator IscR OS=Escherichia coli (strain K12) OX=83333 GN=iscR PE=1 SV=1	131	149	V.NNQEVLDVSGRQHTHDAPR.T	0	-	0	13	9	8.2287e-06	0	0
C:\Users\KyowonJeong\Downloads\apr23\Eclip_1481_MB_ms2.msalign	204	469	HCD	5147	932.12	20	6	4691.37	4692.38	766	6321000	-1000	sp|P21513|RNE_ECOLI	Ribonuclease E OS=Escherichia coli (strain K12) OX=83333 GN=rne PE=1 SV=6	641	679	R.RNRRQAQQQTAETRESRQQAEVTEKARTADEQQAPRRER.S	0	-	0	6	6	0.00427386	0	0
C:\Users\KyowonJeong\Downloads\apr23\Eclip_1481_MB_ms2.msalign	205	471	HCD	5150	933.39	21	5	4266.12	4266.13	507	266600000	52.7865	sp|P21513|RNE_ECOLI	Ribonuclease E OS=Escherichia coli (strain K12) OX=83333 GN=rne PE=1 SV=6	644	679	R.RQAQQQTAETRESRQQAEVTEKARTADEQQAPRRER.S	0	-	0	7	7	0.0967486	0.00185797	0
C:\Users\KyowonJeong\Downloads\apr23\Eclip_1481_MB_ms2.msalign	206	472	HCD	5152	934.17	32	8	4691.38	4692.38	766	6321000	-1000	sp|P21513|RNE_ECOLI	Ribonuclease E OS=Escherichia coli (strain K12) OX=83333 GN=rne PE=1 SV=6	641	679	R.RNRRQAQQQTAETRESRQQAEVTEKARTADEQQAPRRER.S	0	-	0	8	6	0.0103497	0.000219058	0
C:\Users\KyowonJeong\Downloads\apr23\Eclip_1481_MB_ms2.msalign	207	473	HCD	5153	934.78	34	4	2172.04	2172.04	772	3654000	-1000	sp|P0AGK8|ISCR_ECOLI	HTH-type transcriptional regulator IscR OS=Escherichia coli (strain K12) OX=83333 GN=iscR PE=1 SV=1	131	149	V.NNQEVLDVSGRQHTHDAPR.T	0	-	0	12	8	1.94156e-05	0	0
C:\Users\KyowonJeong\Downloads\apr23\Eclip_1481_MB_ms2.msalign	208	474	HCD	5154	935.39	40	6	4251.14	4251.13	1049	3781000	-1000	sp|P21513|RNE_ECOLI	Ribonuclease E OS=Escherichia coli (strain K12) OX=83333 GN=rne PE=1 SV=6	641	676	R.RNRRQAQQQTAETRESRQQAEVTEKARTADEQQAPR.R	0	-	0	10	10	0.000357621	0	0
C:\Users\KyowonJeong\Downloads\apr23\Eclip_1481_MB_ms2.msalign	209	475	HCD	5156	936.05	15	5	4266.14	4266.13	507	266600000	52.7865	sp|P21513|RNE_ECOLI	Ribonuclease E OS=Escherichia coli (strain K12) OX=83333 GN=rne PE=1 SV=6	644	679	R.RQAQQQTAETRESRQQAEVTEKARTADEQQAPRRER.S	0	-	0	7	7	0.01311	0.000217581	0
C:\Users\KyowonJeong\Downloads\apr23\Eclip_1481_MB_ms2.msalign	210	476	HCD	5158	936.79	17	5	4266.12	4266.13	507	266600000	52.7865	sp|P21513|RNE_ECOLI	Ribonuclease E OS=Escherichia coli (strain K12) OX=83333 GN=rne PE=1 SV=6	644	679	R.RQAQQQTAETRESRQQAEVTEKARTADEQQAPRRER.S	0	-	0	6	6	0.0196988	0.000429461	0
C:\Users\KyowonJeong\Downloads\apr23\Eclip_1481_MB_ms2.msalign	211	477	HCD	5159	937.43	32	4	2172.04	2172.04	772	3654000	-1000	sp|P0AGK8|ISCR_ECOLI	HTH-type transcriptional regulator IscR OS=Escherichia coli (strain K12) OX=83333 GN=iscR PE=1 SV=1	131	149	V.NNQEVLDVSGRQHTHDAPR.T	0	-	0	10	7	5.65016e-05	0	0
C:\Users\KyowonJeong\Downloads\apr23\Eclip_1481_MB_ms2.msalign	212	479	HCD	5162	938.7	28	6	4251.14	4251.13	1049	3781000	-1000	sp|P21513|RNE_ECOLI	Ribonuclease E OS=Escherichia coli (strain K12) OX=83333 GN=rne PE=1 SV=6	641	676	R.RNRRQAQQQTAETRESRQQAEVTEKARTADEQQAPR.R	0	-	0	8	8	0.000382655	0	0
C:\Users\KyowonJeong\Downloads\apr23\Eclip_1481_MB_ms2.msalign	213	480	HCD	5164	939.47	46	8	4691.38	4692.38	766	6321000	-1000	sp|P21513|RNE_ECOLI	Ribonuclease E OS=Escherichia coli (strain K12) OX=83333 GN=rne PE=1 SV=6	641	679	R.RNRRQAQQQTAETRESRQQAEVTEKARTADEQQAPRRER.S	0	-	0	8	7	0.00409095	0	0
C:\Users\KyowonJeong\Downloads\apr23\Eclip_1481_MB_ms2.msalign	214	483	HCD	5168	941.36	47	5	2844.36	2844.36	827	24390000	-1000	sp|P0AGK8|ISCR_ECOLI	HTH-type transcriptional regulator IscR OS=Escherichia coli (strain K12) OX=83333 GN=iscR PE=1 SV=1	131	155	V.NNQEVLDVSGRQHTHDAPRTRTQDA.I	0	-	0	14	10	1.98516e-06	0	0
C:\Users\KyowonJeong\Downloads\apr23\Eclip_1481_MB_ms2.msalign	215	485	HCD	5171	942.74	71	6	4265.12	4266.13	507	209100000	18.4461	sp|P21513|RNE_ECOLI	Ribonuclease E OS=Escherichia coli (strain K12) OX=83333 GN=rne PE=1 SV=6	644	679	R.RQAQQQTAETRESRQQAEVTEKARTADEQQAPRRER.S	0	-	0	8	8	0.00866756	0.000220119	0
C:\Users\KyowonJeong\Downloads\apr23\Eclip_1481_MB_ms2.msalign	216	486	HCD	5172	943.35	56	6	3981.98	3981.97	1032	3838000	-1000	sp|P21513|RNE_ECOLI	Ribonuclease E OS=Escherichia coli (strain K12) OX=83333 GN=rne PE=1 SV=6	646	679	Q.AQQQTAETRESRQQAEVTEKARTADEQQAPRRER.S	0	-	0	11	11	0.000249128	0	0
C:\Users\KyowonJeong\Downloads\apr23\Eclip_1481_MB_ms2.msalign	217	487	HCD	5174	944.01	30	7	4692.38	4692.38	766	13040000	-1000	sp|P21513|RNE_ECOLI	Ribonuclease E OS=Escherichia coli (strain K12) OX=83333 GN=rne PE=1 SV=6	641	679	R.RNRRQAQQQTAETRESRQQAEVTEKARTADEQQAPRRER.S	0	-	0	6	6	0.148664	0.00326331	0
C:\Users\KyowonJeong\Downloads\apr23\Eclip_1481_MB_ms2.msalign	218	488	HCD	5176	944.75	56	6	3981.98	3981.97	1032	3838000	-1000	sp|P21513|RNE_ECOLI	Ribonuclease E OS=Escherichia coli (strain K12) OX=83333 GN=rne PE=1 SV=6	646	679	Q.AQQQTAETRESRQQAEVTEKARTADEQQAPRRER.S	0	-	0	9	9	0.00112168	0	0
C:\Users\KyowonJeong\Downloads\apr23\Eclip_1481_MB_ms2.msalign	219	489	HCD	5177	945.39	35	8	4692.37	4692.51	1435	13040000	-1000	sp|P0A7G6|RECA_ECOLI	Protein RecA OS=Escherichia coli (strain K12) OX=83333 GN=recA PE=1 SV=2	204	246	M.(FGNPETTTGGNALKFYASVRLDIRRI)[57.0587]GAVKEGENVVGSETRVK.V	1	-	0	9	9	0.196727	0.00404776	0.0126939
C:\Users\KyowonJeong\Downloads\apr23\Eclip_1481_MB_ms2.msalign	220	493	HCD	5183	948.06	23	6	3981.98	3982.99	1396	3838000	-1000	sp|Q46904|YGCN_ECOLI	Probable electron transfer flavoprotein-quinone oxidoreductase YgcN OS=Escherichia coli (strain K12) OX=83333 GN=ygcN PE=3 SV=2	89	125	S.SLQPGGESWSVLRARFDPWLVAEAEKEGVECIPGATV.D	0	-	0	5	5	0.117625	0.00225502	0.00793651
C:\Users\KyowonJeong\Downloads\apr23\Eclip_1481_MB_ms2.msalign	221	497	HCD	5191	950.91	29	5	4110.04	4110.03	724	16890000	-1000	sp|P21513|RNE_ECOLI	Ribonuclease E OS=Escherichia coli (strain K12) OX=83333 GN=rne PE=1 SV=6	645	679	R.QAQQQTAETRESRQQAEVTEKARTADEQQAPRRER.S	0	-	0	10	10	2.36527e-05	0	0
C:\Users\KyowonJeong\Downloads\apr23\Eclip_1481_MB_ms2.msalign	222	501	HCD	5197	953.57	41	4	2461.24	2462.24	415	489800	-1000	sp|P0A6S0|FLGH_ECOLI	Flagellar L-ring protein OS=Escherichia coli (strain K12) OX=83333 GN=flgH PE=3 SV=1	80	103	T.IVLQENVSASKSSSANASRDGKTN.F	0	-	0	13	11	3.52642e-08	0	0
C:\Users\KyowonJeong\Downloads\apr23\Eclip_1481_MB_ms2.msalign	223	502	HCD	5199	954.23	44	4	2650.38	2650.38	400	28350000	-1000	sp|P02359|RS7_ECOLI	30S ribosomal protein S7 OS=Escherichia coli (strain K12) OX=83333 GN=rpsG PE=1 SV=3	120	143	R.LANELSDAAENKGTAVKKREDVHR.M	0	-	0	23	19	3.02932e-13	0	0
C:\Users\KyowonJeong\Downloads\apr23\Eclip_1481_MB_ms2.msalign	224	503	HCD	5201	954.96	31	5	2631.43	2631.43	1085	7816000	-1000	sp|P0A6X7|IHFA_ECOLI	Integration host factor subunit alpha OS=Escherichia coli (strain K12) OX=83333 GN=ihfA PE=1 SV=1	54	76	D.LRDKNQRPGRNPKTGEDIPITAR.R	0	-	0	10	8	0.000758268	0	0
C:\Users\KyowonJeong\Downloads\apr23\Eclip_1481_MB_ms2.msalign	225	504	HCD	5202	955.61	65	6	4110.03	4110.03	724	16890000	-1000	sp|P21513|RNE_ECOLI	Ribonuclease E OS=Escherichia coli (strain K12) OX=83333 GN=rne PE=1 SV=6	645	679	R.QAQQQTAETRESRQQAEVTEKARTADEQQAPRRER.S	0	-	0	14	14	1.17315e-07	0	0
C:\Users\KyowonJeong\Downloads\apr23\Eclip_1481_MB_ms2.msalign	226	505	HCD	5203	956.23	41	4	2462.24	2462.24	415	2107000	-1000	sp|P0A6S0|FLGH_ECOLI	Flagellar L-ring protein OS=Escherichia coli (strain K12) OX=83333 GN=flgH PE=3 SV=1	80	103	T.IVLQENVSASKSSSANASRDGKTN.F	0	-	0	16	14	2.72171e-13	0	0
C:\Users\KyowonJeong\Downloads\apr23\Eclip_1481_MB_ms2.msalign	227	506	HCD	5205	956.88	42	4	2650.38	2650.38	400	28350000	-1000	sp|P02359|RS7_ECOLI	30S ribosomal protein S7 OS=Escherichia coli (strain K12) OX=83333 GN=rpsG PE=1 SV=3	120	143	R.LANELSDAAENKGTAVKKREDVHR.M	0	-	0	22	17	1.32359e-13	0	0
C:\Users\KyowonJeong\Downloads\apr23\Eclip_1481_MB_ms2.msalign	228	508	HCD	5208	958.27	32	4	2390.2	2390.19	773	1311000	-1000	sp|P77611|RSXC_ECOLI	Ion-translocating oxidoreductase complex subunit C OS=Escherichia coli (strain K12) OX=83333 GN=rsxC PE=1 SV=1	666	686	R.KREQQPANAEPEEQVDPRKAA.V	0	-	0	14	11	4.66513e-07	0	0
C:\Users\KyowonJeong\Downloads\apr23\Eclip_1481_MB_ms2.msalign	229	509	HCD	5209	958.88	30	6	3310.67	3310.67	1161	8098000	-1000	sp|P02359|RS7_ECOLI	30S ribosomal protein S7 OS=Escherichia coli (strain K12) OX=83333 GN=rpsG PE=1 SV=3	120	153	R.LANELSDAAENKGTAVKKRED(VHRMAEANKAFAH)[-410.2073].Y	1	-	0	9	9	0.0031791	0	0
C:\Users\KyowonJeong\Downloads\apr23\Eclip_1481_MB_ms2.msalign	230	512	HCD	5214	960.93	30	4	2462.24	2462.24	415	2107000	-1000	sp|P0A6S0|FLGH_ECOLI	Flagellar L-ring protein OS=Escherichia coli (strain K12) OX=83333 GN=flgH PE=3 SV=1	80	103	T.IVLQENVSASKSSSANASRDGKTN.F	0	-	0	8	7	0.000378123	0	0
C:\Users\KyowonJeong\Downloads\apr23\Eclip_1481_MB_ms2.msalign	231	513	HCD	5215	961.54	39	4	2347.25	2347.25	1043	3026000	-1000	sp|P0A7L0|RL1_ECOLI	50S ribosomal protein L1 OS=Escherichia coli (strain K12) OX=83333 GN=rplA PE=1 SV=2	50	71	G.IDARKSDQNVRGATVLPHGTGR.S	0	-	0	12	11	0.000339449	0	0
C:\Users\KyowonJeong\Downloads\apr23\Eclip_1481_MB_ms2.msalign	232	514	HCD	5217	962.2	40	6	3310.67	3310.67	1161	8098000	-1000	sp|P02359|RS7_ECOLI	30S ribosomal protein S7 OS=Escherichia coli (strain K12) OX=83333 GN=rpsG PE=1 SV=3	120	152	R.LANELSDAAENKGTAVKKRED(VHRMAEANKAFA)[-273.1484].H	1	-	0	11	10	0.113358	0.00205339	0
C:\Users\KyowonJeong\Downloads\apr23\Eclip_1481_MB_ms2.msalign	233	517	HCD	5222	964.23	29	6	3309.66	3310.7	1439	1551000	-1000	sp|P0CK95|ACFD_ECOLI	Putative lipoprotein AcfD homolog OS=Escherichia coli (strain K12) OX=83333 GN=yghJ PE=3 SV=1	745	774	L.LDAAGLSMALNKSVVNNDPQGYPNRVRQQR.A	0	-	0	5	5	0.20634	0.00444984	0.0140746
C:\Users\KyowonJeong\Downloads\apr23\Eclip_1481_MB_ms2.msalign	234	518	HCD	5224	965.01	15	4	2876.41	2876.4	918	982600	-1000	sp|P69441|KAD_ECOLI	Adenylate kinase OS=Escherichia coli (strain K12) OX=83333 GN=adk PE=1 SV=1	142	166	K.VEGKDDVTGEELTTRKDDQEETVRK.R	0	-	0	8	7	1.60474e-05	0	0
C:\Users\KyowonJeong\Downloads\apr23\Eclip_1481_MB_ms2.msalign	235	522	HCD	5230	967.67	18	4	2346.25	2347.25	1043	227500	-1000	sp|P0A7L0|RL1_ECOLI	50S ribosomal protein L1 OS=Escherichia coli (strain K12) OX=83333 GN=rplA PE=1 SV=2	50	71	G.IDARKSDQNVRGATVLPHGTGR.S	0	-	0	6	6	0.0024376	0	0
C:\Users\KyowonJeong\Downloads\apr23\Eclip_1481_MB_ms2.msalign	236	525	HCD	5234	969.55	32	5	3824.9	3824.89	795	38970000	-1000	sp|P21513|RNE_ECOLI	Ribonuclease E OS=Escherichia coli (strain K12) OX=83333 GN=rne PE=1 SV=6	644	676	R.RQAQQQTAETRESRQQAEVTEKARTADEQQAPR.R	0	-	0	14	14	9.47477e-07	0	0
C:\Users\KyowonJeong\Downloads\apr23\Eclip_1481_MB_ms2.msalign	237	529	HCD	5242	972.42	16	4	3110.56	3110.55	1004	5285000	-1000	sp|P02359|RS7_ECOLI	30S ribosomal protein S7 OS=Escherichia coli (strain K12) OX=83333 GN=rpsG PE=1 SV=3	122	149	A.NELSDAAENKGTAVKKREDVHRMAEANK.A	0	-	0	7	7	0.000133228	0	0
C:\Users\KyowonJeong\Downloads\apr23\Eclip_1481_MB_ms2.msalign	238	532	HCD	5247	974.47	36	4	2192.22	2192.22	499	19950000	-1000	sp|P60438|RL3_ECOLI	50S ribosomal protein L3 OS=Escherichia coli (strain K12) OX=83333 GN=rplC PE=1 SV=1	102	123	F.ADVKKVDVTGTSKGKGFAGTVK.R	0	-	0	20	17	3.35094e-11	0	0
C:\Users\KyowonJeong\Downloads\apr23\Eclip_1481_MB_ms2.msalign	239	534	HCD	5250	975.86	35	4	2119.13	2119.12	1127	6568000	-1000	sp|P0A6X7|IHFA_ECOLI	Integration host factor subunit alpha OS=Escherichia coli (strain K12) OX=83333 GN=ihfA PE=1 SV=1	58	76	K.NQRPGRNPKTGEDIPITAR.R	0	-	0	12	9	0.0113101	0.000218484	0
C:\Users\KyowonJeong\Downloads\apr23\Eclip_1481_MB_ms2.msalign	240	535	HCD	5251	976.47	13	4	2804.45	2804.45	1247	1068000	-1000	sp|P77611|RSXC_ECOLI	Ion-translocating oxidoreductase complex subunit C OS=Escherichia coli (strain K12) OX=83333 GN=rsxC PE=1 SV=1	598	622	R.AKARKLEQQQANAEPEEQVDPRKAA.V	0	-	0	6	5	0.023947	0.00042735	0.000801925
C:\Users\KyowonJeong\Downloads\apr23\Eclip_1481_MB_ms2.msalign	241	536	HCD	5253	977.12	31	5	3110.56	3110.55	1004	5285000	-1000	sp|P02359|RS7_ECOLI	30S ribosomal protein S7 OS=Escherichia coli (strain K12) OX=83333 GN=rpsG PE=1 SV=3	122	149	A.NELSDAAENKGTAVKKREDVHRMAEANK.A	0	-	0	12	7	0.00425189	0	0
C:\Users\KyowonJeong\Downloads\apr23\Eclip_1481_MB_ms2.msalign	242	537	HCD	5255	977.9	36	4	2192.22	2192.22	499	19950000	-1000	sp|P60438|RL3_ECOLI	50S ribosomal protein L3 OS=Escherichia coli (strain K12) OX=83333 GN=rplC PE=1 SV=1	102	123	F.ADVKKVDVTGTSKGKGFAGTVK.R	0	-	0	19	17	1.27417e-11	0	0
C:\Users\KyowonJeong\Downloads\apr23\Eclip_1481_MB_ms2.msalign	243	538	HCD	5256	978.51	35	4	2119.13	2119.12	1127	6568000	-1000	sp|P0A6X7|IHFA_ECOLI	Integration host factor subunit alpha OS=Escherichia coli (strain K12) OX=83333 GN=ihfA PE=1 SV=1	58	76	K.NQRPGRNPKTGEDIPITAR.R	0	-	0	12	9	0.00560148	0.000223164	0
C:\Users\KyowonJeong\Downloads\apr23\Eclip_1481_MB_ms2.msalign	244	540	HCD	5259	979.79	25	5	3110.55	3110.55	1004	5285000	-1000	sp|P02359|RS7_ECOLI	30S ribosomal protein S7 OS=Escherichia coli (strain K12) OX=83333 GN=rpsG PE=1 SV=3	122	149	A.NELSDAAENKGTAVKKREDVHRMAEANK.A	0	-	0	9	7	0.000566599	0	0
C:\Users\KyowonJeong\Downloads\apr23\Eclip_1481_MB_ms2.msalign	245	541	HCD	5261	980.57	36	4	2192.22	2192.22	499	19950000	-1000	sp|P60438|RL3_ECOLI	50S ribosomal protein L3 OS=Escherichia coli (strain K12) OX=83333 GN=rplC PE=1 SV=1	102	123	F.ADVKKVDVTGTSKGKGFAGTVK.R	0	-	0	16	15	2.56404e-09	0	0
C:\Users\KyowonJeong\Downloads\apr23\Eclip_1481_MB_ms2.msalign	246	544	HCD	5265	982.45	34	4	2119.13	2119.12	1127	6568000	-1000	sp|P0A6X7|IHFA_ECOLI	Integration host factor subunit alpha OS=Escherichia coli (strain K12) OX=83333 GN=ihfA PE=1 SV=1	58	76	K.NQRPGRNPKTGEDIPITAR.R	0	-	0	13	9	0.00148933	0	0
C:\Users\KyowonJeong\Downloads\apr23\Eclip_1481_MB_ms2.msalign	247	545	HCD	5267	983.22	21	4	2192.22	2192.22	499	19950000	-1000	sp|P60438|RL3_ECOLI	50S ribosomal protein L3 OS=Escherichia coli (strain K12) OX=83333 GN=rplC PE=1 SV=1	102	123	F.ADVKKVDVTGTSKGKGFAGTVK.R	0	-	0	9	8	9.04346e-05	0	0
C:\Users\KyowonJeong\Downloads\apr23\Eclip_1481_MB_ms2.msalign	248	546	HCD	5268	983.84	19	5	2849.52	2849.53	371	5144000	-1000	sp|P0A7M2|RL28_ECOLI	50S ribosomal protein L28 OS=Escherichia coli (strain K12) OX=83333 GN=rpmB PE=1 SV=2	2	27	M.SRVCQVTGKRPVTGNNRSHALNATKR.R	0	-	0	9	8	8.03578e-06	0	0
C:\Users\KyowonJeong\Downloads\apr23\Eclip_1481_MB_ms2.msalign	249	549	HCD	5273	985.89	19	5	2849.53	2849.53	371	5144000	-1000	sp|P0A7M2|RL28_ECOLI	50S ribosomal protein L28 OS=Escherichia coli (strain K12) OX=83333 GN=rpmB PE=1 SV=2	2	27	M.SRVCQVTGKRPVTGNNRSHALNATKR.R	0	-	0	9	8	8.27213e-06	0	0
C:\Users\KyowonJeong\Downloads\apr23\Eclip_1481_MB_ms2.msalign	250	550	HCD	5275	986.54	34	4	2119.13	2119.12	1127	6568000	-1000	sp|P0A6X7|IHFA_ECOLI	Integration host factor subunit alpha OS=Escherichia coli (strain K12) OX=83333 GN=ihfA PE=1 SV=1	58	76	K.NQRPGRNPKTGEDIPITAR.R	0	-	0	10	8	0.0110451	0.000218627	0
C:\Users\KyowonJeong\Downloads\apr23\Eclip_1481_MB_ms2.msalign	251	551	HCD	5277	987.32	33	4	2119.13	2119.12	1127	6568000	-1000	sp|P0A6X7|IHFA_ECOLI	Integration host factor subunit alpha OS=Escherichia coli (strain K12) OX=83333 GN=ihfA PE=1 SV=1	58	76	K.NQRPGRNPKTGEDIPITAR.R	0	-	0	10	7	0.00847081	0.000220264	0
C:\Users\KyowonJeong\Downloads\apr23\Eclip_1481_MB_ms2.msalign	252	554	HCD	5282	989.36	11	5	3099.67	3100.68	962	214900	-1000	sp|P60723|RL4_ECOLI	50S ribosomal protein L4 OS=Escherichia coli (strain K12) OX=83333 GN=rplD PE=1 SV=1	33	61	V.VAYAAGARQGTRAQKTRAEVTGSGKKPWR.Q	0	-	0	7	7	4.64966e-05	0	0
C:\Users\KyowonJeong\Downloads\apr23\Eclip_1481_MB_ms2.msalign	253	563	HCD	5295	995.3	41	6	4266.13	4266.13	507	266600000	52.7865	sp|P21513|RNE_ECOLI	Ribonuclease E OS=Escherichia coli (strain K12) OX=83333 GN=rne PE=1 SV=6	644	679	R.RQAQQQTAETRESRQQAEVTEKARTADEQQAPRRER.S	0	-	0	15	14	1.97735e-06	0	0
C:\Users\KyowonJeong\Downloads\apr23\Eclip_1481_MB_ms2.msalign	254	565	HCD	5298	996.57	21	4	2585.32	2586.32	1261	498900	-1000	sp|P0ACF0|DBHA_ECOLI	DNA-binding protein HU-alpha OS=Escherichia coli (strain K12) OX=83333 GN=hupA PE=1 SV=1	46	68	V.GFGTFKVNHRAERTGRNPQTGKE.I	0	-	0	8	6	0.0185416	0.000430293	0.0015873
C:\Users\KyowonJeong\Downloads\apr23\Eclip_1481_MB_ms2.msalign	255	567	HCD	5301	997.96	27	6	3073.66	3073.66	589	80850000	-1000	sp|P45577|PROQ_ECOLI	RNA chaperone ProQ OS=Escherichia coli (strain K12) OX=83333 GN=proQ PE=1 SV=2	121	147	K.KREAAATAGEKEDAPRRERKPRPTTPR.R	0	-	0	7	6	0.026808	0.000425804	0
C:\Users\KyowonJeong\Downloads\apr23\Eclip_1481_MB_ms2.msalign	256	568	HCD	5303	998.61	24	6	4265.14	4266.13	507	209100000	18.4461	sp|P21513|RNE_ECOLI	Ribonuclease E OS=Escherichia coli (strain K12) OX=83333 GN=rne PE=1 SV=6	644	679	R.RQAQQQTAETRESRQQAEVTEKARTADEQQAPRRER.S	0	-	0	7	7	1.56659e-05	0	0
C:\Users\KyowonJeong\Downloads\apr23\Eclip_1481_MB_ms2.msalign	257	570	HCD	5307	1000.04	22	6	4266.13	4266.13	507	266600000	52.7865	sp|P21513|RNE_ECOLI	Ribonuclease E OS=Escherichia coli (strain K12) OX=83333 GN=rne PE=1 SV=6	644	679	R.RQAQQQTAETRESRQQAEVTEKARTADEQQAPRRER.S	0	-	0	7	7	0.0235988	0.000427716	0
C:\Users\KyowonJeong\Downloads\apr23\Eclip_1481_MB_ms2.msalign	258	575	HCD	5315	1003.45	36	4	2211.27	2211.27	497	145300000	60.0865	sp|P60624|RL24_ECOLI	50S ribosomal protein L24 OS=Escherichia coli (strain K12) OX=83333 GN=rplX PE=1 SV=2	2	21	M.AAKIRRDDEVIVLTGKDKGK.R	0	-	0	19	17	1.22166e-11	0	0
C:\Users\KyowonJeong\Downloads\apr23\Eclip_1481_MB_ms2.msalign	259	579	HCD	5321	1005.75	33	5	3310.67	3310.67	1161	8098000	-1000	sp|P02359|RS7_ECOLI	30S ribosomal protein S7 OS=Escherichia coli (strain K12) OX=83333 GN=rpsG PE=1 SV=3	120	153	R.LANELSDAAENKGTAVKKRED(VHRMAEANKAFAH)[-410.2087].Y	1	-	0	10	8	0.263967	0.00523139	0
C:\Users\KyowonJeong\Downloads\apr23\Eclip_1481_MB_ms2.msalign	260	581	HCD	5325	1007.17	37	4	2225.25	2225.25	1120	827100	-1000	sp|P60624|RL24_ECOLI	50S ribosomal protein L24 OS=Escherichia coli (strain K12) OX=83333 GN=rplX PE=1 SV=2	2	21	M.AAKIRRDDE(V)[13.9753]IVLTGKDKGK.R	1	-	0	11	11	0.0013499	0	0
C:\Users\KyowonJeong\Downloads\apr23\Eclip_1481_MB_ms2.msalign	261	584	HCD	5330	1009.2	36	4	2211.27	2211.27	497	145300000	60.0865	sp|P60624|RL24_ECOLI	50S ribosomal protein L24 OS=Escherichia coli (strain K12) OX=83333 GN=rplX PE=1 SV=2	2	21	M.AAKIRRDDEVIVLTGKDKGK.R	0	-	0	18	17	1.42175e-10	0	0
C:\Users\KyowonJeong\Downloads\apr23\Eclip_1481_MB_ms2.msalign	262	587	HCD	5335	1010.88	26	4	3044.58	3044.58	986	2988000	-1000	sp|P77611|RSXC_ECOLI	Ion-translocating oxidoreductase complex subunit C OS=Escherichia coli (strain K12) OX=83333 GN=rsxC PE=1 SV=1	662	688	R.AKARKREQQPANAEPEEQVDPRKAAVE.A	0	-	0	11	9	7.26729e-05	0	0
C:\Users\KyowonJeong\Downloads\apr23\Eclip_1481_MB_ms2.msalign	263	588	HCD	5336	1011.52	36	4	2211.27	2211.27	497	145300000	60.0865	sp|P60624|RL24_ECOLI	50S ribosomal protein L24 OS=Escherichia coli (strain K12) OX=83333 GN=rplX PE=1 SV=2	2	21	M.AAKIRRDDEVIVLTGKDKGK.R	0	-	0	22	20	9.52182e-11	0	0
C:\Users\KyowonJeong\Downloads\apr23\Eclip_1481_MB_ms2.msalign	264	590	HCD	5339	1012.79	15	4	2840.58	2840.58	906	27950000	-1000	sp|P68919|RL25_ECOLI	50S ribosomal protein L25 OS=Escherichia coli (strain K12) OX=83333 GN=rplY PE=1 SV=1	65	88	V.VDGKEIKVKAQDVQRHPYKPKLQH.I	0	-	0	6	6	1.25867e-05	0	0
C:\Users\KyowonJeong\Downloads\apr23\Eclip_1481_MB_ms2.msalign	265	591	HCD	5341	1013.52	36	4	2211.27	2211.27	497	145300000	60.0865	sp|P60624|RL24_ECOLI	50S ribosomal protein L24 OS=Escherichia coli (strain K12) OX=83333 GN=rplX PE=1 SV=2	2	21	M.AAKIRRDDEVIVLTGKDKGK.R	0	-	0	20	18	3.04679e-10	0	0
C:\Users\KyowonJeong\Downloads\apr23\Eclip_1481_MB_ms2.msalign	266	592	HCD	5342	1014.17	23	4	3045.34	3045.34	713	2784000	-1000	sp|P0AFZ3|SSPB_ECOLI	Stringent starvation protein B OS=Escherichia coli (strain K12) OX=83333 GN=sspB PE=1 SV=1	133	160	V.IDGDKPDHDDDTHPDDEPPQPPRGGRPA.L	0	-	0	7	7	5.41552e-07	0	0
C:\Users\KyowonJeong\Downloads\apr23\Eclip_1481_MB_ms2.msalign	267	593	HCD	5344	1014.83	37	4	2270.31	2270.31	715	2348000	-1000	sp|P0ABA6|ATPG_ECOLI	ATP synthase gamma chain OS=Escherichia coli (strain K12) OX=83333 GN=atpG PE=1 SV=1	2	22	M.AGAKEIRSKIASVQNTQKITK.A	0	-	0	15	13	8.1042e-08	0	0
C:\Users\KyowonJeong\Downloads\apr23\Eclip_1481_MB_ms2.msalign	268	594	HCD	5346	1015.56	51	5	3452.53	3452.53	885	3789000	-1000	sp|P02358|RS6_ECOLI	30S ribosomal protein S6 OS=Escherichia coli (strain K12) OX=83333 GN=rpsF PE=1 SV=1	103	132	M.VKAKDERRERRDDFANETADDAEAGDSEEE.E	0	-	0	13	11	7.82705e-06	0	0
C:\Users\KyowonJeong\Downloads\apr23\Eclip_1481_MB_ms2.msalign	269	595	HCD	5347	1016.21	43	5	2627.52	2627.52	825	5801000	-1000	sp|P0CE47|EFTU1_ECOLI	Elongation factor Tu 1 OS=Escherichia coli (strain K12) OX=83333 GN=tufA PE=1 SV=1	282	304	G.IKREEIERGQVLAKPGTIKPHTK.F	0	-	0	18	15	1.83756e-06	0	0
C:\Users\KyowonJeong\Downloads\apr23\Eclip_1481_MB_ms2.msalign	270	599	HCD	5353	1018.86	43	4	2591.47	2591.46	942	13140000	-1000	sp|P02942|MCP1_ECOLI	Methyl-accepting chemotaxis protein I OS=Escherichia coli (strain K12) OX=83333 GN=tsr PE=1 SV=2	516	538	F.RIQQQQRETSAVVKTVTPAAPRK.M	0	-	0	18	14	2.76237e-05	0	0
C:\Users\KyowonJeong\Downloads\apr23\Eclip_1481_MB_ms2.msalign	271	601	HCD	5356	1020.13	36	4	2211.27	2211.27	497	145300000	60.0865	sp|P60624|RL24_ECOLI	50S ribosomal protein L24 OS=Escherichia coli (strain K12) OX=83333 GN=rplX PE=1 SV=2	2	21	M.AAKIRRDDEVIVLTGKDKGK.R	0	-	0	17	16	1.41152e-09	0	0
C:\Users\KyowonJeong\Downloads\apr23\Eclip_1481_MB_ms2.msalign	272	602	HCD	5358	1020.86	18	4	3045.34	3045.34	713	2784000	-1000	sp|P0AFZ3|SSPB_ECOLI	Stringent starvation protein B OS=Escherichia coli (strain K12) OX=83333 GN=sspB PE=1 SV=1	133	160	V.IDGDKPDHDDDTHPDDEPPQPPRGGRPA.L	0	-	0	8	8	7.10965e-08	0	0
C:\Users\KyowonJeong\Downloads\apr23\Eclip_1481_MB_ms2.msalign	273	603	HCD	5359	1021.51	45	5	2746.46	2746.46	1231	16250000	-1000	sp|P0A6X7|IHFA_ECOLI	Integration host factor subunit alpha OS=Escherichia coli (strain K12) OX=83333 GN=ihfA PE=1 SV=1	53	76	F.DLRDKNQRPGRNPKTGEDIPITAR.R	0	-	0	12	9	0.0119567	0.000218198	0.000812348
C:\Users\KyowonJeong\Downloads\apr23\Eclip_1481_MB_ms2.msalign	274	604	HCD	5360	1022.07	85	9	5108.77	5108.76	213	620400000	-1000	sp|P68191|SRA_ECOLI	Stationary-phase-induced ribosome-associated protein OS=Escherichia coli (strain K12) OX=83333 GN=sra PE=1 SV=1	1	45	.(MKSNRQARHILG)[15.9958]LDHKISNQRKIVTEGDKSSVVNNPTGRKRPAEK.	1	-	0	14	12	1.07364e-06	0	0
C:\Users\KyowonJeong\Downloads\apr23\Eclip_1481_MB_ms2.msalign	275	605	HCD	5362	1022.73	29	4	2211.27	2211.27	497	145300000	60.0865	sp|P60624|RL24_ECOLI	50S ribosomal protein L24 OS=Escherichia coli (strain K12) OX=83333 GN=rplX PE=1 SV=2	2	21	M.AAKIRRDDEVIVLTGKDKGK.R	0	-	0	15	15	6.76728e-10	0	0
C:\Users\KyowonJeong\Downloads\apr23\Eclip_1481_MB_ms2.msalign	276	607	HCD	5365	1024.12	45	5	2746.46	2746.46	1231	16250000	-1000	sp|P0A6X7|IHFA_ECOLI	Integration host factor subunit alpha OS=Escherichia coli (strain K12) OX=83333 GN=ihfA PE=1 SV=1	53	76	F.DLRDKNQRPGRNPKTGEDIPITAR.R	0	-	0	7	6	0.380903	0.00837989	0.000812348
C:\Users\KyowonJeong\Downloads\apr23\Eclip_1481_MB_ms2.msalign	277	609	HCD	5368	1025.38	85	8	5108.77	5108.76	213	620400000	-1000	sp|P68191|SRA_ECOLI	Stationary-phase-induced ribosome-associated protein OS=Escherichia coli (strain K12) OX=83333 GN=sra PE=1 SV=1	1	45	.(MKSNRQAR)[15.9913]HILGLDHKISNQRKIVTEGDKSSVVNNPTGRKRPAEK.	1	-	0	37	25	1.69666e-15	0	0
C:\Users\KyowonJeong\Downloads\apr23\Eclip_1481_MB_ms2.msalign	278	610	HCD	5370	1026.12	85	8	5108.75	5108.76	213	620400000	-1000	sp|P68191|SRA_ECOLI	Stationary-phase-induced ribosome-associated protein OS=Escherichia coli (strain K12) OX=83333 GN=sra PE=1 SV=1	1	45	.(MKSNRQARHIL)[15.9939]GLDHKISNQRKIVTEGDKSSVVNNPTGRKRPAEK.	1	-	0	39	25	2.1824e-14	0	0
C:\Users\KyowonJeong\Downloads\apr23\Eclip_1481_MB_ms2.msalign	279	611	HCD	5371	1026.77	29	8	5108.75	5107.82	1458	620400000	-1000	sp|P07117|PUTP_ECOLI	Sodium/proline symporter OS=Escherichia coli (strain K12) OX=83333 GN=putP PE=1 SV=1	367	415	A.SQKELVWVGRVMVLVVALVAIALAANPENRVLGLVSYAWAGFGAAFGPV.V	0	-	0	5	5	0.250845	0.00483384	0.0153097
C:\Users\KyowonJeong\Downloads\apr23\Eclip_1481_MB_ms2.msalign	280	612	HCD	5372	1027.38	23	4	2327.19	2326.19	611	74970	-1000	sp|P77611|RSXC_ECOLI	Ion-translocating oxidoreductase complex subunit C OS=Escherichia coli (strain K12) OX=83333 GN=rsxC PE=1 SV=1	537	558	R.AKQAELQQTNDAATVADPRKTA.V	0	-	0	13	11	1.85333e-09	0	0
C:\Users\KyowonJeong\Downloads\apr23\Eclip_1481_MB_ms2.msalign	281	615	HCD	5378	1029.46	63	6	5108.76	5108.75	213	620400000	-1000	sp|P68191|SRA_ECOLI	Stationary-phase-induced ribosome-associated protein OS=Escherichia coli (strain K12) OX=83333 GN=sra PE=1 SV=1	1	45	.(M)[15.9865]KSNRQARHILGLDHKISNQRKIVTEGDKSSVVNNPTGRKRPAEK.	1	-	0	18	15	1.1092e-09	0	0
C:\Users\KyowonJeong\Downloads\apr23\Eclip_1481_MB_ms2.msalign	282	616	HCD	5380	1030.24	49	5	3294.67	3294.67	639	22690000	-1000	sp|P02359|RS7_ECOLI	30S ribosomal protein S7 OS=Escherichia coli (strain K12) OX=83333 GN=rpsG PE=1 SV=3	120	149	R.LANELSDAAENKGTAVKKREDVHRMAEANK.A	0	-	0	22	16	5.2441e-09	0	0
C:\Users\KyowonJeong\Downloads\apr23\Eclip_1481_MB_ms2.msalign	283	617	HCD	5381	1030.86	45	5	2826.49	2827.49	534	889500	-1000	sp|P0AGK8|ISCR_ECOLI	HTH-type transcriptional regulator IscR OS=Escherichia coli (strain K12) OX=83333 GN=iscR PE=1 SV=1	138	162	D.VSGRQHTHDAPRTRTQDAIDVKLRA.	0	-	0	14	12	6.79113e-11	0	0
C:\Users\KyowonJeong\Downloads\apr23\Eclip_1481_MB_ms2.msalign	284	618	HCD	5382	1031.47	14	5	2995.15	2995.15	904	810200	-1000	sp|P46889|FTSK_ECOLI	DNA translocase FtsK OS=Escherichia coli (strain K12) OX=83333 GN=ftsK PE=1 SV=2	212	235	W.VDEDEYEDDEEYEDENHGKQHESR.R	0	-	0	6	6	1.17185e-05	0	0
C:\Users\KyowonJeong\Downloads\apr23\Eclip_1481_MB_ms2.msalign	285	619	HCD	5384	1032.13	64	6	5108.76	5108.76	213	620400000	-1000	sp|P68191|SRA_ECOLI	Stationary-phase-induced ribosome-associated protein OS=Escherichia coli (strain K12) OX=83333 GN=sra PE=1 SV=1	1	45	.(MKSNRQAR)[15.9915]HILGLDHKISNQRKIVTEGDKSSVVNNPTGRKRPAEK.	1	-	0	23	20	1.47215e-12	0	0
C:\Users\KyowonJeong\Downloads\apr23\Eclip_1481_MB_ms2.msalign	286	620	HCD	5386	1032.9	18	4	2939.65	2939.65	1131	6282000	-1000	sp|P68919|RL25_ECOLI	50S ribosomal protein L25 OS=Escherichia coli (strain K12) OX=83333 GN=rplY PE=1 SV=1	64	88	I.VVDGKEIKVKAQDVQRHPYKPKLQH.I	0	-	0	9	7	0.00171184	0	0
C:\Users\KyowonJeong\Downloads\apr23\Eclip_1481_MB_ms2.msalign	287	621	HCD	5388	1033.56	76	7	5108.77	5108.76	213	620400000	-1000	sp|P68191|SRA_ECOLI	Stationary-phase-induced ribosome-associated protein OS=Escherichia coli (strain K12) OX=83333 GN=sra PE=1 SV=1	1	45	.(MKSNRQAR)[15.9993]HILGLDHKISNQRKIVTEGDKSSVVNNPTGRKRPAEK.	1	-	0	27	23	1.33991e-13	0	0
C:\Users\KyowonJeong\Downloads\apr23\Eclip_1481_MB_ms2.msalign	288	622	HCD	5390	1034.34	12	4	2939.65	2939.65	1131	6282000	-1000	sp|P68919|RL25_ECOLI	50S ribosomal protein L25 OS=Escherichia coli (strain K12) OX=83333 GN=rplY PE=1 SV=1	64	88	I.VVDGKEIKVKAQDVQRHPYKPKLQH.I	0	-	0	6	5	0.154737	0.00325932	0
C:\Users\KyowonJeong\Downloads\apr23\Eclip_1481_MB_ms2.msalign	289	624	HCD	5393	1035.6	67	6	5108.76	5108.76	213	620400000	-1000	sp|P68191|SRA_ECOLI	Stationary-phase-induced ribosome-associated protein OS=Escherichia coli (strain K12) OX=83333 GN=sra PE=1 SV=1	1	45	.(MKSNRQAR)[15.9915]HILGLDHKISNQRKIVTEGDKSSVVNNPTGRKRPAEK.	1	-	0	30	26	1.54989e-16	0	0
C:\Users\KyowonJeong\Downloads\apr23\Eclip_1481_MB_ms2.msalign	290	625	HCD	5395	1036.34	45	4	2700.33	2700.33	573	6282000	-1000	sp|P60438|RL3_ECOLI	50S ribosomal protein L3 OS=Escherichia coli (strain K12) OX=83333 GN=rplC PE=1 SV=1	129	154	R.TQDATHGNSLSHRVPGSIGQN(Q)[14.0135]TPGK.V	1	-	0	16	14	0.000383726	0	0
C:\Users\KyowonJeong\Downloads\apr23\Eclip_1481_MB_ms2.msalign	291	626	HCD	5397	1037.03	35	5	3294.67	3294.67	639	22690000	-1000	sp|P02359|RS7_ECOLI	30S ribosomal protein S7 OS=Escherichia coli (strain K12) OX=83333 GN=rpsG PE=1 SV=3	120	149	R.LANELSDAAENKGTAVKKREDVHRMAEANK.A	0	-	0	11	9	0.000800598	0	0
C:\Users\KyowonJeong\Downloads\apr23\Eclip_1481_MB_ms2.msalign	292	627	HCD	5399	1037.8	41	4	2700.34	2700.33	573	6282000	-1000	sp|P60438|RL3_ECOLI	50S ribosomal protein L3 OS=Escherichia coli (strain K12) OX=83333 GN=rplC PE=1 SV=1	129	154	R.TQDATHGNSLSHRVPGSIGQN(Q)[14.0129]TPGK.V	1	-	0	17	16	6.35893e-09	0	0
C:\Users\KyowonJeong\Downloads\apr23\Eclip_1481_MB_ms2.msalign	293	628	HCD	5400	1038.41	26	8	5092.76	5092.77	28	2135000000	50.8504	sp|P68191|SRA_ECOLI	Stationary-phase-induced ribosome-associated protein OS=Escherichia coli (strain K12) OX=83333 GN=sra PE=1 SV=1	1	45	.MKSNRQARHILGLDHKISNQRKIVTEGDKSSVVNNPTGRKRPAEK.	0	-	0	8	7	4.7228e-08	0	0
C:\Users\KyowonJeong\Downloads\apr23\Eclip_1481_MB_ms2.msalign	294	629	HCD	5401	1039.02	28	5	3293.67	3294.67	639	768800	-1000	sp|P02359|RS7_ECOLI	30S ribosomal protein S7 OS=Escherichia coli (strain K12) OX=83333 GN=rpsG PE=1 SV=3	120	149	R.LANELSDAAENKGTAVKKREDVHRMAEANK.A	0	-	0	8	7	0.0029229	0	0
C:\Users\KyowonJeong\Downloads\apr23\Eclip_1481_MB_ms2.msalign	295	630	HCD	5403	1039.68	67	6	5108.76	5108.75	213	620400000	-1000	sp|P68191|SRA_ECOLI	Stationary-phase-induced ribosome-associated protein OS=Escherichia coli (strain K12) OX=83333 GN=sra PE=1 SV=1	1	45	.(MKSNRQAR)[15.9865]HILGLDHKISNQRKIVTEGDKSSVVNNPTGRKRPAEK.	1	-	0	25	23	1.97472e-13	0	0
C:\Users\KyowonJeong\Downloads\apr23\Eclip_1481_MB_ms2.msalign	296	631	HCD	5405	1040.46	83	7	5108.77	5108.76	213	620400000	-1000	sp|P68191|SRA_ECOLI	Stationary-phase-induced ribosome-associated protein OS=Escherichia coli (strain K12) OX=83333 GN=sra PE=1 SV=1	1	45	.(MKSNRQAR)[15.9943]HILGLDHKISNQRKIVTEGDKSSVVNNPTGRKRPAEK.	1	-	0	29	24	6.41326e-15	0	0
C:\Users\KyowonJeong\Downloads\apr23\Eclip_1481_MB_ms2.msalign	297	632	HCD	5406	1041.07	46	5	2907.71	2907.7	1199	4131000	-1000	sp|P0A7U7|RS20_ECOLI	30S ribosomal protein S20 OS=Escherichia coli (strain K12) OX=83333 GN=rpsT PE=1 SV=2	61	87	R.QAAKGLIHKNKAARHKANLTAQINKLA.	0	-	0	5	5	0.00680414	0.000221926	0.000834028
C:\Users\KyowonJeong\Downloads\apr23\Eclip_1481_MB_ms2.msalign	298	633	HCD	5407	1041.68	83	8	5092.76	5092.77	28	2135000000	50.8504	sp|P68191|SRA_ECOLI	Stationary-phase-induced ribosome-associated protein OS=Escherichia coli (strain K12) OX=83333 GN=sra PE=1 SV=1	1	45	.MKSNRQARHILGLDHKISNQRKIVTEGDKSSVVNNPTGRKRPAEK.	0	-	0	33	27	9.4838e-19	0	0
C:\Users\KyowonJeong\Downloads\apr23\Eclip_1481_MB_ms2.msalign	299	634	HCD	5409	1042.34	19	4	2700.33	2700.33	573	6282000	-1000	sp|P60438|RL3_ECOLI	50S ribosomal protein L3 OS=Escherichia coli (strain K12) OX=83333 GN=rplC PE=1 SV=1	129	154	R.TQDATHGNSLSHRVPGSIGQ(NQ)[14.0135]TPGK.V	1	-	0	8	8	0.00273842	0	0
C:\Users\KyowonJeong\Downloads\apr23\Eclip_1481_MB_ms2.msalign	300	636	HCD	5412	1043.73	84	8	5092.76	5092.77	28	2135000000	50.8504	sp|P68191|SRA_ECOLI	Stationary-phase-induced ribosome-associated protein OS=Escherichia coli (strain K12) OX=83333 GN=sra PE=1 SV=1	1	45	.MKSNRQARHILGLDHKISNQRKIVTEGDKSSVVNNPTGRKRPAEK.	0	-	0	44	31	5.0494e-20	0	0
C:\Users\KyowonJeong\Downloads\apr23\Eclip_1481_MB_ms2.msalign	301	638	HCD	5415	1045	85	8	5108.75	5108.75	213	620400000	-1000	sp|P68191|SRA_ECOLI	Stationary-phase-induced ribosome-associated protein OS=Escherichia coli (strain K12) OX=83333 GN=sra PE=1 SV=1	1	45	.(MKSNR)[15.9889]QARHILGLDHKISNQRKIVTEGDKSSVVNNPTGRKRPAEK.	1	-	0	35	26	1.79467e-14	0	0
C:\Users\KyowonJeong\Downloads\apr23\Eclip_1481_MB_ms2.msalign	302	639	HCD	5417	1045.74	85	8	5108.75	5108.75	213	620400000	-1000	sp|P68191|SRA_ECOLI	Stationary-phase-induced ribosome-associated protein OS=Escherichia coli (strain K12) OX=83333 GN=sra PE=1 SV=1	1	45	.(MKSNR)[15.9889]QARHILGLDHKISNQRKIVTEGDKSSVVNNPTGRKRPAEK.	1	-	0	34	26	8.75406e-16	0	0
C:\Users\KyowonJeong\Downloads\apr23\Eclip_1481_MB_ms2.msalign	303	640	HCD	5418	1046.39	26	8	4476.46	4476.45	1008	1024000	-1000	sp|P68191|SRA_ECOLI	Stationary-phase-induced ribosome-associated protein OS=Escherichia coli (strain K12) OX=83333 GN=sra PE=1 SV=1	6	45	R.QARHILGLDHKISNQRKIVTEGDKSSVVNNPTGRKRPAEK.	0	-	0	7	6	0.000150045	0	0
C:\Users\KyowonJeong\Downloads\apr23\Eclip_1481_MB_ms2.msalign	304	643	HCD	5423	1048.43	29	8	4477.46	4476.45	1008	194900	-1000	sp|P68191|SRA_ECOLI	Stationary-phase-induced ribosome-associated protein OS=Escherichia coli (strain K12) OX=83333 GN=sra PE=1 SV=1	6	45	R.QARHILGLDHKISNQRKIVTEGDKSSVVNNPTGRKRPAEK.	0	-	0	6	5	0.000151789	0	0
C:\Users\KyowonJeong\Downloads\apr23\Eclip_1481_MB_ms2.msalign	305	644	HCD	5424	1049.04	74	7	5107.77	5107.76	213	620400000	-1000	sp|P68191|SRA_ECOLI	Stationary-phase-induced ribosome-associated protein OS=Escherichia coli (strain K12) OX=83333 GN=sra PE=1 SV=1	1	45	.(M)[14.9962]KSNRQARHILGLDHKISNQRKIVTEGDKSSVVNNPTGRKRPAEK.	1	-	0	18	16	7.26123e-11	0	0
C:\Users\KyowonJeong\Downloads\apr23\Eclip_1481_MB_ms2.msalign	306	645	HCD	5425	1049.66	28	4	2090.09	2090.09	1215	1656000	-1000	sp|P0A7R9|RS11_ECOLI	30S ribosomal protein S11 OS=Escherichia coli (strain K12) OX=83333 GN=rpsK PE=1 SV=2	109	129	T.NITDVTPIPH(NGCRPPKKRRV)[-307.2256].	1	-	0	8	7	0.0086868	0.00022007	0.000823045
C:\Users\KyowonJeong\Downloads\apr23\Eclip_1481_MB_ms2.msalign	307	646	HCD	5427	1050.31	84	8	5092.76	5092.77	28	2135000000	50.8504	sp|P68191|SRA_ECOLI	Stationary-phase-induced ribosome-associated protein OS=Escherichia coli (strain K12) OX=83333 GN=sra PE=1 SV=1	1	45	.MKSNRQARHILGLDHKISNQRKIVTEGDKSSVVNNPTGRKRPAEK.	0	-	0	47	34	6.5594e-22	0	0
C:\Users\KyowonJeong\Downloads\apr23\Eclip_1481_MB_ms2.msalign	308	647	HCD	5429	1050.99	81	7	5092.77	5092.77	28	2135000000	50.8504	sp|P68191|SRA_ECOLI	Stationary-phase-induced ribosome-associated protein OS=Escherichia coli (strain K12) OX=83333 GN=sra PE=1 SV=1	1	45	.MKSNRQARHILGLDHKISNQRKIVTEGDKSSVVNNPTGRKRPAEK.	0	-	0	40	31	1.6654e-19	0	0
C:\Users\KyowonJeong\Downloads\apr23\Eclip_1481_MB_ms2.msalign	309	650	HCD	5433	1052.92	85	8	5108.75	5108.76	213	620400000	-1000	sp|P68191|SRA_ECOLI	Stationary-phase-induced ribosome-associated protein OS=Escherichia coli (strain K12) OX=83333 GN=sra PE=1 SV=1	1	45	.(MKSNR)[15.9939]QARHILGLDHKISNQRKIVTEGDKSSVVNNPTGRKRPAEK.	1	-	0	35	27	1.1377e-16	0	0
C:\Users\KyowonJeong\Downloads\apr23\Eclip_1481_MB_ms2.msalign	310	651	HCD	5435	1053.65	84	7	5092.77	5092.77	28	2135000000	50.8504	sp|P68191|SRA_ECOLI	Stationary-phase-induced ribosome-associated protein OS=Escherichia coli (strain K12) OX=83333 GN=sra PE=1 SV=1	1	45	.MKSNRQARHILGLDHKISNQRKIVTEGDKSSVVNNPTGRKRPAEK.	0	-	0	39	29	4.2486e-19	0	0
C:\Users\KyowonJeong\Downloads\apr23\Eclip_1481_MB_ms2.msalign	311	652	HCD	5436	1054.27	85	8	5108.75	5108.75	213	620400000	-1000	sp|P68191|SRA_ECOLI	Stationary-phase-induced ribosome-associated protein OS=Escherichia coli (strain K12) OX=83333 GN=sra PE=1 SV=1	1	45	.(MKSNR)[15.9889]QARHILGLDHKISNQRKIVTEGDKSSVVNNPTGRKRPAEK.	1	-	0	31	22	1.03641e-12	0	0
C:\Users\KyowonJeong\Downloads\apr23\Eclip_1481_MB_ms2.msalign	312	655	HCD	5441	1056.32	44	6	5108.76	5108.75	213	620400000	-1000	sp|P68191|SRA_ECOLI	Stationary-phase-induced ribosome-associated protein OS=Escherichia coli (strain K12) OX=83333 GN=sra PE=1 SV=1	1	45	.(MKSNRQARHILGLD)[15.9865]HKISNQRKIVTEGDKSSVVNNPTGRKRPAEK.	1	-	0	15	13	3.7671e-08	0	0
C:\Users\KyowonJeong\Downloads\apr23\Eclip_1481_MB_ms2.msalign	313	658	HCD	5445	1058.2	84	8	5092.76	5092.77	28	2135000000	50.8504	sp|P68191|SRA_ECOLI	Stationary-phase-induced ribosome-associated protein OS=Escherichia coli (strain K12) OX=83333 GN=sra PE=1 SV=1	1	45	.MKSNRQARHILGLDHKISNQRKIVTEGDKSSVVNNPTGRKRPAEK.	0	-	0	39	29	4.2416e-20	0	0
C:\Users\KyowonJeong\Downloads\apr23\Eclip_1481_MB_ms2.msalign	314	661	HCD	5450	1060.25	41	6	5108.76	5108.75	213	620400000	-1000	sp|P68191|SRA_ECOLI	Stationary-phase-induced ribosome-associated protein OS=Escherichia coli (strain K12) OX=83333 GN=sra PE=1 SV=1	1	45	.(MKSNRQARHILGLD)[15.9865]HKISNQRKIVTEGDKSSVVNNPTGRKRPAEK.	1	-	0	14	12	1.59424e-07	0	0
C:\Users\KyowonJeong\Downloads\apr23\Eclip_1481_MB_ms2.msalign	315	662	HCD	5452	1061.02	72	9	5108.77	5108.76	213	620400000	-1000	sp|P68191|SRA_ECOLI	Stationary-phase-induced ribosome-associated protein OS=Escherichia coli (strain K12) OX=83333 GN=sra PE=1 SV=1	1	45	.(MKSNRQARHIL)[15.9959]GLDHKISNQRKIVTEGDKSSVVNNPTGRKRPAEK.	1	-	0	22	18	1.25812e-12	0	0
C:\Users\KyowonJeong\Downloads\apr23\Eclip_1481_MB_ms2.msalign	316	664	HCD	5454	1062.25	19	5	3366.72	3365.71	1454	206100	-1000	sp|P02359|RS7_ECOLI	30S ribosomal protein S7 OS=Escherichia coli (strain K12) OX=83333 GN=rpsG PE=1 SV=3	120	150	R.LANELSDAAENKGTAVKKREDVHRMAEANKA.F	0	-	0	5	5	0.241484	0.00483871	0.0153524
C:\Users\KyowonJeong\Downloads\apr23\Eclip_1481_MB_ms2.msalign	317	665	HCD	5456	1062.91	65	6	5092.77	5092.77	28	2135000000	50.8504	sp|P68191|SRA_ECOLI	Stationary-phase-induced ribosome-associated protein OS=Escherichia coli (strain K12) OX=83333 GN=sra PE=1 SV=1	1	45	.MKSNRQARHILGLDHKISNQRKIVTEGDKSSVVNNPTGRKRPAEK.	0	-	0	30	24	9.071e-17	0	0
C:\Users\KyowonJeong\Downloads\apr23\Eclip_1481_MB_ms2.msalign	318	669	HCD	5462	1065.57	84	8	5092.76	5092.77	28	2135000000	50.8504	sp|P68191|SRA_ECOLI	Stationary-phase-induced ribosome-associated protein OS=Escherichia coli (strain K12) OX=83333 GN=sra PE=1 SV=1	1	45	.MKSNRQARHILGLDHKISNQRKIVTEGDKSSVVNNPTGRKRPAEK.	0	-	0	48	35	5.3226e-23	0	0
C:\Users\KyowonJeong\Downloads\apr23\Eclip_1481_MB_ms2.msalign	319	670	HCD	5464	1066.35	49	5	2943.53	2943.53	595	7972000	-1000	sp|P0CE47|EFTU1_ECOLI	Elongation factor Tu 1 OS=Escherichia coli (strain K12) OX=83333 GN=tufA PE=1 SV=1	2	27	M.(S)[Acetyl]KEKFERTKPHVNVGTIGHVDHGKTT.L	0	-	0	16	11	9.93543e-10	0	0
C:\Users\KyowonJeong\Downloads\apr23\Eclip_1481_MB_ms2.msalign	320	672	HCD	5467	1067.62	54	7	5108.77	5108.75	213	620400000	-1000	sp|P68191|SRA_ECOLI	Stationary-phase-induced ribosome-associated protein OS=Escherichia coli (strain K12) OX=83333 GN=sra PE=1 SV=1	1	45	.(MKSNRQARHILGLD)[15.9893]HKISNQRKIVTEGDKSSVVNNPTGRKRPAEK.	1	-	0	19	17	1.22114e-11	0	0
C:\Users\KyowonJeong\Downloads\apr23\Eclip_1481_MB_ms2.msalign	321	673	HCD	5469	1068.4	68	7	5108.77	5108.76	213	620400000	-1000	sp|P68191|SRA_ECOLI	Stationary-phase-induced ribosome-associated protein OS=Escherichia coli (strain K12) OX=83333 GN=sra PE=1 SV=1	1	45	.(MKSNRQA)[15.9943]RHILGLDHKISNQRKIVTEGDKSSVVNNPTGRKRPAEK.	1	-	0	22	19	6.19502e-13	0	0
C:\Users\KyowonJeong\Downloads\apr23\Eclip_1481_MB_ms2.msalign	322	676	HCD	5473	1070.29	84	7	5091.78	5092.77	28	2135000000	50.8504	sp|P68191|SRA_ECOLI	Stationary-phase-induced ribosome-associated protein OS=Escherichia coli (strain K12) OX=83333 GN=sra PE=1 SV=1	1	45	.MKSNRQARHILGLDHKISNQRKIVTEGDKSSVVNNPTGRKRPAEK.	0	-	0	36	29	2.0494e-32	0	0
C:\Users\KyowonJeong\Downloads\apr23\Eclip_1481_MB_ms2.msalign	323	677	HCD	5475	1071.06	22	4	2943.53	2943.53	595	7972000	-1000	sp|P0CE47|EFTU1_ECOLI	Elongation factor Tu 1 OS=Escherichia coli (strain K12) OX=83333 GN=tufA PE=1 SV=1	2	27	M.(S)[Acetyl]KEKFERTKPHVNVGTIGHVDHGKTT.L	0	-	0	7	7	9.96567e-06	0	0
C:\Users\KyowonJeong\Downloads\apr23\Eclip_1481_MB_ms2.msalign	324	679	HCD	5477	1072.3	83	10	5107.76	5107.78	213	620400000	-1000	sp|P68191|SRA_ECOLI	Stationary-phase-induced ribosome-associated protein OS=Escherichia coli (strain K12) OX=83333 GN=sra PE=1 SV=1	1	45	.(MKSNRQARHILGLD)[15.0099]HKISNQRKIVTEGDKSSVVNNPTGRKRPAEK.	1	-	0	11	9	4.13195e-05	0	0
C:\Users\KyowonJeong\Downloads\apr23\Eclip_1481_MB_ms2.msalign	325	683	HCD	5485	1075.11	84	8	5092.78	5092.77	28	2135000000	50.8504	sp|P68191|SRA_ECOLI	Stationary-phase-induced ribosome-associated protein OS=Escherichia coli (strain K12) OX=83333 GN=sra PE=1 SV=1	1	45	.MKSNRQARHILGLDHKISNQRKIVTEGDKSSVVNNPTGRKRPAEK.	0	-	0	46	32	1.4704e-20	0	0
C:\Users\KyowonJeong\Downloads\apr23\Eclip_1481_MB_ms2.msalign	326	686	HCD	5489	1077.04	74	6	5108.76	5108.76	213	620400000	-1000	sp|P68191|SRA_ECOLI	Stationary-phase-induced ribosome-associated protein OS=Escherichia coli (strain K12) OX=83333 GN=sra PE=1 SV=1	1	45	.(MKSNRQAR)[15.9965]HILGLDHKISNQRKIVTEGDKSSVVNNPTGRKRPAEK.	1	-	0	36	31	3.69688e-19	0	0
C:\Users\KyowonJeong\Downloads\apr23\Eclip_1481_MB_ms2.msalign	327	687	HCD	5491	1077.77	84	8	5092.76	5092.77	28	2135000000	50.8504	sp|P68191|SRA_ECOLI	Stationary-phase-induced ribosome-associated protein OS=Escherichia coli (strain K12) OX=83333 GN=sra PE=1 SV=1	1	45	.MKSNRQARHILGLDHKISNQRKIVTEGDKSSVVNNPTGRKRPAEK.	0	-	0	47	34	1.27916e-21	0	0
C:\Users\KyowonJeong\Downloads\apr23\Eclip_1481_MB_ms2.msalign	328	688	HCD	5492	1078.23	84	10	5092.77	5092.77	28	2135000000	50.8504	sp|P68191|SRA_ECOLI	Stationary-phase-induced ribosome-associated protein OS=Escherichia coli (strain K12) OX=83333 GN=sra PE=1 SV=1	1	45	.MKSNRQARHILGLDHKISNQRKIVTEGDKSSVVNNPTGRKRPAEK.	0	-	0	18	14	1.77296e-11	0	0
C:\Users\KyowonJeong\Downloads\apr23\Eclip_1481_MB_ms2.msalign	329	690	HCD	5495	1079.5	85	9	5108.75	5108.76	213	620400000	-1000	sp|P68191|SRA_ECOLI	Stationary-phase-induced ribosome-associated protein OS=Escherichia coli (strain K12) OX=83333 GN=sra PE=1 SV=1	1	45	.(MK)[15.9995]SNRQARHILGLDHKISNQRKIVTEGDKSSVVNNPTGRKRPAEK.	1	-	0	38	31	6.68043e-19	0	0
C:\Users\KyowonJeong\Downloads\apr23\Eclip_1481_MB_ms2.msalign	330	692	HCD	5498	1080.88	44	5	2640.45	2640.45	580	39050000	-1000	sp|P0A6X7|IHFA_ECOLI	Integration host factor subunit alpha OS=Escherichia coli (strain K12) OX=83333 GN=ihfA PE=1 SV=1	77	99	R.RVVTFRPGQKLKSRVENASPKDE.	0	-	0	22	17	6.2706e-10	0	0
C:\Users\KyowonJeong\Downloads\apr23\Eclip_1481_MB_ms2.msalign	331	694	HCD	5501	1082.16	84	7	5108.77	5108.76	213	620400000	-1000	sp|P68191|SRA_ECOLI	Stationary-phase-induced ribosome-associated protein OS=Escherichia coli (strain K12) OX=83333 GN=sra PE=1 SV=1	1	45	.(MKSNRQAR)[15.9943]HILGLDHKISNQRKIVTEGDKSSVVNNPTGRKRPAEK.	1	-	0	29	25	2.77323e-15	0	0
C:\Users\KyowonJeong\Downloads\apr23\Eclip_1481_MB_ms2.msalign	332	695	HCD	5503	1082.89	44	5	2640.45	2640.45	580	39050000	-1000	sp|P0A6X7|IHFA_ECOLI	Integration host factor subunit alpha OS=Escherichia coli (strain K12) OX=83333 GN=ihfA PE=1 SV=1	77	99	R.RVVTFRPGQKLKSRVENASPKDE.	0	-	0	22	17	4.64065e-10	0	0
C:\Users\KyowonJeong\Downloads\apr23\Eclip_1481_MB_ms2.msalign	333	696	HCD	5504	1083.54	31	6	5130.72	5130.87	1263	20070000	-1000	sp|P68191|SRA_ECOLI	Stationary-phase-induced ribosome-associated protein OS=Escherichia coli (strain K12) OX=83333 GN=sra PE=1 SV=1	1	45	.MKSNRQARHILGLDHKISNQRKIVTEGD(K)[38.1043]SSVVNNPTGRKRPAEK.	1	-	0	5	5	0.0188599	0.000430015	0.00158479
C:\Users\KyowonJeong\Downloads\apr23\Eclip_1481_MB_ms2.msalign	334	699	HCD	5509	1085.54	84	10	5092.77	5092.77	28	2135000000	50.8504	sp|P68191|SRA_ECOLI	Stationary-phase-induced ribosome-associated protein OS=Escherichia coli (strain K12) OX=83333 GN=sra PE=1 SV=1	1	45	.MKSNRQARHILGLDHKISNQRKIVTEGDKSSVVNNPTGRKRPAEK.	0	-	0	40	29	2.4004e-18	0	0
C:\Users\KyowonJeong\Downloads\apr23\Eclip_1481_MB_ms2.msalign	335	702	HCD	5513	1087.45	83	7	5108.77	5108.76	213	620400000	-1000	sp|P68191|SRA_ECOLI	Stationary-phase-induced ribosome-associated protein OS=Escherichia coli (strain K12) OX=83333 GN=sra PE=1 SV=1	1	45	.(MKSNRQAR)[15.9993]HILGLDHKISNQRKIVTEGDKSSVVNNPTGRKRPAEK.	1	-	0	28	23	2.11675e-14	0	0
C:\Users\KyowonJeong\Downloads\apr23\Eclip_1481_MB_ms2.msalign	336	708	HCD	5522	1091.48	38	5	4121.26	4121.26	461	33240000	-1000	sp|P68191|SRA_ECOLI	Stationary-phase-induced ribosome-associated protein OS=Escherichia coli (strain K12) OX=83333 GN=sra PE=1 SV=1	9	45	R.HILGLDHKISNQRKIVTEGDKSSVVNNPTGRKRPAEK.	0	-	0	16	15	3.93912e-09	0	0
C:\Users\KyowonJeong\Downloads\apr23\Eclip_1481_MB_ms2.msalign	337	710	HCD	5525	1092.87	31	4	3072.47	3072.47	1464	4449000	-1000	sp|P0AGK8|ISCR_ECOLI	HTH-type transcriptional regulator IscR OS=Escherichia coli (strain K12) OX=83333 GN=iscR PE=1 SV=1	131	157	V.NNQEVLDVSGRQHTHDAPRTRTQDAID.V	0	-	0	5	5	0.269526	0.0054315	0.0173611
C:\Users\KyowonJeong\Downloads\apr23\Eclip_1481_MB_ms2.msalign	338	711	HCD	5527	1093.61	68	6	4121.26	4121.26	461	33240000	-1000	sp|P68191|SRA_ECOLI	Stationary-phase-induced ribosome-associated protein OS=Escherichia coli (strain K12) OX=83333 GN=sra PE=1 SV=1	9	45	R.HILGLDHKISNQRKIVTEGDKSSVVNNPTGRKRPAEK.	0	-	0	22	20	3.47371e-12	0	0
C:\Users\KyowonJeong\Downloads\apr23\Eclip_1481_MB_ms2.msalign	339	712	HCD	5528	1094.32	33	6	5123.76	5123.91	1025	25880000	-1000	sp|P68191|SRA_ECOLI	Stationary-phase-induced ribosome-associated protein OS=Escherichia coli (strain K12) OX=83333 GN=sra PE=1 SV=1	1	45	.(MKSNRQARHILGLD)[31.1455]HKISNQRKIVTEGDKSSVVNNPTGRKRPAEK.	1	-	0	6	6	0.000221918	0	0
C:\Users\KyowonJeong\Downloads\apr23\Eclip_1481_MB_ms2.msalign	340	714	HCD	5531	1095.66	44	5	2640.45	2640.45	580	39050000	-1000	sp|P0A6X7|IHFA_ECOLI	Integration host factor subunit alpha OS=Escherichia coli (strain K12) OX=83333 GN=ihfA PE=1 SV=1	77	99	R.RVVTFRPGQKLKSRVENASPKDE.	0	-	0	18	13	8.4385e-07	0	0
C:\Users\KyowonJeong\Downloads\apr23\Eclip_1481_MB_ms2.msalign	341	716	HCD	5534	1097.15	43	5	2897.42	2897.42	488	1614000	-1000	sp|P0A843|TATE_ECOLI	Sec-independent protein translocase protein TatE OS=Escherichia coli (strain K12) OX=83333 GN=tatE PE=2 SV=1	41	67	K.KAMNDDDAAAKKGADVDLQAEKLSHKE.	0	-	0	18	16	8.05896e-12	0	0
C:\Users\KyowonJeong\Downloads\apr23\Eclip_1481_MB_ms2.msalign	342	718	HCD	5537	1098.43	18	4	2839.05	2839.05	925	949300	-1000	sp|P46889|FTSK_ECOLI	DNA translocase FtsK OS=Escherichia coli (strain K12) OX=83333 GN=ftsK PE=1 SV=2	212	234	W.VDEDEYEDDEEYEDENHGKQHES.R	0	-	0	7	7	1.86928e-05	0	0
C:\Users\KyowonJeong\Downloads\apr23\Eclip_1481_MB_ms2.msalign	343	722	HCD	5543	1101.09	57	6	4121.26	4121.26	461	33240000	-1000	sp|P68191|SRA_ECOLI	Stationary-phase-induced ribosome-associated protein OS=Escherichia coli (strain K12) OX=83333 GN=sra PE=1 SV=1	9	45	R.HILGLDHKISNQRKIVTEGDKSSVVNNPTGRKRPAEK.	0	-	0	23	21	7.7688e-12	0	0
C:\Users\KyowonJeong\Downloads\apr23\Eclip_1481_MB_ms2.msalign	344	723	HCD	5545	1101.83	24	4	2626.07	2626.06	666	1556000	-1000	sp|P02358|RS6_ECOLI	30S ribosomal protein S6 OS=Escherichia coli (strain K12) OX=83333 GN=rpsF PE=1 SV=1	110	135	R.RERRDDFANETADDAEAGD(SEEE)[-387.1321]EEE.	1	-	0	10	9	1.46864e-08	0	0
C:\Users\KyowonJeong\Downloads\apr23\Eclip_1481_MB_ms2.msalign	345	724	HCD	5546	1102.47	76	6	5092.77	5092.77	28	2135000000	50.8504	sp|P68191|SRA_ECOLI	Stationary-phase-induced ribosome-associated protein OS=Escherichia coli (strain K12) OX=83333 GN=sra PE=1 SV=1	1	45	.MKSNRQARHILGLDHKISNQRKIVTEGDKSSVVNNPTGRKRPAEK.	0	-	0	43	36	1.20872e-22	0	0
C:\Users\KyowonJeong\Downloads\apr23\Eclip_1481_MB_ms2.msalign	346	725	HCD	5547	1103.08	44	5	2640.45	2640.45	580	39050000	-1000	sp|P0A6X7|IHFA_ECOLI	Integration host factor subunit alpha OS=Escherichia coli (strain K12) OX=83333 GN=ihfA PE=1 SV=1	77	99	R.RVVTFRPGQKLKSRVENASPKDE.	0	-	0	14	10	2.12345e-05	0	0
C:\Users\KyowonJeong\Downloads\apr23\Eclip_1481_MB_ms2.msalign	347	726	HCD	5549	1103.74	85	9	5107.75	5107.76	213	620400000	-1000	sp|P68191|SRA_ECOLI	Stationary-phase-induced ribosome-associated protein OS=Escherichia coli (strain K12) OX=83333 GN=sra PE=1 SV=1	1	45	.(MK)[14.9945]SNRQARHILGLDHKISNQRKIVTEGDKSSVVNNPTGRKRPAEK.	1	-	0	17	14	7.9897e-10	0	0
C:\Users\KyowonJeong\Downloads\apr23\Eclip_1481_MB_ms2.msalign	348	727	HCD	5551	1104.47	67	6	4121.26	4121.26	461	33240000	-1000	sp|P68191|SRA_ECOLI	Stationary-phase-induced ribosome-associated protein OS=Escherichia coli (strain K12) OX=83333 GN=sra PE=1 SV=1	9	45	R.HILGLDHKISNQRKIVTEGDKSSVVNNPTGRKRPAEK.	0	-	0	26	23	4.54788e-12	0	0
C:\Users\KyowonJeong\Downloads\apr23\Eclip_1481_MB_ms2.msalign	349	728	HCD	5552	1105.12	84	7	5092.77	5092.77	28	2135000000	50.8504	sp|P68191|SRA_ECOLI	Stationary-phase-induced ribosome-associated protein OS=Escherichia coli (strain K12) OX=83333 GN=sra PE=1 SV=1	1	45	.MKSNRQARHILGLDHKISNQRKIVTEGDKSSVVNNPTGRKRPAEK.	0	-	0	40	30	6.6926e-22	0	0
C:\Users\KyowonJeong\Downloads\apr23\Eclip_1481_MB_ms2.msalign	350	729	HCD	5553	1105.69	35	4	2640.44	2640.45	580	39050000	-1000	sp|P0A6X7|IHFA_ECOLI	Integration host factor subunit alpha OS=Escherichia coli (strain K12) OX=83333 GN=ihfA PE=1 SV=1	77	99	R.RVVTFRPGQKLKSRVENASPKDE.	0	-	0	10	8	4.63365e-05	0	0
C:\Users\KyowonJeong\Downloads\apr23\Eclip_1481_MB_ms2.msalign	351	730	HCD	5555	1106.35	81	10	5108.76	5108.76	213	620400000	-1000	sp|P68191|SRA_ECOLI	Stationary-phase-induced ribosome-associated protein OS=Escherichia coli (strain K12) OX=83333 GN=sra PE=1 SV=1	1	45	.(M)[Acetyl]KSNRQAR(HILG)[-26.0201]LDHKISNQRKIVTEGDKSSVVNNPTGRKRPAEK.	1	-	0	18	15	2.40258e-09	0	0
C:\Users\KyowonJeong\Downloads\apr23\Eclip_1481_MB_ms2.msalign	352	731	HCD	5557	1107.08	60	6	4121.26	4121.26	461	33240000	-1000	sp|P68191|SRA_ECOLI	Stationary-phase-induced ribosome-associated protein OS=Escherichia coli (strain K12) OX=83333 GN=sra PE=1 SV=1	9	45	R.HILGLDHKISNQRKIVTEGDKSSVVNNPTGRKRPAEK.	0	-	0	21	19	2.83972e-11	0	0
C:\Users\KyowonJeong\Downloads\apr23\Eclip_1481_MB_ms2.msalign	353	732	HCD	5558	1107.72	85	9	5108.75	5108.76	213	620400000	-1000	sp|P68191|SRA_ECOLI	Stationary-phase-induced ribosome-associated protein OS=Escherichia coli (strain K12) OX=83333 GN=sra PE=1 SV=1	1	45	.(MKSNRQARHIL)[15.9945]GLDHKISNQRKIVTEGDKSSVVNNPTGRKRPAEK.	1	-	0	21	18	1.54899e-10	0	0
C:\Users\KyowonJeong\Downloads\apr23\Eclip_1481_MB_ms2.msalign	354	733	HCD	5559	1108.34	84	7	5092.76	5092.77	28	2135000000	50.8504	sp|P68191|SRA_ECOLI	Stationary-phase-induced ribosome-associated protein OS=Escherichia coli (strain K12) OX=83333 GN=sra PE=1 SV=1	1	45	.MKSNRQARHILGLDHKISNQRKIVTEGDKSSVVNNPTGRKRPAEK.	0	-	0	39	31	1.57718e-21	0	0
C:\Users\KyowonJeong\Downloads\apr23\Eclip_1481_MB_ms2.msalign	355	735	HCD	5563	1109.71	41	6	5108.76	5108.75	213	620400000	-1000	sp|P68191|SRA_ECOLI	Stationary-phase-induced ribosome-associated protein OS=Escherichia coli (strain K12) OX=83333 GN=sra PE=1 SV=1	1	45	.(M)[15.9865]KSNRQARHILGLDHKISNQRKIVTEGDKSSVVNNPTGRKRPAEK.	1	-	0	13	12	2.18838e-08	0	0
C:\Users\KyowonJeong\Downloads\apr23\Eclip_1481_MB_ms2.msalign	356	738	HCD	5567	1111.59	54	6	4121.26	4121.26	461	33240000	-1000	sp|P68191|SRA_ECOLI	Stationary-phase-induced ribosome-associated protein OS=Escherichia coli (strain K12) OX=83333 GN=sra PE=1 SV=1	9	45	R.HILGLDHKISNQRKIVTEGDKSSVVNNPTGRKRPAEK.	0	-	0	20	17	6.957e-10	0	0
C:\Users\KyowonJeong\Downloads\apr23\Eclip_1481_MB_ms2.msalign	357	739	HCD	5569	1112.37	26	4	2640.44	2640.45	580	39050000	-1000	sp|P0A6X7|IHFA_ECOLI	Integration host factor subunit alpha OS=Escherichia coli (strain K12) OX=83333 GN=ihfA PE=1 SV=1	77	99	R.RVVTFRPGQKLKSRVENASPKDE.	0	-	0	6	5	0.0068537	0.000221877	0
C:\Users\KyowonJeong\Downloads\apr23\Eclip_1481_MB_ms2.msalign	358	742	HCD	5573	1114.25	85	8	5107.76	5107.78	213	620400000	-1000	sp|P68191|SRA_ECOLI	Stationary-phase-induced ribosome-associated protein OS=Escherichia coli (strain K12) OX=83333 GN=sra PE=1 SV=1	1	45	.(MKSNRQARHILGLD)[15.0181]HKISNQRKIVTEGDKSSVVNNPTGRKRPAEK.	1	-	0	19	14	4.488e-09	0	0
C:\Users\KyowonJeong\Downloads\apr23\Eclip_1481_MB_ms2.msalign	359	743	HCD	5575	1115.03	51	6	4121.26	4121.26	461	33240000	-1000	sp|P68191|SRA_ECOLI	Stationary-phase-induced ribosome-associated protein OS=Escherichia coli (strain K12) OX=83333 GN=sra PE=1 SV=1	9	45	R.HILGLDHKISNQRKIVTEGDKSSVVNNPTGRKRPAEK.	0	-	0	19	17	3.27571e-11	0	0
C:\Users\KyowonJeong\Downloads\apr23\Eclip_1481_MB_ms2.msalign	360	744	HCD	5576	1115.64	33	4	2026.15	2026.15	764	133800000	-1000	sp|P60624|RL24_ECOLI	50S ribosomal protein L24 OS=Escherichia coli (strain K12) OX=83333 GN=rplX PE=1 SV=2	2	19	M.AAKIRRDDEVIVLTGKDK.G	0	-	0	13	13	5.56907e-07	0	0
C:\Users\KyowonJeong\Downloads\apr23\Eclip_1481_MB_ms2.msalign	361	745	HCD	5577	1116.15	78	6	5092.77	5092.77	28	2135000000	50.8504	sp|P68191|SRA_ECOLI	Stationary-phase-induced ribosome-associated protein OS=Escherichia coli (strain K12) OX=83333 GN=sra PE=1 SV=1	1	45	.MKSNRQARHILGLDHKISNQRKIVTEGDKSSVVNNPTGRKRPAEK.	0	-	0	45	35	7.3938e-22	0	0
C:\Users\KyowonJeong\Downloads\apr23\Eclip_1481_MB_ms2.msalign	362	746	HCD	5579	1116.81	76	7	5107.77	5107.76	213	620400000	-1000	sp|P68191|SRA_ECOLI	Stationary-phase-induced ribosome-associated protein OS=Escherichia coli (strain K12) OX=83333 GN=sra PE=1 SV=1	1	45	.(MKSNRQAR)[14.9962]HILGLDHKISNQRKIVTEGDKSSVVNNPTGRKRPAEK.	1	-	0	14	13	5.00368e-09	0	0
C:\Users\KyowonJeong\Downloads\apr23\Eclip_1481_MB_ms2.msalign	363	747	HCD	5581	1117.54	85	8	5108.75	5108.75	213	620400000	-1000	sp|P68191|SRA_ECOLI	Stationary-phase-induced ribosome-associated protein OS=Escherichia coli (strain K12) OX=83333 GN=sra PE=1 SV=1	1	45	.(MKSNRQARHILGL)[15.9889]DHKISNQRKIVTEGDKSSVVNNPTGRKRPAEK.	1	-	0	31	22	2.30595e-14	0	0
C:\Users\KyowonJeong\Downloads\apr23\Eclip_1481_MB_ms2.msalign	364	748	HCD	5582	1118.19	33	4	2026.15	2026.15	764	133800000	-1000	sp|P60624|RL24_ECOLI	50S ribosomal protein L24 OS=Escherichia coli (strain K12) OX=83333 GN=rplX PE=1 SV=2	2	19	M.AAKIRRDDEVIVLTGKDK.G	0	-	0	15	14	3.50078e-07	0	0
C:\Users\KyowonJeong\Downloads\apr23\Eclip_1481_MB_ms2.msalign	365	749	HCD	5583	1118.77	39	6	4121.26	4121.38	888	33240000	-1000	sp|P46889|FTSK_ECOLI	DNA translocase FtsK OS=Escherichia coli (strain K12) OX=83333 GN=ftsK PE=1 SV=2	201	233	F.(ASNRTRRDDTWVDEDEY)[10.7224]EDDEEYEDENHGKQHE.S	1	-	0	11	10	2.51841e-05	0	0
C:\Users\KyowonJeong\Downloads\apr23\Eclip_1481_MB_ms2.msalign	366	750	HCD	5585	1119.43	75	6	5092.77	5092.77	28	2135000000	50.8504	sp|P68191|SRA_ECOLI	Stationary-phase-induced ribosome-associated protein OS=Escherichia coli (strain K12) OX=83333 GN=sra PE=1 SV=1	1	45	.MKSNRQARHILGLDHKISNQRKIVTEGDKSSVVNNPTGRKRPAEK.	0	-	0	45	34	4.686e-20	0	0
C:\Users\KyowonJeong\Downloads\apr23\Eclip_1481_MB_ms2.msalign	367	751	HCD	5587	1120.21	53	7	4120.26	4121.26	461	5069000	-1000	sp|P68191|SRA_ECOLI	Stationary-phase-induced ribosome-associated protein OS=Escherichia coli (strain K12) OX=83333 GN=sra PE=1 SV=1	9	45	R.HILGLDHKISNQRKIVTEGDKSSVVNNPTGRKRPAEK.	0	-	0	15	13	8.53992e-11	0	0
C:\Users\KyowonJeong\Downloads\apr23\Eclip_1481_MB_ms2.msalign	368	752	HCD	5588	1120.82	37	6	4120.26	4120.38	888	5069000	-1000	sp|P46889|FTSK_ECOLI	DNA translocase FtsK OS=Escherichia coli (strain K12) OX=83333 GN=ftsK PE=1 SV=2	201	233	F.(ASNRTRRDDTWVDEDEY)[9.7193]EDDEEYEDENHGKQHE.S	1	-	0	11	10	8.60118e-06	0	0
C:\Users\KyowonJeong\Downloads\apr23\Eclip_1481_MB_ms2.msalign	369	754	HCD	5591	1122.09	32	4	2026.15	2026.15	764	133800000	-1000	sp|P60624|RL24_ECOLI	50S ribosomal protein L24 OS=Escherichia coli (strain K12) OX=83333 GN=rplX PE=1 SV=2	2	19	M.AAKIRRDDEVIVLTGKDK.G	0	-	0	15	14	3.54703e-07	0	0
C:\Users\KyowonJeong\Downloads\apr23\Eclip_1481_MB_ms2.msalign	370	755	HCD	5593	1122.86	33	4	2026.15	2026.15	764	133800000	-1000	sp|P60624|RL24_ECOLI	50S ribosomal protein L24 OS=Escherichia coli (strain K12) OX=83333 GN=rplX PE=1 SV=2	2	19	M.AAKIRRDDEVIVLTGKDK.G	0	-	0	13	13	7.08309e-07	0	0
C:\Users\KyowonJeong\Downloads\apr23\Eclip_1481_MB_ms2.msalign	371	756	HCD	5594	1123.47	54	5	3299.64	3299.64	1122	13370000	-1000	sp|P0AGK8|ISCR_ECOLI	HTH-type transcriptional regulator IscR OS=Escherichia coli (strain K12) OX=83333 GN=iscR PE=1 SV=1	131	162	V.NNQEVLDVSGRQHTHDAPRTRTQDA(IDVKL)[-340.2212]RA.	1	-	0	12	10	0.0015462	0	0
C:\Users\KyowonJeong\Downloads\apr23\Eclip_1481_MB_ms2.msalign	372	757	HCD	5595	1124.09	45	4	2752.02	2752.1	913	2060000	-1000	sp|P68191|SRA_ECOLI	Stationary-phase-induced ribosome-associated protein OS=Escherichia coli (strain K12) OX=83333 GN=sra PE=1 SV=1	21	45	Q.(RKIVTE)[-13.4303]GDKSSVVNNPTGRKRPAEK.	1	-	0	8	8	1.44947e-05	0	0
C:\Users\KyowonJeong\Downloads\apr23\Eclip_1481_MB_ms2.msalign	373	758	HCD	5597	1124.74	85	8	5108.75	5108.76	213	620400000	-1000	sp|P68191|SRA_ECOLI	Stationary-phase-induced ribosome-associated protein OS=Escherichia coli (strain K12) OX=83333 GN=sra PE=1 SV=1	1	45	.(MKSNRQAR)[15.9989]HILGLDHKISNQRKIVTEGDKSSVVNNPTGRKRPAEK.	1	-	0	38	23	1.24587e-14	0	0
C:\Users\KyowonJeong\Downloads\apr23\Eclip_1481_MB_ms2.msalign	374	759	HCD	5599	1125.47	54	5	3299.64	3299.64	1122	13370000	-1000	sp|P0AGK8|ISCR_ECOLI	HTH-type transcriptional regulator IscR OS=Escherichia coli (strain K12) OX=83333 GN=iscR PE=1 SV=1	131	162	V.NNQEVLDVSGRQHTHDAPRTRTQDA(IDVKL)[-340.2212]RA.	1	-	0	14	10	0.00137358	0	0
C:\Users\KyowonJeong\Downloads\apr23\Eclip_1481_MB_ms2.msalign	375	760	HCD	5600	1126.12	78	6	5092.77	5092.77	28	2135000000	50.8504	sp|P68191|SRA_ECOLI	Stationary-phase-induced ribosome-associated protein OS=Escherichia coli (strain K12) OX=83333 GN=sra PE=1 SV=1	1	45	.MKSNRQARHILGLDHKISNQRKIVTEGDKSSVVNNPTGRKRPAEK.	0	-	0	46	36	1.16176e-22	0	0
C:\Users\KyowonJeong\Downloads\apr23\Eclip_1481_MB_ms2.msalign	376	761	HCD	5601	1126.5	48	9	5075.74	5075.89	1220	11840000	-1000	sp|P60422|RL2_ECOLI	50S ribosomal protein L2 OS=Escherichia coli (strain K12) OX=83333 GN=rplB PE=1 SV=2	2	52	M.(AVVKCKPTSPGRRHVVKVVNPELHKGK)[-495.2137]PFAPLLEKNSKSGGRNNNGRITTR.H	1	-	0	11	8	0.00965456	0.000219394	0.000819672
C:\Users\KyowonJeong\Downloads\apr23\Eclip_1481_MB_ms2.msalign	377	762	HCD	5603	1127.15	85	9	5108.75	5108.76	213	620400000	-1000	sp|P68191|SRA_ECOLI	Stationary-phase-induced ribosome-associated protein OS=Escherichia coli (strain K12) OX=83333 GN=sra PE=1 SV=1	1	45	.(MK)[15.9995]SNRQARHILGLDHKISNQRKIVTEGDKSSVVNNPTGRKRPAEK.	1	-	0	36	28	3.0925e-16	0	0
C:\Users\KyowonJeong\Downloads\apr23\Eclip_1481_MB_ms2.msalign	378	763	HCD	5605	1127.87	87	8	5364.89	5365.05	862	5148000	-1000	sp|P68191|SRA_ECOLI	Stationary-phase-induced ribosome-associated protein OS=Escherichia coli (strain K12) OX=83333 GN=sra PE=1 SV=1	1	45	.MKSNRQARHILGLDH(K)[272.2823]ISNQRKIVTEGDKSSVVNNPTGRKRPAEK.	1	-	0	14	11	4.59553e-06	0	0
C:\Users\KyowonJeong\Downloads\apr23\Eclip_1481_MB_ms2.msalign	379	764	HCD	5606	1128.51	24	6	5548.89	5549.05	1204	11140000	-1000	sp|P68191|SRA_ECOLI	Stationary-phase-induced ribosome-associated protein OS=Escherichia coli (strain K12) OX=83333 GN=sra PE=1 SV=1	1	45	.MKSNRQARHILGLDHKISNQRKIVTEGDKSSVVNNPTGRKRPAE(K)[456.2889].	1	-	0	5	5	0.00750381	0.000221141	0.000830565
C:\Users\KyowonJeong\Downloads\apr23\Eclip_1481_MB_ms2.msalign	380	772	HCD	5618	1133.81	43	7	5075.77	5075.92	1082	11840000	-1000	sp|P68191|SRA_ECOLI	Stationary-phase-induced ribosome-associated protein OS=Escherichia coli (strain K12) OX=83333 GN=sra PE=1 SV=1	1	45	.MKSNRQARHILGLDHKI(SNQRKIVTEGD)[-16.8488]KSSVVNNPTGRKRPAEK.	1	-	0	7	7	0.000733603	0	0
C:\Users\KyowonJeong\Downloads\apr23\Eclip_1481_MB_ms2.msalign	381	775	HCD	5623	1135.8	84	9	5092.77	5092.77	28	2135000000	50.8504	sp|P68191|SRA_ECOLI	Stationary-phase-induced ribosome-associated protein OS=Escherichia coli (strain K12) OX=83333 GN=sra PE=1 SV=1	1	45	.MKSNRQARHILGLDHKISNQRKIVTEGDKSSVVNNPTGRKRPAEK.	0	-	0	36	25	8.2344e-17	0	0
C:\Users\KyowonJeong\Downloads\apr23\Eclip_1481_MB_ms2.msalign	382	777	HCD	5625	1137.07	28	4	2605.31	2605.31	1057	1391000	-1000	sp|P77611|RSXC_ECOLI	Ion-translocating oxidoreductase complex subunit C OS=Escherichia coli (strain K12) OX=83333 GN=rsxC PE=1 SV=1	570	592	R.KLEQQQANAEPEQQVDPRKAAVE.A	0	-	0	11	9	0.000440608	0	0
C:\Users\KyowonJeong\Downloads\apr23\Eclip_1481_MB_ms2.msalign	383	778	HCD	5627	1137.72	94	6	5824.78	5824.77	89	46660000	-1000	sp|P69428|TATA_ECOLI	Sec-independent protein translocase protein TatA OS=Escherichia coli (strain K12) OX=83333 GN=tatA PE=1 SV=1	39	89	G.FKKA(M)[15.9888]SDDEPKQDKTSQDADFTAKTIADKQADTNQEQAKTEDAKRHDKEQV.	1	-	0	48	43	9.04623e-26	0	0
C:\Users\KyowonJeong\Downloads\apr23\Eclip_1481_MB_ms2.msalign	384	783	HCD	5635	1141.07	92	7	5549.62	5549.61	119	198700000	48.4554	sp|P69428|TATA_ECOLI	Sec-independent protein translocase protein TatA OS=Escherichia coli (strain K12) OX=83333 GN=tatA PE=1 SV=1	41	89	K.KA(MSD)[16.0004]DEPKQDKTSQDADFTAKTIADKQADTNQEQAKTEDAKRHDKEQV.	1	-	0	46	41	6.20621e-24	0	0
C:\Users\KyowonJeong\Downloads\apr23\Eclip_1481_MB_ms2.msalign	385	785	HCD	5637	1142.33	27	3	1640.71	1640.71	1129	869000	-1000	sp|P0CE47|EFTU1_ECOLI	Elongation factor Tu 1 OS=Escherichia coli (strain K12) OX=83333 GN=tufA PE=1 SV=1	46	59	R.AFDQID(N)[37.9457]APEEKAR.G	1	-	0	14	11	0.00165243	0	0
C:\Users\KyowonJeong\Downloads\apr23\Eclip_1481_MB_ms2.msalign	386	786	HCD	5639	1142.98	92	6	5533.62	5533.61	11	545700000	46.5833	sp|P69428|TATA_ECOLI	Sec-independent protein translocase protein TatA OS=Escherichia coli (strain K12) OX=83333 GN=tatA PE=1 SV=1	41	89	K.KAMSDDEPKQDKTSQDADFTAKTIADKQADTNQEQAKTEDAKRHDKEQV.	0	-	0	60	54	1.69878e-35	0	0
C:\Users\KyowonJeong\Downloads\apr23\Eclip_1481_MB_ms2.msalign	387	790	HCD	5645	1145.2	92	8	5533.62	5533.61	11	545700000	46.5833	sp|P69428|TATA_ECOLI	Sec-independent protein translocase protein TatA OS=Escherichia coli (strain K12) OX=83333 GN=tatA PE=1 SV=1	41	89	K.KAMSDDEPKQDKTSQDADFTAKTIADKQADTNQEQAKTEDAKRHDKEQV.	0	-	0	40	34	7.40588e-25	0	0
C:\Users\KyowonJeong\Downloads\apr23\Eclip_1481_MB_ms2.msalign	388	791	HCD	5647	1145.56	23	6	5570.57	5570.56	999	6636000	-1000	sp|P69428|TATA_ECOLI	Sec-independent protein translocase protein TatA OS=Escherichia coli (strain K12) OX=83333 GN=tatA PE=1 SV=1	41	89	K.KAMSDDE(PKQDKTSQDAD)[36.9482]FTAKTIADKQADTNQEQAKTEDAKRHDKEQV.	1	-	0	10	10	0.000109299	0	0
C:\Users\KyowonJeong\Downloads\apr23\Eclip_1481_MB_ms2.msalign	389	792	HCD	5648	1146.21	96	6	5808.77	5808.78	23	111000000	-1000	sp|P69428|TATA_ECOLI	Sec-independent protein translocase protein TatA OS=Escherichia coli (strain K12) OX=83333 GN=tatA PE=1 SV=1	39	89	G.FKKAMSDDEPKQDKTSQDADFTAKTIADKQADTNQEQAKTEDAKRHDKEQV.	0	-	0	62	52	2.0252e-33	0	0
C:\Users\KyowonJeong\Downloads\apr23\Eclip_1481_MB_ms2.msalign	390	794	HCD	5651	1147.47	81	6	5350.48	5350.47	80	16150000	-1000	sp|P69428|TATA_ECOLI	Sec-independent protein translocase protein TatA OS=Escherichia coli (strain K12) OX=83333 GN=tatA PE=1 SV=1	43	89	A.(M)[15.9915]SDDEPKQDKTSQDADFTAKTIADKQADTNQEQAKTEDAKRHDKEQV.	1	-	0	45	41	1.93278e-26	0	0
C:\Users\KyowonJeong\Downloads\apr23\Eclip_1481_MB_ms2.msalign	391	795	HCD	5653	1148.21	67	6	5350.48	5350.47	80	16150000	-1000	sp|P69428|TATA_ECOLI	Sec-independent protein translocase protein TatA OS=Escherichia coli (strain K12) OX=83333 GN=tatA PE=1 SV=1	43	89	A.(M)[15.9915]SDDEPKQDKTSQDADFTAKTIADKQADTNQEQAKTEDAKRHDKEQV.	1	-	0	37	33	3.28567e-21	0	0
C:\Users\KyowonJeong\Downloads\apr23\Eclip_1481_MB_ms2.msalign	392	796	HCD	5654	1148.86	58	6	5421.52	5421.51	266	7027000	-1000	sp|P69428|TATA_ECOLI	Sec-independent protein translocase protein TatA OS=Escherichia coli (strain K12) OX=83333 GN=tatA PE=1 SV=1	43	89	A.(M)[87.0319]SDDEPKQDKTSQDADFTAKTIADKQADTNQEQAKTEDAKRHDKEQV.	1	-	0	28	25	2.66668e-17	0	0
C:\Users\KyowonJeong\Downloads\apr23\Eclip_1481_MB_ms2.msalign	393	797	HCD	5655	1149.47	27	4	2517.35	2517.35	1081	6193000	-1000	sp|P0A7L0|RL1_ECOLI	50S ribosomal protein L1 OS=Escherichia coli (strain K12) OX=83333 GN=rplA PE=1 SV=2	48	71	N.LGIDARKSDQNVRGATVLPHGTGR.S	0	-	0	9	8	0.000679083	0	0
C:\Users\KyowonJeong\Downloads\apr23\Eclip_1481_MB_ms2.msalign	394	798	HCD	5657	1150.13	96	6	5808.77	5808.78	23	111000000	-1000	sp|P69428|TATA_ECOLI	Sec-independent protein translocase protein TatA OS=Escherichia coli (strain K12) OX=83333 GN=tatA PE=1 SV=1	39	89	G.FKKAMSDDEPKQDKTSQDADFTAKTIADKQADTNQEQAKTEDAKRHDKEQV.	0	-	0	62	55	2.1042e-33	0	0
C:\Users\KyowonJeong\Downloads\apr23\Eclip_1481_MB_ms2.msalign	395	799	HCD	5659	1150.86	34	6	5421.52	5421.52	266	7027000	-1000	sp|P69428|TATA_ECOLI	Sec-independent protein translocase protein TatA OS=Escherichia coli (strain K12) OX=83333 GN=tatA PE=1 SV=1	43	89	A.(M)[87.0369]SDDEPKQDKTSQDADFTAKTIADKQADTNQEQAKTEDAKRHDKEQV.	1	-	0	14	14	1.21009e-09	0	0
C:\Users\KyowonJeong\Downloads\apr23\Eclip_1481_MB_ms2.msalign	396	804	HCD	5666	1154.16	44	4	2674.53	2674.53	1074	76520000	-1000	sp|P68919|RL25_ECOLI	50S ribosomal protein L25 OS=Escherichia coli (strain K12) OX=83333 GN=rplY PE=1 SV=1	63	85	T.IVVDGKEIKVKAQDVQRHPYKPK.L	0	-	0	15	12	0.000576618	0	0
C:\Users\KyowonJeong\Downloads\apr23\Eclip_1481_MB_ms2.msalign	397	806	HCD	5669	1155.42	90	6	5808.77	5808.78	23	111000000	-1000	sp|P69428|TATA_ECOLI	Sec-independent protein translocase protein TatA OS=Escherichia coli (strain K12) OX=83333 GN=tatA PE=1 SV=1	39	89	G.FKKAMSDDEPKQDKTSQDADFTAKTIADKQADTNQEQAKTEDAKRHDKEQV.	0	-	0	46	42	1.25522e-24	0	0
C:\Users\KyowonJeong\Downloads\apr23\Eclip_1481_MB_ms2.msalign	398	807	HCD	5671	1156.2	20	7	5108.77	5108.75	213	620400000	-1000	sp|P68191|SRA_ECOLI	Stationary-phase-induced ribosome-associated protein OS=Escherichia coli (strain K12) OX=83333 GN=sra PE=1 SV=1	1	45	.(MKSNRQARHILGLD)[15.9843]HKISNQRKIVTEGDKSSVVNNPTGRKRPAEK.	1	-	0	6	6	8.45856e-05	0	0
C:\Users\KyowonJeong\Downloads\apr23\Eclip_1481_MB_ms2.msalign	399	808	HCD	5672	1156.81	27	3	2101.14	2101.2	1426	10590000	-1000	sp|P08245|YCIH_ECOLI	Uncharacterized protein YciH OS=Escherichia coli (strain K12) OX=83333 GN=yciH PE=1 SV=1	13	34	T.(ETGRID)[-245.0725]EPKAAPVRPKGDGVVR.I	1	-	0	7	7	0.176835	0.00385552	0.0120567
C:\Users\KyowonJeong\Downloads\apr23\Eclip_1481_MB_ms2.msalign	400	812	HCD	5678	1159.45	25	6	5808.77	5808.78	23	111000000	-1000	sp|P69428|TATA_ECOLI	Sec-independent protein translocase protein TatA OS=Escherichia coli (strain K12) OX=83333 GN=tatA PE=1 SV=1	39	89	G.FKKAMSDDEPKQDKTSQDADFTAKTIADKQADTNQEQAKTEDAKRHDKEQV.	0	-	0	14	13	7.3384e-12	0	0
C:\Users\KyowonJeong\Downloads\apr23\Eclip_1481_MB_ms2.msalign	401	813	HCD	5679	1160.06	49	4	2948.61	2948.62	402	105700000	-1000	sp|P0ADV1|LPTA_ECOLI	Lipopolysaccharide export system protein LptA OS=Escherichia coli (strain K12) OX=83333 GN=lptA PE=1 SV=1	159	185	K.RVTTVLVPSQLQDKNNKGQTPAQKKGN.	0	-	0	21	19	1.56144e-13	0	0
C:\Users\KyowonJeong\Downloads\apr23\Eclip_1481_MB_ms2.msalign	402	814	HCD	5681	1160.72	42	5	2986.56	2986.65	1497	1093000	-1000	sp|P18196|MINC_ECOLI	Septum site-determining protein MinC OS=Escherichia coli (strain K12) OX=83333 GN=minC PE=1 SV=1	100	127	T.EGKEKAPRPAPTPQ(A)[3.0284]PAQNTTPVTKTRL.I	1	-	0	11	9	0.353568	0.00759089	0.0246238
C:\Users\KyowonJeong\Downloads\apr23\Eclip_1481_MB_ms2.msalign	403	815	HCD	5683	1161.45	42	4	2551.27	2551.26	491	71630000	-1000	sp|P21513|RNE_ECOLI	Ribonuclease E OS=Escherichia coli (strain K12) OX=83333 GN=rne PE=1 SV=6	699	719	N.VEEQSVQETEQEERVRPVQPR.R	0	-	0	17	15	9.91743e-12	0	0
C:\Users\KyowonJeong\Downloads\apr23\Eclip_1481_MB_ms2.msalign	404	816	HCD	5684	1161.88	18	7	5107.77	5107.7	213	620400000	-1000	sp|P68191|SRA_ECOLI	Stationary-phase-induced ribosome-associated protein OS=Escherichia coli (strain K12) OX=83333 GN=sra PE=1 SV=1	1	45	.(MKSNRQARHILGLD)[14.9362]HKISNQRKIVTEGDKSSVVNNPTGRKRPAEK.	1	-	0	5	5	2.98285e-05	0	0
C:\Users\KyowonJeong\Downloads\apr23\Eclip_1481_MB_ms2.msalign	405	818	HCD	5687	1163.15	88	6	5334.5	5334.48	39	55490000	-1000	sp|P69428|TATA_ECOLI	Sec-independent protein translocase protein TatA OS=Escherichia coli (strain K12) OX=83333 GN=tatA PE=1 SV=1	43	89	A.MSDDEPKQDKTSQDADFTAKTIADKQADTNQEQAKTEDAKRHDKEQV.	0	-	0	51	42	1.79386e-30	0	0
C:\Users\KyowonJeong\Downloads\apr23\Eclip_1481_MB_ms2.msalign	406	819	HCD	5689	1163.91	49	4	2948.62	2948.62	402	105700000	-1000	sp|P0ADV1|LPTA_ECOLI	Lipopolysaccharide export system protein LptA OS=Escherichia coli (strain K12) OX=83333 GN=lptA PE=1 SV=1	159	185	K.RVTTVLVPSQLQDKNNKGQTPAQKKGN.	0	-	0	20	17	7.16278e-13	0	0
C:\Users\KyowonJeong\Downloads\apr23\Eclip_1481_MB_ms2.msalign	407	820	HCD	5690	1164.52	88	6	5334.5	5334.48	39	55490000	-1000	sp|P69428|TATA_ECOLI	Sec-independent protein translocase protein TatA OS=Escherichia coli (strain K12) OX=83333 GN=tatA PE=1 SV=1	43	89	A.MSDDEPKQDKTSQDADFTAKTIADKQADTNQEQAKTEDAKRHDKEQV.	0	-	0	51	43	4.01778e-30	0	0
C:\Users\KyowonJeong\Downloads\apr23\Eclip_1481_MB_ms2.msalign	408	821	HCD	5691	1165.14	36	5	2983.62	2983.62	853	1960000	-1000	sp|P18196|MINC_ECOLI	Septum site-determining protein MinC OS=Escherichia coli (strain K12) OX=83333 GN=minC PE=1 SV=1	100	127	T.EGKEKAPRPAPTPQAPAQNTTPVTKTRL.I	0	-	0	12	10	3.8488e-06	0	0
C:\Users\KyowonJeong\Downloads\apr23\Eclip_1481_MB_ms2.msalign	409	822	HCD	5693	1165.8	13	6	5515.66	5515.64	1173	5019000	-1000	sp|P69428|TATA_ECOLI	Sec-independent protein translocase protein TatA OS=Escherichia coli (strain K12) OX=83333 GN=tatA PE=1 SV=1	41	89	K.KA(MSDDE)[-17.9755]PKQDKTSQDADFTAKTIADKQADTNQEQAKTEDAKRHDKEQV.	1	-	0	6	6	0.00384053	0	0
C:\Users\KyowonJeong\Downloads\apr23\Eclip_1481_MB_ms2.msalign	410	823	HCD	5695	1166.56	42	4	2551.27	2551.26	491	71630000	-1000	sp|P21513|RNE_ECOLI	Ribonuclease E OS=Escherichia coli (strain K12) OX=83333 GN=rne PE=1 SV=6	699	719	N.VEEQSVQETEQEERVRPVQPR.R	0	-	0	9	8	0.000261518	0	0
C:\Users\KyowonJeong\Downloads\apr23\Eclip_1481_MB_ms2.msalign	411	827	HCD	5701	1169.21	35	7	5091.78	5092.77	28	2135000000	50.8504	sp|P68191|SRA_ECOLI	Stationary-phase-induced ribosome-associated protein OS=Escherichia coli (strain K12) OX=83333 GN=sra PE=1 SV=1	1	45	.MKSNRQARHILGLDHKISNQRKIVTEGDKSSVVNNPTGRKRPAEK.	0	-	0	16	15	4.4676e-28	0	0
C:\Users\KyowonJeong\Downloads\apr23\Eclip_1481_MB_ms2.msalign	412	828	HCD	5702	1169.83	49	5	2948.61	2948.62	402	105700000	-1000	sp|P0ADV1|LPTA_ECOLI	Lipopolysaccharide export system protein LptA OS=Escherichia coli (strain K12) OX=83333 GN=lptA PE=1 SV=1	159	185	K.RVTTVLVPSQLQDKNNKGQTPAQKKGN.	0	-	0	17	14	3.26784e-09	0	0
C:\Users\KyowonJeong\Downloads\apr23\Eclip_1481_MB_ms2.msalign	413	830	HCD	5705	1171.1	50	5	5334.5	5334.48	39	55490000	-1000	sp|P69428|TATA_ECOLI	Sec-independent protein translocase protein TatA OS=Escherichia coli (strain K12) OX=83333 GN=tatA PE=1 SV=1	43	89	A.MSDDEPKQDKTSQDADFTAKTIADKQADTNQEQAKTEDAKRHDKEQV.	0	-	0	26	24	1.67227e-18	0	0
C:\Users\KyowonJeong\Downloads\apr23\Eclip_1481_MB_ms2.msalign	414	831	HCD	5707	1171.87	39	4	2398.31	2398.3	1051	3623000	-1000	sp|P0A7R9|RS11_ECOLI	30S ribosomal protein S11 OS=Escherichia coli (strain K12) OX=83333 GN=rpsK PE=1 SV=2	109	129	T.NITDVTPIPH(N)[0.9788]GCRPPKKRRV.	1	-	0	11	8	0.000374117	0	0
C:\Users\KyowonJeong\Downloads\apr23\Eclip_1481_MB_ms2.msalign	415	834	HCD	5711	1173.76	71	7	5334.48	5334.48	39	55490000	-1000	sp|P69428|TATA_ECOLI	Sec-independent protein translocase protein TatA OS=Escherichia coli (strain K12) OX=83333 GN=tatA PE=1 SV=1	43	89	A.MSDDEPKQDKTSQDADFTAKTIADKQADTNQEQAKTEDAKRHDKEQV.	0	-	0	28	24	1.07926e-19	0	0
C:\Users\KyowonJeong\Downloads\apr23\Eclip_1481_MB_ms2.msalign	416	835	HCD	5713	1174.49	22	5	2948.61	2948.62	402	105700000	-1000	sp|P0ADV1|LPTA_ECOLI	Lipopolysaccharide export system protein LptA OS=Escherichia coli (strain K12) OX=83333 GN=lptA PE=1 SV=1	159	185	K.RVTTVLVPSQLQDKNNKGQTPAQKKGN.	0	-	0	6	5	0.00521312	0	0
C:\Users\KyowonJeong\Downloads\apr23\Eclip_1481_MB_ms2.msalign	417	836	HCD	5714	1175.14	19	5	3160.68	3160.67	970	5041000	-1000	sp|P02929|TONB_ECOLI	Protein TonB OS=Escherichia coli (strain K12) OX=83333 GN=tonB PE=1 SV=2	105	132	K.KVQEQPKRDVKPVESRPASPFENTAPAR.L	0	-	0	9	9	5.78499e-05	0	0
C:\Users\KyowonJeong\Downloads\apr23\Eclip_1481_MB_ms2.msalign	418	838	HCD	5717	1176.41	42	4	2551.27	2551.26	491	71630000	-1000	sp|P21513|RNE_ECOLI	Ribonuclease E OS=Escherichia coli (strain K12) OX=83333 GN=rne PE=1 SV=6	699	719	N.VEEQSVQETEQEERVRPVQPR.R	0	-	0	10	10	1.63077e-06	0	0
C:\Users\KyowonJeong\Downloads\apr23\Eclip_1481_MB_ms2.msalign	419	839	HCD	5719	1177.18	76	6	5334.48	5334.48	39	55490000	-1000	sp|P69428|TATA_ECOLI	Sec-independent protein translocase protein TatA OS=Escherichia coli (strain K12) OX=83333 GN=tatA PE=1 SV=1	43	89	A.MSDDEPKQDKTSQDADFTAKTIADKQADTNQEQAKTEDAKRHDKEQV.	0	-	0	37	31	1.65132e-21	0	0
C:\Users\KyowonJeong\Downloads\apr23\Eclip_1481_MB_ms2.msalign	420	841	HCD	5722	1178.46	13	5	3160.68	3160.67	970	5041000	-1000	sp|P02929|TONB_ECOLI	Protein TonB OS=Escherichia coli (strain K12) OX=83333 GN=tonB PE=1 SV=2	105	132	K.KVQEQPKRDVKPVESRPASPFENTAPAR.L	0	-	0	6	6	0.000100018	0	0
C:\Users\KyowonJeong\Downloads\apr23\Eclip_1481_MB_ms2.msalign	421	842	HCD	5724	1179.23	30	5	2616.47	2616.48	683	3211000	-1000	sp|P0A7Q6|RL36_ECOLI	50S ribosomal protein L36 OS=Escherichia coli (strain K12) OX=83333 GN=rpmJ PE=1 SV=1	16	38	K.IVKRDGVIRVICSAEPKHKQRQG.	0	-	0	10	10	1.2546e-07	0	0
C:\Users\KyowonJeong\Downloads\apr23\Eclip_1481_MB_ms2.msalign	422	843	HCD	5725	1179.85	21	5	2894.55	2894.55	482	5939000	-1000	sp|P07017|MCP2_ECOLI	Methyl-accepting chemotaxis protein II OS=Escherichia coli (strain K12) OX=83333 GN=tar PE=1 SV=2	514	540	F.RLAASPLTNKPQTPSRPASEQPPAQPR.L	0	-	0	8	8	1.30565e-05	0	0
C:\Users\KyowonJeong\Downloads\apr23\Eclip_1481_MB_ms2.msalign	423	846	HCD	5730	1181.89	58	6	5334.48	5334.48	39	55490000	-1000	sp|P69428|TATA_ECOLI	Sec-independent protein translocase protein TatA OS=Escherichia coli (strain K12) OX=83333 GN=tatA PE=1 SV=1	43	89	A.MSDDEPKQDKTSQDADFTAKTIADKQADTNQEQAKTEDAKRHDKEQV.	0	-	0	30	26	3.3246e-22	0	0
C:\Users\KyowonJeong\Downloads\apr23\Eclip_1481_MB_ms2.msalign	424	848	HCD	5732	1183.11	13	4	2616.48	2616.48	683	3211000	-1000	sp|P0A7Q6|RL36_ECOLI	50S ribosomal protein L36 OS=Escherichia coli (strain K12) OX=83333 GN=rpmJ PE=1 SV=1	16	38	K.IVKRDGVIRVICSAEPKHKQRQG.	0	-	0	5	5	0.000106578	0	0
C:\Users\KyowonJeong\Downloads\apr23\Eclip_1481_MB_ms2.msalign	425	849	HCD	5734	1183.77	30	5	2549.38	2549.46	757	35880000	-1000	sp|P60438|RL3_ECOLI	50S ribosomal protein L3 OS=Escherichia coli (strain K12) OX=83333 GN=rplC PE=1 SV=1	136	159	G.NSLSHRVPGSIGQN(Q)[14.0883]TPGKVFKGK.K	1	-	0	12	11	2.85577e-06	0	0
C:\Users\KyowonJeong\Downloads\apr23\Eclip_1481_MB_ms2.msalign	426	850	HCD	5736	1184.55	21	5	2894.55	2894.55	482	5939000	-1000	sp|P07017|MCP2_ECOLI	Methyl-accepting chemotaxis protein II OS=Escherichia coli (strain K12) OX=83333 GN=tar PE=1 SV=2	514	540	F.RLAASPLTNKPQTPSRPASEQPPAQPR.L	0	-	0	12	12	1.5141e-07	0	0
C:\Users\KyowonJeong\Downloads\apr23\Eclip_1481_MB_ms2.msalign	427	851	HCD	5737	1185.16	43	5	2776.32	2776.32	807	41500000	-1000	sp|P11557|DAMX_ECOLI	Cell division protein DamX OS=Escherichia coli (strain K12) OX=83333 GN=damX PE=1 SV=2	1	23	.(MDEF)[15.9947]KPEDELKPDPSDRRTGRSR.Q	1	-	0	12	11	1.26125e-05	0	0
C:\Users\KyowonJeong\Downloads\apr23\Eclip_1481_MB_ms2.msalign	428	854	HCD	5742	1187.2	19	5	2894.55	2894.55	482	5939000	-1000	sp|P07017|MCP2_ECOLI	Methyl-accepting chemotaxis protein II OS=Escherichia coli (strain K12) OX=83333 GN=tar PE=1 SV=2	514	540	F.RLAASPLTNKPQTPSRPASEQPPAQPR.L	0	-	0	11	11	6.86478e-12	0	0
C:\Users\KyowonJeong\Downloads\apr23\Eclip_1481_MB_ms2.msalign	429	856	HCD	5744	1188.43	30	5	2549.39	2549.46	757	35880000	-1000	sp|P60438|RL3_ECOLI	50S ribosomal protein L3 OS=Escherichia coli (strain K12) OX=83333 GN=rplC PE=1 SV=1	136	159	G.NSLSHRVPGSIGQN(Q)[14.0961]TPGKVFKGK.K	1	-	0	13	12	2.6914e-07	0	0
C:\Users\KyowonJeong\Downloads\apr23\Eclip_1481_MB_ms2.msalign	430	857	HCD	5746	1189.08	33	6	5333.49	5334.48	39	55490000	-1000	sp|P69428|TATA_ECOLI	Sec-independent protein translocase protein TatA OS=Escherichia coli (strain K12) OX=83333 GN=tatA PE=1 SV=1	43	89	A.MSDDEPKQDKTSQDADFTAKTIADKQADTNQEQAKTEDAKRHDKEQV.	0	-	0	17	14	5.32692e-13	0	0
C:\Users\KyowonJeong\Downloads\apr23\Eclip_1481_MB_ms2.msalign	431	859	HCD	5749	1190.47	35	5	2570.4	2570.4	956	2984000	-1000	sp|P25728|YGBA_ECOLI	Uncharacterized protein YgbA OS=Escherichia coli (strain K12) OX=83333 GN=ygbA PE=4 SV=1	97	117	L.IDDKRPVPELPEKYRPKKPHE.	0	-	0	10	8	8.92485e-05	0	0
C:\Users\KyowonJeong\Downloads\apr23\Eclip_1481_MB_ms2.msalign	432	860	HCD	5751	1191.12	24	6	5334.48	5334.48	39	55490000	-1000	sp|P69428|TATA_ECOLI	Sec-independent protein translocase protein TatA OS=Escherichia coli (strain K12) OX=83333 GN=tatA PE=1 SV=1	43	89	A.MSDDEPKQDKTSQDADFTAKTIADKQADTNQEQAKTEDAKRHDKEQV.	0	-	0	7	7	2.21292e-05	0	0
C:\Users\KyowonJeong\Downloads\apr23\Eclip_1481_MB_ms2.msalign	433	861	HCD	5753	1191.9	32	5	2549.39	2549.46	757	35880000	-1000	sp|P60438|RL3_ECOLI	50S ribosomal protein L3 OS=Escherichia coli (strain K12) OX=83333 GN=rplC PE=1 SV=1	136	159	G.NSLSHRVPGSIGQN(Q)[14.0961]TPGKVFKGK.K	1	-	0	14	12	4.33821e-07	0	0
C:\Users\KyowonJeong\Downloads\apr23\Eclip_1481_MB_ms2.msalign	434	863	HCD	5755	1193.13	35	5	2570.4	2570.4	956	2984000	-1000	sp|P25728|YGBA_ECOLI	Uncharacterized protein YgbA OS=Escherichia coli (strain K12) OX=83333 GN=ygbA PE=4 SV=1	97	117	L.IDDKRPVPELPEKYRPKKPHE.	0	-	0	13	9	4.12749e-05	0	0
C:\Users\KyowonJeong\Downloads\apr23\Eclip_1481_MB_ms2.msalign	435	864	HCD	5757	1193.78	46	5	2776.32	2776.32	807	41500000	-1000	sp|P11557|DAMX_ECOLI	Cell division protein DamX OS=Escherichia coli (strain K12) OX=83333 GN=damX PE=1 SV=2	1	23	.(M)[15.9947]DEFKPEDELKPDPSDRRTGRSR.Q	1	-	0	14	13	1.20835e-06	0	0
C:\Users\KyowonJeong\Downloads\apr23\Eclip_1481_MB_ms2.msalign	436	865	HCD	5759	1194.56	36	5	2549.38	2549.46	757	35880000	-1000	sp|P60438|RL3_ECOLI	50S ribosomal protein L3 OS=Escherichia coli (strain K12) OX=83333 GN=rplC PE=1 SV=1	136	159	G.NSLSHRVPGSIGQN(Q)[14.0883]TPGKVFKGK.K	1	-	0	13	11	1.44372e-05	0	0
C:\Users\KyowonJeong\Downloads\apr23\Eclip_1481_MB_ms2.msalign	437	868	HCD	5763	1196.44	46	5	2776.32	2776.32	807	41500000	-1000	sp|P11557|DAMX_ECOLI	Cell division protein DamX OS=Escherichia coli (strain K12) OX=83333 GN=damX PE=1 SV=2	1	23	.(M)[15.9947]DEFKPEDELKPDPSDRRTGRSR.Q	1	-	0	13	12	2.71988e-05	0	0
C:\Users\KyowonJeong\Downloads\apr23\Eclip_1481_MB_ms2.msalign	438	869	HCD	5765	1197.21	15	5	2616.48	2616.48	683	3211000	-1000	sp|P0A7Q6|RL36_ECOLI	50S ribosomal protein L36 OS=Escherichia coli (strain K12) OX=83333 GN=rpmJ PE=1 SV=1	16	38	K.IVKRDGVIRVICSAEPKHKQRQG.	0	-	0	7	7	2.28358e-08	0	0
C:\Users\KyowonJeong\Downloads\apr23\Eclip_1481_MB_ms2.msalign	439	871	HCD	5767	1198.44	29	9	5816.61	5816.78	1456	9439000	-1000	sp|P0A705|IF2_ECOLI	Translation initiation factor IF-2 OS=Escherichia coli (strain K12) OX=83333 GN=infB PE=1 SV=1	208	258	R.(RMAEENKWTDNAE)[15.1709]PTEDSSDYHVTTSQHARQAEDESDREVEGGRGRGRNAK.A	1	-	0	8	7	0.247454	0.00483578	0.015331
C:\Users\KyowonJeong\Downloads\apr23\Eclip_1481_MB_ms2.msalign	440	872	HCD	5769	1199.1	30	5	2894.55	2894.55	482	5939000	-1000	sp|P07017|MCP2_ECOLI	Methyl-accepting chemotaxis protein II OS=Escherichia coli (strain K12) OX=83333 GN=tar PE=1 SV=2	514	540	F.RLAASPLTNKPQTPSRPASEQPPAQPR.L	0	-	0	12	12	1.20277e-09	0	0
C:\Users\KyowonJeong\Downloads\apr23\Eclip_1481_MB_ms2.msalign	441	873	HCD	5771	1199.87	14	5	2616.47	2616.48	683	3211000	-1000	sp|P0A7Q6|RL36_ECOLI	50S ribosomal protein L36 OS=Escherichia coli (strain K12) OX=83333 GN=rpmJ PE=1 SV=1	16	38	K.IVKRDGVIRVICSAEPKHKQRQG.	0	-	0	5	5	6.9987e-05	0	0
C:\Users\KyowonJeong\Downloads\apr23\Eclip_1481_MB_ms2.msalign	442	876	HCD	5775	1201.76	23	5	2894.55	2894.55	482	5939000	-1000	sp|P07017|MCP2_ECOLI	Methyl-accepting chemotaxis protein II OS=Escherichia coli (strain K12) OX=83333 GN=tar PE=1 SV=2	514	540	F.RLAASPLTNKPQTPSRPASEQPPAQPR.L	0	-	0	13	13	8.89314e-10	0	0
C:\Users\KyowonJeong\Downloads\apr23\Eclip_1481_MB_ms2.msalign	443	878	HCD	5778	1203.15	48	5	2919.56	2919.56	517	10440000	-1000	sp|P02359|RS7_ECOLI	30S ribosomal protein S7 OS=Escherichia coli (strain K12) OX=83333 GN=rpsG PE=1 SV=3	118	143	A.LRLANELSDAAENKGTAVKKREDVHR.M	0	-	0	28	21	3.65488e-11	0	0
C:\Users\KyowonJeong\Downloads\apr23\Eclip_1481_MB_ms2.msalign	444	879	HCD	5779	1203.76	37	7	5108.77	5108.77	213	620400000	-1000	sp|P68191|SRA_ECOLI	Stationary-phase-induced ribosome-associated protein OS=Escherichia coli (strain K12) OX=83333 GN=sra PE=1 SV=1	1	45	.(MKSNRQARHILGLD)[16.0043]HKISNQRKIVTEGDKSSVVNNPTGRKRPAEK.	1	-	0	8	8	3.52915e-05	0	0
C:\Users\KyowonJeong\Downloads\apr23\Eclip_1481_MB_ms2.msalign	445	880	HCD	5781	1204.42	36	4	2776.33	2776.32	807	41500000	-1000	sp|P11557|DAMX_ECOLI	Cell division protein DamX OS=Escherichia coli (strain K12) OX=83333 GN=damX PE=1 SV=2	1	23	.(MDEF)[15.9925]KPEDELKPDPSDRRTGRSR.Q	1	-	0	11	10	0.000120434	0	0
C:\Users\KyowonJeong\Downloads\apr23\Eclip_1481_MB_ms2.msalign	446	882	HCD	5784	1205.81	25	4	2705.24	2705.24	1303	2003000	-1000	sp|P00888|AROF_ECOLI	Phospho-2-dehydro-3-deoxyheptonate aldolase, Tyr-sensitive OS=Escherichia coli (strain K12) OX=83333 GN=aroF PE=1 SV=1	302	325	M.IESNIHEGNQSSEQPRSEMKYGVS.V	0	-	0	7	7	0.0344689	0.000422833	0.0015361
C:\Users\KyowonJeong\Downloads\apr23\Eclip_1481_MB_ms2.msalign	447	883	HCD	5785	1206.42	35	5	2570.4	2570.4	956	2984000	-1000	sp|P25728|YGBA_ECOLI	Uncharacterized protein YgbA OS=Escherichia coli (strain K12) OX=83333 GN=ygbA PE=4 SV=1	97	117	L.IDDKRPVPELPEKYRPKKPHE.	0	-	0	11	8	0.000443142	0	0
C:\Users\KyowonJeong\Downloads\apr23\Eclip_1481_MB_ms2.msalign	448	884	HCD	5787	1207.08	35	4	2776.32	2776.32	807	41500000	-1000	sp|P11557|DAMX_ECOLI	Cell division protein DamX OS=Escherichia coli (strain K12) OX=83333 GN=damX PE=1 SV=2	1	23	.((M)[Acetyl]DE)[-26.0179]FKPEDELKPDPSDRRTGRSR.Q	1	-	0	11	10	1.67742e-06	0	0
C:\Users\KyowonJeong\Downloads\apr23\Eclip_1481_MB_ms2.msalign	449	885	HCD	5789	1207.86	35	5	2570.4	2570.4	956	2984000	-1000	sp|P25728|YGBA_ECOLI	Uncharacterized protein YgbA OS=Escherichia coli (strain K12) OX=83333 GN=ygbA PE=4 SV=1	97	117	L.IDDKRPVPELPEKYRPKKPHE.	0	-	0	11	7	0.000511335	0	0
C:\Users\KyowonJeong\Downloads\apr23\Eclip_1481_MB_ms2.msalign	450	887	HCD	5791	1209.08	71	9	5092.77	5092.77	28	2135000000	50.8504	sp|P68191|SRA_ECOLI	Stationary-phase-induced ribosome-associated protein OS=Escherichia coli (strain K12) OX=83333 GN=sra PE=1 SV=1	1	45	.MKSNRQARHILGLDHKISNQRKIVTEGDKSSVVNNPTGRKRPAEK.	0	-	0	22	18	2.4818e-13	0	0
C:\Users\KyowonJeong\Downloads\apr23\Eclip_1481_MB_ms2.msalign	451	888	HCD	5793	1209.74	48	5	2919.57	2919.56	517	10440000	-1000	sp|P02359|RS7_ECOLI	30S ribosomal protein S7 OS=Escherichia coli (strain K12) OX=83333 GN=rpsG PE=1 SV=3	118	143	A.LRLANELSDAAENKGTAVKKREDVHR.M	0	-	0	29	21	2.98007e-11	0	0
C:\Users\KyowonJeong\Downloads\apr23\Eclip_1481_MB_ms2.msalign	452	889	HCD	5795	1210.47	53	5	3207.81	3207.81	784	5787000	-1000	sp|P0A7J7|RL11_ECOLI	50S ribosomal protein L11 OS=Escherichia coli (strain K12) OX=83333 GN=rplK PE=1 SV=2	82	112	K.KAAGIKSGSGKPNKDKVGKISRAQLQEIAQT.K	0	-	0	16	11	7.32252e-07	0	0
C:\Users\KyowonJeong\Downloads\apr23\Eclip_1481_MB_ms2.msalign	453	891	HCD	5798	1211.78	33	4	2038	2038	459	257800000	53.2682	sp|P61175|RL22_ECOLI	50S ribosomal protein L22 OS=Escherichia coli (strain K12) OX=83333 GN=rplV PE=1 SV=1	55	73	A.IANAEHNDGADIDDLKVTK.I	0	-	0	16	13	3.14491e-12	0	0
C:\Users\KyowonJeong\Downloads\apr23\Eclip_1481_MB_ms2.msalign	454	892	HCD	5800	1212.39	49	6	5092.77	5092.77	28	2135000000	50.8504	sp|P68191|SRA_ECOLI	Stationary-phase-induced ribosome-associated protein OS=Escherichia coli (strain K12) OX=83333 GN=sra PE=1 SV=1	1	45	.MKSNRQARHILGLDHKISNQRKIVTEGDKSSVVNNPTGRKRPAEK.	0	-	0	14	13	4.855e-10	0	0
C:\Users\KyowonJeong\Downloads\apr23\Eclip_1481_MB_ms2.msalign	455	895	HCD	5804	1214.31	82	8	5092.76	5092.77	28	2135000000	50.8504	sp|P68191|SRA_ECOLI	Stationary-phase-induced ribosome-associated protein OS=Escherichia coli (strain K12) OX=83333 GN=sra PE=1 SV=1	1	45	.MKSNRQARHILGLDHKISNQRKIVTEGDKSSVVNNPTGRKRPAEK.	0	-	0	12	12	1.874e-08	0	0
C:\Users\KyowonJeong\Downloads\apr23\Eclip_1481_MB_ms2.msalign	456	896	HCD	5806	1215.08	49	5	3207.81	3207.81	784	5787000	-1000	sp|P0A7J7|RL11_ECOLI	50S ribosomal protein L11 OS=Escherichia coli (strain K12) OX=83333 GN=rplK PE=1 SV=2	82	112	K.KAAGIKSGSGKPNKDKVGKISRAQLQEIAQT.K	0	-	0	13	9	9.10027e-05	0	0
C:\Users\KyowonJeong\Downloads\apr23\Eclip_1481_MB_ms2.msalign	457	897	HCD	5807	1215.7	48	5	2919.56	2919.56	517	10440000	-1000	sp|P02359|RS7_ECOLI	30S ribosomal protein S7 OS=Escherichia coli (strain K12) OX=83333 GN=rpsG PE=1 SV=3	118	143	A.LRLANELSDAAENKGTAVKKREDVHR.M	0	-	0	22	17	6.23783e-08	0	0
C:\Users\KyowonJeong\Downloads\apr23\Eclip_1481_MB_ms2.msalign	458	898	HCD	5808	1216.31	47	9	5108.77	5108.76	213	620400000	-1000	sp|P68191|SRA_ECOLI	Stationary-phase-induced ribosome-associated protein OS=Escherichia coli (strain K12) OX=83333 GN=sra PE=1 SV=1	1	45	.(MKSNRQARHIL)[15.9909]GLDHKISNQRKIVTEGDKSSVVNNPTGRKRPAEK.	1	-	0	9	9	2.84698e-06	0	0
C:\Users\KyowonJeong\Downloads\apr23\Eclip_1481_MB_ms2.msalign	459	899	HCD	5810	1216.97	82	9	5092.77	5092.77	28	2135000000	50.8504	sp|P68191|SRA_ECOLI	Stationary-phase-induced ribosome-associated protein OS=Escherichia coli (strain K12) OX=83333 GN=sra PE=1 SV=1	1	45	.MKSNRQARHILGLDHKISNQRKIVTEGDKSSVVNNPTGRKRPAEK.	0	-	0	27	21	3.586e-17	0	0
C:\Users\KyowonJeong\Downloads\apr23\Eclip_1481_MB_ms2.msalign	460	900	HCD	5812	1217.7	82	7	5092.77	5092.77	28	2135000000	50.8504	sp|P68191|SRA_ECOLI	Stationary-phase-induced ribosome-associated protein OS=Escherichia coli (strain K12) OX=83333 GN=sra PE=1 SV=1	1	45	.MKSNRQARHILGLDHKISNQRKIVTEGDKSSVVNNPTGRKRPAEK.	0	-	0	29	26	9.3974e-17	0	0
C:\Users\KyowonJeong\Downloads\apr23\Eclip_1481_MB_ms2.msalign	461	901	HCD	5814	1218.39	46	5	2919.56	2919.56	517	10440000	-1000	sp|P02359|RS7_ECOLI	30S ribosomal protein S7 OS=Escherichia coli (strain K12) OX=83333 GN=rpsG PE=1 SV=3	118	143	A.LRLANELSDAAENKGTAVKKREDVHR.M	0	-	0	18	14	8.37449e-07	0	0
C:\Users\KyowonJeong\Downloads\apr23\Eclip_1481_MB_ms2.msalign	462	902	HCD	5816	1219.12	84	9	5092.77	5092.77	28	2135000000	50.8504	sp|P68191|SRA_ECOLI	Stationary-phase-induced ribosome-associated protein OS=Escherichia coli (strain K12) OX=83333 GN=sra PE=1 SV=1	1	45	.MKSNRQARHILGLDHKISNQRKIVTEGDKSSVVNNPTGRKRPAEK.	0	-	0	35	26	1.45868e-20	0	0
C:\Users\KyowonJeong\Downloads\apr23\Eclip_1481_MB_ms2.msalign	463	903	HCD	5817	1219.78	34	4	2051.16	2051.16	1029	3015000	-1000	sp|P0AG59|RS14_ECOLI	30S ribosomal protein S14 OS=Escherichia coli (strain K12) OX=83333 GN=rpsN PE=1 SV=2	44	61	N.AVLKLQTLPRDSSPSRQR.N	0	-	0	7	5	0.240294	0.00483969	0
C:\Users\KyowonJeong\Downloads\apr23\Eclip_1481_MB_ms2.msalign	464	905	HCD	5820	1221.05	31	7	5404.51	5405.52	38	20310000	-1000	sp|P69428|TATA_ECOLI	Sec-independent protein translocase protein TatA OS=Escherichia coli (strain K12) OX=83333 GN=tatA PE=1 SV=1	42	89	K.AMSDDEPKQDKTSQDADFTAKTIADKQADTNQEQAKTEDAKRHDKEQV.	0	-	0	8	7	4.27965e-06	0	0
C:\Users\KyowonJeong\Downloads\apr23\Eclip_1481_MB_ms2.msalign	465	908	HCD	5824	1223.05	34	4	2051.16	2051.16	1029	3015000	-1000	sp|P0AG59|RS14_ECOLI	30S ribosomal protein S14 OS=Escherichia coli (strain K12) OX=83333 GN=rpsN PE=1 SV=2	44	61	N.AVLKLQTLPRDSSPSRQR.N	0	-	0	9	7	0.00614861	0.000222668	0
C:\Users\KyowonJeong\Downloads\apr23\Eclip_1481_MB_ms2.msalign	466	909	HCD	5826	1223.7	84	9	5092.77	5092.77	28	2135000000	50.8504	sp|P68191|SRA_ECOLI	Stationary-phase-induced ribosome-associated protein OS=Escherichia coli (strain K12) OX=83333 GN=sra PE=1 SV=1	1	45	.MKSNRQARHILGLDHKISNQRKIVTEGDKSSVVNNPTGRKRPAEK.	0	-	0	28	21	2.6618e-17	0	0
C:\Users\KyowonJeong\Downloads\apr23\Eclip_1481_MB_ms2.msalign	467	910	HCD	5828	1224.44	68	7	5092.77	5092.77	28	2135000000	50.8504	sp|P68191|SRA_ECOLI	Stationary-phase-induced ribosome-associated protein OS=Escherichia coli (strain K12) OX=83333 GN=sra PE=1 SV=1	1	45	.MKSNRQARHILGLDHKISNQRKIVTEGDKSSVVNNPTGRKRPAEK.	0	-	0	29	25	8.4336e-20	0	0
C:\Users\KyowonJeong\Downloads\apr23\Eclip_1481_MB_ms2.msalign	468	913	HCD	5832	1226.36	85	7	5405.52	5405.52	38	20310000	-1000	sp|P69428|TATA_ECOLI	Sec-independent protein translocase protein TatA OS=Escherichia coli (strain K12) OX=83333 GN=tatA PE=1 SV=1	42	89	K.AMSDDEPKQDKTSQDADFTAKTIADKQADTNQEQAKTEDAKRHDKEQV.	0	-	0	32	27	6.67815e-23	0	0
C:\Users\KyowonJeong\Downloads\apr23\Eclip_1481_MB_ms2.msalign	469	914	HCD	5834	1227.1	85	7	5405.52	5405.52	38	20310000	-1000	sp|P69428|TATA_ECOLI	Sec-independent protein translocase protein TatA OS=Escherichia coli (strain K12) OX=83333 GN=tatA PE=1 SV=1	42	89	K.AMSDDEPKQDKTSQDADFTAKTIADKQADTNQEQAKTEDAKRHDKEQV.	0	-	0	42	33	1.40337e-30	0	0
C:\Users\KyowonJeong\Downloads\apr23\Eclip_1481_MB_ms2.msalign	470	917	HCD	5838	1229.02	34	4	2051.16	2051.16	1029	3015000	-1000	sp|P0AG59|RS14_ECOLI	30S ribosomal protein S14 OS=Escherichia coli (strain K12) OX=83333 GN=rpsN PE=1 SV=2	44	61	N.AVLKLQTLPRDSSPSRQR.N	0	-	0	12	9	0.000237107	0	0
C:\Users\KyowonJeong\Downloads\apr23\Eclip_1481_MB_ms2.msalign	471	918	HCD	5840	1229.76	84	8	5092.76	5092.77	28	2135000000	50.8504	sp|P68191|SRA_ECOLI	Stationary-phase-induced ribosome-associated protein OS=Escherichia coli (strain K12) OX=83333 GN=sra PE=1 SV=1	1	45	.MKSNRQARHILGLDHKISNQRKIVTEGDKSSVVNNPTGRKRPAEK.	0	-	0	32	25	4.9308e-16	0	0
C:\Users\KyowonJeong\Downloads\apr23\Eclip_1481_MB_ms2.msalign	472	919	HCD	5841	1230.41	30	7	5108.77	5108.76	213	620400000	-1000	sp|P68191|SRA_ECOLI	Stationary-phase-induced ribosome-associated protein OS=Escherichia coli (strain K12) OX=83333 GN=sra PE=1 SV=1	1	45	.(MKSNRQARHILGLD)[15.9943]HKISNQRKIVTEGDKSSVVNNPTGRKRPAEK.	1	-	0	12	12	1.61999e-08	0	0
C:\Users\KyowonJeong\Downloads\apr23\Eclip_1481_MB_ms2.msalign	473	921	HCD	5844	1231.67	33	4	2051.16	2051.16	1029	3015000	-1000	sp|P0AG59|RS14_ECOLI	30S ribosomal protein S14 OS=Escherichia coli (strain K12) OX=83333 GN=rpsN PE=1 SV=2	44	61	N.AVLKLQTLPRDSSPSRQR.N	0	-	0	10	6	0.157937	0.00325799	0
C:\Users\KyowonJeong\Downloads\apr23\Eclip_1481_MB_ms2.msalign	474	924	HCD	5848	1233.68	26	4	2210.22	2210.22	497	2137000	-1000	sp|P60624|RL24_ECOLI	50S ribosomal protein L24 OS=Escherichia coli (strain K12) OX=83333 GN=rplX PE=1 SV=2	44	64	K.KHQKPVPALNQPGGIVEKEAA.I	0	-	0	14	13	3.48043e-08	0	0
C:\Users\KyowonJeong\Downloads\apr23\Eclip_1481_MB_ms2.msalign	475	925	HCD	5850	1234.34	52	6	3154.68	3154.67	640	53280000	-1000	sp|P0AGK8|ISCR_ECOLI	HTH-type transcriptional regulator IscR OS=Escherichia coli (strain K12) OX=83333 GN=iscR PE=1 SV=1	135	162	E.VLDVSGRQHTHDAPRTRTQDAIDVKLRA.	0	-	0	17	13	5.41416e-09	0	0
C:\Users\KyowonJeong\Downloads\apr23\Eclip_1481_MB_ms2.msalign	476	926	HCD	5852	1235.07	68	8	5092.76	5092.77	28	2135000000	50.8504	sp|P68191|SRA_ECOLI	Stationary-phase-induced ribosome-associated protein OS=Escherichia coli (strain K12) OX=83333 GN=sra PE=1 SV=1	1	45	.MKSNRQARHILGLDHKISNQRKIVTEGDKSSVVNNPTGRKRPAEK.	0	-	0	22	18	3.4382e-12	0	0
C:\Users\KyowonJeong\Downloads\apr23\Eclip_1481_MB_ms2.msalign	477	927	HCD	5853	1235.71	47	5	2823.51	2823.51	587	9959000	-1000	sp|P07017|MCP2_ECOLI	Methyl-accepting chemotaxis protein II OS=Escherichia coli (strain K12) OX=83333 GN=tar PE=1 SV=2	517	542	A.ASPLTNKPQTPSRPASEQPPAQPRLR.I	0	-	0	19	13	6.75647e-10	0	0
C:\Users\KyowonJeong\Downloads\apr23\Eclip_1481_MB_ms2.msalign	478	929	HCD	5856	1236.98	13	4	2210.22	2210.22	497	2137000	-1000	sp|P60624|RL24_ECOLI	50S ribosomal protein L24 OS=Escherichia coli (strain K12) OX=83333 GN=rplX PE=1 SV=2	44	64	K.KHQKPVPALNQPGGIVEKEAA.I	0	-	0	7	7	6.19448e-06	0	0
C:\Users\KyowonJeong\Downloads\apr23\Eclip_1481_MB_ms2.msalign	479	933	HCD	5862	1239.64	70	8	5091.76	5092.77	28	2135000000	50.8504	sp|P68191|SRA_ECOLI	Stationary-phase-induced ribosome-associated protein OS=Escherichia coli (strain K12) OX=83333 GN=sra PE=1 SV=1	1	45	.MKSNRQARHILGLDHKISNQRKIVTEGDKSSVVNNPTGRKRPAEK.	0	-	0	26	21	6.561e-21	0	0
C:\Users\KyowonJeong\Downloads\apr23\Eclip_1481_MB_ms2.msalign	480	934	HCD	5864	1240.37	84	9	5092.77	5092.77	28	2135000000	50.8504	sp|P68191|SRA_ECOLI	Stationary-phase-induced ribosome-associated protein OS=Escherichia coli (strain K12) OX=83333 GN=sra PE=1 SV=1	1	45	.MKSNRQARHILGLDHKISNQRKIVTEGDKSSVVNNPTGRKRPAEK.	0	-	0	20	17	2.0246e-10	0	0
C:\Users\KyowonJeong\Downloads\apr23\Eclip_1481_MB_ms2.msalign	481	937	HCD	5868	1242.3	52	5	3154.67	3154.67	640	53280000	-1000	sp|P0AGK8|ISCR_ECOLI	HTH-type transcriptional regulator IscR OS=Escherichia coli (strain K12) OX=83333 GN=iscR PE=1 SV=1	135	162	E.VLDVSGRQHTHDAPRTRTQDAIDVKLRA.	0	-	0	13	12	1.77602e-07	0	0
C:\Users\KyowonJeong\Downloads\apr23\Eclip_1481_MB_ms2.msalign	482	938	HCD	5870	1243.03	72	8	4347.43	4347.43	321	8903000	-1000	sp|P60422|RL2_ECOLI	50S ribosomal protein L2 OS=Escherichia coli (strain K12) OX=83333 GN=rplB PE=1 SV=2	14	52	R.RHVVKVVNPELHKGKPFAPLLEKNSKSGGRNNNGRITTR.H	0	-	0	39	25	8.78676e-15	0	0
C:\Users\KyowonJeong\Downloads\apr23\Eclip_1481_MB_ms2.msalign	483	941	HCD	5874	1244.95	50	6	3052.74	3052.73	603	447800000	54.8504	sp|P68919|RL25_ECOLI	50S ribosomal protein L25 OS=Escherichia coli (strain K12) OX=83333 GN=rplY PE=1 SV=1	63	88	T.IVVDGKEIKVKAQDVQRHPYKPKLQH.I	0	-	0	21	15	1.27321e-09	0	0
C:\Users\KyowonJeong\Downloads\apr23\Eclip_1481_MB_ms2.msalign	484	942	HCD	5876	1245.27	83	8	5092.76	5092.77	28	2135000000	50.8504	sp|P68191|SRA_ECOLI	Stationary-phase-induced ribosome-associated protein OS=Escherichia coli (strain K12) OX=83333 GN=sra PE=1 SV=1	1	45	.MKSNRQARHILGLDHKISNQRKIVTEGDKSSVVNNPTGRKRPAEK.	0	-	0	35	25	5.1042e-17	0	0
C:\Users\KyowonJeong\Downloads\apr23\Eclip_1481_MB_ms2.msalign	485	943	HCD	5877	1245.91	51	5	3154.67	3154.67	640	53280000	-1000	sp|P0AGK8|ISCR_ECOLI	HTH-type transcriptional regulator IscR OS=Escherichia coli (strain K12) OX=83333 GN=iscR PE=1 SV=1	135	162	E.VLDVSGRQHTHDAPRTRTQDAIDVKLRA.	0	-	0	9	9	4.96618e-05	0	0
C:\Users\KyowonJeong\Downloads\apr23\Eclip_1481_MB_ms2.msalign	486	949	HCD	5886	1249.84	71	8	4346.42	4347.43	321	5190000	-1000	sp|P60422|RL2_ECOLI	50S ribosomal protein L2 OS=Escherichia coli (strain K12) OX=83333 GN=rplB PE=1 SV=2	14	52	R.RHVVKVVNPELHKGKPFAPLLEKNSKSGGRNNNGRITTR.H	0	-	0	28	22	8.18969e-16	0	0
C:\Users\KyowonJeong\Downloads\apr23\Eclip_1481_MB_ms2.msalign	487	950	HCD	5888	1250.57	47	6	5092.77	5092.77	28	2135000000	50.8504	sp|P68191|SRA_ECOLI	Stationary-phase-induced ribosome-associated protein OS=Escherichia coli (strain K12) OX=83333 GN=sra PE=1 SV=1	1	45	.MKSNRQARHILGLDHKISNQRKIVTEGDKSSVVNNPTGRKRPAEK.	0	-	0	24	19	5.8256e-14	0	0
C:\Users\KyowonJeong\Downloads\apr23\Eclip_1481_MB_ms2.msalign	488	951	HCD	5889	1251.22	51	6	3067.71	3067.8	1042	2532000	-1000	sp|P77529|TCYP_ECOLI	L-cystine transporter TcyP OS=Escherichia coli (strain K12) OX=83333 GN=tcyP PE=1 SV=1	436	463	T.(AGTLTSQWLKQTDKAI)[-24.7068]LDSEDDAELAHH.	1	-	0	10	9	0.000302534	0	0
C:\Users\KyowonJeong\Downloads\apr23\Eclip_1481_MB_ms2.msalign	489	953	HCD	5892	1252.49	44	4	2649.45	2649.46	557	177200000	55.4765	sp|P0ADV1|LPTA_ECOLI	Lipopolysaccharide export system protein LptA OS=Escherichia coli (strain K12) OX=83333 GN=lptA PE=1 SV=1	159	182	K.RVTTVLVPSQLQDKNNKGQTPAQK.K	0	-	0	22	17	1.55594e-10	0	0
C:\Users\KyowonJeong\Downloads\apr23\Eclip_1481_MB_ms2.msalign	490	954	HCD	5894	1253.23	84	8	5092.76	5092.77	28	2135000000	50.8504	sp|P68191|SRA_ECOLI	Stationary-phase-induced ribosome-associated protein OS=Escherichia coli (strain K12) OX=83333 GN=sra PE=1 SV=1	1	45	.MKSNRQARHILGLDHKISNQRKIVTEGDKSSVVNNPTGRKRPAEK.	0	-	0	36	27	8.8796e-18	0	0
C:\Users\KyowonJeong\Downloads\apr23\Eclip_1481_MB_ms2.msalign	491	955	HCD	5895	1253.88	50	6	3052.74	3052.73	603	447800000	54.8504	sp|P68919|RL25_ECOLI	50S ribosomal protein L25 OS=Escherichia coli (strain K12) OX=83333 GN=rplY PE=1 SV=1	63	88	T.IVVDGKEIKVKAQDVQRHPYKPKLQH.I	0	-	0	21	14	1.66148e-09	0	0
C:\Users\KyowonJeong\Downloads\apr23\Eclip_1481_MB_ms2.msalign	492	957	HCD	5898	1254.76	48	6	3154.68	3154.67	640	53280000	-1000	sp|P0AGK8|ISCR_ECOLI	HTH-type transcriptional regulator IscR OS=Escherichia coli (strain K12) OX=83333 GN=iscR PE=1 SV=1	135	162	E.VLDVSGRQHTHDAPRTRTQDAIDVKLRA.	0	-	0	6	5	0.013873	0.000217108	0
C:\Users\KyowonJeong\Downloads\apr23\Eclip_1481_MB_ms2.msalign	493	958	HCD	5900	1255.49	46	5	2791.51	2791.51	1200	4746000	-1000	sp|P68679|RS21_ECOLI	30S ribosomal protein S21 OS=Escherichia coli (strain K12) OX=83333 GN=rpsU PE=1 SV=2	24	46	C.EKAGVLAEVRRREFYEKPTTERK.R	0	-	0	10	8	0.00702939	0.000221729	0.000833333
C:\Users\KyowonJeong\Downloads\apr23\Eclip_1481_MB_ms2.msalign	494	959	HCD	5901	1256.14	78	8	5091.76	5092.77	28	2135000000	50.8504	sp|P68191|SRA_ECOLI	Stationary-phase-induced ribosome-associated protein OS=Escherichia coli (strain K12) OX=83333 GN=sra PE=1 SV=1	1	45	.MKSNRQARHILGLDHKISNQRKIVTEGDKSSVVNNPTGRKRPAEK.	0	-	0	34	24	8.435e-27	0	0
C:\Users\KyowonJeong\Downloads\apr23\Eclip_1481_MB_ms2.msalign	495	961	HCD	5904	1257.41	67	8	4347.43	4347.43	321	8903000	-1000	sp|P60422|RL2_ECOLI	50S ribosomal protein L2 OS=Escherichia coli (strain K12) OX=83333 GN=rplB PE=1 SV=2	14	52	R.RHVVKVVNPELHKGKPFAPLLEKNSKSGGRNNNGRITTR.H	0	-	0	28	19	5.94727e-12	0	0
C:\Users\KyowonJeong\Downloads\apr23\Eclip_1481_MB_ms2.msalign	496	962	HCD	5906	1258.19	26	4	3156.48	3156.48	1123	4418000	-1000	sp|P76170|YNFB_ECOLI	UPF0482 protein YnfB OS=Escherichia coli (strain K12) OX=83333 GN=ynfB PE=1 SV=1	35	61	V.IESGDSAQSRQHAAMEKEQWNDTRNLR.Q	0	-	0	9	8	0.00160821	0	0
C:\Users\KyowonJeong\Downloads\apr23\Eclip_1481_MB_ms2.msalign	497	963	HCD	5907	1258.8	36	4	2533.19	2533.19	1150	2196000	-1000	sp|P11557|DAMX_ECOLI	Cell division protein DamX OS=Escherichia coli (strain K12) OX=83333 GN=damX PE=1 SV=2	1	21	.(MDEF)[15.9944]KPEDELKPDPSDRRTGR.S	1	-	0	8	8	0.00273996	0	0
C:\Users\KyowonJeong\Downloads\apr23\Eclip_1481_MB_ms2.msalign	498	965	HCD	5910	1260.07	65	7	5092.77	5092.77	28	2135000000	50.8504	sp|P68191|SRA_ECOLI	Stationary-phase-induced ribosome-associated protein OS=Escherichia coli (strain K12) OX=83333 GN=sra PE=1 SV=1	1	45	.MKSNRQARHILGLDHKISNQRKIVTEGDKSSVVNNPTGRKRPAEK.	0	-	0	21	19	1.78008e-12	0	0
C:\Users\KyowonJeong\Downloads\apr23\Eclip_1481_MB_ms2.msalign	499	966	HCD	5912	1260.81	18	4	3156.48	3156.48	1123	4418000	-1000	sp|P76170|YNFB_ECOLI	UPF0482 protein YnfB OS=Escherichia coli (strain K12) OX=83333 GN=ynfB PE=1 SV=1	35	61	V.IESGDSAQSRQHAAMEKEQWNDTRNLR.Q	0	-	0	6	6	0.00142575	0	0
C:\Users\KyowonJeong\Downloads\apr23\Eclip_1481_MB_ms2.msalign	500	967	HCD	5913	1261.46	77	8	5092.76	5092.77	28	2135000000	50.8504	sp|P68191|SRA_ECOLI	Stationary-phase-induced ribosome-associated protein OS=Escherichia coli (strain K12) OX=83333 GN=sra PE=1 SV=1	1	45	.MKSNRQARHILGLDHKISNQRKIVTEGDKSSVVNNPTGRKRPAEK.	0	-	0	23	18	5.1306e-14	0	0
C:\Users\KyowonJeong\Downloads\apr23\Eclip_1481_MB_ms2.msalign	501	969	HCD	5916	1262.73	69	8	4339.31	4339.44	577	4477000	-1000	sp|P60422|RL2_ECOLI	50S ribosomal protein L2 OS=Escherichia coli (strain K12) OX=83333 GN=rplB PE=1 SV=2	14	52	R.RHVVK(VV)[-7.9903]NPELHKGKPFAPLLEKNSKSGGRNNNGRITTR.H	1	-	0	22	16	4.32298e-10	0	0
C:\Users\KyowonJeong\Downloads\apr23\Eclip_1481_MB_ms2.msalign	502	970	HCD	5918	1263.46	79	8	4763.61	4764.6	243	11610000	-1000	sp|P0A8H6|YIHI_ECOLI	Der GTPase-activating protein YihI OS=Escherichia coli (strain K12) OX=83333 GN=yihI PE=1 SV=1	36	82	K.KRRGHAPGSRAAGGNTTSGSKGQNAPKDPRIGSKTPIPLGVTEKVTK.Q	0	-	0	27	21	6.02326e-18	0	0
C:\Users\KyowonJeong\Downloads\apr23\Eclip_1481_MB_ms2.msalign	503	973	HCD	5922	1265.38	42	4	2533.19	2533.19	1150	2196000	-1000	sp|P11557|DAMX_ECOLI	Cell division protein DamX OS=Escherichia coli (strain K12) OX=83333 GN=damX PE=1 SV=2	1	21	.((M)[Acetyl]DEF)[-26.0162]KPEDELKPDPSDRRTGR.S	1	-	0	9	8	0.00773556	0.000220799	0
C:\Users\KyowonJeong\Downloads\apr23\Eclip_1481_MB_ms2.msalign	504	974	HCD	5924	1266.12	57	8	5716.66	5716.65	531	10450000	-1000	sp|P69428|TATA_ECOLI	Sec-independent protein translocase protein TatA OS=Escherichia coli (strain K12) OX=83333 GN=tatA PE=1 SV=1	40	89	F.(KK)[54.9381]AMSDDEPKQDKTSQDADFTAKTIADKQADTNQEQAKTEDAKRHDKEQV.	1	-	0	18	17	5.98829e-11	0	0
C:\Users\KyowonJeong\Downloads\apr23\Eclip_1481_MB_ms2.msalign	505	975	HCD	5925	1266.77	96	9	5800.62	5801.61	298	23560000	-1000	sp|P0A705|IF2_ECOLI	Translation initiation factor IF-2 OS=Escherichia coli (strain K12) OX=83333 GN=infB PE=1 SV=1	208	258	R.RMAEENKWTDNAEPTEDSSDYHVTTSQHARQAEDESDREVEGGRGRGRNAK.A	0	-	0	35	22	1.59875e-15	0	0
C:\Users\KyowonJeong\Downloads\apr23\Eclip_1481_MB_ms2.msalign	506	978	HCD	5930	1268.77	90	8	5801.62	5801.61	298	23560000	-1000	sp|P0A705|IF2_ECOLI	Translation initiation factor IF-2 OS=Escherichia coli (strain K12) OX=83333 GN=infB PE=1 SV=1	208	258	R.RMAEENKWTDNAEPTEDSSDYHVTTSQHARQAEDESDREVEGGRGRGRNAK.A	0	-	0	29	23	2.7075e-16	0	0
C:\Users\KyowonJeong\Downloads\apr23\Eclip_1481_MB_ms2.msalign	507	979	HCD	5931	1269.41	66	6	4390.45	4390.58	985	757400	-1000	sp|P0A7N4|RL32_ECOLI	50S ribosomal protein L32 OS=Escherichia coli (strain K12) OX=83333 GN=rpmF PE=1 SV=2	18	57	R.(SHDALTAV)[-26.7597]TSLSVDKTSGEKHLRHHITADGYYRGRKVIAK.	1	-	0	14	11	7.12756e-05	0	0
C:\Users\KyowonJeong\Downloads\apr23\Eclip_1481_MB_ms2.msalign	508	983	HCD	5937	1272.05	106	8	6364.37	6364.44	325	14020000	-1000	sp|P0A7N4|RL32_ECOLI	50S ribosomal protein L32 OS=Escherichia coli (strain K12) OX=83333 GN=rpmF PE=1 SV=2	2	57	M.A(V)[53.0479]QQNKPTRSKRGMRRSHDALTAVTSLSVDKTSGEKHLRHHITADGYYRGRKVIAK.	1	-	0	34	23	1.24081e-15	0	0
C:\Users\KyowonJeong\Downloads\apr23\Eclip_1481_MB_ms2.msalign	509	984	HCD	5938	1272.66	91	8	5479.13	5479.29	934	7173000	-1000	sp|P07017|MCP2_ECOLI	Methyl-accepting chemotaxis protein II OS=Escherichia coli (strain K12) OX=83333 GN=tar PE=1 SV=2	488	540	S.LVQESAAAAAALEEQASRLTQAVSA(FRL)[-28.5973]AASPLTNKPQTPSRPASEQPPAQPR.L	1	-	0	17	15	2.32599e-05	0	0
C:\Users\KyowonJeong\Downloads\apr23\Eclip_1481_MB_ms2.msalign	510	985	HCD	5940	1273.32	92	10	5572.11	5571.11	423	27440000	-1000	sp|P60422|RL2_ECOLI	50S ribosomal protein L2 OS=Escherichia coli (strain K12) OX=83333 GN=rplB PE=1 SV=2	2	52	M.AVVKCKPTSPGRRHVVKVVNPELHKGKPFAPLLEKNSKSGGRNNNGRITTR.H	0	-	0	23	17	4.35414e-13	0	0
C:\Users\KyowonJeong\Downloads\apr23\Eclip_1481_MB_ms2.msalign	511	986	HCD	5942	1274.04	105	12	6313.38	6313.41	111	6327000000	52.887	sp|P0A7N4|RL32_ECOLI	50S ribosomal protein L32 OS=Escherichia coli (strain K12) OX=83333 GN=rpmF PE=1 SV=2	1	57	.(M)[Acetyl](AVQQNKPTRSKRGMRRSHDALTAV)[-171.0287]TSLSVDKTSGEKHLRHHITADGYYRGRKVIAK.	1	-	0	23	14	5.70626e-07	0	0
C:\Users\KyowonJeong\Downloads\apr23\Eclip_1481_MB_ms2.msalign	512	987	HCD	5943	1274.34	106	10	6412.37	6412.44	752	5063000	-1000	sp|P0A7N4|RL32_ECOLI	50S ribosomal protein L32 OS=Escherichia coli (strain K12) OX=83333 GN=rpmF PE=1 SV=2	2	57	M.AVQQNK(PTRS)[101.0536]KRGMRRSHDALTAVTSLSVDKTSGEKHLRHHITADGYYRGRKVIAK.	1	-	0	18	14	2.34879e-07	0	0
C:\Users\KyowonJeong\Downloads\apr23\Eclip_1481_MB_ms2.msalign	513	988	HCD	5944	1274.98	104	10	6584.52	6584.5	601	7543000	-1000	sp|P0A7N4|RL32_ECOLI	50S ribosomal protein L32 OS=Escherichia coli (strain K12) OX=83333 GN=rpmF PE=1 SV=2	2	57	M.AVQQNKPTRSKRGMRRSHDALTA(V)[273.1133]TSLSVDKTSGEKHLRHHITADGYYRGRKVIAK.	1	-	0	30	17	1.153e-09	0	0
C:\Users\KyowonJeong\Downloads\apr23\Eclip_1481_MB_ms2.msalign	514	990	HCD	5948	1276.36	72	8	4375.42	4375.43	742	41730000	-1000	sp|P0A7Q6|RL36_ECOLI	50S ribosomal protein L36 OS=Escherichia coli (strain K12) OX=83333 GN=rpmJ PE=1 SV=1	1	38	.(MKVRASVKKLCRNCK)[13.9787]IVKRDGVIRVICSAEPKHKQRQG.	1	-	0	15	13	1.78836e-07	0	0
C:\Users\KyowonJeong\Downloads\apr23\Eclip_1481_MB_ms2.msalign	515	991	HCD	5949	1277	97	10	6408.35	6408.54	873	32420000	-1000	sp|P0A7N4|RL32_ECOLI	50S ribosomal protein L32 OS=Escherichia coli (strain K12) OX=83333 GN=rpmF PE=1 SV=2	1	57	.(M)[-33.8924]AVQQNKPTRSKRGMRRSHDALTAVTSLSVDKTSGEKHLRHHITADGYYRGRKVIAK.	1	-	0	18	13	5.57158e-06	0	0
C:\Users\KyowonJeong\Downloads\apr23\Eclip_1481_MB_ms2.msalign	516	992	HCD	5950	1277.61	47	5	2848.6	2848.59	543	8496000	-1000	sp|P0A7N9|RL33_ECOLI	50S ribosomal protein L33 OS=Escherichia coli (strain K12) OX=83333 GN=rpmG PE=1 SV=2	1	27	.(MA)[-117.0254]KGIREKIKLVSSAGTGHFYTTTKNK.R	1	-	0	24	18	9.79347e-11	0	0
C:\Users\KyowonJeong\Downloads\apr23\Eclip_1481_MB_ms2.msalign	517	993	HCD	5952	1278.27	52	5	3909.13	3909.13	750	50630000	-1000	sp|P0A7S3|RS12_ECOLI	30S ribosomal protein S12 OS=Escherichia coli (strain K12) OX=83333 GN=rpsL PE=1 SV=2	15	50	R.KVAKSNVPALE(ACPQKRGVCTRVYTTT)[-2.0091]PKKPNSALR.K	1	-	0	16	13	0.0016198	0	0
C:\Users\KyowonJeong\Downloads\apr23\Eclip_1481_MB_ms2.msalign	518	994	HCD	5954	1279	65	6	3909.12	3909.13	750	50630000	-1000	sp|P0A7S3|RS12_ECOLI	30S ribosomal protein S12 OS=Escherichia coli (strain K12) OX=83333 GN=rpsL PE=1 SV=2	15	50	R.KVAKSNVPA(L)[-2.0053]EACPQKRGVCTRVYTTTPKKPNSALR.K	1	-	0	21	18	2.31007e-07	0	0
C:\Users\KyowonJeong\Downloads\apr23\Eclip_1481_MB_ms2.msalign	519	995	HCD	5955	1279.41	98	9	6311.41	6311.39	111	6327000000	52.887	sp|P0A7N4|RL32_ECOLI	50S ribosomal protein L32 OS=Escherichia coli (strain K12) OX=83333 GN=rpmF PE=1 SV=2	2	57	M.AVQQNKPTRSKRGMRRSHDALTAVTSLSVDKTSGEKHLRHHITADGYYRGRKVIAK.	0	-	0	50	34	1.74312e-20	0	0
C:\Users\KyowonJeong\Downloads\apr23\Eclip_1481_MB_ms2.msalign	520	996	HCD	5956	1279.96	105	12	6312.4	6312.59	1050	6327000000	52.887	sp|P07017|MCP2_ECOLI	Methyl-accepting chemotaxis protein II OS=Escherichia coli (strain K12) OX=83333 GN=tar PE=1 SV=2	483	542	T.(QQNASLVQESAAAAAALEEQASRLTQAVSAFRLAAS)[7.2865]PLTNKPQTPSRPASEQPPAQPRLR.I	1	-	0	25	15	0.000371919	0	0
C:\Users\KyowonJeong\Downloads\apr23\Eclip_1481_MB_ms2.msalign	521	997	HCD	5958	1280.62	67	6	4391.42	4391.45	780	4526000	-1000	sp|P0A7Q6|RL36_ECOLI	50S ribosomal protein L36 OS=Escherichia coli (strain K12) OX=83333 GN=rpmJ PE=1 SV=1	1	38	.(MKVRA)[30.0025]SVKKLCRNCKIVKRDGVIRVICSAEPKHKQRQG.	1	-	0	9	9	4.9927e-06	0	0
C:\Users\KyowonJeong\Downloads\apr23\Eclip_1481_MB_ms2.msalign	522	998	HCD	5960	1281.34	72	6	4359.44	4359.44	317	199800000	57.792	sp|P0A7Q6|RL36_ECOLI	50S ribosomal protein L36 OS=Escherichia coli (strain K12) OX=83333 GN=rpmJ PE=1 SV=1	1	38	.MKVR(ASV)[-2.0125]KKLCRNCKIVKRDGVIRVICSAEPKHKQRQG.	1	-	0	28	25	7.49088e-16	0	0
C:\Users\KyowonJeong\Downloads\apr23\Eclip_1481_MB_ms2.msalign	523	999	HCD	5961	1281.66	72	7	4377.44	4377.44	264	226900000	-1000	sp|P0A7Q6|RL36_ECOLI	50S ribosomal protein L36 OS=Escherichia coli (strain K12) OX=83333 GN=rpmJ PE=1 SV=1	1	38	.(MK)[15.9949]VRASVKKLCRNCKIVKRDGVIRVICSAEPKHKQRQG.	1	-	0	26	22	2.443e-17	0	0
C:\Users\KyowonJeong\Downloads\apr23\Eclip_1481_MB_ms2.msalign	524	1000	HCD	5962	1282.32	101	11	6327.38	6327.39	233	1537000000	54.5596	sp|P0A7N4|RL32_ECOLI	50S ribosomal protein L32 OS=Escherichia coli (strain K12) OX=83333 GN=rpmF PE=1 SV=2	2	57	M.AV(QQNKPTRSKRGMRRSHDALT)[15.9954]AVTSLSVDKTSGEKHLRHHITADGYYRGRKVIAK.	1	-	0	29	18	2.66106e-10	0	0
C:\Users\KyowonJeong\Downloads\apr23\Eclip_1481_MB_ms2.msalign	525	1001	HCD	5964	1282.97	72	8	4324.32	4324.32	656	50180000	-1000	sp|P02413|RL15_ECOLI	50S ribosomal protein L15 OS=Escherichia coli (strain K12) OX=83333 GN=rplO PE=1 SV=1	18	59	K.RLGRGIGSGLGKTGGRGHKGQKSRSGGGVRRGFEGGQMPLYR.R	0	-	0	18	15	1.12025e-08	0	0
C:\Users\KyowonJeong\Downloads\apr23\Eclip_1481_MB_ms2.msalign	526	1003	HCD	5967	1284.34	47	5	2848.51	2848.5	579	468400000	54.7505	sp|P0A790|PAND_ECOLI	Aspartate 1-decarboxylase OS=Escherichia coli (strain K12) OX=83333 GN=panD PE=1 SV=1	1	24	.MIR(T)[15.9999]MLQGKLHRVKVTHADLHYEG.S	1	-	0	18	15	4.07248e-05	0	0
C:\Users\KyowonJeong\Downloads\apr23\Eclip_1481_MB_ms2.msalign	527	1004	HCD	5968	1284.63	33	4	3171.54	3171.54	997	205800	-1000	sp|P0AGK8|ISCR_ECOLI	HTH-type transcriptional regulator IscR OS=Escherichia coli (strain K12) OX=83333 GN=iscR PE=1 SV=1	131	162	V.NNQEVLDVSGRQHTHD(APRTRTQDAIDVKL)[-468.3203]RA.	1	-	0	9	9	0.000102603	0	0
C:\Users\KyowonJeong\Downloads\apr23\Eclip_1481_MB_ms2.msalign	528	1005	HCD	5970	1285.28	52	6	3137.66	3137.65	1183	46970000	-1000	sp|P68679|RS21_ECOLI	30S ribosomal protein S21 OS=Escherichia coli (strain K12) OX=83333 GN=rpsU PE=1 SV=2	21	46	K.RSCEKAGVLAEVRRREFYEKPTTERK.R	0	-	0	9	9	0.0220233	0.000427991	0
C:\Users\KyowonJeong\Downloads\apr23\Eclip_1481_MB_ms2.msalign	529	1006	HCD	5972	1286.01	72	7	4331.2	4331.19	739	1846000	-1000	sp|P60422|RL2_ECOLI	50S ribosomal protein L2 OS=Escherichia coli (strain K12) OX=83333 GN=rplB PE=1 SV=2	215	255	R.GVRPTVRGTA(MN)[15.9870]PVDHPHGGGEGRNFGKHPVTPWGVQTKGK.K	1	-	0	25	20	1.75321e-07	0	0
C:\Users\KyowonJeong\Downloads\apr23\Eclip_1481_MB_ms2.msalign	530	1008	HCD	5974	1287.28	44	6	4408.44	4408.57	1133	7287000	-1000	sp|P0A7Q6|RL36_ECOLI	50S ribosomal protein L36 OS=Escherichia coli (strain K12) OX=83333 GN=rpmJ PE=1 SV=1	1	38	.(MKVRASVKKLC)[47.1169]RNCKIVKRDGVIRVICSAEPKHKQRQG.	1	-	0	6	6	0.0017453	0	0
C:\Users\KyowonJeong\Downloads\apr23\Eclip_1481_MB_ms2.msalign	531	1010	HCD	5978	1288.66	50	4	3051.6	3051.59	403	14300000	-1000	sp|P0AEM4|FLGM_ECOLI	Negative regulator of flagellin synthesis OS=Escherichia coli (strain K12) OX=83333 GN=flgM PE=1 SV=1	2	29	M.SIDRTSPLKPVSTVQPRETTDAPVTNSR.A	0	-	0	24	21	1.57206e-13	0	0
C:\Users\KyowonJeong\Downloads\apr23\Eclip_1481_MB_ms2.msalign	532	1011	HCD	5979	1289.32	61	5	3677.8	3677.8	672	4198000	-1000	sp|P0AGK8|ISCR_ECOLI	HTH-type transcriptional regulator IscR OS=Escherichia coli (strain K12) OX=83333 GN=iscR PE=1 SV=1	131	162	V.NNQE(VL)[37.9452]DVSGRQHTHDAPRTRTQDAIDVKLRA.	1	-	0	14	14	1.68511e-08	0	0
C:\Users\KyowonJeong\Downloads\apr23\Eclip_1481_MB_ms2.msalign	533	1013	HCD	5982	1290.59	72	8	4324.32	4324.32	656	50180000	-1000	sp|P02413|RL15_ECOLI	50S ribosomal protein L15 OS=Escherichia coli (strain K12) OX=83333 GN=rplO PE=1 SV=1	18	59	K.RLGRGIGSGLGKTGGRGHKGQKSRSGGGVRRGFEGGQMPLYR.R	0	-	0	8	7	0.0387941	0.000421852	0
C:\Users\KyowonJeong\Downloads\apr23\Eclip_1481_MB_ms2.msalign	534	1014	HCD	5984	1291.31	36	5	3524.82	3525.81	861	739900	-1000	sp|P0AGK8|ISCR_ECOLI	HTH-type transcriptional regulator IscR OS=Escherichia coli (strain K12) OX=83333 GN=iscR PE=1 SV=1	132	162	N.NQEVLDVSGRQHTHDAPRTRTQDAIDVKLRA.	0	-	0	8	8	4.54532e-06	0	0
C:\Users\KyowonJeong\Downloads\apr23\Eclip_1481_MB_ms2.msalign	535	1015	HCD	5985	1292.06	60	7	3639.86	3639.86	496	845700000	50.1003	sp|P0AGK8|ISCR_ECOLI	HTH-type transcriptional regulator IscR OS=Escherichia coli (strain K12) OX=83333 GN=iscR PE=1 SV=1	131	162	V.NNQEVLDVSGRQHTHDAPRTRTQDAIDVKLRA.	0	-	0	19	13	3.31656e-08	0	0
C:\Users\KyowonJeong\Downloads\apr23\Eclip_1481_MB_ms2.msalign	536	1016	HCD	5986	1292.25	55	6	3320.64	3320.64	318	98750000	-1000	sp|P60422|RL2_ECOLI	50S ribosomal protein L2 OS=Escherichia coli (strain K12) OX=83333 GN=rplB PE=1 SV=2	225	255	A.MNPVDHPHGGGEGRNFGKHPVTPWGVQTKGK.K	0	-	0	23	16	1.15654e-12	0	0
C:\Users\KyowonJeong\Downloads\apr23\Eclip_1481_MB_ms2.msalign	537	1017	HCD	5988	1292.92	51	8	4377.45	4377.45	264	226900000	-1000	sp|P0A7Q6|RL36_ECOLI	50S ribosomal protein L36 OS=Escherichia coli (strain K12) OX=83333 GN=rpmJ PE=1 SV=1	1	38	.(MK)[15.9953]VRASVKKLCRNCKIVKRDGVIRVICSAEPKHKQRQG.	1	-	0	10	9	1.89056e-07	0	0
C:\Users\KyowonJeong\Downloads\apr23\Eclip_1481_MB_ms2.msalign	538	1018	HCD	5990	1293.75	49	4	2987.42	2987.42	624	5486000	-1000	sp|P69428|TATA_ECOLI	Sec-independent protein translocase protein TatA OS=Escherichia coli (strain K12) OX=83333 GN=tatA PE=1 SV=1	35	61	A.SIKGFKKAMSDDEPKQDKTSQDADFTA.K	0	-	0	17	12	2.78004e-09	0	0
C:\Users\KyowonJeong\Downloads\apr23\Eclip_1481_MB_ms2.msalign	539	1019	HCD	5991	1294.39	50	6	3336.64	3336.74	1169	39560000	-1000	sp|P60422|RL2_ECOLI	50S ribosomal protein L2 OS=Escherichia coli (strain K12) OX=83333 GN=rplB PE=1 SV=2	225	255	A.(MN)[16.0979]PVDHPHGGGEGRNFGKHPVTPWGVQTKGK.K	1	-	0	12	10	0.00351473	0	0
C:\Users\KyowonJeong\Downloads\apr23\Eclip_1481_MB_ms2.msalign	540	1021	HCD	5994	1295.76	41	8	4376.44	4376.44	264	120700000	-1000	sp|P0A7Q6|RL36_ECOLI	50S ribosomal protein L36 OS=Escherichia coli (strain K12) OX=83333 GN=rpmJ PE=1 SV=1	1	38	.(MKVR)[14.9887]ASVKKLCRNCKIVKRDGVIRVICSAEPKHKQRQG.	1	-	0	10	9	3.39696e-07	0	0
C:\Users\KyowonJeong\Downloads\apr23\Eclip_1481_MB_ms2.msalign	541	1022	HCD	5996	1296.58	60	5	3639.86	3639.86	496	845700000	50.1003	sp|P0AGK8|ISCR_ECOLI	HTH-type transcriptional regulator IscR OS=Escherichia coli (strain K12) OX=83333 GN=iscR PE=1 SV=1	131	162	V.NNQEVLDVSGRQHTHDAPRTRTQDAIDVKLRA.	0	-	0	13	13	6.60397e-09	0	0
C:\Users\KyowonJeong\Downloads\apr23\Eclip_1481_MB_ms2.msalign	542	1023	HCD	5997	1296.82	26	5	3678.81	3678.92	672	405800	-1000	sp|P0AGK8|ISCR_ECOLI	HTH-type transcriptional regulator IscR OS=Escherichia coli (strain K12) OX=83333 GN=iscR PE=1 SV=1	131	162	V.(NNQEVL)[39.0624]DVSGRQHTHDAPRTRTQDAIDVKLRA.	1	-	0	5	5	0.014963	0.000216591	0
C:\Users\KyowonJeong\Downloads\apr23\Eclip_1481_MB_ms2.msalign	543	1026	HCD	6002	1298.9	45	5	3088.74	3088.74	927	4016000	-1000	sp|P0ACC7|GLMU_ECOLI	Bifunctional protein GlmU OS=Escherichia coli (strain K12) OX=83333 GN=glmU PE=1 SV=1	430	456	R.NVGENALAISRVPQTQKEGWRRPVKKK.	0	-	0	9	9	1.90506e-05	0	0
C:\Users\KyowonJeong\Downloads\apr23\Eclip_1481_MB_ms2.msalign	544	1029	HCD	6006	1300.79	55	6	3320.65	3320.64	318	98750000	-1000	sp|P60422|RL2_ECOLI	50S ribosomal protein L2 OS=Escherichia coli (strain K12) OX=83333 GN=rplB PE=1 SV=2	225	255	A.MNPVDHPHGGGEGRNFGKHPVTPWGVQTKGK.K	0	-	0	22	16	9.4065e-13	0	0
C:\Users\KyowonJeong\Downloads\apr23\Eclip_1481_MB_ms2.msalign	545	1030	HCD	6008	1301.53	32	5	2801.51	2801.5	1071	3288000	-1000	sp|P0A7L0|RL1_ECOLI	50S ribosomal protein L1 OS=Escherichia coli (strain K12) OX=83333 GN=rplA PE=1 SV=2	45	71	V.AVNLGIDARKSDQNVRGATVLPHGTGR.S	0	-	0	12	8	0.000537096	0	0
C:\Users\KyowonJeong\Downloads\apr23\Eclip_1481_MB_ms2.msalign	546	1034	HCD	6014	1304.23	13	5	2801.5	2801.5	1071	3288000	-1000	sp|P0A7L0|RL1_ECOLI	50S ribosomal protein L1 OS=Escherichia coli (strain K12) OX=83333 GN=rplA PE=1 SV=2	45	71	V.AVNLGIDARKSDQNVRGATVLPHGTGR.S	0	-	0	8	6	0.000778059	0	0
C:\Users\KyowonJeong\Downloads\apr23\Eclip_1481_MB_ms2.msalign	547	1035	HCD	6015	1304.85	44	5	2848.5	2848.5	579	468400000	54.7505	sp|P0A790|PAND_ECOLI	Aspartate 1-decarboxylase OS=Escherichia coli (strain K12) OX=83333 GN=panD PE=1 SV=1	1	24	.(MIRTM)[15.9958]LQGKLHRVKVTHADLHYEG.S	1	-	0	9	8	0.00372408	0	0
C:\Users\KyowonJeong\Downloads\apr23\Eclip_1481_MB_ms2.msalign	548	1036	HCD	6016	1305.46	46	5	2959.62	2959.61	1108	25930000	-1000	sp|P0A7Q6|RL36_ECOLI	50S ribosomal protein L36 OS=Escherichia coli (strain K12) OX=83333 GN=rpmJ PE=1 SV=1	13	38	R.N(CKIVKRDGVIRVIC)[-2.0172]SAEPKHKQRQG.	1	-	0	14	12	0.0011178	0	0
C:\Users\KyowonJeong\Downloads\apr23\Eclip_1481_MB_ms2.msalign	549	1037	HCD	6018	1306.12	54	6	3639.86	3639.86	496	845700000	50.1003	sp|P0AGK8|ISCR_ECOLI	HTH-type transcriptional regulator IscR OS=Escherichia coli (strain K12) OX=83333 GN=iscR PE=1 SV=1	131	162	V.NNQEVLDVSGRQHTHDAPRTRTQDAIDVKLRA.	0	-	0	18	14	1.22125e-11	0	0
C:\Users\KyowonJeong\Downloads\apr23\Eclip_1481_MB_ms2.msalign	550	1038	HCD	6020	1306.9	55	5	3320.64	3320.64	318	98750000	-1000	sp|P60422|RL2_ECOLI	50S ribosomal protein L2 OS=Escherichia coli (strain K12) OX=83333 GN=rplB PE=1 SV=2	225	255	A.MNPVDHPHGGGEGRNFGKHPVTPWGVQTKGK.K	0	-	0	21	16	7.5197e-16	0	0
C:\Users\KyowonJeong\Downloads\apr23\Eclip_1481_MB_ms2.msalign	551	1041	HCD	6024	1308.78	54	6	3639.86	3639.86	496	845700000	50.1003	sp|P0AGK8|ISCR_ECOLI	HTH-type transcriptional regulator IscR OS=Escherichia coli (strain K12) OX=83333 GN=iscR PE=1 SV=1	131	162	V.NNQEVLDVSGRQHTHDAPRTRTQDAIDVKLRA.	0	-	0	16	13	2.92218e-10	0	0
C:\Users\KyowonJeong\Downloads\apr23\Eclip_1481_MB_ms2.msalign	552	1049	HCD	6038	1314.33	40	6	3320.64	3320.64	318	98750000	-1000	sp|P60422|RL2_ECOLI	50S ribosomal protein L2 OS=Escherichia coli (strain K12) OX=83333 GN=rplB PE=1 SV=2	225	255	A.MNPVDHPHGGGEGRNFGKHPVTPWGVQTKGK.K	0	-	0	11	9	9.95688e-07	0	0
C:\Users\KyowonJeong\Downloads\apr23\Eclip_1481_MB_ms2.msalign	553	1051	HCD	6043	1316.01	47	6	3320.65	3320.64	318	98750000	-1000	sp|P60422|RL2_ECOLI	50S ribosomal protein L2 OS=Escherichia coli (strain K12) OX=83333 GN=rplB PE=1 SV=2	225	255	A.MNPVDHPHGGGEGRNFGKHPVTPWGVQTKGK.K	0	-	0	17	12	4.06339e-08	0	0
C:\Users\KyowonJeong\Downloads\apr23\Eclip_1481_MB_ms2.msalign	554	1052	HCD	6046	1316.89	20	6	3639.86	3639.86	496	845700000	50.1003	sp|P0AGK8|ISCR_ECOLI	HTH-type transcriptional regulator IscR OS=Escherichia coli (strain K12) OX=83333 GN=iscR PE=1 SV=1	131	162	V.NNQEVLDVSGRQHTHDAPRTRTQDAIDVKLRA.	0	-	0	5	5	0.00100002	0	0
C:\Users\KyowonJeong\Downloads\apr23\Eclip_1481_MB_ms2.msalign	555	1058	HCD	6055	1320.83	34	6	3320.64	3320.64	318	98750000	-1000	sp|P60422|RL2_ECOLI	50S ribosomal protein L2 OS=Escherichia coli (strain K12) OX=83333 GN=rplB PE=1 SV=2	225	255	A.MNPVDHPHGGGEGRNFGKHPVTPWGVQTKGK.K	0	-	0	13	11	1.33886e-09	0	0
C:\Users\KyowonJeong\Downloads\apr23\Eclip_1481_MB_ms2.msalign	556	1060	HCD	6059	1322.27	30	6	3320.64	3320.64	318	98750000	-1000	sp|P60422|RL2_ECOLI	50S ribosomal protein L2 OS=Escherichia coli (strain K12) OX=83333 GN=rplB PE=1 SV=2	225	255	A.MNPVDHPHGGGEGRNFGKHPVTPWGVQTKGK.K	0	-	0	12	9	1.61796e-07	0	0
C:\Users\KyowonJeong\Downloads\apr23\Eclip_1481_MB_ms2.msalign	557	1062	HCD	6063	1323.7	25	6	3320.64	3320.64	318	98750000	-1000	sp|P60422|RL2_ECOLI	50S ribosomal protein L2 OS=Escherichia coli (strain K12) OX=83333 GN=rplB PE=1 SV=2	225	255	A.MNPVDHPHGGGEGRNFGKHPVTPWGVQTKGK.K	0	-	0	11	9	6.15344e-09	0	0
C:\Users\KyowonJeong\Downloads\apr23\Eclip_1481_MB_ms2.msalign	558	1064	HCD	6070	1325.62	25	6	3320.65	3320.64	318	98750000	-1000	sp|P60422|RL2_ECOLI	50S ribosomal protein L2 OS=Escherichia coli (strain K12) OX=83333 GN=rplB PE=1 SV=2	225	255	A.MNPVDHPHGGGEGRNFGKHPVTPWGVQTKGK.K	0	-	0	11	9	7.50432e-08	0	0
C:\Users\KyowonJeong\Downloads\apr23\Eclip_1481_MB_ms2.msalign	559	1065	HCD	6076	1327.16	36	6	3320.64	3320.64	318	98750000	-1000	sp|P60422|RL2_ECOLI	50S ribosomal protein L2 OS=Escherichia coli (strain K12) OX=83333 GN=rplB PE=1 SV=2	225	255	A.MNPVDHPHGGGEGRNFGKHPVTPWGVQTKGK.K	0	-	0	12	9	6.3558e-07	0	0
C:\Users\KyowonJeong\Downloads\apr23\Eclip_1481_MB_ms2.msalign	560	1069	HCD	6084	1330.04	49	6	3320.64	3320.64	318	98750000	-1000	sp|P60422|RL2_ECOLI	50S ribosomal protein L2 OS=Escherichia coli (strain K12) OX=83333 GN=rplB PE=1 SV=2	225	255	A.MNPVDHPHGGGEGRNFGKHPVTPWGVQTKGK.K	0	-	0	15	11	3.65353e-08	0	0
C:\Users\KyowonJeong\Downloads\apr23\Eclip_1481_MB_ms2.msalign	561	1071	HCD	6087	1331.33	55	6	3320.64	3320.64	318	98750000	-1000	sp|P60422|RL2_ECOLI	50S ribosomal protein L2 OS=Escherichia coli (strain K12) OX=83333 GN=rplB PE=1 SV=2	225	255	A.MNPVDHPHGGGEGRNFGKHPVTPWGVQTKGK.K	0	-	0	17	10	7.5771e-07	0	0
C:\Users\KyowonJeong\Downloads\apr23\Eclip_1481_MB_ms2.msalign	562	1072	HCD	6088	1331.98	55	6	3320.64	3320.64	318	98750000	-1000	sp|P60422|RL2_ECOLI	50S ribosomal protein L2 OS=Escherichia coli (strain K12) OX=83333 GN=rplB PE=1 SV=2	225	255	A.MNPVDHPHGGGEGRNFGKHPVTPWGVQTKGK.K	0	-	0	16	12	1.00579e-07	0	0
C:\Users\KyowonJeong\Downloads\apr23\Eclip_1481_MB_ms2.msalign	563	1076	HCD	6094	1334.64	54	8	5092.78	5092.77	28	40930000	-1000	sp|P68191|SRA_ECOLI	Stationary-phase-induced ribosome-associated protein OS=Escherichia coli (strain K12) OX=83333 GN=sra PE=1 SV=1	1	45	.MKSNRQARHILGLDHKISNQRKIVTEGDKSSVVNNPTGRKRPAEK.	0	-	0	22	17	1.35774e-14	0	0
C:\Users\KyowonJeong\Downloads\apr23\Eclip_1481_MB_ms2.msalign	564	1077	HCD	6095	1335.25	55	6	3320.65	3320.64	318	98750000	-1000	sp|P60422|RL2_ECOLI	50S ribosomal protein L2 OS=Escherichia coli (strain K12) OX=83333 GN=rplB PE=1 SV=2	225	255	A.MNPVDHPHGGGEGRNFGKHPVTPWGVQTKGK.K	0	-	0	19	14	5.14601e-12	0	0
C:\Users\KyowonJeong\Downloads\apr23\Eclip_1481_MB_ms2.msalign	565	1080	HCD	6099	1337.22	59	8	5092.78	5092.77	28	40930000	-1000	sp|P68191|SRA_ECOLI	Stationary-phase-induced ribosome-associated protein OS=Escherichia coli (strain K12) OX=83333 GN=sra PE=1 SV=1	1	45	.MKSNRQARHILGLDHKISNQRKIVTEGDKSSVVNNPTGRKRPAEK.	0	-	0	13	12	5.7184e-09	0	0
C:\Users\KyowonJeong\Downloads\apr23\Eclip_1481_MB_ms2.msalign	566	1081	HCD	6100	1337.84	62	7	4376.44	4376.43	264	120700000	-1000	sp|P0A7Q6|RL36_ECOLI	50S ribosomal protein L36 OS=Escherichia coli (strain K12) OX=83333 GN=rpmJ PE=1 SV=1	1	38	.(MKVRASVKK)[14.9779]LCRNCKIVKRDGVIRVICSAEPKHKQRQG.	1	-	0	10	10	4.71254e-06	0	0
C:\Users\KyowonJeong\Downloads\apr23\Eclip_1481_MB_ms2.msalign	567	1083	HCD	6103	1339.1	38	4	2286.17	2286.16	533	15100000	-1000	sp|P0ACF8|HNS_ECOLI	DNA-binding protein H-NS OS=Escherichia coli (strain K12) OX=83333 GN=hns PE=1 SV=2	100	120	Y.VDENGETKTWTGQGRTPAVIK.K	0	-	0	16	13	6.40477e-11	0	0
C:\Users\KyowonJeong\Downloads\apr23\Eclip_1481_MB_ms2.msalign	568	1084	HCD	6105	1339.83	139	16	10181.5	10182.5	1511	496000	-1000	sp|P31436|SETC_ECOLI	Sugar efflux transporter C OS=Escherichia coli (strain K12) OX=83333 GN=setC PE=1 SV=1	1	95	.(M)[Acetyl]QKTATTPSKILDLTAAAFLLVAFLTGIAGALQTPTLSIFLADELKARPIMVGFFFTGSAIMGILVSQFLARHSDKQGDRKLLILLCCLFGVLAC.T	0	-	0	7	7	0.408252	0.00876669	0.0285714
C:\Users\KyowonJeong\Downloads\apr23\Eclip_1481_MB_ms2.msalign	569	1086	HCD	6107	1341.1	73	9	6632.62	6632.81	901	730900	-1000	sp|P0A7N4|RL32_ECOLI	50S ribosomal protein L32 OS=Escherichia coli (strain K12) OX=83333 GN=rpmF PE=1 SV=2	1	57	.(M)[190.3809]AVQQNKPTRSKRGMRRSHDALTAVTSLSVDKTSGEKHLRHHITADGYYRGRKVIAK.	1	-	0	12	10	1.07759e-05	0	0
C:\Users\KyowonJeong\Downloads\apr23\Eclip_1481_MB_ms2.msalign	570	1087	HCD	6109	1341.75	82	9	5376.08	5376.24	1226	16550000	-1000	sp|P0A7N4|RL32_ECOLI	50S ribosomal protein L32 OS=Escherichia coli (strain K12) OX=83333 GN=rpmF PE=1 SV=2	10	57	T.(RSKRGMRRSHDALTA)[-68.6898]VTSLSVDKTSGEKHLRHHITADGYYRGRKVIAK.	1	-	0	15	9	0.0105795	0.000218866	0.000815661
C:\Users\KyowonJeong\Downloads\apr23\Eclip_1481_MB_ms2.msalign	571	1092	HCD	6117	1345.11	63	7	6613.06	6613.04	646	20540000	-1000	sp|P0A705|IF2_ECOLI	Translation initiation factor IF-2 OS=Escherichia coli (strain K12) OX=83333 GN=infB PE=1 SV=1	201	258	R.RVAEEARRMAEENKWTDNAEPTEDSSDYHVTTSQHARQAEDESDREVEGGRGRGRNAK.A	0	-	0	22	20	7.18685e-09	0	0
C:\Users\KyowonJeong\Downloads\apr23\Eclip_1481_MB_ms2.msalign	572	1095	HCD	6121	1347.03	58	7	4482.34	4482.34	951	4254000	-1000	sp|P08245|YCIH_ECOLI	Uncharacterized protein YciH OS=Escherichia coli (strain K12) OX=83333 GN=yciH PE=1 SV=1	2	42	M.SDSNSRLVYSTETGRIDEPKAAPVRPKGDGVVRIQRQTSGR.K	0	-	0	11	9	3.4835e-05	0	0
C:\Users\KyowonJeong\Downloads\apr23\Eclip_1481_MB_ms2.msalign	573	1096	HCD	6123	1347.77	85	9	5463.14	5463.12	659	295000000	-1000	sp|Q2EEQ2|RL362_ECOLI	50S ribosomal protein L36 2 OS=Escherichia coli (strain K12) OX=83333 GN=ykgO PE=1 SV=1	1	46	.MKVLNSLRTAKERHPDCQIVKRKGRLYVICKSNPRFKAVQGRKKKR.	0	-	0	18	14	1.17088e-08	0	0
C:\Users\KyowonJeong\Downloads\apr23\Eclip_1481_MB_ms2.msalign	574	1097	HCD	6124	1348.4	44	8	6613.05	6613.04	646	20540000	-1000	sp|P0A705|IF2_ECOLI	Translation initiation factor IF-2 OS=Escherichia coli (strain K12) OX=83333 GN=infB PE=1 SV=1	201	258	R.RVAEEARRMAEENKWTDNAEPTEDSSDYHVTTSQHARQAEDESDREVEGGRGRGRNAK.A	0	-	0	16	15	1.67963e-08	0	0
C:\Users\KyowonJeong\Downloads\apr23\Eclip_1481_MB_ms2.msalign	575	1098	HCD	6125	1349.02	39	6	4482.35	4482.34	951	4254000	-1000	sp|P08245|YCIH_ECOLI	Uncharacterized protein YciH OS=Escherichia coli (strain K12) OX=83333 GN=yciH PE=1 SV=1	2	42	M.SDSNSRLVYSTETGRIDEPKAAPVRPKGDGVVRIQRQTSGR.K	0	-	0	6	6	0.00207754	0	0
C:\Users\KyowonJeong\Downloads\apr23\Eclip_1481_MB_ms2.msalign	576	1099	HCD	6127	1349.67	32	5	2517.2	2517.19	1216	14360000	-1000	sp|P11557|DAMX_ECOLI	Cell division protein DamX OS=Escherichia coli (strain K12) OX=83333 GN=damX PE=1 SV=2	1	21	.MDEFKPEDELKPDPSDRRTGR.S	0	-	0	5	5	0.00869295	0.000220022	0.000822368
C:\Users\KyowonJeong\Downloads\apr23\Eclip_1481_MB_ms2.msalign	577	1103	HCD	6133	1352.32	50	4	3007.63	3007.63	723	29590000	-1000	sp|P07017|MCP2_ECOLI	Methyl-accepting chemotaxis protein II OS=Escherichia coli (strain K12) OX=83333 GN=tar PE=1 SV=2	515	542	R.LAASPLTNKPQTPSRPASEQPPAQPRLR.I	0	-	0	20	14	1.16164e-07	0	0
C:\Users\KyowonJeong\Downloads\apr23\Eclip_1481_MB_ms2.msalign	578	1104	HCD	6135	1353.05	52	6	3178.84	3178.83	690	3426000	-1000	sp|P0A7N9|RL33_ECOLI	50S ribosomal protein L33 OS=Escherichia coli (strain K12) OX=83333 GN=rpmG PE=1 SV=2	28	53	K.RTKPEKLELKKFDPVVRQHVIYKEAK.I	0	-	0	19	16	2.9362e-08	0	0
C:\Users\KyowonJeong\Downloads\apr23\Eclip_1481_MB_ms2.msalign	579	1108	HCD	6141	1355.69	104	10	6311.4	6311.39	111	6327000000	52.887	sp|P0A7N4|RL32_ECOLI	50S ribosomal protein L32 OS=Escherichia coli (strain K12) OX=83333 GN=rpmF PE=1 SV=2	2	57	M.AVQQNKPTRSKRGMRRSHDALTAVTSLSVDKTSGEKHLRHHITADGYYRGRKVIAK.	0	-	0	41	28	3.2454e-15	0	0
C:\Users\KyowonJeong\Downloads\apr23\Eclip_1481_MB_ms2.msalign	580	1109	HCD	6142	1356.35	46	6	4078.22	4078.22	443	1243000	-1000	sp|P0A7N4|RL32_ECOLI	50S ribosomal protein L32 OS=Escherichia coli (strain K12) OX=83333 GN=rpmF PE=1 SV=2	21	57	D.ALTAVTSLSVDKTSGEKHLRHHITADGYYRGRKVIAK.	0	-	0	19	15	1.50782e-12	0	0
C:\Users\KyowonJeong\Downloads\apr23\Eclip_1481_MB_ms2.msalign	581	1113	HCD	6148	1358.99	65	9	5463.12	5463.12	659	295000000	-1000	sp|Q2EEQ2|RL362_ECOLI	50S ribosomal protein L36 2 OS=Escherichia coli (strain K12) OX=83333 GN=ykgO PE=1 SV=1	1	46	.MKVLNSLRTAKERHPDCQIVKRKGRLYVICKSNPRFKAVQGRKKKR.	0	-	0	15	11	2.4434e-06	0	0
C:\Users\KyowonJeong\Downloads\apr23\Eclip_1481_MB_ms2.msalign	582	1115	HCD	6151	1360.26	48	8	6311.39	6311.39	111	6327000000	52.887	sp|P0A7N4|RL32_ECOLI	50S ribosomal protein L32 OS=Escherichia coli (strain K12) OX=83333 GN=rpmF PE=1 SV=2	2	57	M.AVQQNKPTRSKRGMRRSHDALTAVTSLSVDKTSGEKHLRHHITADGYYRGRKVIAK.	0	-	0	18	18	1.23802e-13	0	0
C:\Users\KyowonJeong\Downloads\apr23\Eclip_1481_MB_ms2.msalign	583	1116	HCD	6153	1361.03	61	4	3661.97	3661.98	293	244500000	-1000	sp|P0A8H6|YIHI_ECOLI	Der GTPase-activating protein YihI OS=Escherichia coli (strain K12) OX=83333 GN=yihI PE=1 SV=1	46	82	R.AAGGNTTSGSKGQNAPKDPRIGSKTPIPLGVTEKVTK.Q	0	-	0	23	18	1.8476e-16	0	0
C:\Users\KyowonJeong\Downloads\apr23\Eclip_1481_MB_ms2.msalign	584	1117	HCD	6154	1361.64	24	5	3007.63	3007.63	723	29590000	-1000	sp|P07017|MCP2_ECOLI	Methyl-accepting chemotaxis protein II OS=Escherichia coli (strain K12) OX=83333 GN=tar PE=1 SV=2	515	542	R.LAASPLTNKPQTPSRPASEQPPAQPRLR.I	0	-	0	8	8	2.04877e-05	0	0
C:\Users\KyowonJeong\Downloads\apr23\Eclip_1481_MB_ms2.msalign	585	1119	HCD	6157	1362.91	36	4	2196.07	2196.07	336	57390000	-1000	sp|P61175|RL22_ECOLI	50S ribosomal protein L22 OS=Escherichia coli (strain K12) OX=83333 GN=rplV PE=1 SV=1	53	73	E.SAIANAEHNDGADIDDLKVTK.I	0	-	0	20	15	1.32316e-14	0	0
C:\Users\KyowonJeong\Downloads\apr23\Eclip_1481_MB_ms2.msalign	586	1120	HCD	6159	1363.56	36	4	2196.07	2196.07	336	57390000	-1000	sp|P61175|RL22_ECOLI	50S ribosomal protein L22 OS=Escherichia coli (strain K12) OX=83333 GN=rplV PE=1 SV=1	53	73	E.SAIANAEHNDGADIDDLKVTK.I	0	-	0	21	15	3.07987e-15	0	0
C:\Users\KyowonJeong\Downloads\apr23\Eclip_1481_MB_ms2.msalign	587	1122	HCD	6161	1364.82	38	5	3266.86	3266.86	1140	2286000	-1000	sp|P68919|RL25_ECOLI	50S ribosomal protein L25 OS=Escherichia coli (strain K12) OX=83333 GN=rplY PE=1 SV=1	63	94	T.IVVDGKEIKVKAQDVQRHPYK(PKLQHIDFVRA)[-487.2606].	1	-	0	7	7	0.00210391	0	0
C:\Users\KyowonJeong\Downloads\apr23\Eclip_1481_MB_ms2.msalign	588	1123	HCD	6163	1365.48	61	4	3661.97	3661.98	293	244500000	-1000	sp|P0A8H6|YIHI_ECOLI	Der GTPase-activating protein YihI OS=Escherichia coli (strain K12) OX=83333 GN=yihI PE=1 SV=1	46	82	R.AAGGNTTSGSKGQNAPKDPRIGSKTPIPLGVTEKVTK.Q	0	-	0	28	23	2.02007e-16	0	0
C:\Users\KyowonJeong\Downloads\apr23\Eclip_1481_MB_ms2.msalign	589	1124	HCD	6165	1366.21	36	4	2196.07	2196.07	336	57390000	-1000	sp|P61175|RL22_ECOLI	50S ribosomal protein L22 OS=Escherichia coli (strain K12) OX=83333 GN=rplV PE=1 SV=1	53	73	E.SAIANAEHNDGADIDDLKVTK.I	0	-	0	20	14	9.47097e-15	0	0
C:\Users\KyowonJeong\Downloads\apr23\Eclip_1481_MB_ms2.msalign	590	1125	HCD	6166	1366.85	21	5	2925.69	2926.69	433	192900	-1000	sp|P0AEZ3|MIND_ECOLI	Septum site-determining protein MinD OS=Escherichia coli (strain K12) OX=83333 GN=minD PE=1 SV=2	2	32	M.ARIIVVTSGKGGVGKTTSSAAIATGLAQKGK.K	0	-	0	10	10	8.00358e-13	0	0
C:\Users\KyowonJeong\Downloads\apr23\Eclip_1481_MB_ms2.msalign	591	1128	HCD	6171	1368.85	60	10	6328.38	6328.39	233	1537000000	54.5596	sp|P0A7N4|RL32_ECOLI	50S ribosomal protein L32 OS=Escherichia coli (strain K12) OX=83333 GN=rpmF PE=1 SV=2	1	57	.MAVQQNKPTRSK(RGMRRSHDALTA)[-114.0404]VTSLSVDKTSGEKHLRHHITADGYYRGRKVIAK.	1	-	0	15	13	1.49699e-07	0	0
C:\Users\KyowonJeong\Downloads\apr23\Eclip_1481_MB_ms2.msalign	592	1132	HCD	6177	1371.49	36	4	2160.14	2160.14	617	70160000	-1000	sp|P25665|METE_ECOLI	5-methyltetrahydropteroyltriglutamate--homocysteine methyltransferase OS=Escherichia coli (strain K12) OX=83333 GN=metE PE=1 SV=6	395	413	K.RLAAITAQDSQRANVYEVR.A	0	-	0	15	15	2.39425e-09	0	0
C:\Users\KyowonJeong\Downloads\apr23\Eclip_1481_MB_ms2.msalign	593	1133	HCD	6178	1372.14	13	6	5092.77	5092.77	28	40930000	-1000	sp|P68191|SRA_ECOLI	Stationary-phase-induced ribosome-associated protein OS=Escherichia coli (strain K12) OX=83333 GN=sra PE=1 SV=1	2	45	M.K(SNRQARHILGLD)[131.0404]HKISNQRKIVTEGDKSSVVNNPTGRKRPAEK.	1	-	0	5	5	0.0287369	0.000424989	0
C:\Users\KyowonJeong\Downloads\apr23\Eclip_1481_MB_ms2.msalign	594	1134	HCD	6179	1372.75	25	2	1196.65	1196.65	1146	3101000	-1000	sp|P0AEU0|HISJ_ECOLI	Histidine-binding periplasmic protein OS=Escherichia coli (strain K12) OX=83333 GN=hisJ PE=1 SV=1	23	33	A.AIPQNIRIGTD.P	0	-	0	7	6	0.00256551	0	0
C:\Users\KyowonJeong\Downloads\apr23\Eclip_1481_MB_ms2.msalign	595	1136	HCD	6183	1374.14	52	5	3151.52	3151.61	821	64410000	-1000	sp|P60422|RL2_ECOLI	50S ribosomal protein L2 OS=Escherichia coli (strain K12) OX=83333 GN=rplB PE=1 SV=2	224	253	T.(AMN)[-54.9490]PVDHPHGGGEGRNFGKHPVTPWGVQTK.G	1	-	0	15	12	1.7537e-06	0	0
C:\Users\KyowonJeong\Downloads\apr23\Eclip_1481_MB_ms2.msalign	596	1137	HCD	6184	1374.79	68	8	4359.44	4359.43	317	75120000	-1000	sp|P0A7Q6|RL36_ECOLI	50S ribosomal protein L36 OS=Escherichia coli (strain K12) OX=83333 GN=rpmJ PE=1 SV=1	1	38	.MKVRASVK(KLCRNCK)[-2.0204]IVKRDGVIRVICSAEPKHKQRQG.	1	-	0	11	11	3.49171e-07	0	0
C:\Users\KyowonJeong\Downloads\apr23\Eclip_1481_MB_ms2.msalign	597	1139	HCD	6187	1376.06	53	7	3661.98	3661.98	293	244500000	-1000	sp|P0A8H6|YIHI_ECOLI	Der GTPase-activating protein YihI OS=Escherichia coli (strain K12) OX=83333 GN=yihI PE=1 SV=1	46	82	R.AAGGNTTSGSKGQNAPKDPRIGSKTPIPLGVTEKVTK.Q	0	-	0	12	9	2.64122e-05	0	0
C:\Users\KyowonJeong\Downloads\apr23\Eclip_1481_MB_ms2.msalign	598	1140	HCD	6189	1376.79	47	4	3151.52	3151.51	821	64410000	-1000	sp|P60422|RL2_ECOLI	50S ribosomal protein L2 OS=Escherichia coli (strain K12) OX=83333 GN=rplB PE=1 SV=2	225	253	A.(MN)[15.9936]PVDHPHGGGEGRNFGKHPVTPWGVQTK.G	1	-	0	15	12	0.00141525	0	0
C:\Users\KyowonJeong\Downloads\apr23\Eclip_1481_MB_ms2.msalign	599	1142	HCD	6191	1378.06	24	6	4573.44	4573.44	695	1517000	-1000	sp|P0A7N4|RL32_ECOLI	50S ribosomal protein L32 OS=Escherichia coli (strain K12) OX=83333 GN=rpmF PE=1 SV=2	17	57	R.RSHDALTAVTSLSVDKTSGEKHLRHHITADGYYRGRKVIAK.	0	-	0	10	10	3.79287e-08	0	0
C:\Users\KyowonJeong\Downloads\apr23\Eclip_1481_MB_ms2.msalign	600	1144	HCD	6195	1379.45	35	4	3151.52	3151.61	1084	64410000	-1000	sp|P0ACF8|HNS_ECOLI	DNA-binding protein H-NS OS=Escherichia coli (strain K12) OX=83333 GN=hns PE=1 SV=2	91	118	R.AQRPAKY(SYV)[42.0928]DENGETKTWTGQGRTPAV.I	1	-	0	11	11	0.000755956	0	0
C:\Users\KyowonJeong\Downloads\apr23\Eclip_1481_MB_ms2.msalign	601	1147	HCD	6199	1381.36	51	11	6311.39	6311.39	111	6327000000	52.887	sp|P0A7N4|RL32_ECOLI	50S ribosomal protein L32 OS=Escherichia coli (strain K12) OX=83333 GN=rpmF PE=1 SV=2	2	57	M.AVQQNKPTRSKRGMRRSHDALTAVTSLSVDKTSGEKHLRHHITADGYYRGRKVIAK.	0	-	0	6	6	0.000107324	0	0
C:\Users\KyowonJeong\Downloads\apr23\Eclip_1481_MB_ms2.msalign	602	1148	HCD	6201	1382.12	52	5	3151.52	3151.61	821	64410000	-1000	sp|P60422|RL2_ECOLI	50S ribosomal protein L2 OS=Escherichia coli (strain K12) OX=83333 GN=rplB PE=1 SV=2	225	253	A.(MN)[16.0881]PVDHPHGGGEGRNFGKHPVTPWGVQTK.G	1	-	0	18	13	2.63758e-06	0	0
C:\Users\KyowonJeong\Downloads\apr23\Eclip_1481_MB_ms2.msalign	603	1152	HCD	6207	1384.73	55	8	4360.44	4361.45	155	330800000	-1000	sp|P0A7Q6|RL36_ECOLI	50S ribosomal protein L36 OS=Escherichia coli (strain K12) OX=83333 GN=rpmJ PE=1 SV=1	1	38	.MKVRASVKKLCRNCKIVKRDGVIRVICSAEPKHKQRQG.	0	-	0	11	11	2.3658e-09	0	0
C:\Users\KyowonJeong\Downloads\apr23\Eclip_1481_MB_ms2.msalign	604	1153	HCD	6208	1385.37	47	4	2848.5	2848.5	579	468400000	54.7505	sp|P0A790|PAND_ECOLI	Aspartate 1-decarboxylase OS=Escherichia coli (strain K12) OX=83333 GN=panD PE=1 SV=1	1	24	.(MIRTM)[15.9951]LQGKLHRVKVTHADLHYEG.S	1	-	0	19	18	4.55659e-10	0	0
C:\Users\KyowonJeong\Downloads\apr23\Eclip_1481_MB_ms2.msalign	605	1156	HCD	6213	1387.37	36	4	2160.14	2160.14	617	70160000	-1000	sp|P25665|METE_ECOLI	5-methyltetrahydropteroyltriglutamate--homocysteine methyltransferase OS=Escherichia coli (strain K12) OX=83333 GN=metE PE=1 SV=6	395	413	K.RLAAITAQDSQRANVYEVR.A	0	-	0	13	13	3.13595e-07	0	0
C:\Users\KyowonJeong\Downloads\apr23\Eclip_1481_MB_ms2.msalign	606	1158	HCD	6215	1388.63	30	10	5091.78	5092.77	28	40930000	-1000	sp|P68191|SRA_ECOLI	Stationary-phase-induced ribosome-associated protein OS=Escherichia coli (strain K12) OX=83333 GN=sra PE=1 SV=1	1	45	.MKSNRQARHILGLDHKISNQRKIVTEGDKSSVVNNPTGRKRPAEK.	0	-	0	5	5	6.915e-06	0	0
C:\Users\KyowonJeong\Downloads\apr23\Eclip_1481_MB_ms2.msalign	607	1159	HCD	6217	1389.28	52	6	3165.81	3165.81	545	17490000	-1000	sp|P68919|RL25_ECOLI	50S ribosomal protein L25 OS=Escherichia coli (strain K12) OX=83333 GN=rplY PE=1 SV=1	63	89	T.IVVDGKEIKVKAQDVQRHPYKPKLQHI.D	0	-	0	16	13	2.38267e-07	0	0
C:\Users\KyowonJeong\Downloads\apr23\Eclip_1481_MB_ms2.msalign	608	1160	HCD	6219	1390.02	33	4	2160.14	2160.14	617	70160000	-1000	sp|P25665|METE_ECOLI	5-methyltetrahydropteroyltriglutamate--homocysteine methyltransferase OS=Escherichia coli (strain K12) OX=83333 GN=metE PE=1 SV=6	395	413	K.RLAAITAQDSQRANVYEVR.A	0	-	0	13	13	1.75589e-07	0	0
C:\Users\KyowonJeong\Downloads\apr23\Eclip_1481_MB_ms2.msalign	609	1161	HCD	6220	1390.66	70	8	4361.45	4361.45	155	998500000	-1000	sp|P0A7Q6|RL36_ECOLI	50S ribosomal protein L36 OS=Escherichia coli (strain K12) OX=83333 GN=rpmJ PE=1 SV=1	1	38	.MKVRASVKKLCRNCKIVKRDGVIRVICSAEPKHKQRQG.	0	-	0	22	20	2.1482e-13	0	0
C:\Users\KyowonJeong\Downloads\apr23\Eclip_1481_MB_ms2.msalign	610	1164	HCD	6225	1392.67	47	5	2848.5	2848.5	579	468400000	54.7505	sp|P0A790|PAND_ECOLI	Aspartate 1-decarboxylase OS=Escherichia coli (strain K12) OX=83333 GN=panD PE=1 SV=1	1	24	.(MIRT)[15.9958]MLQGKLHRVKVTHADLHYEG.S	1	-	0	21	16	4.80565e-08	0	0
C:\Users\KyowonJeong\Downloads\apr23\Eclip_1481_MB_ms2.msalign	611	1165	HCD	6226	1393.31	49	6	3165.81	3165.81	545	17490000	-1000	sp|P68919|RL25_ECOLI	50S ribosomal protein L25 OS=Escherichia coli (strain K12) OX=83333 GN=rplY PE=1 SV=1	63	89	T.IVVDGKEIKVKAQDVQRHPYKPKLQHI.D	0	-	0	17	14	6.69241e-09	0	0
C:\Users\KyowonJeong\Downloads\apr23\Eclip_1481_MB_ms2.msalign	612	1167	HCD	6229	1394.58	55	8	4360.44	4361.45	155	330800000	-1000	sp|P0A7Q6|RL36_ECOLI	50S ribosomal protein L36 OS=Escherichia coli (strain K12) OX=83333 GN=rpmJ PE=1 SV=1	1	38	.MKVRASVKKLCRNCKIVKRDGVIRVICSAEPKHKQRQG.	0	-	0	16	16	3.902e-17	0	0
C:\Users\KyowonJeong\Downloads\apr23\Eclip_1481_MB_ms2.msalign	613	1168	HCD	6231	1395.31	47	4	2848.5	2848.49	579	468400000	54.7505	sp|P0A790|PAND_ECOLI	Aspartate 1-decarboxylase OS=Escherichia coli (strain K12) OX=83333 GN=panD PE=1 SV=1	1	24	.(MIRTM)[15.9901]LQGKLHRVKVTHADLHYEG.S	1	-	0	18	16	2.79892e-08	0	0
C:\Users\KyowonJeong\Downloads\apr23\Eclip_1481_MB_ms2.msalign	614	1172	HCD	6237	1397.96	28	4	3151.51	3151.51	821	64410000	-1000	sp|P60422|RL2_ECOLI	50S ribosomal protein L2 OS=Escherichia coli (strain K12) OX=83333 GN=rplB PE=1 SV=2	225	253	A.(MN)[15.9917]PVDHPHGGGEGRNFGKHPVTPWGVQTK.G	1	-	0	10	8	0.000659685	0	0
C:\Users\KyowonJeong\Downloads\apr23\Eclip_1481_MB_ms2.msalign	615	1175	HCD	6241	1399.87	19	5	4361.45	4361.45	155	998500000	-1000	sp|P0A7Q6|RL36_ECOLI	50S ribosomal protein L36 OS=Escherichia coli (strain K12) OX=83333 GN=rpmJ PE=1 SV=1	1	38	.MKVRASVKKLCRNCKIVKRDGVIRVICSAEPKHKQRQG.	0	-	0	8	7	2.3274e-07	0	0
C:\Users\KyowonJeong\Downloads\apr23\Eclip_1481_MB_ms2.msalign	616	1177	HCD	6244	1401.25	64	6	4361.45	4361.45	155	998500000	-1000	sp|P0A7Q6|RL36_ECOLI	50S ribosomal protein L36 OS=Escherichia coli (strain K12) OX=83333 GN=rpmJ PE=1 SV=1	1	38	.MKVRASVKKLCRNCKIVKRDGVIRVICSAEPKHKQRQG.	0	-	0	18	16	1.19186e-10	0	0
C:\Users\KyowonJeong\Downloads\apr23\Eclip_1481_MB_ms2.msalign	617	1178	HCD	6245	1401.87	100	9	6311.39	6311.39	111	6327000000	52.887	sp|P0A7N4|RL32_ECOLI	50S ribosomal protein L32 OS=Escherichia coli (strain K12) OX=83333 GN=rpmF PE=1 SV=2	2	57	M.AVQQNKPTRSKRGMRRSHDALTAVTSLSVDKTSGEKHLRHHITADGYYRGRKVIAK.	0	-	0	39	29	3.2574e-19	0	0
C:\Users\KyowonJeong\Downloads\apr23\Eclip_1481_MB_ms2.msalign	618	1179	HCD	6247	1402.52	52	5	3151.52	3151.61	988	64410000	-1000	sp|P0A7N4|RL32_ECOLI	50S ribosomal protein L32 OS=Escherichia coli (strain K12) OX=83333 GN=rpmF PE=1 SV=2	28	57	S.(LSVD)[-283.2557]KTSGEKHLRHHITADGYYRGRKVIAK.	1	-	0	11	8	7.51752e-05	0	0
C:\Users\KyowonJeong\Downloads\apr23\Eclip_1481_MB_ms2.msalign	619	1180	HCD	6249	1403.25	72	6	4361.45	4361.45	155	998500000	-1000	sp|P0A7Q6|RL36_ECOLI	50S ribosomal protein L36 OS=Escherichia coli (strain K12) OX=83333 GN=rpmJ PE=1 SV=1	1	38	.MKVRASVKKLCRNCKIVKRDGVIRVICSAEPKHKQRQG.	0	-	0	25	22	5.752e-14	0	0
C:\Users\KyowonJeong\Downloads\apr23\Eclip_1481_MB_ms2.msalign	620	1181	HCD	6250	1403.9	49	5	2942.56	2942.55	894	4894000	-1000	sp|P25665|METE_ECOLI	5-methyltetrahydropteroyltriglutamate--homocysteine methyltransferase OS=Escherichia coli (strain K12) OX=83333 GN=metE PE=1 SV=6	395	420	K.RLAAITAQDSQRANVYEVRAEAQRAR.F	0	-	0	15	13	9.71443e-06	0	0
C:\Users\KyowonJeong\Downloads\apr23\Eclip_1481_MB_ms2.msalign	621	1182	HCD	6251	1404.51	97	9	6327.39	6327.39	233	1537000000	54.5596	sp|P0A7N4|RL32_ECOLI	50S ribosomal protein L32 OS=Escherichia coli (strain K12) OX=83333 GN=rpmF PE=1 SV=2	2	57	M.AVQQNK(PTRSKRGMRRSHD)[15.9971]ALTAVTSLSVDKTSGEKHLRHHITADGYYRGRKVIAK.	1	-	0	41	34	2.76427e-18	0	0
C:\Users\KyowonJeong\Downloads\apr23\Eclip_1481_MB_ms2.msalign	622	1183	HCD	6253	1405.16	101	9	6311.41	6311.39	111	6327000000	52.887	sp|P0A7N4|RL32_ECOLI	50S ribosomal protein L32 OS=Escherichia coli (strain K12) OX=83333 GN=rpmF PE=1 SV=2	2	57	M.AVQQNKPTRSKRGMRRSHDALTAVTSLSVDKTSGEKHLRHHITADGYYRGRKVIAK.	0	-	0	50	34	1.6534e-19	0	0
C:\Users\KyowonJeong\Downloads\apr23\Eclip_1481_MB_ms2.msalign	623	1188	HCD	6261	1408.53	72	8	4360.45	4361.45	155	330800000	-1000	sp|P0A7Q6|RL36_ECOLI	50S ribosomal protein L36 OS=Escherichia coli (strain K12) OX=83333 GN=rpmJ PE=1 SV=1	1	38	.MKVRASVKKLCRNCKIVKRDGVIRVICSAEPKHKQRQG.	0	-	0	26	22	3.4674e-16	0	0
C:\Users\KyowonJeong\Downloads\apr23\Eclip_1481_MB_ms2.msalign	624	1189	HCD	6262	1409.18	52	6	3165.82	3165.81	545	17490000	-1000	sp|P68919|RL25_ECOLI	50S ribosomal protein L25 OS=Escherichia coli (strain K12) OX=83333 GN=rplY PE=1 SV=1	63	89	T.IVVDGKEIKVKAQDVQRHPYKPKLQHI.D	0	-	0	19	15	9.95307e-11	0	0
C:\Users\KyowonJeong\Downloads\apr23\Eclip_1481_MB_ms2.msalign	625	1190	HCD	6263	1409.8	47	4	2848.5	2848.5	579	468400000	54.7505	sp|P0A790|PAND_ECOLI	Aspartate 1-decarboxylase OS=Escherichia coli (strain K12) OX=83333 GN=panD PE=1 SV=1	1	24	.(MIRTM)[15.9951]LQGKLHRVKVTHADLHYEG.S	1	-	0	19	17	3.70233e-09	0	0
C:\Users\KyowonJeong\Downloads\apr23\Eclip_1481_MB_ms2.msalign	626	1191	HCD	6265	1410.45	105	10	6311.4	6311.39	111	6327000000	52.887	sp|P0A7N4|RL32_ECOLI	50S ribosomal protein L32 OS=Escherichia coli (strain K12) OX=83333 GN=rpmF PE=1 SV=2	2	57	M.AVQQNKPTRSKRGMRRSHDALTAVTSLSVDKTSGEKHLRHHITADGYYRGRKVIAK.	0	-	0	40	27	1.45204e-16	0	0
C:\Users\KyowonJeong\Downloads\apr23\Eclip_1481_MB_ms2.msalign	627	1192	HCD	6267	1411.04	57	5	3420.02	3420.01	366	24140000	-1000	sp|P0A7N9|RL33_ECOLI	50S ribosomal protein L33 OS=Escherichia coli (strain K12) OX=83333 GN=rpmG PE=1 SV=2	28	55	K.RTKPEKLELKKFDPVVRQHVIYKEAKIK.	0	-	0	30	21	1.93336e-14	0	0
C:\Users\KyowonJeong\Downloads\apr23\Eclip_1481_MB_ms2.msalign	628	1194	HCD	6269	1412.29	33	6	4474.41	4474.54	1182	658300	-1000	sp|P0A7Q6|RL36_ECOLI	50S ribosomal protein L36 OS=Escherichia coli (strain K12) OX=83333 GN=rpmJ PE=1 SV=1	1	38	.(MKVRASVKKLCRNCKIVKRDGVIRVIC)[113.0942]SAEPKHKQRQG.	1	-	0	5	5	0.00467331	0	0
C:\Users\KyowonJeong\Downloads\apr23\Eclip_1481_MB_ms2.msalign	629	1197	HCD	6274	1414.32	39	5	3696.63	3696.74	1033	177800	-1000	sp|P0A7Q6|RL36_ECOLI	50S ribosomal protein L36 OS=Escherichia coli (strain K12) OX=83333 GN=rpmJ PE=1 SV=1	5	38	R.(ASVKKLCRNC)[-150.4032]KIVKRDGVIRVICSAEPKHKQRQG.	1	-	0	7	7	0.000258624	0	0
C:\Users\KyowonJeong\Downloads\apr23\Eclip_1481_MB_ms2.msalign	630	1199	HCD	6277	1415.58	34	6	4459.42	4459.55	857	2989000	-1000	sp|P0A7Q6|RL36_ECOLI	50S ribosomal protein L36 OS=Escherichia coli (strain K12) OX=83333 GN=rpmJ PE=1 SV=1	1	38	.MKVRA(SVKKLCRNCKIVKRD)[98.1018]GVIRVICSAEPKHKQRQG.	1	-	0	7	7	4.20149e-06	0	0
C:\Users\KyowonJeong\Downloads\apr23\Eclip_1481_MB_ms2.msalign	631	1201	HCD	6280	1416.96	53	6	4034.06	4034.06	647	5532000	-1000	sp|P0A7N4|RL32_ECOLI	50S ribosomal protein L32 OS=Escherichia coli (strain K12) OX=83333 GN=rpmF PE=1 SV=2	17	52	R.RSHDALTAVTSLSVDKTSGEKHLRHHITADGYYRGR.K	0	-	0	19	16	7.86989e-09	0	0
C:\Users\KyowonJeong\Downloads\apr23\Eclip_1481_MB_ms2.msalign	632	1202	HCD	6281	1417.58	33	6	4459.41	4459.54	857	2989000	-1000	sp|P0A7Q6|RL36_ECOLI	50S ribosomal protein L36 OS=Escherichia coli (strain K12) OX=83333 GN=rpmJ PE=1 SV=1	1	38	.M(KVRASVKKLCRNCKIVKRDGVIRVICSAE)[98.0854]PKHKQRQG.	1	-	0	5	5	0.0718506	0.00103907	0
C:\Users\KyowonJeong\Downloads\apr23\Eclip_1481_MB_ms2.msalign	633	1204	HCD	6285	1418.97	19	5	4112.23	4111.22	1052	429500	-1000	sp|P0ACG1|STPA_ECOLI	DNA-binding protein StpA OS=Escherichia coli (strain K12) OX=83333 GN=stpA PE=1 SV=1	86	122	R.AGKKRQPRPAKYKFTDVNGETKTWTGQGRTPKPIAQA.L	0	-	0	7	7	0.000391613	0	0
C:\Users\KyowonJeong\Downloads\apr23\Eclip_1481_MB_ms2.msalign	634	1205	HCD	6286	1419.61	38	6	4314.22	4315.2	701	2261000	-1000	sp|P60422|RL2_ECOLI	50S ribosomal protein L2 OS=Escherichia coli (strain K12) OX=83333 GN=rplB PE=1 SV=2	215	255	R.GVRPTVRGTAMNPVDHPHGGGEGRNFGKHPVTPWGVQTKGK.K	0	-	0	13	10	5.19452e-08	0	0
C:\Users\KyowonJeong\Downloads\apr23\Eclip_1481_MB_ms2.msalign	635	1207	HCD	6289	1420.88	48	4	2885.43	2885.42	592	65120000	-1000	sp|P0A7U3|RS19_ECOLI	30S ribosomal protein S19 OS=Escherichia coli (strain K12) OX=83333 GN=rpsS PE=1 SV=2	62	87	F.VTDEMVGHKLGEFAPTRTYRGHAADK.K	0	-	0	18	16	5.01253e-08	0	0
C:\Users\KyowonJeong\Downloads\apr23\Eclip_1481_MB_ms2.msalign	636	1208	HCD	6291	1421.61	52	4	3124.37	3124.37	682	12930000	-1000	sp|P0ABC7|HFLK_ECOLI	Modulator of FtsH protease HflK OS=Escherichia coli (strain K12) OX=83333 GN=hflK PE=1 SV=1	2	31	M.AWNQPGNNGQDRDPWGSSKPGGNSEGNGNK.G	0	-	0	15	10	2.21597e-08	0	0
C:\Users\KyowonJeong\Downloads\apr23\Eclip_1481_MB_ms2.msalign	637	1209	HCD	6292	1422.25	48	4	2885.43	2885.42	592	65120000	-1000	sp|P0A7U3|RS19_ECOLI	30S ribosomal protein S19 OS=Escherichia coli (strain K12) OX=83333 GN=rpsS PE=1 SV=2	62	87	F.VTDEMVGHKLGEFAPTRTYRGHAADK.K	0	-	0	20	19	8.99859e-10	0	0
C:\Users\KyowonJeong\Downloads\apr23\Eclip_1481_MB_ms2.msalign	638	1212	HCD	6297	1424.25	70	6	4361.45	4361.45	155	998500000	-1000	sp|P0A7Q6|RL36_ECOLI	50S ribosomal protein L36 OS=Escherichia coli (strain K12) OX=83333 GN=rpmJ PE=1 SV=1	1	38	.MKVRASVKKLCRNCKIVKRDGVIRVICSAEPKHKQRQG.	0	-	0	27	25	7.3216e-18	0	0
C:\Users\KyowonJeong\Downloads\apr23\Eclip_1481_MB_ms2.msalign	639	1213	HCD	6298	1424.79	44	5	2665.51	2665.51	718	10700000	-1000	sp|P0A8M6|YEEX_ECOLI	UPF0265 protein YeeX OS=Escherichia coli (strain K12) OX=83333 GN=yeeX PE=1 SV=1	20	40	R.RKNKLQREIQDVEKKIRDNQK.R	0	-	0	19	14	8.7445e-06	0	0
C:\Users\KyowonJeong\Downloads\apr23\Eclip_1481_MB_ms2.msalign	640	1215	HCD	6301	1426.06	74	8	4447.51	4447.51	297	17020000	-1000	sp|P0A7N9|RL33_ECOLI	50S ribosomal protein L33 OS=Escherichia coli (strain K12) OX=83333 GN=rpmG PE=1 SV=2	2	40	M.AKGIREKIKLVSSAGTGHFYTTTKNKRTKPEKLELKKFD.P	0	-	0	29	23	2.42279e-16	0	0
C:\Users\KyowonJeong\Downloads\apr23\Eclip_1481_MB_ms2.msalign	641	1216	HCD	6303	1426.79	74	7	4461.52	4461.52	312	31860000	-1000	sp|P0A7N9|RL33_ECOLI	50S ribosomal protein L33 OS=Escherichia coli (strain K12) OX=83333 GN=rpmG PE=1 SV=2	1	40	.(MA)[-117.0251]KGIREKIKLVSSAGTGHFYTTTKNKRTKPEKLELKKFD.P	1	-	0	41	32	4.97775e-16	0	0
C:\Users\KyowonJeong\Downloads\apr23\Eclip_1481_MB_ms2.msalign	642	1219	HCD	6307	1428.71	44	5	2665.51	2665.51	718	10700000	-1000	sp|P0A8M6|YEEX_ECOLI	UPF0265 protein YeeX OS=Escherichia coli (strain K12) OX=83333 GN=yeeX PE=1 SV=1	20	40	R.RKNKLQREIQDVEKKIRDNQK.R	0	-	0	20	16	9.2198e-08	0	0
C:\Users\KyowonJeong\Downloads\apr23\Eclip_1481_MB_ms2.msalign	643	1220	HCD	6309	1429.44	44	4	2885.43	2885.42	592	65120000	-1000	sp|P0A7U3|RS19_ECOLI	30S ribosomal protein S19 OS=Escherichia coli (strain K12) OX=83333 GN=rpsS PE=1 SV=2	62	87	F.VTDEMVGHKLGEFAPTRTYRGHAADK.K	0	-	0	15	12	9.80775e-06	0	0
C:\Users\KyowonJeong\Downloads\apr23\Eclip_1481_MB_ms2.msalign	644	1221	HCD	6310	1430.08	40	4	2451.36	2451.36	800	17840000	-1000	sp|P60624|RL24_ECOLI	50S ribosomal protein L24 OS=Escherichia coli (strain K12) OX=83333 GN=rplX PE=1 SV=2	44	66	K.KHQKPVPALNQPGGIVEKEAAIQ.V	0	-	0	19	15	9.9452e-07	0	0
C:\Users\KyowonJeong\Downloads\apr23\Eclip_1481_MB_ms2.msalign	645	1223	HCD	6313	1431.35	52	4	3135.53	3135.52	475	134800000	-1000	sp|P60422|RL2_ECOLI	50S ribosomal protein L2 OS=Escherichia coli (strain K12) OX=83333 GN=rplB PE=1 SV=2	225	253	A.MNPVDHPHGGGEGRNFGKHPVTPWGVQTK.G	0	-	0	19	15	1.5477e-11	0	0
C:\Users\KyowonJeong\Downloads\apr23\Eclip_1481_MB_ms2.msalign	646	1224	HCD	6315	1432.08	47	5	2848.5	2848.5	579	468400000	54.7505	sp|P0A790|PAND_ECOLI	Aspartate 1-decarboxylase OS=Escherichia coli (strain K12) OX=83333 GN=panD PE=1 SV=1	1	24	.(MIRT)[15.9958]MLQGKLHRVKVTHADLHYEG.S	1	-	0	17	13	7.68535e-07	0	0
C:\Users\KyowonJeong\Downloads\apr23\Eclip_1481_MB_ms2.msalign	647	1225	HCD	6316	1432.73	69	6	4361.45	4361.45	155	998500000	-1000	sp|P0A7Q6|RL36_ECOLI	50S ribosomal protein L36 OS=Escherichia coli (strain K12) OX=83333 GN=rpmJ PE=1 SV=1	1	38	.MKVRASVKKLCRNCKIVKRDGVIRVICSAEPKHKQRQG.	0	-	0	27	23	1.02458e-16	0	0
C:\Users\KyowonJeong\Downloads\apr23\Eclip_1481_MB_ms2.msalign	648	1226	HCD	6317	1433.26	42	5	4003.76	4003.76	622	3477000	-1000	sp|P0ABC7|HFLK_ECOLI	Modulator of FtsH protease HflK OS=Escherichia coli (strain K12) OX=83333 GN=hflK PE=1 SV=1	2	40	M.AWNQPGNNGQDRDPWGSSKPGGNSEGNGNKGGRDQGPPD.L	0	-	0	12	10	2.57264e-09	0	0
C:\Users\KyowonJeong\Downloads\apr23\Eclip_1481_MB_ms2.msalign	649	1227	HCD	6319	1433.92	97	11	6311.39	6311.39	111	6327000000	52.887	sp|P0A7N4|RL32_ECOLI	50S ribosomal protein L32 OS=Escherichia coli (strain K12) OX=83333 GN=rpmF PE=1 SV=2	2	57	M.AVQQNKPTRSKRGMRRSHDALTAVTSLSVDKTSGEKHLRHHITADGYYRGRKVIAK.	0	-	0	32	22	8.0674e-13	0	0
C:\Users\KyowonJeong\Downloads\apr23\Eclip_1481_MB_ms2.msalign	650	1228	HCD	6321	1434.65	33	5	4361.45	4361.45	155	998500000	-1000	sp|P0A7Q6|RL36_ECOLI	50S ribosomal protein L36 OS=Escherichia coli (strain K12) OX=83333 GN=rpmJ PE=1 SV=1	1	38	.MKVRASVKKLCRNCKIVKRDGVIRVICSAEPKHKQRQG.	0	-	0	12	10	2.263e-09	0	0
C:\Users\KyowonJeong\Downloads\apr23\Eclip_1481_MB_ms2.msalign	651	1229	HCD	6322	1435.29	74	7	4460.52	4460.52	312	1837000	-1000	sp|P0A7N9|RL33_ECOLI	50S ribosomal protein L33 OS=Escherichia coli (strain K12) OX=83333 GN=rpmG PE=1 SV=2	1	40	.(MA)[-118.0258]KGIREKIKLVSSAGTGHFYTTTKNKRTKPEKLELKKFD.P	1	-	0	19	17	8.83706e-10	0	0
C:\Users\KyowonJeong\Downloads\apr23\Eclip_1481_MB_ms2.msalign	652	1232	HCD	6327	1437.29	77	10	6494.43	6494.42	385	367700000	-1000	sp|P0A7N4|RL32_ECOLI	50S ribosomal protein L32 OS=Escherichia coli (strain K12) OX=83333 GN=rpmF PE=1 SV=2	2	57	M.AVQQNKPTRSKRGMRRSHDALTAVTSLSVDKTSGEKHLRHHITAD(GYYRGRKVIA)[183.0311]K.	1	-	0	26	21	1.57739e-13	0	0
C:\Users\KyowonJeong\Downloads\apr23\Eclip_1481_MB_ms2.msalign	653	1235	HCD	6331	1439.22	48	5	2895.62	2895.62	950	1489000	-1000	sp|P0ACF4|DBHB_ECOLI	DNA-binding protein HU-beta OS=Escherichia coli (strain K12) OX=83333 GN=hupB PE=1 SV=1	56	83	R.AARTGRNPQTGKEITIAAAKVPSFRAGK.A	0	-	0	12	11	3.47931e-05	0	0
C:\Users\KyowonJeong\Downloads\apr23\Eclip_1481_MB_ms2.msalign	654	1236	HCD	6333	1439.95	52	4	3135.53	3135.52	475	134800000	-1000	sp|P60422|RL2_ECOLI	50S ribosomal protein L2 OS=Escherichia coli (strain K12) OX=83333 GN=rplB PE=1 SV=2	225	253	A.MNPVDHPHGGGEGRNFGKHPVTPWGVQTK.G	0	-	0	22	16	5.55122e-12	0	0
C:\Users\KyowonJeong\Downloads\apr23\Eclip_1481_MB_ms2.msalign	655	1237	HCD	6334	1440.6	98	11	6311.39	6311.39	111	6327000000	52.887	sp|P0A7N4|RL32_ECOLI	50S ribosomal protein L32 OS=Escherichia coli (strain K12) OX=83333 GN=rpmF PE=1 SV=2	2	57	M.AVQQNKPTRSKRGMRRSHDALTAVTSLSVDKTSGEKHLRHHITADGYYRGRKVIAK.	0	-	0	23	14	4.6352e-08	0	0
C:\Users\KyowonJeong\Downloads\apr23\Eclip_1481_MB_ms2.msalign	656	1239	HCD	6337	1441.88	72	6	4361.45	4361.45	155	998500000	-1000	sp|P0A7Q6|RL36_ECOLI	50S ribosomal protein L36 OS=Escherichia coli (strain K12) OX=83333 GN=rpmJ PE=1 SV=1	1	38	.MKVRASVKKLCRNCKIVKRDGVIRVICSAEPKHKQRQG.	0	-	0	25	22	1.35032e-15	0	0
C:\Users\KyowonJeong\Downloads\apr23\Eclip_1481_MB_ms2.msalign	657	1240	HCD	6339	1442.6	25	2	1224.68	1224.68	966	2638000	-1000	sp|P0A9Y6|CSPC_ECOLI	Cold shock-like protein CspC OS=Escherichia coli (strain K12) OX=83333 GN=cspC PE=1 SV=2	57	69	D.GQKGPAAVNVTAI.	0	-	0	7	6	5.42538e-05	0	0
C:\Users\KyowonJeong\Downloads\apr23\Eclip_1481_MB_ms2.msalign	658	1241	HCD	6340	1443.24	47	4	2832.51	2832.5	306	430500000	55.5967	sp|P0A790|PAND_ECOLI	Aspartate 1-decarboxylase OS=Escherichia coli (strain K12) OX=83333 GN=panD PE=1 SV=1	1	24	.MIRTMLQGKLHRVKVTHADLHYEG.S	0	-	0	27	21	1.24846e-14	0	0
C:\Users\KyowonJeong\Downloads\apr23\Eclip_1481_MB_ms2.msalign	659	1243	HCD	6343	1444.29	30	4	2951.47	2951.46	859	3016000	-1000	sp|P0AG99|SECG_ECOLI	Protein-export membrane protein SecG OS=Escherichia coli (strain K12) OX=83333 GN=secG PE=1 SV=1	78	105	K.TNKGSEWENLSAPAKTEQTQPAAPAKPT.S	0	-	0	10	10	4.37202e-06	0	0
C:\Users\KyowonJeong\Downloads\apr23\Eclip_1481_MB_ms2.msalign	660	1244	HCD	6345	1445.02	29	4	2951.47	2951.46	859	3016000	-1000	sp|P0AG99|SECG_ECOLI	Protein-export membrane protein SecG OS=Escherichia coli (strain K12) OX=83333 GN=secG PE=1 SV=1	78	105	K.TNKGSEWENLSAPAKTEQTQPAAPAKPT.S	0	-	0	7	7	0.00339017	0	0
C:\Users\KyowonJeong\Downloads\apr23\Eclip_1481_MB_ms2.msalign	661	1245	HCD	6346	1445.66	47	5	2832.51	2832.5	306	430500000	55.5967	sp|P0A790|PAND_ECOLI	Aspartate 1-decarboxylase OS=Escherichia coli (strain K12) OX=83333 GN=panD PE=1 SV=1	1	24	.MIRTMLQGKLHRVKVTHADLHYEG.S	0	-	0	21	17	2.47612e-12	0	0
C:\Users\KyowonJeong\Downloads\apr23\Eclip_1481_MB_ms2.msalign	662	1246	HCD	6347	1445.83	33	4	2869.44	2869.53	1351	287500	-1000	sp|P0A790|PAND_ECOLI	Aspartate 1-decarboxylase OS=Escherichia coli (strain K12) OX=83333 GN=panD PE=1 SV=1	1	24	.MIRTMLQGKLHRVKVTHAD(LHYEG)[37.0272].S	1	-	0	6	6	0.0688404	0.00103972	0.00371195
C:\Users\KyowonJeong\Downloads\apr23\Eclip_1481_MB_ms2.msalign	663	1248	HCD	6351	1447.21	52	5	3135.53	3135.52	475	134800000	-1000	sp|P60422|RL2_ECOLI	50S ribosomal protein L2 OS=Escherichia coli (strain K12) OX=83333 GN=rplB PE=1 SV=2	225	253	A.MNPVDHPHGGGEGRNFGKHPVTPWGVQTK.G	0	-	0	16	10	2.22065e-06	0	0
C:\Users\KyowonJeong\Downloads\apr23\Eclip_1481_MB_ms2.msalign	664	1249	HCD	6352	1447.87	37	4	2252.29	2252.29	816	63360000	-1000	sp|P0A7W1|RS5_ECOLI	30S ribosomal protein S5 OS=Escherichia coli (strain K12) OX=83333 GN=rpsE PE=1 SV=2	4	23	H.IEKQAGELQEKLIAVNRVSK.T	0	-	0	21	15	1.55375e-06	0	0
C:\Users\KyowonJeong\Downloads\apr23\Eclip_1481_MB_ms2.msalign	665	1251	HCD	6355	1448.91	62	6	4394.45	4394.48	725	1327000	-1000	sp|P0A7Q6|RL36_ECOLI	50S ribosomal protein L36 OS=Escherichia coli (strain K12) OX=83333 GN=rpmJ PE=1 SV=1	1	38	.MKVRASVKK(LC)[33.0311]RNCKIVKRDGVIRVICSAEPKHKQRQG.	1	-	0	10	10	1.21478e-07	0	0
C:\Users\KyowonJeong\Downloads\apr23\Eclip_1481_MB_ms2.msalign	666	1252	HCD	6357	1449.64	52	5	3135.52	3135.52	475	134800000	-1000	sp|P60422|RL2_ECOLI	50S ribosomal protein L2 OS=Escherichia coli (strain K12) OX=83333 GN=rplB PE=1 SV=2	225	253	A.MNPVDHPHGGGEGRNFGKHPVTPWGVQTK.G	0	-	0	12	9	3.92841e-05	0	0
C:\Users\KyowonJeong\Downloads\apr23\Eclip_1481_MB_ms2.msalign	667	1255	HCD	6361	1451.55	37	4	2252.29	2252.29	816	63360000	-1000	sp|P0A7W1|RS5_ECOLI	30S ribosomal protein S5 OS=Escherichia coli (strain K12) OX=83333 GN=rpsE PE=1 SV=2	4	23	H.IEKQAGELQEKLIAVNRVSK.T	0	-	0	20	15	2.31197e-06	0	0
C:\Users\KyowonJeong\Downloads\apr23\Eclip_1481_MB_ms2.msalign	668	1256	HCD	6363	1452	47	4	2832.51	2832.5	306	430500000	55.5967	sp|P0A790|PAND_ECOLI	Aspartate 1-decarboxylase OS=Escherichia coli (strain K12) OX=83333 GN=panD PE=1 SV=1	1	24	.MIRTMLQGKLHRVKVTHADLHYEG.S	0	-	0	24	20	4.10494e-16	0	0
C:\Users\KyowonJeong\Downloads\apr23\Eclip_1481_MB_ms2.msalign	669	1257	HCD	6364	1452.54	101	10	6494.43	6494.43	385	367700000	-1000	sp|P0A7N4|RL32_ECOLI	50S ribosomal protein L32 OS=Escherichia coli (strain K12) OX=83333 GN=rpmF PE=1 SV=2	2	57	M.AVQQNKPTRSKRGMRRSHDALTAVTSLSVDKTSGEKHLRHHITAD(GYYRGRKVIA)[183.0361]K.	1	-	0	39	28	5.94896e-14	0	0
C:\Users\KyowonJeong\Downloads\apr23\Eclip_1481_MB_ms2.msalign	670	1258	HCD	6365	1453.15	40	4	2457.12	2457.19	1164	607900	-1000	sp|P0CE47|EFTU1_ECOLI	Elongation factor Tu 1 OS=Escherichia coli (strain K12) OX=83333 GN=tufA PE=1 SV=1	234	255	E.(RGIIKV)[44.8358]GEEVEIVGIKETQKST.C	1	-	0	11	9	0.00331902	0	0
C:\Users\KyowonJeong\Downloads\apr23\Eclip_1481_MB_ms2.msalign	671	1260	HCD	6369	1454.54	60	6	4361.45	4361.45	155	998500000	-1000	sp|P0A7Q6|RL36_ECOLI	50S ribosomal protein L36 OS=Escherichia coli (strain K12) OX=83333 GN=rpmJ PE=1 SV=1	1	38	.MKVRASVKKLCRNCKIVKRDGVIRVICSAEPKHKQRQG.	0	-	0	23	20	1.83372e-14	0	0
C:\Users\KyowonJeong\Downloads\apr23\Eclip_1481_MB_ms2.msalign	672	1261	HCD	6370	1455.19	47	5	2848.5	2848.49	579	468400000	54.7505	sp|P0A790|PAND_ECOLI	Aspartate 1-decarboxylase OS=Escherichia coli (strain K12) OX=83333 GN=panD PE=1 SV=1	1	24	.(MIRT)[15.9908]MLQGKLHRVKVTHADLHYEG.S	1	-	0	12	10	0.00023247	0	0
C:\Users\KyowonJeong\Downloads\apr23\Eclip_1481_MB_ms2.msalign	673	1263	HCD	6373	1456.47	47	4	2832.51	2832.5	306	430500000	55.5967	sp|P0A790|PAND_ECOLI	Aspartate 1-decarboxylase OS=Escherichia coli (strain K12) OX=83333 GN=panD PE=1 SV=1	1	24	.MIRTMLQGKLHRVKVTHADLHYEG.S	0	-	0	24	20	1.25381e-13	0	0
C:\Users\KyowonJeong\Downloads\apr23\Eclip_1481_MB_ms2.msalign	674	1264	HCD	6375	1457.2	65	8	4361.45	4361.45	155	998500000	-1000	sp|P0A7Q6|RL36_ECOLI	50S ribosomal protein L36 OS=Escherichia coli (strain K12) OX=83333 GN=rpmJ PE=1 SV=1	1	38	.MKVRASVKKLCRNCKIVKRDGVIRVICSAEPKHKQRQG.	0	-	0	23	18	4.3434e-14	0	0
C:\Users\KyowonJeong\Downloads\apr23\Eclip_1481_MB_ms2.msalign	675	1265	HCD	6376	1457.86	41	4	2559.32	2559.32	634	2364000	-1000	sp|P25665|METE_ECOLI	5-methyltetrahydropteroyltriglutamate--homocysteine methyltransferase OS=Escherichia coli (strain K12) OX=83333 GN=metE PE=1 SV=6	395	417	K.RLAAITAQDSQRANVYEVRAEAQ.R	0	-	0	15	15	4.22426e-09	0	0
C:\Users\KyowonJeong\Downloads\apr23\Eclip_1481_MB_ms2.msalign	676	1266	HCD	6377	1458.47	30	3	1844.97	1844.97	832	610500	-1000	sp|P0CE47|EFTU1_ECOLI	Elongation factor Tu 1 OS=Escherichia coli (strain K12) OX=83333 GN=tufA PE=1 SV=1	239	255	K.VGEEVEIVGIKETQKST.C	0	-	0	14	12	2.34322e-06	0	0
C:\Users\KyowonJeong\Downloads\apr23\Eclip_1481_MB_ms2.msalign	677	1267	HCD	6379	1459.12	29	4	2322.15	2322.14	929	12680000	-1000	sp|P0A7U3|RS19_ECOLI	30S ribosomal protein S19 OS=Escherichia coli (strain K12) OX=83333 GN=rpsS PE=1 SV=2	62	81	F.VTD(EM)[15.9900]VGHKLGEFAPTRTYR.G	1	-	0	10	10	0.00476699	0	0
C:\Users\KyowonJeong\Downloads\apr23\Eclip_1481_MB_ms2.msalign	678	1269	HCD	6382	1460.52	50	4	3048.56	3048.56	422	28750000	-1000	sp|P21513|RNE_ECOLI	Ribonuclease E OS=Escherichia coli (strain K12) OX=83333 GN=rne PE=1 SV=6	694	719	E.AKALNVEEQSVQETEQEERVRPVQPR.R	0	-	0	18	15	3.22782e-08	0	0
C:\Users\KyowonJeong\Downloads\apr23\Eclip_1481_MB_ms2.msalign	679	1275	HCD	6391	1464.45	31	4	1997.03	1997.03	623	8868000	-1000	sp|P00968|CARB_ECOLI	Carbamoyl-phosphate synthase large chain OS=Escherichia coli (strain K12) OX=83333 GN=carB PE=1 SV=2	1056	1073	N.ADATEKVISVQEMHAQIK.	0	-	0	17	15	2.5817e-09	0	0
C:\Users\KyowonJeong\Downloads\apr23\Eclip_1481_MB_ms2.msalign	680	1276	HCD	6393	1465.23	28	4	2322.15	2322.14	929	12680000	-1000	sp|P0A7U3|RS19_ECOLI	30S ribosomal protein S19 OS=Escherichia coli (strain K12) OX=83333 GN=rpsS PE=1 SV=2	62	81	F.VTDE(M)[15.9900]VGHKLGEFAPTRTYR.G	1	-	0	12	12	2.05918e-05	0	0
C:\Users\KyowonJeong\Downloads\apr23\Eclip_1481_MB_ms2.msalign	681	1277	HCD	6394	1465.85	42	4	2832.51	2832.5	306	430500000	55.5967	sp|P0A790|PAND_ECOLI	Aspartate 1-decarboxylase OS=Escherichia coli (strain K12) OX=83333 GN=panD PE=1 SV=1	1	24	.MIRTMLQGKLHRVKVTHADLHYEG.S	0	-	0	20	17	2.8985e-12	0	0
C:\Users\KyowonJeong\Downloads\apr23\Eclip_1481_MB_ms2.msalign	682	1278	HCD	6395	1466.46	42	6	4361.45	4361.45	155	998500000	-1000	sp|P0A7Q6|RL36_ECOLI	50S ribosomal protein L36 OS=Escherichia coli (strain K12) OX=83333 GN=rpmJ PE=1 SV=1	1	38	.MKVRASVKKLCRNCKIVKRDGVIRVICSAEPKHKQRQG.	0	-	0	12	12	3.4592e-09	0	0
C:\Users\KyowonJeong\Downloads\apr23\Eclip_1481_MB_ms2.msalign	683	1279	HCD	6397	1467.11	28	4	1997.03	1997.03	623	8868000	-1000	sp|P00968|CARB_ECOLI	Carbamoyl-phosphate synthase large chain OS=Escherichia coli (strain K12) OX=83333 GN=carB PE=1 SV=2	1056	1073	N.ADATEKVISVQEMHAQIK.	0	-	0	15	12	2.95739e-09	0	0
C:\Users\KyowonJeong\Downloads\apr23\Eclip_1481_MB_ms2.msalign	684	1280	HCD	6399	1467.9	23	5	3211.67	3211.66	878	20160000	-1000	sp|P0A6X7|IHFA_ECOLI	Integration host factor subunit alpha OS=Escherichia coli (strain K12) OX=83333 GN=ihfA PE=1 SV=1	49	76	G.FGNFDLRDKNQRPGRNPKTGEDIPITAR.R	0	-	0	8	7	0.00671536	0.000222074	0
C:\Users\KyowonJeong\Downloads\apr23\Eclip_1481_MB_ms2.msalign	685	1283	HCD	6403	1469.79	41	4	3048.56	3048.56	422	28750000	-1000	sp|P21513|RNE_ECOLI	Ribonuclease E OS=Escherichia coli (strain K12) OX=83333 GN=rne PE=1 SV=6	694	719	E.AKALNVEEQSVQETEQEERVRPVQPR.R	0	-	0	19	15	1.27115e-10	0	0
C:\Users\KyowonJeong\Downloads\apr23\Eclip_1481_MB_ms2.msalign	686	1284	HCD	6405	1470.56	44	4	3048.56	3048.56	422	28750000	-1000	sp|P21513|RNE_ECOLI	Ribonuclease E OS=Escherichia coli (strain K12) OX=83333 GN=rne PE=1 SV=6	694	719	E.AKALNVEEQSVQETEQEERVRPVQPR.R	0	-	0	17	15	4.2573e-13	0	0
C:\Users\KyowonJeong\Downloads\apr23\Eclip_1481_MB_ms2.msalign	687	1285	HCD	6406	1471.17	25	4	2322.15	2322.14	929	12680000	-1000	sp|P0A7U3|RS19_ECOLI	30S ribosomal protein S19 OS=Escherichia coli (strain K12) OX=83333 GN=rpsS PE=1 SV=2	62	81	F.VTD(EM)[15.9900]VGHKLGEFAPTRTYR.G	1	-	0	11	10	0.00330698	0	0
C:\Users\KyowonJeong\Downloads\apr23\Eclip_1481_MB_ms2.msalign	688	1287	HCD	6409	1472.45	35	6	4360.45	4361.45	155	330800000	-1000	sp|P0A7Q6|RL36_ECOLI	50S ribosomal protein L36 OS=Escherichia coli (strain K12) OX=83333 GN=rpmJ PE=1 SV=1	1	38	.MKVRASVKKLCRNCKIVKRDGVIRVICSAEPKHKQRQG.	0	-	0	7	7	9.0174e-07	0	0
C:\Users\KyowonJeong\Downloads\apr23\Eclip_1481_MB_ms2.msalign	689	1288	HCD	6411	1473.23	32	5	3211.67	3211.66	878	20160000	-1000	sp|P0A6X7|IHFA_ECOLI	Integration host factor subunit alpha OS=Escherichia coli (strain K12) OX=83333 GN=ihfA PE=1 SV=1	49	76	G.FGNFDLRDKNQRPGRNPKTGEDIPITAR.R	0	-	0	9	7	0.0156194	0.00021631	0
C:\Users\KyowonJeong\Downloads\apr23\Eclip_1481_MB_ms2.msalign	690	1289	HCD	6412	1473.84	47	5	2832.51	2832.5	306	430500000	55.5967	sp|P0A790|PAND_ECOLI	Aspartate 1-decarboxylase OS=Escherichia coli (strain K12) OX=83333 GN=panD PE=1 SV=1	1	24	.MIRTMLQGKLHRVKVTHADLHYEG.S	0	-	0	18	14	6.98486e-08	0	0
C:\Users\KyowonJeong\Downloads\apr23\Eclip_1481_MB_ms2.msalign	691	1291	HCD	6415	1475.11	34	6	4361.45	4361.45	155	998500000	-1000	sp|P0A7Q6|RL36_ECOLI	50S ribosomal protein L36 OS=Escherichia coli (strain K12) OX=83333 GN=rpmJ PE=1 SV=1	1	38	.MKVRASVKKLCRNCKIVKRDGVIRVICSAEPKHKQRQG.	0	-	0	7	7	1.64726e-05	0	0
C:\Users\KyowonJeong\Downloads\apr23\Eclip_1481_MB_ms2.msalign	692	1292	HCD	6417	1475.89	13	4	1997.03	1997.03	623	8868000	-1000	sp|P00968|CARB_ECOLI	Carbamoyl-phosphate synthase large chain OS=Escherichia coli (strain K12) OX=83333 GN=carB PE=1 SV=2	1056	1073	N.ADATEKVISVQEMHAQIK.	0	-	0	7	7	3.57701e-06	0	0
C:\Users\KyowonJeong\Downloads\apr23\Eclip_1481_MB_ms2.msalign	693	1293	HCD	6418	1476.5	25	4	2322.14	2322.14	929	12680000	-1000	sp|P0A7U3|RS19_ECOLI	30S ribosomal protein S19 OS=Escherichia coli (strain K12) OX=83333 GN=rpsS PE=1 SV=2	62	81	F.VTD(EM)[15.9924]VGHKLGEFAPTRTYR.G	1	-	0	11	10	0.00192228	0	0
C:\Users\KyowonJeong\Downloads\apr23\Eclip_1481_MB_ms2.msalign	694	1294	HCD	6420	1477.15	43	6	4361.45	4361.45	155	998500000	-1000	sp|P0A7Q6|RL36_ECOLI	50S ribosomal protein L36 OS=Escherichia coli (strain K12) OX=83333 GN=rpmJ PE=1 SV=1	1	38	.MKVRASVKKLCRNCKIVKRDGVIRVICSAEPKHKQRQG.	0	-	0	10	10	1.02172e-06	0	0
C:\Users\KyowonJeong\Downloads\apr23\Eclip_1481_MB_ms2.msalign	695	1295	HCD	6422	1477.89	37	4	3048.56	3048.56	422	28750000	-1000	sp|P21513|RNE_ECOLI	Ribonuclease E OS=Escherichia coli (strain K12) OX=83333 GN=rne PE=1 SV=6	694	719	E.AKALNVEEQSVQETEQEERVRPVQPR.R	0	-	0	18	15	5.44931e-13	0	0
C:\Users\KyowonJeong\Downloads\apr23\Eclip_1481_MB_ms2.msalign	696	1296	HCD	6423	1478.54	39	6	4360.44	4360.44	155	330800000	-1000	sp|P0A7Q6|RL36_ECOLI	50S ribosomal protein L36 OS=Escherichia coli (strain K12) OX=83333 GN=rpmJ PE=1 SV=1	1	38	.MKVRASVKKLCRNCKIVKRDGVIRVICSA(E)[-1.0109]PKHKQRQG.	1	-	0	8	8	5.37768e-05	0	0
C:\Users\KyowonJeong\Downloads\apr23\Eclip_1481_MB_ms2.msalign	697	1298	HCD	6426	1479.81	29	5	3211.65	3211.66	878	20160000	-1000	sp|P0A6X7|IHFA_ECOLI	Integration host factor subunit alpha OS=Escherichia coli (strain K12) OX=83333 GN=ihfA PE=1 SV=1	49	76	G.FGNFDLRDKNQRPGRNPKTGEDIPITAR.R	0	-	0	9	7	0.00754183	0.000221092	0
C:\Users\KyowonJeong\Downloads\apr23\Eclip_1481_MB_ms2.msalign	698	1300	HCD	6429	1481.2	33	6	4361.45	4361.45	155	998500000	-1000	sp|P0A7Q6|RL36_ECOLI	50S ribosomal protein L36 OS=Escherichia coli (strain K12) OX=83333 GN=rpmJ PE=1 SV=1	1	38	.MKVRASVKKLCRNCKIVKRDGVIRVICSAEPKHKQRQG.	0	-	0	5	5	0.00033098	0	0
C:\Users\KyowonJeong\Downloads\apr23\Eclip_1481_MB_ms2.msalign	699	1303	HCD	6434	1483.25	40	5	3211.67	3211.66	878	20160000	-1000	sp|P0A6X7|IHFA_ECOLI	Integration host factor subunit alpha OS=Escherichia coli (strain K12) OX=83333 GN=ihfA PE=1 SV=1	49	76	G.FGNFDLRDKNQRPGRNPKTGEDIPITAR.R	0	-	0	12	10	9.04736e-05	0	0
C:\Users\KyowonJeong\Downloads\apr23\Eclip_1481_MB_ms2.msalign	700	1305	HCD	6437	1484.52	48	6	4361.45	4361.45	155	998500000	-1000	sp|P0A7Q6|RL36_ECOLI	50S ribosomal protein L36 OS=Escherichia coli (strain K12) OX=83333 GN=rpmJ PE=1 SV=1	1	38	.MKVRASVKKLCRNCKIVKRDGVIRVICSAEPKHKQRQG.	0	-	0	10	10	1.23886e-06	0	0
C:\Users\KyowonJeong\Downloads\apr23\Eclip_1481_MB_ms2.msalign	701	1306	HCD	6439	1485.3	37	4	3048.56	3048.56	422	28750000	-1000	sp|P21513|RNE_ECOLI	Ribonuclease E OS=Escherichia coli (strain K12) OX=83333 GN=rne PE=1 SV=6	694	719	E.AKALNVEEQSVQETEQEERVRPVQPR.R	0	-	0	14	11	1.19362e-07	0	0
C:\Users\KyowonJeong\Downloads\apr23\Eclip_1481_MB_ms2.msalign	702	1309	HCD	6443	1487.19	47	8	5091.78	5092.77	28	40930000	-1000	sp|P68191|SRA_ECOLI	Stationary-phase-induced ribosome-associated protein OS=Escherichia coli (strain K12) OX=83333 GN=sra PE=1 SV=1	1	45	.MKSNRQARHILGLDHKISNQRKIVTEGDKSSVVNNPTGRKRPAEK.	0	-	0	10	9	1.4243e-08	0	0
C:\Users\KyowonJeong\Downloads\apr23\Eclip_1481_MB_ms2.msalign	703	1310	HCD	6445	1488	45	5	3211.67	3211.66	878	20160000	-1000	sp|P0A6X7|IHFA_ECOLI	Integration host factor subunit alpha OS=Escherichia coli (strain K12) OX=83333 GN=ihfA PE=1 SV=1	49	76	G.FGNFDLRDKNQRPGRNPKTGEDIPITAR.R	0	-	0	12	10	0.000794593	0	0
C:\Users\KyowonJeong\Downloads\apr23\Eclip_1481_MB_ms2.msalign	704	1313	HCD	6449	1489.95	38	4	3048.56	3048.56	422	28750000	-1000	sp|P21513|RNE_ECOLI	Ribonuclease E OS=Escherichia coli (strain K12) OX=83333 GN=rne PE=1 SV=6	694	719	E.AKALNVEEQSVQETEQEERVRPVQPR.R	0	-	0	14	12	2.25677e-08	0	0
C:\Users\KyowonJeong\Downloads\apr23\Eclip_1481_MB_ms2.msalign	705	1315	HCD	6452	1491.45	36	7	4376.44	4376.43	264	120700000	-1000	sp|P0A7Q6|RL36_ECOLI	50S ribosomal protein L36 OS=Escherichia coli (strain K12) OX=83333 GN=rpmJ PE=1 SV=1	1	38	.(MKVRASVKKLCRNCKIVKRDGVIRVICSA)[14.9779]EPKHKQRQG.	1	-	0	7	6	0.00115753	0	0
C:\Users\KyowonJeong\Downloads\apr23\Eclip_1481_MB_ms2.msalign	706	1317	HCD	6455	1492.8	53	5	3211.67	3211.66	878	20160000	-1000	sp|P0A6X7|IHFA_ECOLI	Integration host factor subunit alpha OS=Escherichia coli (strain K12) OX=83333 GN=ihfA PE=1 SV=1	49	76	G.FGNFDLRDKNQRPGRNPKTGEDIPITAR.R	0	-	0	11	9	0.0151202	0.000216497	0
C:\Users\KyowonJeong\Downloads\apr23\Eclip_1481_MB_ms2.msalign	707	1318	HCD	6457	1493.59	27	7	6328.4	6328.39	233	1537000000	54.5596	sp|P0A7N4|RL32_ECOLI	50S ribosomal protein L32 OS=Escherichia coli (strain K12) OX=83333 GN=rpmF PE=1 SV=2	1	57	.MAVQQNKPTRSKRGMRRSH(D)[-114.0398]ALTAVTSLSVDKTSGEKHLRHHITADGYYRGRKVIAK.	1	-	0	12	12	1.82223e-09	0	0
C:\Users\KyowonJeong\Downloads\apr23\Eclip_1481_MB_ms2.msalign	708	1319	HCD	6458	1494.22	49	5	3211.67	3211.66	878	20160000	-1000	sp|P0A6X7|IHFA_ECOLI	Integration host factor subunit alpha OS=Escherichia coli (strain K12) OX=83333 GN=ihfA PE=1 SV=1	49	76	G.FGNFDLRDKNQRPGRNPKTGEDIPITAR.R	0	-	0	15	13	6.68206e-06	0	0
C:\Users\KyowonJeong\Downloads\apr23\Eclip_1481_MB_ms2.msalign	709	1321	HCD	6461	1495.48	30	4	3048.56	3048.56	422	28750000	-1000	sp|P21513|RNE_ECOLI	Ribonuclease E OS=Escherichia coli (strain K12) OX=83333 GN=rne PE=1 SV=6	694	719	E.AKALNVEEQSVQETEQEERVRPVQPR.R	0	-	0	12	11	2.14619e-08	0	0
C:\Users\KyowonJeong\Downloads\apr23\Eclip_1481_MB_ms2.msalign	710	1322	HCD	6463	1496.26	69	6	4360.45	4361.45	155	330800000	-1000	sp|P0A7Q6|RL36_ECOLI	50S ribosomal protein L36 OS=Escherichia coli (strain K12) OX=83333 GN=rpmJ PE=1 SV=1	1	38	.MKVRASVKKLCRNCKIVKRDGVIRVICSAEPKHKQRQG.	0	-	0	17	16	2.5228e-12	0	0
C:\Users\KyowonJeong\Downloads\apr23\Eclip_1481_MB_ms2.msalign	711	1323	HCD	6464	1496.87	39	9	6495.46	6495.44	385	367700000	-1000	sp|P0A7N4|RL32_ECOLI	50S ribosomal protein L32 OS=Escherichia coli (strain K12) OX=83333 GN=rpmF PE=1 SV=2	2	57	M.AVQQNKPTRSKRGMRRSHDALTAVTSLSVDKTSGEKHLRHH(ITADGYYRGRKVIAK)[184.0490].	1	-	0	5	5	0.379814	0.00838156	0
C:\Users\KyowonJeong\Downloads\apr23\Eclip_1481_MB_ms2.msalign	712	1324	HCD	6465	1497.49	55	11	6311.41	6311.38	111	6327000000	52.887	sp|P0A7N4|RL32_ECOLI	50S ribosomal protein L32 OS=Escherichia coli (strain K12) OX=83333 GN=rpmF PE=1 SV=2	1	57	.MA(VQQNKP)[-131.0565]TRSKRGMRRSHDALTAVTSLSVDKTSGEKHLRHHITADGYYRGRKVIAK.	1	-	0	9	9	7.73716e-05	0	0
C:\Users\KyowonJeong\Downloads\apr23\Eclip_1481_MB_ms2.msalign	713	1325	HCD	6467	1498.14	101	11	6311.41	6311.39	111	6327000000	52.887	sp|P0A7N4|RL32_ECOLI	50S ribosomal protein L32 OS=Escherichia coli (strain K12) OX=83333 GN=rpmF PE=1 SV=2	2	57	M.AVQQNKPTRSKRGMRRSHDALTAVTSLSVDKTSGEKHLRHHITADGYYRGRKVIAK.	0	-	0	43	27	4.0352e-16	0	0
C:\Users\KyowonJeong\Downloads\apr23\Eclip_1481_MB_ms2.msalign	714	1326	HCD	6469	1498.6	53	5	3211.67	3211.66	878	20160000	-1000	sp|P0A6X7|IHFA_ECOLI	Integration host factor subunit alpha OS=Escherichia coli (strain K12) OX=83333 GN=ihfA PE=1 SV=1	49	76	G.FGNFDLRDKNQRPGRNPKTGEDIPITAR.R	0	-	0	13	11	0.000221836	0	0
C:\Users\KyowonJeong\Downloads\apr23\Eclip_1481_MB_ms2.msalign	715	1327	HCD	6470	1499.24	70	8	4360.44	4360.44	155	330800000	-1000	sp|P0A7Q6|RL36_ECOLI	50S ribosomal protein L36 OS=Escherichia coli (strain K12) OX=83333 GN=rpmJ PE=1 SV=1	1	38	.MKVRASVK(K)[-1.0096]LCRNCKIVKRDGVIRVICSAEPKHKQRQG.	1	-	0	25	22	1.65168e-13	0	0
C:\Users\KyowonJeong\Downloads\apr23\Eclip_1481_MB_ms2.msalign	716	1328	HCD	6471	1499.86	98	9	6311.39	6311.39	111	6327000000	52.887	sp|P0A7N4|RL32_ECOLI	50S ribosomal protein L32 OS=Escherichia coli (strain K12) OX=83333 GN=rpmF PE=1 SV=2	2	57	M.AVQQNKPTRSKRGMRRSHDALTAVTSLSVDKTSGEKHLRHHITADGYYRGRKVIAK.	0	-	0	46	33	2.7706e-19	0	0
C:\Users\KyowonJeong\Downloads\apr23\Eclip_1481_MB_ms2.msalign	717	1329	HCD	6473	1500.51	72	7	4376.44	4376.44	264	120700000	-1000	sp|P0A7Q6|RL36_ECOLI	50S ribosomal protein L36 OS=Escherichia coli (strain K12) OX=83333 GN=rpmJ PE=1 SV=1	1	38	.(MKVRASVK)[14.9879]KLCRNCKIVKRDGVIRVICSAEPKHKQRQG.	1	-	0	10	10	3.28622e-06	0	0
C:\Users\KyowonJeong\Downloads\apr23\Eclip_1481_MB_ms2.msalign	718	1330	HCD	6475	1501.24	105	10	6311.4	6311.39	111	6327000000	52.887	sp|P0A7N4|RL32_ECOLI	50S ribosomal protein L32 OS=Escherichia coli (strain K12) OX=83333 GN=rpmF PE=1 SV=2	2	57	M.AVQQNKPTRSKRGMRRSHDALTAVTSLSVDKTSGEKHLRHHITADGYYRGRKVIAK.	0	-	0	48	32	2.0672e-19	0	0
C:\Users\KyowonJeong\Downloads\apr23\Eclip_1481_MB_ms2.msalign	719	1331	HCD	6476	1501.9	54	6	4377.45	4377.44	264	226900000	-1000	sp|P0A7Q6|RL36_ECOLI	50S ribosomal protein L36 OS=Escherichia coli (strain K12) OX=83333 GN=rpmJ PE=1 SV=1	1	38	.(MKVRASVKKLCRNCKIVKRDGVIR)[15.9939]VICSAEPKHKQRQG.	1	-	0	13	12	6.2531e-07	0	0
C:\Users\KyowonJeong\Downloads\apr23\Eclip_1481_MB_ms2.msalign	720	1333	HCD	6479	1503.17	71	6	4360.44	4361.45	155	330800000	-1000	sp|P0A7Q6|RL36_ECOLI	50S ribosomal protein L36 OS=Escherichia coli (strain K12) OX=83333 GN=rpmJ PE=1 SV=1	1	38	.MKVRASVKKLCRNCKIVKRDGVIRVICSAEPKHKQRQG.	0	-	0	20	19	7.7782e-14	0	0
C:\Users\KyowonJeong\Downloads\apr23\Eclip_1481_MB_ms2.msalign	721	1334	HCD	6481	1503.9	47	5	2832.51	2832.5	306	430500000	55.5967	sp|P0A790|PAND_ECOLI	Aspartate 1-decarboxylase OS=Escherichia coli (strain K12) OX=83333 GN=panD PE=1 SV=1	1	24	.MIRTMLQGKLHRVKVTHADLHYEG.S	0	-	0	16	13	2.04474e-06	0	0
C:\Users\KyowonJeong\Downloads\apr23\Eclip_1481_MB_ms2.msalign	722	1337	HCD	6485	1505.83	69	6	4360.44	4361.45	155	330800000	-1000	sp|P0A7Q6|RL36_ECOLI	50S ribosomal protein L36 OS=Escherichia coli (strain K12) OX=83333 GN=rpmJ PE=1 SV=1	1	38	.MKVRASVKKLCRNCKIVKRDGVIRVICSAEPKHKQRQG.	0	-	0	23	21	2.915e-20	0	0
C:\Users\KyowonJeong\Downloads\apr23\Eclip_1481_MB_ms2.msalign	723	1338	HCD	6487	1506.56	54	5	3265.62	3265.62	463	9274000	-1000	sp|P0ACF8|HNS_ECOLI	DNA-binding protein H-NS OS=Escherichia coli (strain K12) OX=83333 GN=hns PE=1 SV=2	90	118	K.RAQRPAKYSYVDENGETKTWTGQGRTPAV.I	0	-	0	19	17	2.65544e-10	0	0
C:\Users\KyowonJeong\Downloads\apr23\Eclip_1481_MB_ms2.msalign	724	1340	HCD	6489	1507.82	37	7	5461.12	5461.28	1286	295000000	-1000	sp|P02929|TONB_ECOLI	Protein TonB OS=Escherichia coli (strain K12) OX=83333 GN=tonB PE=1 SV=2	105	157	K.KVQEQPKRDVKPVESRPASPFENTAPARLTSSTA(TAATSKPVTSVASGPRALS)[-41.6355].R	1	-	0	9	8	0.0283744	0.00042508	0.00155642
C:\Users\KyowonJeong\Downloads\apr23\Eclip_1481_MB_ms2.msalign	725	1342	HCD	6493	1509.2	100	10	6311.4	6311.39	111	6327000000	52.887	sp|P0A7N4|RL32_ECOLI	50S ribosomal protein L32 OS=Escherichia coli (strain K12) OX=83333 GN=rpmF PE=1 SV=2	2	57	M.AVQQNKPTRSKRGMRRSHDALTAVTSLSVDKTSGEKHLRHHITADGYYRGRKVIAK.	0	-	0	45	30	1.11586e-18	0	0
C:\Users\KyowonJeong\Downloads\apr23\Eclip_1481_MB_ms2.msalign	726	1343	HCD	6494	1509.86	42	5	2597.44	2597.44	528	39110000	-1000	sp|P0ACF4|DBHB_ECOLI	DNA-binding protein HU-beta OS=Escherichia coli (strain K12) OX=83333 GN=hupB PE=1 SV=1	59	83	R.TGRNPQTGKEITIAAAKVPSFRAGK.A	0	-	0	22	20	5.29355e-11	0	0
C:\Users\KyowonJeong\Downloads\apr23\Eclip_1481_MB_ms2.msalign	727	1345	HCD	6497	1511.13	54	5	3265.62	3265.62	463	9274000	-1000	sp|P0ACF8|HNS_ECOLI	DNA-binding protein H-NS OS=Escherichia coli (strain K12) OX=83333 GN=hns PE=1 SV=2	90	118	K.RAQRPAKYSYVDENGETKTWTGQGRTPAV.I	0	-	0	21	19	3.95403e-12	0	0
C:\Users\KyowonJeong\Downloads\apr23\Eclip_1481_MB_ms2.msalign	728	1346	HCD	6499	1511.86	72	8	4361.45	4361.45	155	998500000	-1000	sp|P0A7Q6|RL36_ECOLI	50S ribosomal protein L36 OS=Escherichia coli (strain K12) OX=83333 GN=rpmJ PE=1 SV=1	1	38	.MKVRASVKKLCRNCKIVKRDGVIRVICSAEPKHKQRQG.	0	-	0	33	25	1.1663e-16	0	0
C:\Users\KyowonJeong\Downloads\apr23\Eclip_1481_MB_ms2.msalign	729	1347	HCD	6500	1512.51	96	9	6310.4	6311.39	111	6327000000	52.887	sp|P0A7N4|RL32_ECOLI	50S ribosomal protein L32 OS=Escherichia coli (strain K12) OX=83333 GN=rpmF PE=1 SV=2	2	57	M.AVQQNKPTRSKRGMRRSHDALTAVTSLSVDKTSGEKHLRHHITADGYYRGRKVIAK.	0	-	0	37	30	2.092e-24	0	0
C:\Users\KyowonJeong\Downloads\apr23\Eclip_1481_MB_ms2.msalign	730	1348	HCD	6501	1513.12	52	9	6327.39	6327.4	233	1537000000	54.5596	sp|P0A7N4|RL32_ECOLI	50S ribosomal protein L32 OS=Escherichia coli (strain K12) OX=83333 GN=rpmF PE=1 SV=2	2	57	M.AV(Q)[16.0121]QNKPTRSKRGMRRSHDALTAVTSLSVDKTSGEKHLRHHITADGYYRGRKVIAK.	1	-	0	14	14	7.45731e-10	0	0
C:\Users\KyowonJeong\Downloads\apr23\Eclip_1481_MB_ms2.msalign	731	1349	HCD	6503	1513.78	64	9	5463.12	5463.12	659	295000000	-1000	sp|Q2EEQ2|RL362_ECOLI	50S ribosomal protein L36 2 OS=Escherichia coli (strain K12) OX=83333 GN=ykgO PE=1 SV=1	1	46	.MKVLNSLRTAKERHPDCQIVKRKGRLYVICKSNPRFKAVQGRKKKR.	0	-	0	10	7	0.0067448	0.000222025	0
C:\Users\KyowonJeong\Downloads\apr23\Eclip_1481_MB_ms2.msalign	732	1350	HCD	6505	1514.51	37	5	4361.45	4361.45	155	998500000	-1000	sp|P0A7Q6|RL36_ECOLI	50S ribosomal protein L36 OS=Escherichia coli (strain K12) OX=83333 GN=rpmJ PE=1 SV=1	1	38	.MKVRASVKKLCRNCKIVKRDGVIRVICSAEPKHKQRQG.	0	-	0	15	11	5.6108e-10	0	0
C:\Users\KyowonJeong\Downloads\apr23\Eclip_1481_MB_ms2.msalign	733	1351	HCD	6506	1515.15	47	5	2832.51	2832.5	306	430500000	55.5967	sp|P0A790|PAND_ECOLI	Aspartate 1-decarboxylase OS=Escherichia coli (strain K12) OX=83333 GN=panD PE=1 SV=1	1	24	.MIRTMLQGKLHRVKVTHADLHYEG.S	0	-	0	20	16	1.35592e-09	0	0
C:\Users\KyowonJeong\Downloads\apr23\Eclip_1481_MB_ms2.msalign	734	1353	HCD	6509	1516.42	92	11	6494.43	6494.43	385	367700000	-1000	sp|P0A7N4|RL32_ECOLI	50S ribosomal protein L32 OS=Escherichia coli (strain K12) OX=83333 GN=rpmF PE=1 SV=2	2	57	M.AVQQNKPTRSKRGMRRSHDALTAVTSLSVDKTSGEKHLRHHITAD(GYYRGRKVIAK)[183.0345].	1	-	0	26	17	1.84202e-09	0	0
C:\Users\KyowonJeong\Downloads\apr23\Eclip_1481_MB_ms2.msalign	735	1356	HCD	6513	1518.42	31	6	4469.47	4469.46	1038	2258000	-1000	sp|P0A7Q6|RL36_ECOLI	50S ribosomal protein L36 OS=Escherichia coli (strain K12) OX=83333 GN=rpmJ PE=1 SV=1	1	38	.(MKVRASVKKLCRNCKIVKRDGVIRVICSAE)[108.0085]PKHKQRQG.	1	-	0	6	6	0.000277016	0	0
C:\Users\KyowonJeong\Downloads\apr23\Eclip_1481_MB_ms2.msalign	736	1357	HCD	6515	1519.07	51	8	7920.83	7920.81	208	14630000	-1000	sp|P69425|TATB_ECOLI	Sec-independent protein translocase protein TatB OS=Escherichia coli (strain K12) OX=83333 GN=tatB PE=1 SV=1	95	171	R.SYVANDPEKASDEAHTIHNPVVKDNEAAHEGVTPAAAQTQASSPEQKPETTPEPVVKPAADAEPKTAAPSPSSSDKP.	0	-	0	28	21	2.0034e-19	0	0
C:\Users\KyowonJeong\Downloads\apr23\Eclip_1481_MB_ms2.msalign	737	1358	HCD	6517	1519.8	27	4	2046.92	2046.92	836	10570000	-1000	sp|P11557|DAMX_ECOLI	Cell division protein DamX OS=Escherichia coli (strain K12) OX=83333 GN=damX PE=1 SV=2	1	17	.MDEFKPEDELKPDPSDR.R	0	-	0	6	5	0.00183571	0	0
C:\Users\KyowonJeong\Downloads\apr23\Eclip_1481_MB_ms2.msalign	738	1359	HCD	6518	1520.44	27	4	2778.4	2778.39	710	1222000	-1000	sp|P21513|RNE_ECOLI	Ribonuclease E OS=Escherichia coli (strain K12) OX=83333 GN=rne PE=1 SV=6	697	719	A.LNVEEQSVQETEQEERVRPVQPR.R	0	-	0	10	9	7.02648e-08	0	0
C:\Users\KyowonJeong\Downloads\apr23\Eclip_1481_MB_ms2.msalign	739	1360	HCD	6519	1521.06	33	6	4469.48	4469.61	1038	2258000	-1000	sp|P0A7Q6|RL36_ECOLI	50S ribosomal protein L36 OS=Escherichia coli (strain K12) OX=83333 GN=rpmJ PE=1 SV=1	1	38	.(MKVRASVKKLCRNCKIVKRDGVIRVIC)[108.1649]SAEPKHKQRQG.	1	-	0	5	5	0.00244677	0	0
C:\Users\KyowonJeong\Downloads\apr23\Eclip_1481_MB_ms2.msalign	740	1362	HCD	6523	1522.48	47	9	7920.81	7920.81	208	14630000	-1000	sp|P69425|TATB_ECOLI	Sec-independent protein translocase protein TatB OS=Escherichia coli (strain K12) OX=83333 GN=tatB PE=1 SV=1	95	171	R.SYVANDPEKASDEAHTIHNPVVKDNEAAHEGVTPAAAQTQASSPEQKPETTPEPVVKPAADAEPKTAAPSPSSSDKP.	0	-	0	20	17	2.57296e-16	0	0
C:\Users\KyowonJeong\Downloads\apr23\Eclip_1481_MB_ms2.msalign	741	1363	HCD	6524	1523.09	27	4	2046.92	2046.92	836	10570000	-1000	sp|P11557|DAMX_ECOLI	Cell division protein DamX OS=Escherichia coli (strain K12) OX=83333 GN=damX PE=1 SV=2	1	17	.MDEFKPEDELKPDPSDR.R	0	-	0	7	6	0.000249402	0	0
C:\Users\KyowonJeong\Downloads\apr23\Eclip_1481_MB_ms2.msalign	742	1366	HCD	6529	1525.09	72	8	4360.44	4361.45	155	330800000	-1000	sp|P0A7Q6|RL36_ECOLI	50S ribosomal protein L36 OS=Escherichia coli (strain K12) OX=83333 GN=rpmJ PE=1 SV=1	1	38	.MKVRASVKKLCRNCKIVKRDGVIRVICSAEPKHKQRQG.	0	-	0	25	23	1.14958e-21	0	0
C:\Users\KyowonJeong\Downloads\apr23\Eclip_1481_MB_ms2.msalign	743	1369	HCD	6533	1527	33	5	3825.11	3825.22	1325	785900	-1000	sp|P0CE47|EFTU1_ECOLI	Elongation factor Tu 1 OS=Escherichia coli (strain K12) OX=83333 GN=tufA PE=1 SV=1	23	59	D.(HGKTTLTAAITTVLAKTY)[-60.8149]GGAARAFDQIDNAPEEKAR.G	1	-	0	9	8	0.0486091	0.000629459	0.00226757
C:\Users\KyowonJeong\Downloads\apr23\Eclip_1481_MB_ms2.msalign	744	1370	HCD	6535	1527.78	45	5	3926.82	3927.81	138	564800	-1000	sp|P0A6Y8|DNAK_ECOLI	Chaperone protein DnaK OS=Escherichia coli (strain K12) OX=83333 GN=dnaK PE=1 SV=2	603	638	A.QQQHAQQQTAGADASANNAKDDDVVDAEFEEVKDKK.	0	-	0	23	21	1.61917e-22	0	0
C:\Users\KyowonJeong\Downloads\apr23\Eclip_1481_MB_ms2.msalign	745	1371	HCD	6536	1528.39	28	5	3824.11	3824.22	1325	9430000	-1000	sp|P0CE47|EFTU1_ECOLI	Elongation factor Tu 1 OS=Escherichia coli (strain K12) OX=83333 GN=tufA PE=1 SV=1	23	59	D.(HGKTTLTAAITTVLAKTY)[-61.8115]GGAARAFDQIDNAPEEKAR.G	1	-	0	7	7	0.172743	0.00385787	0.00226757
C:\Users\KyowonJeong\Downloads\apr23\Eclip_1481_MB_ms2.msalign	746	1372	HCD	6537	1529	20	6	3137.66	3137.65	1183	4611000	-1000	sp|P68679|RS21_ECOLI	30S ribosomal protein S21 OS=Escherichia coli (strain K12) OX=83333 GN=rpsU PE=1 SV=2	21	46	K.RSCEKAGVLAEVRRREFYEKPTTERK.R	0	-	0	6	6	0.00467723	0	0
C:\Users\KyowonJeong\Downloads\apr23\Eclip_1481_MB_ms2.msalign	747	1373	HCD	6539	1529.66	45	5	3087.61	3087.61	454	25530000	-1000	sp|P77611|RSXC_ECOLI	Ion-translocating oxidoreductase complex subunit C OS=Escherichia coli (strain K12) OX=83333 GN=rsxC PE=1 SV=1	570	597	R.KLEQQQANAEPEQQVDPRKAAVEAAIAR.A	0	-	0	23	18	2.55632e-12	0	0
C:\Users\KyowonJeong\Downloads\apr23\Eclip_1481_MB_ms2.msalign	748	1374	HCD	6541	1530.39	33	4	2046.92	2046.92	836	10570000	-1000	sp|P11557|DAMX_ECOLI	Cell division protein DamX OS=Escherichia coli (strain K12) OX=83333 GN=damX PE=1 SV=2	1	17	.MDEFKPEDELKPDPSDR.R	0	-	0	11	8	2.43275e-06	0	0
C:\Users\KyowonJeong\Downloads\apr23\Eclip_1481_MB_ms2.msalign	749	1375	HCD	6542	1531.04	24	6	3137.67	3137.65	1183	4611000	-1000	sp|P68679|RS21_ECOLI	30S ribosomal protein S21 OS=Escherichia coli (strain K12) OX=83333 GN=rpsU PE=1 SV=2	21	46	K.RSCEKAGVLAEVRRREFYEKPTTERK.R	0	-	0	6	6	0.0269497	0.000425713	0
C:\Users\KyowonJeong\Downloads\apr23\Eclip_1481_MB_ms2.msalign	750	1378	HCD	6547	1533.04	72	8	4360.44	4361.45	155	330800000	-1000	sp|P0A7Q6|RL36_ECOLI	50S ribosomal protein L36 OS=Escherichia coli (strain K12) OX=83333 GN=rpmJ PE=1 SV=1	1	38	.MKVRASVKKLCRNCKIVKRDGVIRVICSAEPKHKQRQG.	0	-	0	17	16	5.0024e-14	0	0
C:\Users\KyowonJeong\Downloads\apr23\Eclip_1481_MB_ms2.msalign	751	1379	HCD	6548	1533.67	71	8	6311.41	6311.39	111	6327000000	52.887	sp|P0A7N4|RL32_ECOLI	50S ribosomal protein L32 OS=Escherichia coli (strain K12) OX=83333 GN=rpmF PE=1 SV=2	2	57	M.AVQQNKPTRSKRGMRRSHDALTAVTSLSVDKTSGEKHLRHHITADGYYRGRKVIAK.	0	-	0	27	23	4.9526e-14	0	0
C:\Users\KyowonJeong\Downloads\apr23\Eclip_1481_MB_ms2.msalign	752	1381	HCD	6551	1534.95	47	5	2832.51	2832.5	306	430500000	55.5967	sp|P0A790|PAND_ECOLI	Aspartate 1-decarboxylase OS=Escherichia coli (strain K12) OX=83333 GN=panD PE=1 SV=1	1	24	.MIRTMLQGKLHRVKVTHADLHYEG.S	0	-	0	16	13	5.72286e-09	0	0
C:\Users\KyowonJeong\Downloads\apr23\Eclip_1481_MB_ms2.msalign	753	1382	HCD	6553	1535.67	66	6	4019.08	4019.08	520	9835000	-1000	sp|P60438|RL3_ECOLI	50S ribosomal protein L3 OS=Escherichia coli (strain K12) OX=83333 GN=rplC PE=1 SV=1	124	159	K.RWNFRTQDATHGNSLSHRVPGSIGQN(Q)[14.0175]TPGKVFKGK.K	1	-	0	24	19	3.20766e-11	0	0
C:\Users\KyowonJeong\Downloads\apr23\Eclip_1481_MB_ms2.msalign	754	1383	HCD	6554	1536.33	104	9	6311.39	6311.39	111	6327000000	52.887	sp|P0A7N4|RL32_ECOLI	50S ribosomal protein L32 OS=Escherichia coli (strain K12) OX=83333 GN=rpmF PE=1 SV=2	2	57	M.AVQQNKPTRSKRGMRRSHDALTAVTSLSVDKTSGEKHLRHHITADGYYRGRKVIAK.	0	-	0	38	29	2.1366e-17	0	0
C:\Users\KyowonJeong\Downloads\apr23\Eclip_1481_MB_ms2.msalign	755	1384	HCD	6555	1536.94	38	4	2317.04	2317.04	1184	5484000	-1000	sp|P0CE47|EFTU1_ECOLI	Elongation factor Tu 1 OS=Escherichia coli (strain K12) OX=83333 GN=tufA PE=1 SV=1	39	59	K.TYGGAARAFDQI(D)[37.9474]NAPEEKAR.G	1	-	0	10	10	0.00471786	0	0
C:\Users\KyowonJeong\Downloads\apr23\Eclip_1481_MB_ms2.msalign	756	1387	HCD	6560	1538.98	81	10	6313.4	6313.43	111	6327000000	52.887	sp|P0A7N4|RL32_ECOLI	50S ribosomal protein L32 OS=Escherichia coli (strain K12) OX=83333 GN=rpmF PE=1 SV=2	2	57	M.(A)[Acetyl](V)[-39.9726]QQNKPTRSKRGMRRSHDALTAVTSLSVDKTSGEKHLRHHITADGYYRGRKVIAK.	1	-	0	17	14	2.45217e-08	0	0
C:\Users\KyowonJeong\Downloads\apr23\Eclip_1481_MB_ms2.msalign	757	1388	HCD	6561	1539.59	47	5	2832.51	2832.5	306	430500000	55.5967	sp|P0A790|PAND_ECOLI	Aspartate 1-decarboxylase OS=Escherichia coli (strain K12) OX=83333 GN=panD PE=1 SV=1	1	24	.MIRTMLQGKLHRVKVTHADLHYEG.S	0	-	0	14	12	1.72134e-07	0	0
C:\Users\KyowonJeong\Downloads\apr23\Eclip_1481_MB_ms2.msalign	758	1389	HCD	6563	1540.25	105	9	6310.4	6311.39	111	6327000000	52.887	sp|P0A7N4|RL32_ECOLI	50S ribosomal protein L32 OS=Escherichia coli (strain K12) OX=83333 GN=rpmF PE=1 SV=2	2	57	M.AVQQNKPTRSKRGMRRSHDALTAVTSLSVDKTSGEKHLRHHITADGYYRGRKVIAK.	0	-	0	40	31	5.044e-23	0	0
C:\Users\KyowonJeong\Downloads\apr23\Eclip_1481_MB_ms2.msalign	759	1390	HCD	6565	1540.98	49	5	4019.08	4019.07	520	9835000	-1000	sp|P60438|RL3_ECOLI	50S ribosomal protein L3 OS=Escherichia coli (strain K12) OX=83333 GN=rplC PE=1 SV=1	124	159	K.RWNFRTQDATHGNSLSHRVPGSIGQN(Q)[14.0148]TPGKVFKGK.K	1	-	0	17	14	2.20375e-06	0	0
C:\Users\KyowonJeong\Downloads\apr23\Eclip_1481_MB_ms2.msalign	760	1391	HCD	6566	1541.63	30	4	2155.24	2155.24	1433	2900000	-1000	sp|P0A850|TIG_ECOLI	Trigger factor OS=Escherichia coli (strain K12) OX=83333 GN=tig PE=1 SV=1	38	56	K.KVRIDGFRKGKVPMNIVAQ.R	0	-	0	5	5	0.195833	0.0040494	0.0127119
C:\Users\KyowonJeong\Downloads\apr23\Eclip_1481_MB_ms2.msalign	761	1393	HCD	6569	1542.9	71	8	6311.39	6311.39	111	6327000000	52.887	sp|P0A7N4|RL32_ECOLI	50S ribosomal protein L32 OS=Escherichia coli (strain K12) OX=83333 GN=rpmF PE=1 SV=2	2	57	M.AVQQNKPTRSKRGMRRSHDALTAVTSLSVDKTSGEKHLRHHITADGYYRGRKVIAK.	0	-	0	29	24	2.4696e-14	0	0
C:\Users\KyowonJeong\Downloads\apr23\Eclip_1481_MB_ms2.msalign	762	1394	HCD	6571	1543.63	102	12	6311.39	6311.39	111	6327000000	52.887	sp|P0A7N4|RL32_ECOLI	50S ribosomal protein L32 OS=Escherichia coli (strain K12) OX=83333 GN=rpmF PE=1 SV=2	2	57	M.AVQQNKPTRSKRGMRRSHDALTAVTSLSVDKTSGEKHLRHHITADGYYRGRKVIAK.	0	-	0	30	16	1.38948e-11	0	0
C:\Users\KyowonJeong\Downloads\apr23\Eclip_1481_MB_ms2.msalign	763	1398	HCD	6577	1546.33	35	6	4377.45	4377.44	264	226900000	-1000	sp|P0A7Q6|RL36_ECOLI	50S ribosomal protein L36 OS=Escherichia coli (strain K12) OX=83333 GN=rpmJ PE=1 SV=1	1	38	.MKVRASV(KKLCRNCKIVKRDGVIRVICSAE)[15.9939]PKHKQRQG.	1	-	0	8	8	0.000223692	0	0
C:\Users\KyowonJeong\Downloads\apr23\Eclip_1481_MB_ms2.msalign	764	1399	HCD	6578	1546.94	102	10	6311.4	6311.39	111	6327000000	52.887	sp|P0A7N4|RL32_ECOLI	50S ribosomal protein L32 OS=Escherichia coli (strain K12) OX=83333 GN=rpmF PE=1 SV=2	2	57	M.AVQQNKPTRSKRGMRRSHDALTAVTSLSVDKTSGEKHLRHHITADGYYRGRKVIAK.	0	-	0	42	29	6.422e-17	0	0
C:\Users\KyowonJeong\Downloads\apr23\Eclip_1481_MB_ms2.msalign	765	1402	HCD	6583	1548.94	72	8	4361.44	4361.45	155	998500000	-1000	sp|P0A7Q6|RL36_ECOLI	50S ribosomal protein L36 OS=Escherichia coli (strain K12) OX=83333 GN=rpmJ PE=1 SV=1	1	38	.MKVRASVKKLCRNCKIVKRDGVIRVICSAEPKHKQRQG.	0	-	0	24	20	7.7348e-12	0	0
C:\Users\KyowonJeong\Downloads\apr23\Eclip_1481_MB_ms2.msalign	766	1405	HCD	6587	1550.86	33	4	2020.12	2020.12	546	6559000	-1000	sp|P60438|RL3_ECOLI	50S ribosomal protein L3 OS=Escherichia coli (strain K12) OX=83333 GN=rplC PE=1 SV=1	98	116	S.VELFADVKKVDVTGTSKGK.G	0	-	0	17	13	1.36478e-09	0	0
C:\Users\KyowonJeong\Downloads\apr23\Eclip_1481_MB_ms2.msalign	767	1407	HCD	6590	1552.23	23	5	4360.45	4361.45	155	330800000	-1000	sp|P0A7Q6|RL36_ECOLI	50S ribosomal protein L36 OS=Escherichia coli (strain K12) OX=83333 GN=rpmJ PE=1 SV=1	1	38	.MKVRASVKKLCRNCKIVKRDGVIRVICSAEPKHKQRQG.	0	-	0	8	6	9.8788e-10	0	0
C:\Users\KyowonJeong\Downloads\apr23\Eclip_1481_MB_ms2.msalign	768	1409	HCD	6593	1553.5	30	4	2279.09	2279.09	1148	346000000	54.3506	sp|P0CE47|EFTU1_ECOLI	Elongation factor Tu 1 OS=Escherichia coli (strain K12) OX=83333 GN=tufA PE=1 SV=1	39	59	K.TYGGAARAFDQIDNAPEEKAR.G	0	-	0	8	7	0.00271039	0	0
C:\Users\KyowonJeong\Downloads\apr23\Eclip_1481_MB_ms2.msalign	769	1410	HCD	6595	1554.28	33	4	2020.12	2020.12	546	6559000	-1000	sp|P60438|RL3_ECOLI	50S ribosomal protein L3 OS=Escherichia coli (strain K12) OX=83333 GN=rplC PE=1 SV=1	98	116	S.VELFADVKKVDVTGTSKGK.G	0	-	0	17	13	3.7331e-10	0	0
C:\Users\KyowonJeong\Downloads\apr23\Eclip_1481_MB_ms2.msalign	770	1411	HCD	6596	1554.89	72	6	4361.45	4361.45	155	998500000	-1000	sp|P0A7Q6|RL36_ECOLI	50S ribosomal protein L36 OS=Escherichia coli (strain K12) OX=83333 GN=rpmJ PE=1 SV=1	1	38	.MKVRASVKKLCRNCKIVKRDGVIRVICSAEPKHKQRQG.	0	-	0	24	22	4.347e-16	0	0
C:\Users\KyowonJeong\Downloads\apr23\Eclip_1481_MB_ms2.msalign	771	1413	HCD	6599	1556.16	101	12	6311.41	6311.39	111	6327000000	52.887	sp|P0A7N4|RL32_ECOLI	50S ribosomal protein L32 OS=Escherichia coli (strain K12) OX=83333 GN=rpmF PE=1 SV=2	2	57	M.AVQQNKPTRSKRGMRRSHDALTAVTSLSVDKTSGEKHLRHHITADGYYRGRKVIAK.	0	-	0	33	20	7.0998e-13	0	0
C:\Users\KyowonJeong\Downloads\apr23\Eclip_1481_MB_ms2.msalign	772	1414	HCD	6601	1556.89	33	4	2020.12	2020.12	546	6559000	-1000	sp|P60438|RL3_ECOLI	50S ribosomal protein L3 OS=Escherichia coli (strain K12) OX=83333 GN=rplC PE=1 SV=1	98	116	S.VELFADVKKVDVTGTSKGK.G	0	-	0	17	13	1.01767e-10	0	0
C:\Users\KyowonJeong\Downloads\apr23\Eclip_1481_MB_ms2.msalign	773	1415	HCD	6602	1557.53	100	10	6311.4	6311.39	111	6327000000	52.887	sp|P0A7N4|RL32_ECOLI	50S ribosomal protein L32 OS=Escherichia coli (strain K12) OX=83333 GN=rpmF PE=1 SV=2	2	57	M.AVQQNKPTRSKRGMRRSHDALTAVTSLSVDKTSGEKHLRHHITADGYYRGRKVIAK.	0	-	0	42	29	1.90014e-18	0	0
C:\Users\KyowonJeong\Downloads\apr23\Eclip_1481_MB_ms2.msalign	774	1417	HCD	6605	1558.8	80	7	4816.44	4816.44	303	144800000	-1000	sp|P21513|RNE_ECOLI	Ribonuclease E OS=Escherichia coli (strain K12) OX=83333 GN=rne PE=1 SV=6	680	719	R.SRRRNDDKRQAQQEAKALNVEEQSVQETEQEERVRPVQPR.R	0	-	0	32	28	3.46879e-16	0	0
C:\Users\KyowonJeong\Downloads\apr23\Eclip_1481_MB_ms2.msalign	775	1418	HCD	6607	1559.5	80	8	4816.44	4816.44	303	144800000	-1000	sp|P21513|RNE_ECOLI	Ribonuclease E OS=Escherichia coli (strain K12) OX=83333 GN=rne PE=1 SV=6	680	719	R.SRRRNDDKRQAQQEAKALNVEEQSVQETEQEERVRPVQPR.R	0	-	0	26	22	7.05371e-12	0	0
C:\Users\KyowonJeong\Downloads\apr23\Eclip_1481_MB_ms2.msalign	776	1422	HCD	6613	1562.08	72	8	4361.45	4361.45	155	998500000	-1000	sp|P0A7Q6|RL36_ECOLI	50S ribosomal protein L36 OS=Escherichia coli (strain K12) OX=83333 GN=rpmJ PE=1 SV=1	1	38	.MKVRASVKKLCRNCKIVKRDGVIRVICSAEPKHKQRQG.	0	-	0	26	21	1.54844e-12	0	0
C:\Users\KyowonJeong\Downloads\apr23\Eclip_1481_MB_ms2.msalign	777	1423	HCD	6614	1562.72	80	7	4815.45	4815.59	303	29290000	-1000	sp|P21513|RNE_ECOLI	Ribonuclease E OS=Escherichia coli (strain K12) OX=83333 GN=rne PE=1 SV=6	680	719	R.(SRRRN)[-0.8483]DDKRQAQQEAKALNVEEQSVQETEQEERVRPVQPR.R	1	-	0	17	16	2.22398e-07	0	0
C:\Users\KyowonJeong\Downloads\apr23\Eclip_1481_MB_ms2.msalign	778	1425	HCD	6617	1563.7	105	11	6494.43	6494.43	385	367700000	-1000	sp|P0A7N4|RL32_ECOLI	50S ribosomal protein L32 OS=Escherichia coli (strain K12) OX=83333 GN=rpmF PE=1 SV=2	2	57	M.AVQQNKPTRSKRGMRRSHDALTAVTSLSVD(K)[183.0345]TSGEKHLRHHITADGYYRGRKVIAK.	1	-	0	36	19	1.01811e-09	0	0
C:\Users\KyowonJeong\Downloads\apr23\Eclip_1481_MB_ms2.msalign	779	1426	HCD	6619	1564.43	15	4	3349.66	3349.67	1202	1275000	-1000	sp|P0A9A6|FTSZ_ECOLI	Cell division protein FtsZ OS=Escherichia coli (strain K12) OX=83333 GN=ftsZ PE=1 SV=1	327	355	V.TNKQVQQPVMDRYQQHGMAPLTQEQKPVA.K	0	-	0	7	6	0.00716791	0.000221435	0.000831947
C:\Users\KyowonJeong\Downloads\apr23\Eclip_1481_MB_ms2.msalign	780	1428	HCD	6621	1565.68	36	8	5515.95	5515.96	965	84070000	-1000	sp|P60723|RL4_ECOLI	50S ribosomal protein L4 OS=Escherichia coli (strain K12) OX=83333 GN=rplD PE=1 SV=1	35	86	A.YAAGARQGTRAQKTRAEVTGSGKKPWRQKGTGRARSGSIKSPIWRSGGVTFA.A	0	-	0	10	8	0.000897641	0	0
C:\Users\KyowonJeong\Downloads\apr23\Eclip_1481_MB_ms2.msalign	781	1429	HCD	6623	1566.34	41	4	2472.29	2472.29	801	4302000	-1000	sp|P0AA10|RL13_ECOLI	50S ribosomal protein L13 OS=Escherichia coli (strain K12) OX=83333 GN=rplM PE=1 SV=1	121	142	R.KLKVYAGNEHNHAAQQPQVLDI.	0	-	0	12	8	1.01423e-06	0	0
C:\Users\KyowonJeong\Downloads\apr23\Eclip_1481_MB_ms2.msalign	782	1430	HCD	6625	1567.07	103	11	6493.43	6493.42	385	367700000	-1000	sp|P0A7N4|RL32_ECOLI	50S ribosomal protein L32 OS=Escherichia coli (strain K12) OX=83333 GN=rpmF PE=1 SV=2	2	57	M.AVQQNKPTRSKRGMRRSHDALTAVTSLSVDKTSGEK(HLRHHI)[182.0307]TADGYYRGRKVIAK.	1	-	0	18	11	1.24204e-05	0	0
C:\Users\KyowonJeong\Downloads\apr23\Eclip_1481_MB_ms2.msalign	783	1431	HCD	6626	1567.72	41	4	2472.29	2472.29	801	4302000	-1000	sp|P0AA10|RL13_ECOLI	50S ribosomal protein L13 OS=Escherichia coli (strain K12) OX=83333 GN=rplM PE=1 SV=1	121	142	R.KLKVYAGNEHNHAAQQPQVLDI.	0	-	0	12	8	1.15241e-06	0	0
C:\Users\KyowonJeong\Downloads\apr23\Eclip_1481_MB_ms2.msalign	784	1432	HCD	6627	1568.33	39	4	2707.41	2707.41	759	920300	-1000	sp|P0A7J3|RL10_ECOLI	50S ribosomal protein L10 OS=Escherichia coli (strain K12) OX=83333 GN=rplJ PE=1 SV=2	27	51	V.VADSRGVTVDKMTELRKAGREAGVY.M	0	-	0	19	16	2.86618e-07	0	0
C:\Users\KyowonJeong\Downloads\apr23\Eclip_1481_MB_ms2.msalign	785	1433	HCD	6629	1568.99	72	7	4361.45	4361.45	155	998500000	-1000	sp|P0A7Q6|RL36_ECOLI	50S ribosomal protein L36 OS=Escherichia coli (strain K12) OX=83333 GN=rpmJ PE=1 SV=1	1	38	.MKVRASVKKLCRNCKIVKRDGVIRVICSAEPKHKQRQG.	0	-	0	8	7	0.00020136	0	0
C:\Users\KyowonJeong\Downloads\apr23\Eclip_1481_MB_ms2.msalign	786	1434	HCD	6631	1569.72	103	10	6236.6	6236.58	198	6010000000	52.8771	sp|P0A7N9|RL33_ECOLI	50S ribosomal protein L33 OS=Escherichia coli (strain K12) OX=83333 GN=rpmG PE=1 SV=2	2	55	M.AKGIREKIKLVSSAGTGHFYTTTKNKRTKPEKLELKKFDPVVRQHVIYKEAKIK.	0	-	0	42	31	1.10596e-19	0	0
C:\Users\KyowonJeong\Downloads\apr23\Eclip_1481_MB_ms2.msalign	787	1435	HCD	6632	1570.36	91	8	5515.97	5515.96	965	84070000	-1000	sp|P60723|RL4_ECOLI	50S ribosomal protein L4 OS=Escherichia coli (strain K12) OX=83333 GN=rplD PE=1 SV=1	35	86	A.YAAGARQGTRAQKTRAEVTGSGKKPWRQKGTGRARSGSIKSPIWRSGGVTFA.A	0	-	0	19	12	5.10805e-05	0	0
C:\Users\KyowonJeong\Downloads\apr23\Eclip_1481_MB_ms2.msalign	788	1436	HCD	6633	1570.97	100	10	6009.42	6009.6	551	23870000	-1000	sp|P0A7N9|RL33_ECOLI	50S ribosomal protein L33 OS=Escherichia coli (strain K12) OX=83333 GN=rpmG PE=1 SV=2	2	55	M.AKGIREKIKLVSSAGTGHFYTTTKNKRTKPEKLELKKFDPVVRQHVIYKEA(KIK)[-226.9758].	1	-	0	19	15	3.15187e-07	0	0
C:\Users\KyowonJeong\Downloads\apr23\Eclip_1481_MB_ms2.msalign	789	1437	HCD	6635	1571.63	100	10	6009.42	6009.42	551	23870000	-1000	sp|P0A7N9|RL33_ECOLI	50S ribosomal protein L33 OS=Escherichia coli (strain K12) OX=83333 GN=rpmG PE=1 SV=2	2	53	M.(A)[14.0182]KGIREKIKLVSSAGTGHFYTTTKNKRTKPEKLELKKFDPVVRQHVIYKEAK.I	1	-	0	30	24	1.23582e-10	0	0
C:\Users\KyowonJeong\Downloads\apr23\Eclip_1481_MB_ms2.msalign	790	1438	HCD	6637	1572.35	100	10	6008.43	6008.61	551	23870000	-1000	sp|P0A7N9|RL33_ECOLI	50S ribosomal protein L33 OS=Escherichia coli (strain K12) OX=83333 GN=rpmG PE=1 SV=2	1	55	.(MAKGI)[-359.0080]REKIKLVSSAGTGHFYTTTKNKRTKPEKLELKKFDPVVRQHVIYKEAKIK.	1	-	0	13	10	0.00028427	0	0
C:\Users\KyowonJeong\Downloads\apr23\Eclip_1481_MB_ms2.msalign	791	1439	HCD	6638	1572.99	100	9	6009.43	6009.41	551	23870000	-1000	sp|P0A7N9|RL33_ECOLI	50S ribosomal protein L33 OS=Escherichia coli (strain K12) OX=83333 GN=rpmG PE=1 SV=2	2	53	M.(A)[14.0111]KGIREKIKLVSSAGTGHFYTTTKNKRTKPEKLELKKFDPVVRQHVIYKEAK.I	1	-	0	23	19	7.99615e-09	0	0
C:\Users\KyowonJeong\Downloads\apr23\Eclip_1481_MB_ms2.msalign	792	1440	HCD	6639	1573.6	104	10	6254.59	6254.78	664	238900000	-743.59	sp|P0A7N9|RL33_ECOLI	50S ribosomal protein L33 OS=Escherichia coli (strain K12) OX=83333 GN=rpmG PE=1 SV=2	2	55	M.AKGIREKIKLV(SSAGT)[18.1973]GHFYTTTKNKRTKPEKLELKKFDPVVRQHVIYKEAKIK.	1	-	0	13	11	0.000291962	0	0
C:\Users\KyowonJeong\Downloads\apr23\Eclip_1481_MB_ms2.msalign	793	1441	HCD	6641	1574.13	105	10	6348.56	6348.65	462	237100000	-1000	sp|P0A7N9|RL33_ECOLI	50S ribosomal protein L33 OS=Escherichia coli (strain K12) OX=83333 GN=rpmG PE=1 SV=2	1	55	.MAKGIRE(KIKLV)[-18.9743]SSAGTGHFYTTTKNKRTKPEKLELKKFDPVVRQHVIYKEAKIK.	1	-	0	27	19	5.75718e-10	0	0
C:\Users\KyowonJeong\Downloads\apr23\Eclip_1481_MB_ms2.msalign	794	1442	HCD	6643	1574.85	105	9	6347.56	6347.66	462	237100000	-1000	sp|P0A7N9|RL33_ECOLI	50S ribosomal protein L33 OS=Escherichia coli (strain K12) OX=83333 GN=rpmG PE=1 SV=2	2	55	M.AKGIREKIKL(V)[111.0829]SSAGTGHFYTTTKNKRTKPEKLELKKFDPVVRQHVIYKEAKIK.	1	-	0	23	20	3.85647e-12	0	0
C:\Users\KyowonJeong\Downloads\apr23\Eclip_1481_MB_ms2.msalign	795	1443	HCD	6644	1575.21	104	10	6254.59	6254.78	664	238900000	-743.59	sp|P0A7N9|RL33_ECOLI	50S ribosomal protein L33 OS=Escherichia coli (strain K12) OX=83333 GN=rpmG PE=1 SV=2	2	55	M.AKGIREKIKLVSSA(GTGHF)[18.1973]YTTTKNKRTKPEKLELKKFDPVVRQHVIYKEAKIK.	1	-	0	16	15	1.34976e-08	0	0
C:\Users\KyowonJeong\Downloads\apr23\Eclip_1481_MB_ms2.msalign	796	1444	HCD	6645	1575.45	104	10	6282.57	6282.65	632	77770000	-1000	sp|P0A7N9|RL33_ECOLI	50S ribosomal protein L33 OS=Escherichia coli (strain K12) OX=83333 GN=rpmG PE=1 SV=2	2	55	M.AKGIREKIKLVSSA(GTGH)[46.0752]FYTTTKNKRTKPEKLELKKFDPVVRQHVIYKEAKIK.	1	-	0	18	15	1.79893e-07	0	0
C:\Users\KyowonJeong\Downloads\apr23\Eclip_1481_MB_ms2.msalign	797	1445	HCD	6647	1575.98	103	10	6235.62	6235.59	198	6010000000	52.8771	sp|P0A7N9|RL33_ECOLI	50S ribosomal protein L33 OS=Escherichia coli (strain K12) OX=83333 GN=rpmG PE=1 SV=2	2	55	M.AKGIREKIKLVSSAGTGHF(YTTTKNKRTKPEKLE)[-0.9924]LKKFDPVVRQHVIYKEAKIK.	1	-	0	19	15	2.86523e-08	0	0
C:\Users\KyowonJeong\Downloads\apr23\Eclip_1481_MB_ms2.msalign	798	1446	HCD	6649	1576.7	107	10	6466.7	6466.89	493	7866000	-1000	sp|P0A7N9|RL33_ECOLI	50S ribosomal protein L33 OS=Escherichia coli (strain K12) OX=83333 GN=rpmG PE=1 SV=2	1	55	.(M)[99.2729]AKGIREKIKLVSSAGTGHFYTTTKNKRTKPEKLELKKFDPVVRQHVIYKEAKIK.	1	-	0	29	19	1.1311e-11	0	0
C:\Users\KyowonJeong\Downloads\apr23\Eclip_1481_MB_ms2.msalign	799	1447	HCD	6650	1577.34	100	10	6206.58	6206.76	1061	56700000	-1000	sp|P0A7N9|RL33_ECOLI	50S ribosomal protein L33 OS=Escherichia coli (strain K12) OX=83333 GN=rpmG PE=1 SV=2	1	55	.(MAKGIREKIKLVS)[-160.8580]SAGTGHFYTTTKNKRTKPEKLELKKFDPVVRQHVIYKEAKIK.	1	-	0	10	8	0.00525336	0	0
C:\Users\KyowonJeong\Downloads\apr23\Eclip_1481_MB_ms2.msalign	800	1448	HCD	6651	1577.96	104	7	6287.54	6287.72	845	17930000	-1000	sp|P0A7N9|RL33_ECOLI	50S ribosomal protein L33 OS=Escherichia coli (strain K12) OX=83333 GN=rpmG PE=1 SV=2	2	55	M.AKGIREKIKLVSSAGTG(H)[51.1434]FYTTTKNKRTKPEKLELKKFDPVVRQHVIYKEAKIK.	1	-	0	15	14	3.45168e-06	0	0
C:\Users\KyowonJeong\Downloads\apr23\Eclip_1481_MB_ms2.msalign	801	1450	HCD	6655	1579.33	104	12	6250.59	6250.6	59	9629000000	53.8123	sp|P0A7N9|RL33_ECOLI	50S ribosomal protein L33 OS=Escherichia coli (strain K12) OX=83333 GN=rpmG PE=1 SV=2	1	55	.(MA)[-117.0241]KGIREKIKLVSSAGTGHFYTTTKNKRTKPEKLELKKFDPVVRQHVIYKEAKIK.	1	-	0	37	27	7.87892e-18	0	0
C:\Users\KyowonJeong\Downloads\apr23\Eclip_1481_MB_ms2.msalign	802	1451	HCD	6656	1579.63	104	11	6268.57	6268.68	860	105600000	-1000	sp|P0A7N9|RL33_ECOLI	50S ribosomal protein L33 OS=Escherichia coli (strain K12) OX=83333 GN=rpmG PE=1 SV=2	2	55	M.AKGIREKIKL(V)[32.1047]SSAGTGHFYTTTKNKRTKPEKLELKKFDPVVRQHVIYKEAKIK.	1	-	0	14	12	4.44177e-06	0	0
C:\Users\KyowonJeong\Downloads\apr23\Eclip_1481_MB_ms2.msalign	803	1452	HCD	6657	1580.27	104	9	6297.58	6297.76	1064	18150000	-1000	sp|P0A7N4|RL32_ECOLI	50S ribosomal protein L32 OS=Escherichia coli (strain K12) OX=83333 GN=rpmF PE=1 SV=2	1	57	.(MAV)[-144.6698]QQNKPTRSKRGMRRSHDALTAVTSLSVDKTSGEKHLRHHITADGYYRGRKVIAK.	1	-	0	11	10	0.000479784	0	0
C:\Users\KyowonJeong\Downloads\apr23\Eclip_1481_MB_ms2.msalign	804	1453	HCD	6659	1580.92	103	10	6205.6	6205.54	1061	56700000	-1000	sp|P0A7N9|RL33_ECOLI	50S ribosomal protein L33 OS=Escherichia coli (strain K12) OX=83333 GN=rpmG PE=1 SV=2	2	55	M.AKGIREKIKLV(S)[-31.0409]SAGTGHFYTTTKNKRTKPEKLELKKFDPVVRQHVIYKEAKIK.	1	-	0	11	10	0.000469714	0	0
C:\Users\KyowonJeong\Downloads\apr23\Eclip_1481_MB_ms2.msalign	805	1454	HCD	6661	1581.64	104	9	6250.59	6250.6	59	9629000000	53.8123	sp|P0A7N9|RL33_ECOLI	50S ribosomal protein L33 OS=Escherichia coli (strain K12) OX=83333 GN=rpmG PE=1 SV=2	1	55	.(MA)[-117.0153]KGIREKIKLVSSAGTGHFYTTTKNKRTKPEKLELKKFDPVVRQHVIYKEAKIK.	1	-	0	47	36	4.39405e-22	0	0
C:\Users\KyowonJeong\Downloads\apr23\Eclip_1481_MB_ms2.msalign	806	1455	HCD	6662	1581.95	104	10	6281.55	6281.62	632	77770000	-1000	sp|P0A7N9|RL33_ECOLI	50S ribosomal protein L33 OS=Escherichia coli (strain K12) OX=83333 GN=rpmG PE=1 SV=2	2	55	M.AKGIREKIKLV(S)[45.0376]SAGTGHFYTTTKNKRTKPEKLELKKFDPVVRQHVIYKEAKIK.	1	-	0	18	18	3.76762e-09	0	0
C:\Users\KyowonJeong\Downloads\apr23\Eclip_1481_MB_ms2.msalign	807	1457	HCD	6665	1583.24	109	10	6596.73	6596.93	704	2651000	-1000	sp|P0A7N9|RL33_ECOLI	50S ribosomal protein L33 OS=Escherichia coli (strain K12) OX=83333 GN=rpmG PE=1 SV=2	1	55	.(M)[229.3058]AKGIREKIKLVSSAGTGHFYTTTKNKRTKPEKLELKKFDPVVRQHVIYKEAKIK.	1	-	0	22	14	5.34086e-08	0	0
C:\Users\KyowonJeong\Downloads\apr23\Eclip_1481_MB_ms2.msalign	808	1458	HCD	6667	1583.96	67	6	4051.23	4051.23	1130	11780000	-1000	sp|Q2EEQ2|RL362_ECOLI	50S ribosomal protein L36 2 OS=Escherichia coli (strain K12) OX=83333 GN=ykgO PE=1 SV=1	4	37	V.LNSLRTAKERHPD(CQIVKRKGRLYVICKS)[-2.0145]NPRFK.A	1	-	0	17	15	0.00167762	0	0
C:\Users\KyowonJeong\Downloads\apr23\Eclip_1481_MB_ms2.msalign	809	1459	HCD	6668	1584.6	106	10	6381.63	6381.7	537	20200000	-1000	sp|P0A7N9|RL33_ECOLI	50S ribosomal protein L33 OS=Escherichia coli (strain K12) OX=83333 GN=rpmG PE=1 SV=2	2	55	M.AKGIREKIKLV(S)[145.1251]SAGTGHFYTTTKNKRTKPEKLELKKFDPVVRQHVIYKEAKIK.	1	-	0	23	19	6.18765e-10	0	0
C:\Users\KyowonJeong\Downloads\apr23\Eclip_1481_MB_ms2.msalign	810	1460	HCD	6669	1585.21	108	10	6510.7	6510.8	490	8658000	-1000	sp|P0A7N9|RL33_ECOLI	50S ribosomal protein L33 OS=Escherichia coli (strain K12) OX=83333 GN=rpmG PE=1 SV=2	1	55	.(M)[143.1795]AKGIREKIKLVSSAGTGHFYTTTKNKRTKPEKLELKKFDPVVRQHVIYKEAKIK.	1	-	0	30	18	9.61034e-12	0	0
C:\Users\KyowonJeong\Downloads\apr23\Eclip_1481_MB_ms2.msalign	811	1461	HCD	6671	1585.87	105	9	6310.38	6310.56	1101	6327000000	52.887	sp|P0A7N9|RL33_ECOLI	50S ribosomal protein L33 OS=Escherichia coli (strain K12) OX=83333 GN=rpmG PE=1 SV=2	1	55	.M(AKGIREKIKLVSSAGTGHFY)[-57.0572]TTTKNKRTKPEKLELKKFDPVVRQHVIYKEAKIK.	1	-	0	8	8	0.0168237	0.000215843	0
C:\Users\KyowonJeong\Downloads\apr23\Eclip_1481_MB_ms2.msalign	812	1462	HCD	6673	1586.59	104	9	6250.59	6250.6	59	9629000000	53.8123	sp|P0A7N9|RL33_ECOLI	50S ribosomal protein L33 OS=Escherichia coli (strain K12) OX=83333 GN=rpmG PE=1 SV=2	1	55	.(MA)[-117.0203]KGIREKIKLVSSAGTGHFYTTTKNKRTKPEKLELKKFDPVVRQHVIYKEAKIK.	1	-	0	61	47	3.09358e-28	0	0
C:\Users\KyowonJeong\Downloads\apr23\Eclip_1481_MB_ms2.msalign	813	1464	HCD	6675	1587.53	106	10	6382.63	6382.68	537	20200000	-1000	sp|P0A7N9|RL33_ECOLI	50S ribosomal protein L33 OS=Escherichia coli (strain K12) OX=83333 GN=rpmG PE=1 SV=2	2	55	M.AKGIREKIKLV(S)[146.0986]SAGTGHFYTTTKNKRTKPEKLELKKFDPVVRQHVIYKEAKIK.	1	-	0	21	19	7.00693e-11	0	0
C:\Users\KyowonJeong\Downloads\apr23\Eclip_1481_MB_ms2.msalign	814	1465	HCD	6677	1588.19	69	9	6192.57	6192.59	1100	61320000	-1000	sp|P0A7N9|RL33_ECOLI	50S ribosomal protein L33 OS=Escherichia coli (strain K12) OX=83333 GN=rpmG PE=1 SV=2	1	55	.(MAK)[-175.0261]GIREKIKLVSSAGTGHFYTTTKNKRTKPEKLELKKFDPVVRQHVIYKEAKIK.	1	-	0	7	7	0.00103519	0	0
C:\Users\KyowonJeong\Downloads\apr23\Eclip_1481_MB_ms2.msalign	815	1466	HCD	6679	1588.91	100	10	6310.39	6311.39	111	6327000000	52.887	sp|P0A7N4|RL32_ECOLI	50S ribosomal protein L32 OS=Escherichia coli (strain K12) OX=83333 GN=rpmF PE=1 SV=2	2	57	M.AVQQNKPTRSKRGMRRSHDALTAVTSLSVDKTSGEKHLRHHITADGYYRGRKVIAK.	0	-	0	38	26	1.4634e-18	0	0
C:\Users\KyowonJeong\Downloads\apr23\Eclip_1481_MB_ms2.msalign	816	1467	HCD	6680	1589.55	81	9	6493.72	6493.76	483	8540000	-1000	sp|P0A7N9|RL33_ECOLI	50S ribosomal protein L33 OS=Escherichia coli (strain K12) OX=83333 GN=rpmG PE=1 SV=2	1	55	.(M)[126.1372]AKGIREKIKLVSSAGTGHFYTTTKNKRTKPEKLELKKFDPVVRQHVIYKEAKIK.	1	-	0	20	18	6.93402e-12	0	0
C:\Users\KyowonJeong\Downloads\apr23\Eclip_1481_MB_ms2.msalign	817	1468	HCD	6681	1590.17	102	11	6299.6	6299.59	1117	18150000	-1000	sp|P0A7N9|RL33_ECOLI	50S ribosomal protein L33 OS=Escherichia coli (strain K12) OX=83333 GN=rpmG PE=1 SV=2	1	55	.(M)[Acetyl]AKGIREKI(KLVSSA)[-110.0375]GTGHFYTTTKNKRTKPEKLELKKFDPVVRQHVIYKEAKIK.	1	-	0	10	8	0.00124722	0	0
C:\Users\KyowonJeong\Downloads\apr23\Eclip_1481_MB_ms2.msalign	818	1469	HCD	6683	1590.82	103	10	6236.6	6236.58	198	6010000000	52.8771	sp|P0A7N9|RL33_ECOLI	50S ribosomal protein L33 OS=Escherichia coli (strain K12) OX=83333 GN=rpmG PE=1 SV=2	2	55	M.AKGIREKIKLVSSAGTGHFYTTTKNKRTKPEKLELKKFDPVVRQHVIYKEAKIK.	0	-	0	9	9	0.00103256	0	0
C:\Users\KyowonJeong\Downloads\apr23\Eclip_1481_MB_ms2.msalign	819	1472	HCD	6687	1592.8	99	11	6311.39	6311.39	111	6327000000	52.887	sp|P0A7N4|RL32_ECOLI	50S ribosomal protein L32 OS=Escherichia coli (strain K12) OX=83333 GN=rpmF PE=1 SV=2	2	57	M.AVQQNKPTRSKRGMRRSHDALTAVTSLSVDKTSGEKHLRHHITADGYYRGRKVIAK.	0	-	0	18	14	8.8864e-10	0	0
C:\Users\KyowonJeong\Downloads\apr23\Eclip_1481_MB_ms2.msalign	820	1474	HCD	6691	1594.18	105	10	6348.56	6348.59	462	237100000	-1000	sp|P0A7N9|RL33_ECOLI	50S ribosomal protein L33 OS=Escherichia coli (strain K12) OX=83333 GN=rpmG PE=1 SV=2	1	55	.MAKGIREKIK(LV)[-19.0292]SSAGTGHFYTTTKNKRTKPEKLELKKFDPVVRQHVIYKEAKIK.	1	-	0	19	19	4.10844e-11	0	0
C:\Users\KyowonJeong\Downloads\apr23\Eclip_1481_MB_ms2.msalign	821	1475	HCD	6692	1594.82	55	8	4662.26	4662.4	975	146900	-1000	sp|P0CE47|EFTU1_ECOLI	Elongation factor Tu 1 OS=Escherichia coli (strain K12) OX=83333 GN=tufA PE=1 SV=1	50	90	Q.(IDNAPEEKARGITI)[43.2099]NTSHVEYDTPTRHYAHVDCPGHADYVK.N	1	-	0	11	10	6.05593e-05	0	0
C:\Users\KyowonJeong\Downloads\apr23\Eclip_1481_MB_ms2.msalign	822	1477	HCD	6695	1596.09	104	9	6254.59	6254.77	664	238900000	-743.59	sp|P0A7N9|RL33_ECOLI	50S ribosomal protein L33 OS=Escherichia coli (strain K12) OX=83333 GN=rpmG PE=1 SV=2	2	55	M.AKGIREKIK(LV)[18.1934]SSAGTGHFYTTTKNKRTKPEKLELKKFDPVVRQHVIYKEAKIK.	1	-	0	10	9	0.00118926	0	0
C:\Users\KyowonJeong\Downloads\apr23\Eclip_1481_MB_ms2.msalign	823	1478	HCD	6697	1596.82	26	4	2132.03	2132.03	1206	30830000	-1000	sp|P0A8I5|TRMB_ECOLI	tRNA (guanine-N(7)-)-methyltransferase OS=Escherichia coli (strain K12) OX=83333 GN=trmB PE=1 SV=1	1	18	.(MKND)[15.9968]VISPEFDENGRPLR.R	1	-	0	12	10	0.00769038	0.000220848	0.000829187
C:\Users\KyowonJeong\Downloads\apr23\Eclip_1481_MB_ms2.msalign	824	1479	HCD	6698	1597.45	88	10	6348.56	6348.75	462	237100000	-1000	sp|P0A7N9|RL33_ECOLI	50S ribosomal protein L33 OS=Escherichia coli (strain K12) OX=83333 GN=rpmG PE=1 SV=2	1	55	.(MA)[-18.8742]KGIREKIKLVSSAGTGHFYTTTKNKRTKPEKLELKKFDPVVRQHVIYKEAKIK.	1	-	0	13	10	0.000272797	0	0
C:\Users\KyowonJeong\Downloads\apr23\Eclip_1481_MB_ms2.msalign	825	1482	HCD	6703	1599.45	104	9	6250.59	6250.78	59	9629000000	53.8123	sp|P0A7N9|RL33_ECOLI	50S ribosomal protein L33 OS=Escherichia coli (strain K12) OX=83333 GN=rpmG PE=1 SV=2	2	55	M.AKGIREKIKLVSSAGTGHFYTTTKNKRTKPEKLELKKFDPVVRQHVIYKEAKI(K)[14.2002].	1	-	0	31	22	7.29851e-13	0	0
C:\Users\KyowonJeong\Downloads\apr23\Eclip_1481_MB_ms2.msalign	826	1483	HCD	6704	1599.85	105	9	6311.39	6311.39	111	6327000000	52.887	sp|P0A7N4|RL32_ECOLI	50S ribosomal protein L32 OS=Escherichia coli (strain K12) OX=83333 GN=rpmF PE=1 SV=2	2	57	M.AVQQNKPTRSKRGMRRSHDALTAVTSLSVDKTSGEKHLRHHITADGYYRGRKVIAK.	0	-	0	43	33	7.1156e-20	0	0
C:\Users\KyowonJeong\Downloads\apr23\Eclip_1481_MB_ms2.msalign	827	1484	HCD	6705	1600.46	97	10	6347.57	6347.76	462	237100000	-1000	sp|P0A7N9|RL33_ECOLI	50S ribosomal protein L33 OS=Escherichia coli (strain K12) OX=83333 GN=rpmG PE=1 SV=2	1	55	.(MA)[-19.8648]KGIREKIKLVSSAGTGHFYTTTKNKRTKPEKLELKKFDPVVRQHVIYKEAKIK.	1	-	0	10	8	0.00212292	0	0
C:\Users\KyowonJeong\Downloads\apr23\Eclip_1481_MB_ms2.msalign	828	1485	HCD	6707	1601.11	35	4	2116.04	2116.04	995	40980000	-1000	sp|P0A8I5|TRMB_ECOLI	tRNA (guanine-N(7)-)-methyltransferase OS=Escherichia coli (strain K12) OX=83333 GN=trmB PE=1 SV=1	1	18	.MKNDVISPEFDENGRPLR.R	0	-	0	15	12	9.73053e-05	0	0
C:\Users\KyowonJeong\Downloads\apr23\Eclip_1481_MB_ms2.msalign	829	1486	HCD	6709	1601.85	76	7	4573.32	4573.31	222	63560000	-1000	sp|P21513|RNE_ECOLI	Ribonuclease E OS=Escherichia coli (strain K12) OX=83333 GN=rne PE=1 SV=6	682	719	R.RRNDDKRQAQQEAKALNVEEQSVQETEQEERVRPVQPR.R	0	-	0	32	28	1.13132e-18	0	0
C:\Users\KyowonJeong\Downloads\apr23\Eclip_1481_MB_ms2.msalign	830	1487	HCD	6710	1602.49	83	12	6311.39	6311.57	111	6327000000	52.887	sp|P0A7N4|RL32_ECOLI	50S ribosomal protein L32 OS=Escherichia coli (strain K12) OX=83333 GN=rpmF PE=1 SV=2	1	57	.MAVQQNKPTRSKRGMRRSHDA(LTAV)[-130.8573]TSLSVDKTSGEKHLRHHITADGYYRGRKVIAK.	1	-	0	18	12	4.79184e-06	0	0
C:\Users\KyowonJeong\Downloads\apr23\Eclip_1481_MB_ms2.msalign	831	1489	HCD	6713	1603.77	86	10	6347.57	6347.62	768	237100000	-1000	sp|P0A7N4|RL32_ECOLI	50S ribosomal protein L32 OS=Escherichia coli (strain K12) OX=83333 GN=rpmF PE=1 SV=2	1	57	.M(AV)[-94.8165]QQNKPTRSKRGMRRSHDALTAVTSLSVDKTSGEKHLRHHITADGYYRGRKVIAK.	1	-	0	10	9	0.0149984	0.000216544	0
C:\Users\KyowonJeong\Downloads\apr23\Eclip_1481_MB_ms2.msalign	832	1490	HCD	6715	1604.49	76	6	4573.32	4573.31	222	63560000	-1000	sp|P21513|RNE_ECOLI	Ribonuclease E OS=Escherichia coli (strain K12) OX=83333 GN=rne PE=1 SV=6	682	719	R.RRNDDKRQAQQEAKALNVEEQSVQETEQEERVRPVQPR.R	0	-	0	32	27	1.58092e-11	0	0
C:\Users\KyowonJeong\Downloads\apr23\Eclip_1481_MB_ms2.msalign	833	1491	HCD	6716	1605.13	104	11	6250.61	6250.61	59	9629000000	53.8123	sp|P0A7N9|RL33_ECOLI	50S ribosomal protein L33 OS=Escherichia coli (strain K12) OX=83333 GN=rpmG PE=1 SV=2	1	55	.(MA)[-117.0086]KGIREKIKLVSSAGTGHFYTTTKNKRTKPEKLELKKFDPVVRQHVIYKEAKIK.	1	-	0	28	23	9.19083e-15	0	0
C:\Users\KyowonJeong\Downloads\apr23\Eclip_1481_MB_ms2.msalign	834	1493	HCD	6719	1606.4	103	11	6311.39	6311.39	111	6327000000	52.887	sp|P0A7N4|RL32_ECOLI	50S ribosomal protein L32 OS=Escherichia coli (strain K12) OX=83333 GN=rpmF PE=1 SV=2	2	57	M.AVQQNKPTRSKRGMRRSHDALTAVTSLSVDKTSGEKHLRHHITADGYYRGRKVIAK.	0	-	0	42	23	7.593e-13	0	0
C:\Users\KyowonJeong\Downloads\apr23\Eclip_1481_MB_ms2.msalign	835	1494	HCD	6721	1607.13	57	5	3788.91	3788.92	650	6898000	-1000	sp|P21513|RNE_ECOLI	Ribonuclease E OS=Escherichia coli (strain K12) OX=83333 GN=rne PE=1 SV=6	688	719	K.RQAQQEAKALNVEEQSVQETEQEERVRPVQPR.R	0	-	0	23	21	8.90138e-09	0	0
C:\Users\KyowonJeong\Downloads\apr23\Eclip_1481_MB_ms2.msalign	836	1495	HCD	6722	1607.77	101	9	6311.39	6311.39	111	6327000000	52.887	sp|P0A7N4|RL32_ECOLI	50S ribosomal protein L32 OS=Escherichia coli (strain K12) OX=83333 GN=rpmF PE=1 SV=2	2	57	M.AVQQNKPTRSKRGMRRSHDALTAVTSLSVDKTSGEKHLRHHITADGYYRGRKVIAK.	0	-	0	44	32	1.06942e-18	0	0
C:\Users\KyowonJeong\Downloads\apr23\Eclip_1481_MB_ms2.msalign	837	1497	HCD	6725	1609.04	43	4	2637.46	2637.46	645	4452000	-1000	sp|P60624|RL24_ECOLI	50S ribosomal protein L24 OS=Escherichia coli (strain K12) OX=83333 GN=rplX PE=1 SV=2	44	68	K.KHQKPVPALNQPGGIVEKEAAIQVS.N	0	-	0	13	10	1.78186e-06	0	0
C:\Users\KyowonJeong\Downloads\apr23\Eclip_1481_MB_ms2.msalign	838	1498	HCD	6727	1609.77	45	5	2750.5	2750.49	550	62200000	-1000	sp|P0A7S3|RS12_ECOLI	30S ribosomal protein S12 OS=Escherichia coli (strain K12) OX=83333 GN=rpsL PE=1 SV=2	67	92	Y.IGGEGHNLQEHSVILIRGGRVKDLPG.V	0	-	0	18	14	1.28116e-08	0	0
C:\Users\KyowonJeong\Downloads\apr23\Eclip_1481_MB_ms2.msalign	839	1502	HCD	6733	1612.41	102	11	6311.39	6311.39	111	6327000000	52.887	sp|P0A7N4|RL32_ECOLI	50S ribosomal protein L32 OS=Escherichia coli (strain K12) OX=83333 GN=rpmF PE=1 SV=2	2	57	M.AVQQNKPTRSKRGMRRSHDALTAVTSLSVDKTSGEKHLRHHITADGYYRGRKVIAK.	0	-	0	42	25	4.0238e-14	0	0
C:\Users\KyowonJeong\Downloads\apr23\Eclip_1481_MB_ms2.msalign	840	1503	HCD	6734	1613	45	4	2750.49	2750.49	550	62200000	-1000	sp|P0A7S3|RS12_ECOLI	30S ribosomal protein S12 OS=Escherichia coli (strain K12) OX=83333 GN=rpsL PE=1 SV=2	67	92	Y.IGGEGHNLQEHSVILIRGGRVKDLPG.V	0	-	0	22	19	1.17514e-10	0	0
C:\Users\KyowonJeong\Downloads\apr23\Eclip_1481_MB_ms2.msalign	841	1506	HCD	6739	1615	104	10	6250.59	6250.6	59	9629000000	53.8123	sp|P0A7N9|RL33_ECOLI	50S ribosomal protein L33 OS=Escherichia coli (strain K12) OX=83333 GN=rpmG PE=1 SV=2	1	55	.(MA)[-117.0228]KGIREKIKLVSSAGTGHFYTTTKNKRTKPEKLELKKFDPVVRQHVIYKEAKIK.	1	-	0	51	40	2.34559e-25	0	0
C:\Users\KyowonJeong\Downloads\apr23\Eclip_1481_MB_ms2.msalign	842	1507	HCD	6740	1615.3	99	10	6311.4	6311.39	111	6327000000	52.887	sp|P0A7N4|RL32_ECOLI	50S ribosomal protein L32 OS=Escherichia coli (strain K12) OX=83333 GN=rpmF PE=1 SV=2	2	57	M.AVQQNKPTRSKRGMRRSHDALTAVTSLSVDKTSGEKHLRHHITADGYYRGRKVIAK.	0	-	0	47	32	1.05374e-19	0	0
C:\Users\KyowonJeong\Downloads\apr23\Eclip_1481_MB_ms2.msalign	843	1508	HCD	6741	1615.95	43	4	2637.46	2637.46	645	4452000	-1000	sp|P60624|RL24_ECOLI	50S ribosomal protein L24 OS=Escherichia coli (strain K12) OX=83333 GN=rplX PE=1 SV=2	44	68	K.KHQKPVPALNQPGGIVEKEAAIQVS.N	0	-	0	18	14	7.18144e-09	0	0
C:\Users\KyowonJeong\Downloads\apr23\Eclip_1481_MB_ms2.msalign	844	1516	HCD	6753	1621.24	103	10	6419.7	6419.89	273	262400000	-1000	sp|P0A7N9|RL33_ECOLI	50S ribosomal protein L33 OS=Escherichia coli (strain K12) OX=83333 GN=rpmG PE=1 SV=2	1	55	.(M)[52.2696]AKGIREKIKLVSSAGTGHFYTTTKNKRTKPEKLELKKFDPVVRQHVIYKEAKIK.	1	-	0	13	9	0.000648115	0	0
C:\Users\KyowonJeong\Downloads\apr23\Eclip_1481_MB_ms2.msalign	845	1517	HCD	6755	1621.9	84	9	6264.57	6264.59	860	105600000	-1000	sp|P0A7N9|RL33_ECOLI	50S ribosomal protein L33 OS=Escherichia coli (strain K12) OX=83333 GN=rpmG PE=1 SV=2	2	55	M.AKG(IREKIKLV)[28.0107]SSAGTGHFYTTTKNKRTKPEKLELKKFDPVVRQHVIYKEAKIK.	1	-	0	12	11	1.81938e-05	0	0
C:\Users\KyowonJeong\Downloads\apr23\Eclip_1481_MB_ms2.msalign	846	1518	HCD	6757	1622.62	104	9	6250.59	6250.6	59	9629000000	53.8123	sp|P0A7N9|RL33_ECOLI	50S ribosomal protein L33 OS=Escherichia coli (strain K12) OX=83333 GN=rpmG PE=1 SV=2	1	55	.(MA)[-117.0203]KGIREKIKLVSSAGTGHFYTTTKNKRTKPEKLELKKFDPVVRQHVIYKEAKIK.	1	-	0	63	46	2.34947e-27	0	0
C:\Users\KyowonJeong\Downloads\apr23\Eclip_1481_MB_ms2.msalign	847	1520	HCD	6759	1623.56	100	10	6327.37	6327.39	233	1537000000	54.5596	sp|P0A7N4|RL32_ECOLI	50S ribosomal protein L32 OS=Escherichia coli (strain K12) OX=83333 GN=rpmF PE=1 SV=2	1	57	.(MAV)[-115.0376]QQNKPTRSKRGMRRSHDALTAVTSLSVDKTSGEKHLRHHITADGYYRGRKVIAK.	1	-	0	29	25	6.70559e-13	0	0
C:\Users\KyowonJeong\Downloads\apr23\Eclip_1481_MB_ms2.msalign	848	1522	HCD	6763	1624.95	105	11	6311.39	6311.39	111	6327000000	52.887	sp|P0A7N4|RL32_ECOLI	50S ribosomal protein L32 OS=Escherichia coli (strain K12) OX=83333 GN=rpmF PE=1 SV=2	2	57	M.AVQQNKPTRSKRGMRRSHDALTAVTSLSVDKTSGEKHLRHHITADGYYRGRKVIAK.	0	-	0	37	22	1.64346e-12	0	0
C:\Users\KyowonJeong\Downloads\apr23\Eclip_1481_MB_ms2.msalign	849	1523	HCD	6764	1625.59	47	9	5463.12	5463.12	659	295000000	-1000	sp|Q2EEQ2|RL362_ECOLI	50S ribosomal protein L36 2 OS=Escherichia coli (strain K12) OX=83333 GN=ykgO PE=1 SV=1	1	46	.MKVLNSLRTAKERHPDCQIVKRKGRLYVICKSNPRFKAVQGRKKKR.	0	-	0	11	8	0.00098606	0	0
C:\Users\KyowonJeong\Downloads\apr23\Eclip_1481_MB_ms2.msalign	850	1524	HCD	6765	1626.2	46	5	2806.48	2806.48	693	32550000	-1000	sp|P0A7J3|RL10_ECOLI	50S ribosomal protein L10 OS=Escherichia coli (strain K12) OX=83333 GN=rplJ PE=1 SV=2	26	51	A.VVADSRGVTVDKMTELRKAGREAGVY.M	0	-	0	17	13	2.21869e-07	0	0
C:\Users\KyowonJeong\Downloads\apr23\Eclip_1481_MB_ms2.msalign	851	1525	HCD	6767	1626.86	102	10	6348.56	6348.75	462	237100000	-1000	sp|P0A7N9|RL33_ECOLI	50S ribosomal protein L33 OS=Escherichia coli (strain K12) OX=83333 GN=rpmG PE=1 SV=2	1	55	.(MA)[-18.8742]KGIREKIKLVSSAGTGHFYTTTKNKRTKPEKLELKKFDPVVRQHVIYKEAKIK.	1	-	0	7	7	0.228668	0.00444175	0
C:\Users\KyowonJeong\Downloads\apr23\Eclip_1481_MB_ms2.msalign	852	1526	HCD	6769	1627.59	98	10	6311.4	6311.39	111	6327000000	52.887	sp|P0A7N4|RL32_ECOLI	50S ribosomal protein L32 OS=Escherichia coli (strain K12) OX=83333 GN=rpmF PE=1 SV=2	2	57	M.AVQQNKPTRSKRGMRRSHDALTAVTSLSVDKTSGEKHLRHHITADGYYRGRKVIAK.	0	-	0	46	30	5.0048e-18	0	0
C:\Users\KyowonJeong\Downloads\apr23\Eclip_1481_MB_ms2.msalign	853	1527	HCD	6770	1628.23	46	5	2806.48	2806.48	693	32550000	-1000	sp|P0A7J3|RL10_ECOLI	50S ribosomal protein L10 OS=Escherichia coli (strain K12) OX=83333 GN=rplJ PE=1 SV=2	26	51	A.VVADSRGVTVDKMTELRKAGREAGVY.M	0	-	0	19	14	3.46686e-08	0	0
C:\Users\KyowonJeong\Downloads\apr23\Eclip_1481_MB_ms2.msalign	854	1528	HCD	6771	1628.84	92	10	6326.39	6326.4	233	1537000000	54.5596	sp|P0A7N4|RL32_ECOLI	50S ribosomal protein L32 OS=Escherichia coli (strain K12) OX=83333 GN=rpmF PE=1 SV=2	1	57	.(MAV)[-116.0282]QQNKPTRSKRGMRRSHDALTAVTSLSVDKTSGEKHLRHHITADGYYRGRKVIAK.	1	-	0	19	16	9.3483e-11	0	0
C:\Users\KyowonJeong\Downloads\apr23\Eclip_1481_MB_ms2.msalign	855	1529	HCD	6773	1629.5	104	10	6250.59	6250.6	59	9629000000	53.8123	sp|P0A7N9|RL33_ECOLI	50S ribosomal protein L33 OS=Escherichia coli (strain K12) OX=83333 GN=rpmG PE=1 SV=2	1	55	.(MA)[-117.0178]KGIREKIKLVSSAGTGHFYTTTKNKRTKPEKLELKKFDPVVRQHVIYKEAKIK.	1	-	0	28	24	9.6941e-14	0	0
C:\Users\KyowonJeong\Downloads\apr23\Eclip_1481_MB_ms2.msalign	856	1530	HCD	6775	1629.89	100	11	6311.39	6311.39	111	6327000000	52.887	sp|P0A7N4|RL32_ECOLI	50S ribosomal protein L32 OS=Escherichia coli (strain K12) OX=83333 GN=rpmF PE=1 SV=2	2	57	M.AVQQNKPTRSKRGMRRSHDALTAVTSLSVDKTSGEKHLRHHITADGYYRGRKVIAK.	0	-	0	39	22	3.3354e-12	0	0
C:\Users\KyowonJeong\Downloads\apr23\Eclip_1481_MB_ms2.msalign	857	1531	HCD	6776	1630.53	104	9	6250.59	6250.6	59	9629000000	53.8123	sp|P0A7N9|RL33_ECOLI	50S ribosomal protein L33 OS=Escherichia coli (strain K12) OX=83333 GN=rpmG PE=1 SV=2	1	55	.(MA)[-117.0153]KGIREKIKLVSSAGTGHFYTTTKNKRTKPEKLELKKFDPVVRQHVIYKEAKIK.	1	-	0	46	36	1.00809e-23	0	0
C:\Users\KyowonJeong\Downloads\apr23\Eclip_1481_MB_ms2.msalign	858	1533	HCD	6779	1631.54	38	4	2306.15	2306.15	500	22800000	-1000	sp|P0A7U3|RS19_ECOLI	30S ribosomal protein S19 OS=Escherichia coli (strain K12) OX=83333 GN=rpsS PE=1 SV=2	62	81	F.VTDEMVGHKLGEFAPTRTYR.G	0	-	0	20	14	1.26574e-09	0	0
C:\Users\KyowonJeong\Downloads\apr23\Eclip_1481_MB_ms2.msalign	859	1534	HCD	6781	1632.27	104	11	6311.39	6311.39	111	6327000000	52.887	sp|P0A7N4|RL32_ECOLI	50S ribosomal protein L32 OS=Escherichia coli (strain K12) OX=83333 GN=rpmF PE=1 SV=2	2	57	M.AVQQNKPTRSKRGMRRSHDALTAVTSLSVDKTSGEKHLRHHITADGYYRGRKVIAK.	0	-	0	37	23	2.7534e-13	0	0
C:\Users\KyowonJeong\Downloads\apr23\Eclip_1481_MB_ms2.msalign	860	1535	HCD	6782	1632.91	38	4	2306.15	2306.15	500	22800000	-1000	sp|P0A7U3|RS19_ECOLI	30S ribosomal protein S19 OS=Escherichia coli (strain K12) OX=83333 GN=rpsS PE=1 SV=2	62	81	F.VTDEMVGHKLGEFAPTRTYR.G	0	-	0	20	14	1.29242e-11	0	0
C:\Users\KyowonJeong\Downloads\apr23\Eclip_1481_MB_ms2.msalign	861	1537	HCD	6785	1634.18	104	9	6250.59	6250.6	59	9629000000	53.8123	sp|P0A7N9|RL33_ECOLI	50S ribosomal protein L33 OS=Escherichia coli (strain K12) OX=83333 GN=rpmG PE=1 SV=2	1	55	.(MA)[-117.0153]KGIREKIKLVSSAGTGHFYTTTKNKRTKPEKLELKKFDPVVRQHVIYKEAKIK.	1	-	0	36	29	6.97824e-18	0	0
C:\Users\KyowonJeong\Downloads\apr23\Eclip_1481_MB_ms2.msalign	862	1538	HCD	6787	1634.63	104	9	6250.59	6250.6	59	9629000000	53.8123	sp|P0A7N9|RL33_ECOLI	50S ribosomal protein L33 OS=Escherichia coli (strain K12) OX=83333 GN=rpmG PE=1 SV=2	1	55	.(MA)[-117.0153]KGIREKIKLVSSAGTGHFYTTTKNKRTKPEKLELKKFDPVVRQHVIYKEAKIK.	1	-	0	62	45	1.1317e-26	0	0
C:\Users\KyowonJeong\Downloads\apr23\Eclip_1481_MB_ms2.msalign	863	1539	HCD	6788	1634.93	104	11	6250.59	6250.61	59	9629000000	53.8123	sp|P0A7N9|RL33_ECOLI	50S ribosomal protein L33 OS=Escherichia coli (strain K12) OX=83333 GN=rpmG PE=1 SV=2	1	55	.(MA)[-117.0087]KGIREKIKLVSSAGTGHFYTTTKNKRTKPEKLELKKFDPVVRQHVIYKEAKIK.	1	-	0	31	25	3.79901e-16	0	0
C:\Users\KyowonJeong\Downloads\apr23\Eclip_1481_MB_ms2.msalign	864	1540	HCD	6789	1635.38	105	10	6311.4	6311.39	111	6327000000	52.887	sp|P0A7N4|RL32_ECOLI	50S ribosomal protein L32 OS=Escherichia coli (strain K12) OX=83333 GN=rpmF PE=1 SV=2	2	57	M.AVQQNKPTRSKRGMRRSHDALTAVTSLSVDKTSGEKHLRHHITADGYYRGRKVIAK.	0	-	0	43	28	2.222e-15	0	0
C:\Users\KyowonJeong\Downloads\apr23\Eclip_1481_MB_ms2.msalign	865	1542	HCD	6793	1636.77	72	6	4361.45	4361.45	155	998500000	-1000	sp|P0A7Q6|RL36_ECOLI	50S ribosomal protein L36 OS=Escherichia coli (strain K12) OX=83333 GN=rpmJ PE=1 SV=1	1	38	.MKVRASVKKLCRNCKIVKRDGVIRVICSAEPKHKQRQG.	0	-	0	15	15	1.97356e-09	0	0
C:\Users\KyowonJeong\Downloads\apr23\Eclip_1481_MB_ms2.msalign	866	1543	HCD	6794	1637.41	100	10	6348.58	6348.77	462	237100000	-1000	sp|P0A7N9|RL33_ECOLI	50S ribosomal protein L33 OS=Escherichia coli (strain K12) OX=83333 GN=rpmG PE=1 SV=2	1	55	.(MA)[-18.8527]KGIREKIKLVSSAGTGHFYTTTKNKRTKPEKLELKKFDPVVRQHVIYKEAKIK.	1	-	0	10	9	0.0024667	0	0
C:\Users\KyowonJeong\Downloads\apr23\Eclip_1481_MB_ms2.msalign	867	1544	HCD	6795	1638.03	105	10	6348.58	6348.65	768	237100000	-1000	sp|P0A7N4|RL32_ECOLI	50S ribosomal protein L32 OS=Escherichia coli (strain K12) OX=83333 GN=rpmF PE=1 SV=2	2	57	M.(A)[Acetyl](V)[-4.7545]QQNKPTRSKRGMRRSHDALTAVTSLSVDKTSGEKHLRHHITADGYYRGRKVIAK.	1	-	0	19	13	3.97712e-07	0	0
C:\Users\KyowonJeong\Downloads\apr23\Eclip_1481_MB_ms2.msalign	868	1546	HCD	6799	1639.41	104	9	6250.59	6250.63	59	9629000000	53.8123	sp|P0A7N9|RL33_ECOLI	50S ribosomal protein L33 OS=Escherichia coli (strain K12) OX=83333 GN=rpmG PE=1 SV=2	2	55	M.AKGIREKIKLVSSAGTGHFYTTTKNKRTKPEK(LE)[14.0502]LKKFDPVVRQHVIYKEAKIK.	1	-	0	25	21	7.42832e-13	0	0
C:\Users\KyowonJeong\Downloads\apr23\Eclip_1481_MB_ms2.msalign	869	1547	HCD	6800	1639.84	34	4	2151.08	2151.08	900	4819000	-1000	sp|P61175|RL22_ECOLI	50S ribosomal protein L22 OS=Escherichia coli (strain K12) OX=83333 GN=rplV PE=1 SV=1	55	74	A.IANAEHNDGADIDDLKVTKI.F	0	-	0	8	8	1.07011e-05	0	0
C:\Users\KyowonJeong\Downloads\apr23\Eclip_1481_MB_ms2.msalign	870	1548	HCD	6801	1640.45	50	5	3019.57	3019.56	923	1659000	-1000	sp|P09151|LEU1_ECOLI	2-isopropylmalate synthase OS=Escherichia coli (strain K12) OX=83333 GN=leuA PE=1 SV=5	499	523	N.IWRAAEVEKELQRKAQHNENNKETV.	0	-	0	11	10	1.79225e-05	0	0
C:\Users\KyowonJeong\Downloads\apr23\Eclip_1481_MB_ms2.msalign	871	1549	HCD	6803	1641.11	100	11	6405.68	6405.68	654	4638000	-1000	sp|P0A7N9|RL33_ECOLI	50S ribosomal protein L33 OS=Escherichia coli (strain K12) OX=83333 GN=rpmG PE=1 SV=2	2	55	M.AKGIREKIKLVSSAGTGHFYTTTKNKRTKPEKLELK(KFD)[169.0964]PVVRQHVIYKEAKIK.	1	-	0	16	13	1.06936e-08	0	0
C:\Users\KyowonJeong\Downloads\apr23\Eclip_1481_MB_ms2.msalign	872	1550	HCD	6805	1641.83	104	9	6250.59	6250.62	59	9629000000	53.8123	sp|P0A7N9|RL33_ECOLI	50S ribosomal protein L33 OS=Escherichia coli (strain K12) OX=83333 GN=rpmG PE=1 SV=2	1	55	.(MA)[-116.9953]KGIREKIKLVSSAGTGHFYTTTKNKRTKPEKLELKKFDPVVRQHVIYKEAKIK.	1	-	0	23	18	3.01272e-10	0	0
C:\Users\KyowonJeong\Downloads\apr23\Eclip_1481_MB_ms2.msalign	873	1551	HCD	6806	1642.1	106	11	6418.68	6418.87	273	262400000	-1000	sp|P0A7N9|RL33_ECOLI	50S ribosomal protein L33 OS=Escherichia coli (strain K12) OX=83333 GN=rpmG PE=1 SV=2	1	55	.(M)[51.2548]AKGIREKIKLVSSAGTGHFYTTTKNKRTKPEKLELKKFDPVVRQHVIYKEAKIK.	1	-	0	19	13	5.02816e-07	0	0
C:\Users\KyowonJeong\Downloads\apr23\Eclip_1481_MB_ms2.msalign	874	1552	HCD	6807	1642.74	99	11	6418.68	6418.71	273	262400000	-1000	sp|P0A7N9|RL33_ECOLI	50S ribosomal protein L33 OS=Escherichia coli (strain K12) OX=83333 GN=rpmG PE=1 SV=2	2	55	M.AKGIREKIKLV(S)[182.1353]SAGTGHFYTTTKNKRTKPEKLELKKFDPVVRQHVIYKEAKIK.	1	-	0	16	14	5.27326e-09	0	0
C:\Users\KyowonJeong\Downloads\apr23\Eclip_1481_MB_ms2.msalign	875	1553	HCD	6809	1643.39	101	10	6385.65	6385.69	537	20200000	-1000	sp|P0A7N9|RL33_ECOLI	50S ribosomal protein L33 OS=Escherichia coli (strain K12) OX=83333 GN=rpmG PE=1 SV=2	2	55	M.A(K)[149.1073]GIREKIKLVSSAGTGHFYTTTKNKRTKPEKLELKKFDPVVRQHVIYKEAKIK.	1	-	0	10	9	0.00167263	0	0
C:\Users\KyowonJeong\Downloads\apr23\Eclip_1481_MB_ms2.msalign	876	1554	HCD	6811	1644.12	104	9	6250.59	6250.78	59	9629000000	53.8123	sp|P0A7N9|RL33_ECOLI	50S ribosomal protein L33 OS=Escherichia coli (strain K12) OX=83333 GN=rpmG PE=1 SV=2	2	55	M.AKGIREKIKLVSSAGTGHFYTTTKNKRTKPEKLELKKFDPVVRQHVIYKEAKI(K)[14.2002].	1	-	0	35	23	8.05022e-16	0	0
C:\Users\KyowonJeong\Downloads\apr23\Eclip_1481_MB_ms2.msalign	877	1555	HCD	6812	1644.42	105	12	6310.4	6311.39	111	6327000000	52.887	sp|P0A7N4|RL32_ECOLI	50S ribosomal protein L32 OS=Escherichia coli (strain K12) OX=83333 GN=rpmF PE=1 SV=2	2	57	M.AVQQNKPTRSKRGMRRSHDALTAVTSLSVDKTSGEKHLRHHITADGYYRGRKVIAK.	0	-	0	27	18	5.089e-13	0	0
C:\Users\KyowonJeong\Downloads\apr23\Eclip_1481_MB_ms2.msalign	878	1556	HCD	6813	1645.06	107	11	6421.69	6421.88	273	262400000	-1000	sp|P0A7N9|RL33_ECOLI	50S ribosomal protein L33 OS=Escherichia coli (strain K12) OX=83333 GN=rpmG PE=1 SV=2	1	55	.(MA)[54.2625]KGIREKIKLVSSAGTGHFYTTTKNKRTKPEKLELKKFDPVVRQHVIYKEAKIK.	1	-	0	15	10	0.000304179	0	0
C:\Users\KyowonJeong\Downloads\apr23\Eclip_1481_MB_ms2.msalign	879	1559	HCD	6818	1647.09	96	12	6250.59	6250.78	59	9629000000	53.8123	sp|P0A7N9|RL33_ECOLI	50S ribosomal protein L33 OS=Escherichia coli (strain K12) OX=83333 GN=rpmG PE=1 SV=2	2	55	M.AKGIREKIKLVSS(AGT)[14.1964]GHFYTTTKNKRTKPEKLELKKFDPVVRQHVIYKEAKIK.	1	-	0	13	9	2.71187e-05	0	0
C:\Users\KyowonJeong\Downloads\apr23\Eclip_1481_MB_ms2.msalign	880	1560	HCD	6819	1647.39	96	10	6311.4	6311.39	111	6327000000	52.887	sp|P0A7N4|RL32_ECOLI	50S ribosomal protein L32 OS=Escherichia coli (strain K12) OX=83333 GN=rpmF PE=1 SV=2	2	57	M.AVQQNKPTRSKRGMRRSHDALTAVTSLSVDKTSGEKHLRHHITADGYYRGRKVIAK.	0	-	0	30	21	3.7508e-12	0	0
C:\Users\KyowonJeong\Downloads\apr23\Eclip_1481_MB_ms2.msalign	881	1562	HCD	6823	1648.78	104	10	6250.59	6250.61	59	9629000000	53.8123	sp|P0A7N9|RL33_ECOLI	50S ribosomal protein L33 OS=Escherichia coli (strain K12) OX=83333 GN=rpmG PE=1 SV=2	1	55	.(MA)[-117.0128]KGIREKIKLVSSAGTGHFYTTTKNKRTKPEKLELKKFDPVVRQHVIYKEAKIK.	1	-	0	41	34	3.16354e-19	0	0
C:\Users\KyowonJeong\Downloads\apr23\Eclip_1481_MB_ms2.msalign	882	1563	HCD	6824	1649.16	104	9	6250.59	6250.6	59	9629000000	53.8123	sp|P0A7N9|RL33_ECOLI	50S ribosomal protein L33 OS=Escherichia coli (strain K12) OX=83333 GN=rpmG PE=1 SV=2	1	55	.(MA)[-117.0203]KGIREKIKLVSSAGTGHFYTTTKNKRTKPEKLELKKFDPVVRQHVIYKEAKIK.	1	-	0	57	43	4.52759e-28	0	0
C:\Users\KyowonJeong\Downloads\apr23\Eclip_1481_MB_ms2.msalign	883	1565	HCD	6827	1650.17	43	8	4426.44	4426.57	1378	5835000	-1000	sp|P08839|PT1_ECOLI	Phosphoenolpyruvate-protein phosphotransferase OS=Escherichia coli (strain K12) OX=83333 GN=ptsI PE=1 SV=1	154	195	Q.(DEVILVAADLTPSETAQLNLKKVL)[-11.7803]GFITDAGGRTSHTSIMAR.S	1	-	0	10	9	0.0969866	0.00185759	0.00656934
C:\Users\KyowonJeong\Downloads\apr23\Eclip_1481_MB_ms2.msalign	884	1567	HCD	6830	1651.55	20	5	4346.91	4346.89	911	1425000	-1000	sp|P0ABC7|HFLK_ECOLI	Modulator of FtsH protease HflK OS=Escherichia coli (strain K12) OX=83333 GN=hflK PE=1 SV=1	2	43	M.AWNQPGNNGQDRDPWGSSKPGGNSEGNGNKGGRDQGPPDLDD.I	0	-	0	5	5	1.39762e-05	0	0
C:\Users\KyowonJeong\Downloads\apr23\Eclip_1481_MB_ms2.msalign	885	1569	HCD	6833	1652.82	105	11	6311.39	6311.39	111	6327000000	52.887	sp|P0A7N4|RL32_ECOLI	50S ribosomal protein L32 OS=Escherichia coli (strain K12) OX=83333 GN=rpmF PE=1 SV=2	2	57	M.AVQQNKPTRSKRGMRRSHDALTAVTSLSVDKTSGEKHLRHHITADGYYRGRKVIAK.	0	-	0	38	23	1.02846e-13	0	0
C:\Users\KyowonJeong\Downloads\apr23\Eclip_1481_MB_ms2.msalign	886	1573	HCD	6839	1655.46	52	11	6038.46	6038.64	1310	65570000	-1000	sp|P0A7T7|RS18_ECOLI	30S ribosomal protein S18 OS=Escherichia coli (strain K12) OX=83333 GN=rpsR PE=1 SV=2	23	75	D.(YKDIATLKNYITESGKIVPSRITGTRAKYQRQLAR)[-181.8254]AIKRARYLSLLPYTDRHQ.	1	-	0	7	6	0.164109	0.00325402	0.00152788
C:\Users\KyowonJeong\Downloads\apr23\Eclip_1481_MB_ms2.msalign	887	1575	HCD	6842	1656.85	53	11	6038.46	6038.64	1310	65570000	-1000	sp|P0A7T7|RS18_ECOLI	30S ribosomal protein S18 OS=Escherichia coli (strain K12) OX=83333 GN=rpsR PE=1 SV=2	23	75	D.YKDIATLKNYITESGKIV(PSRITGTRAKYQRQLAR)[-181.8254]AIKRARYLSLLPYTDRHQ.	1	-	0	8	7	0.0364154	0.00042203	0.00152788
C:\Users\KyowonJeong\Downloads\apr23\Eclip_1481_MB_ms2.msalign	888	1576	HCD	6843	1657.46	100	9	6037.45	6037.45	158	65570000	-1000	sp|P0A7N9|RL33_ECOLI	50S ribosomal protein L33 OS=Escherichia coli (strain K12) OX=83333 GN=rpmG PE=1 SV=2	1	55	.(MAKGIREKIK)[-330.1718]LVSSAGTGHFYTTTKNKRTKPEKLELKKFDPVVRQHVIYKEAKIK.	1	-	0	43	35	1.76329e-21	0	0
C:\Users\KyowonJeong\Downloads\apr23\Eclip_1481_MB_ms2.msalign	889	1577	HCD	6845	1658.12	69	7	4545.5	4545.49	1279	736700	-1000	sp|P0A7Q6|RL36_ECOLI	50S ribosomal protein L36 OS=Escherichia coli (strain K12) OX=83333 GN=rpmJ PE=1 SV=1	1	38	.MKVRASVK(KLCRNCKIVKRDGVIRVICSAE)[184.0376]PKHKQRQG.	1	-	0	5	5	0.0251597	0.000426803	0.00156495
C:\Users\KyowonJeong\Downloads\apr23\Eclip_1481_MB_ms2.msalign	890	1578	HCD	6847	1658.85	100	9	6037.45	6037.45	158	65570000	-1000	sp|P0A7N9|RL33_ECOLI	50S ribosomal protein L33 OS=Escherichia coli (strain K12) OX=83333 GN=rpmG PE=1 SV=2	1	55	.(MAKGIREKI)[-330.1718]KLVSSAGTGHFYTTTKNKRTKPEKLELKKFDPVVRQHVIYKEAKIK.	1	-	0	41	31	7.44627e-21	0	0
C:\Users\KyowonJeong\Downloads\apr23\Eclip_1481_MB_ms2.msalign	891	1579	HCD	6848	1659.49	107	9	6433.63	6433.63	431	363700000	-1000	sp|P0A7N9|RL33_ECOLI	50S ribosomal protein L33 OS=Escherichia coli (strain K12) OX=83333 GN=rpmG PE=1 SV=2	1	55	.(MAKGIREKIK)[66.0090]LVSSAGTGHFYTTTKNKRTKPEKLELKKFDPVVRQHVIYKEAKIK.	1	-	0	23	21	4.58525e-11	0	0
C:\Users\KyowonJeong\Downloads\apr23\Eclip_1481_MB_ms2.msalign	892	1580	HCD	6849	1660.11	46	5	2796.48	2796.52	863	18230000	-1000	sp|P0ADV1|LPTA_ECOLI	Lipopolysaccharide export system protein LptA OS=Escherichia coli (strain K12) OX=83333 GN=lptA PE=1 SV=1	158	182	G.KR(VTT)[18.9728]VLVPSQLQDKNNKGQTPAQK.K	1	-	0	15	12	0.00500459	0	0
C:\Users\KyowonJeong\Downloads\apr23\Eclip_1481_MB_ms2.msalign	893	1583	HCD	6854	1662.13	39	4	2387.24	2387.23	417	2928000	-1000	sp|P0A7W1|RS5_ECOLI	30S ribosomal protein S5 OS=Escherichia coli (strain K12) OX=83333 GN=rpsE PE=1 SV=2	146	167	E.NMNSPEMVAAKRGKSVEEILGK.	0	-	0	16	13	2.93755e-13	0	0
C:\Users\KyowonJeong\Downloads\apr23\Eclip_1481_MB_ms2.msalign	894	1585	HCD	6857	1663.4	68	10	6310.39	6310.58	1101	6327000000	52.887	sp|P0A7N9|RL33_ECOLI	50S ribosomal protein L33 OS=Escherichia coli (strain K12) OX=83333 GN=rpmG PE=1 SV=2	1	55	.MAKGIREKIKLVSSAGTGHFYTTTKNKRTKPEKLELKKF(D)[-57.0412]PVVRQHVIYKEAKIK.	1	-	0	7	7	0.00104228	0	0
C:\Users\KyowonJeong\Downloads\apr23\Eclip_1481_MB_ms2.msalign	895	1586	HCD	6859	1664.14	39	4	2359.23	2359.22	959	4449000	-1000	sp|P60438|RL3_ECOLI	50S ribosomal protein L3 OS=Escherichia coli (strain K12) OX=83333 GN=rplC PE=1 SV=1	29	49	E.VEANRVTQVKDLANDGYRAIQ.V	0	-	0	11	10	4.35805e-05	0	0
C:\Users\KyowonJeong\Downloads\apr23\Eclip_1481_MB_ms2.msalign	896	1587	HCD	6860	1664.79	75	10	6309.39	6309.58	1101	6327000000	52.887	sp|P0A7N9|RL33_ECOLI	50S ribosomal protein L33 OS=Escherichia coli (strain K12) OX=83333 GN=rpmG PE=1 SV=2	1	55	.(M)[-58.0441]AKGIREKIKLVSSAGTGHFYTTTKNKRTKPEKLELKKFDPVVRQHVIYKEAKIK.	1	-	0	7	8	0.00131065	0	0
C:\Users\KyowonJeong\Downloads\apr23\Eclip_1481_MB_ms2.msalign	897	1588	HCD	6861	1665.4	23	4	2877.52	2877.51	948	48160000	-1000	sp|P0A7J3|RL10_ECOLI	50S ribosomal protein L10 OS=Escherichia coli (strain K12) OX=83333 GN=rplJ PE=1 SV=2	25	51	S.AVVADSRGVTVDKMTELRKAGREAGVY.M	0	-	0	9	8	3.33199e-05	0	0
C:\Users\KyowonJeong\Downloads\apr23\Eclip_1481_MB_ms2.msalign	898	1589	HCD	6863	1666.06	41	5	2796.53	2796.52	863	18230000	-1000	sp|P0ADV1|LPTA_ECOLI	Lipopolysaccharide export system protein LptA OS=Escherichia coli (strain K12) OX=83333 GN=lptA PE=1 SV=1	158	182	G.(KRVT)[18.9712]TVLVPSQLQDKNNKGQTPAQK.K	1	-	0	19	16	4.61725e-06	0	0
C:\Users\KyowonJeong\Downloads\apr23\Eclip_1481_MB_ms2.msalign	899	1590	HCD	6865	1666.79	97	11	6311.39	6311.39	111	6327000000	52.887	sp|P0A7N4|RL32_ECOLI	50S ribosomal protein L32 OS=Escherichia coli (strain K12) OX=83333 GN=rpmF PE=1 SV=2	2	57	M.AVQQNKPTRSKRGMRRSHDALTAVTSLSVDKTSGEKHLRHHITADGYYRGRKVIAK.	0	-	0	35	20	1.24288e-13	0	0
C:\Users\KyowonJeong\Downloads\apr23\Eclip_1481_MB_ms2.msalign	900	1591	HCD	6866	1667.44	51	5	3754.12	3754.12	341	21830000	-1000	sp|P68919|RL25_ECOLI	50S ribosomal protein L25 OS=Escherichia coli (strain K12) OX=83333 GN=rplY PE=1 SV=1	63	94	T.IVVDGKEIKVKAQDVQRHPYKPKLQHIDFVRA.	0	-	0	22	18	4.3644e-15	0	0
C:\Users\KyowonJeong\Downloads\apr23\Eclip_1481_MB_ms2.msalign	901	1593	HCD	6869	1668.72	51	9	6433.63	6433.63	431	363700000	-1000	sp|P0A7N9|RL33_ECOLI	50S ribosomal protein L33 OS=Escherichia coli (strain K12) OX=83333 GN=rpmG PE=1 SV=2	1	55	.M(AKGIREKIKLV)[66.0090]SSAGTGHFYTTTKNKRTKPEKLELKKFDPVVRQHVIYKEAKIK.	1	-	0	12	12	3.644e-06	0	0
C:\Users\KyowonJeong\Downloads\apr23\Eclip_1481_MB_ms2.msalign	902	1594	HCD	6871	1669.45	73	10	6419.61	6419.61	273	262400000	-1000	sp|P0A7N9|RL33_ECOLI	50S ribosomal protein L33 OS=Escherichia coli (strain K12) OX=83333 GN=rpmG PE=1 SV=2	1	55	.(MAK)[51.9920]GIREKIKLVSSAGTGHFYTTTKNKRTKPEKLELKKFDPVVRQHVIYKEAKIK.	1	-	0	11	11	6.52083e-06	0	0
C:\Users\KyowonJeong\Downloads\apr23\Eclip_1481_MB_ms2.msalign	903	1597	HCD	6875	1671.37	48	10	6433.63	6433.62	431	363700000	-1000	sp|P0A7N9|RL33_ECOLI	50S ribosomal protein L33 OS=Escherichia coli (strain K12) OX=83333 GN=rpmG PE=1 SV=2	1	55	.(MAKGIREKIKL)[66.0027]VSSAGTGHFYTTTKNKRTKPEKLELKKFDPVVRQHVIYKEAKIK.	1	-	0	8	8	4.13175e-05	0	0
C:\Users\KyowonJeong\Downloads\apr23\Eclip_1481_MB_ms2.msalign	904	1598	HCD	6877	1672.15	46	10	6433.65	6433.73	431	363700000	-1000	sp|P0A7N9|RL33_ECOLI	50S ribosomal protein L33 OS=Escherichia coli (strain K12) OX=83333 GN=rpmG PE=1 SV=2	2	55	M.AK(GIREKIKLVSSAGTGH)[197.1502]FYTTTKNKRTKPEKLELKKFDPVVRQHVIYKEAKIK.	1	-	0	6	6	0.0167905	0.000215889	0
C:\Users\KyowonJeong\Downloads\apr23\Eclip_1481_MB_ms2.msalign	905	1600	HCD	6879	1673.38	12	4	2698.32	2699.32	891	138900	-1000	sp|P0ACF8|HNS_ECOLI	DNA-binding protein H-NS OS=Escherichia coli (strain K12) OX=83333 GN=hns PE=1 SV=2	97	120	K.YSYVDENGETKTWTGQGRTPAVIK.K	0	-	0	7	6	9.13339e-06	0	0
C:\Users\KyowonJeong\Downloads\apr23\Eclip_1481_MB_ms2.msalign	906	1601	HCD	6881	1674.04	73	10	6326.39	6326.4	233	1537000000	54.5596	sp|P0A7N4|RL32_ECOLI	50S ribosomal protein L32 OS=Escherichia coli (strain K12) OX=83333 GN=rpmF PE=1 SV=2	2	57	M.AVQQ(NKPTRSKRGMRRSHDALTAV)[15.0073]TSLSVDKTSGEKHLRHHITADGYYRGRKVIAK.	1	-	0	22	18	6.5702e-11	0	0
C:\Users\KyowonJeong\Downloads\apr23\Eclip_1481_MB_ms2.msalign	907	1602	HCD	6883	1674.8	44	4	2665.36	2665.36	354	14210000	-1000	sp|P61175|RL22_ECOLI	50S ribosomal protein L22 OS=Escherichia coli (strain K12) OX=83333 GN=rplV PE=1 SV=1	49	73	K.KVLESAIANAEHNDGADIDDLKVTK.I	0	-	0	23	20	1.25914e-14	0	0
C:\Users\KyowonJeong\Downloads\apr23\Eclip_1481_MB_ms2.msalign	908	1603	HCD	6884	1675.41	50	12	6311.39	6311.39	111	6327000000	52.887	sp|P0A7N4|RL32_ECOLI	50S ribosomal protein L32 OS=Escherichia coli (strain K12) OX=83333 GN=rpmF PE=1 SV=2	2	57	M.AVQQNKPTRSKRGMRRSHDALTAVTSLSVDKTSGEKHLRHHITADGYYRGRKVIAK.	0	-	0	12	9	2.96698e-06	0	0
C:\Users\KyowonJeong\Downloads\apr23\Eclip_1481_MB_ms2.msalign	909	1605	HCD	6887	1676.69	95	11	6311.39	6311.39	111	6327000000	52.887	sp|P0A7N4|RL32_ECOLI	50S ribosomal protein L32 OS=Escherichia coli (strain K12) OX=83333 GN=rpmF PE=1 SV=2	2	57	M.AVQQNKPTRSKRGMRRSHDALTAVTSLSVDKTSGEKHLRHHITADGYYRGRKVIAK.	0	-	0	33	20	1.07032e-11	0	0
C:\Users\KyowonJeong\Downloads\apr23\Eclip_1481_MB_ms2.msalign	910	1606	HCD	6889	1677.46	14	5	3754.12	3754.12	341	21830000	-1000	sp|P68919|RL25_ECOLI	50S ribosomal protein L25 OS=Escherichia coli (strain K12) OX=83333 GN=rplY PE=1 SV=1	63	94	T.IVVDGKEIKVKAQDVQRHPYKPKLQHIDFVRA.	0	-	0	11	11	1.82477e-12	0	0
C:\Users\KyowonJeong\Downloads\apr23\Eclip_1481_MB_ms2.msalign	911	1609	HCD	6893	1679.35	96	9	6311.39	6311.39	111	6327000000	52.887	sp|P0A7N4|RL32_ECOLI	50S ribosomal protein L32 OS=Escherichia coli (strain K12) OX=83333 GN=rpmF PE=1 SV=2	2	57	M.AVQQNKPTRSKRGMRRSHDALTAVTSLSVDKTSGEKHLRHHITADGYYRGRKVIAK.	0	-	0	46	34	1.38214e-19	0	0
C:\Users\KyowonJeong\Downloads\apr23\Eclip_1481_MB_ms2.msalign	912	1610	HCD	6895	1680.13	12	5	3755.14	3754.12	341	78790	-1000	sp|P68919|RL25_ECOLI	50S ribosomal protein L25 OS=Escherichia coli (strain K12) OX=83333 GN=rplY PE=1 SV=1	63	94	T.IVVDGKEIKVKAQDVQRHPYKPKLQHIDFVRA.	0	-	0	7	7	3.03025e-09	0	0
C:\Users\KyowonJeong\Downloads\apr23\Eclip_1481_MB_ms2.msalign	913	1612	HCD	6897	1681.36	35	5	3241.25	3241.35	1361	208700	-1000	sp|P0AC59|GLRX2_ECOLI	Glutaredoxin 2 OS=Escherichia coli (strain K12) OX=83333 GN=grxB PE=1 SV=1	91	119	L.(RKVNGYANKLLLPRFAKSA)[-25.4210]FDEFSTPAAR.K	1	-	0	7	7	0.0804345	0.0012443	0.00442478
C:\Users\KyowonJeong\Downloads\apr23\Eclip_1481_MB_ms2.msalign	914	1617	HCD	6906	1684.95	100	10	6311.4	6311.39	111	6327000000	52.887	sp|P0A7N4|RL32_ECOLI	50S ribosomal protein L32 OS=Escherichia coli (strain K12) OX=83333 GN=rpmF PE=1 SV=2	2	57	M.AVQQNKPTRSKRGMRRSHDALTAVTSLSVDKTSGEKHLRHHITADGYYRGRKVIAK.	0	-	0	46	29	4.5422e-18	0	0
C:\Users\KyowonJeong\Downloads\apr23\Eclip_1481_MB_ms2.msalign	915	1618	HCD	6907	1685.58	35	9	5463.12	5463.12	659	295000000	-1000	sp|Q2EEQ2|RL362_ECOLI	50S ribosomal protein L36 2 OS=Escherichia coli (strain K12) OX=83333 GN=ykgO PE=1 SV=1	1	46	.MKVLNSLRTAKERHPDCQIVKRKGRLYVICKSNPRFKAVQGRKKKR.	0	-	0	9	7	0.0030342	0	0
C:\Users\KyowonJeong\Downloads\apr23\Eclip_1481_MB_ms2.msalign	916	1620	HCD	6909	1686.87	10	5	2533.39	2533.39	936	188500	-1000	sp|P0A7F6|SPED_ECOLI	S-adenosylmethionine decarboxylase proenzyme OS=Escherichia coli (strain K12) OX=83333 GN=speD PE=1 SV=1	89	111	D.PKLIDKTEHPGPLPETVVAHLDK.S	0	-	0	7	7	2.41557e-05	0	0
C:\Users\KyowonJeong\Downloads\apr23\Eclip_1481_MB_ms2.msalign	917	1621	HCD	6911	1687.56	39	6	4360.44	4361.45	155	330800000	-1000	sp|P0A7Q6|RL36_ECOLI	50S ribosomal protein L36 OS=Escherichia coli (strain K12) OX=83333 GN=rpmJ PE=1 SV=1	1	38	.MKVRASVKKLCRNCKIVKRDGVIRVICSAEPKHKQRQG.	0	-	0	11	11	6.9726e-10	0	0
C:\Users\KyowonJeong\Downloads\apr23\Eclip_1481_MB_ms2.msalign	918	1625	HCD	6917	1690.36	103	11	6311.41	6311.39	111	6327000000	52.887	sp|P0A7N4|RL32_ECOLI	50S ribosomal protein L32 OS=Escherichia coli (strain K12) OX=83333 GN=rpmF PE=1 SV=2	2	57	M.AVQQNKPTRSKRGMRRSHDALTAVTSLSVDKTSGEKHLRHHITADGYYRGRKVIAK.	0	-	0	41	24	2.7516e-14	0	0
C:\Users\KyowonJeong\Downloads\apr23\Eclip_1481_MB_ms2.msalign	919	1626	HCD	6919	1691.1	101	11	6311.39	6311.39	111	6327000000	52.887	sp|P0A7N4|RL32_ECOLI	50S ribosomal protein L32 OS=Escherichia coli (strain K12) OX=83333 GN=rpmF PE=1 SV=2	2	57	M.AVQQNKPTRSKRGMRRSHDALTAVTSLSVDKTSGEKHLRHHITADGYYRGRKVIAK.	0	-	0	36	23	4.3304e-15	0	0
C:\Users\KyowonJeong\Downloads\apr23\Eclip_1481_MB_ms2.msalign	920	1629	HCD	6923	1693.02	95	10	6327.4	6327.39	233	1537000000	54.5596	sp|P0A7N4|RL32_ECOLI	50S ribosomal protein L32 OS=Escherichia coli (strain K12) OX=83333 GN=rpmF PE=1 SV=2	2	57	M.AV(QQNKPT)[15.9943]RSKRGMRRSHDALTAVTSLSVDKTSGEKHLRHHITADGYYRGRKVIAK.	1	-	0	31	26	1.01524e-12	0	0
C:\Users\KyowonJeong\Downloads\apr23\Eclip_1481_MB_ms2.msalign	921	1633	HCD	6929	1695.69	103	11	6311.39	6311.39	111	6327000000	52.887	sp|P0A7N4|RL32_ECOLI	50S ribosomal protein L32 OS=Escherichia coli (strain K12) OX=83333 GN=rpmF PE=1 SV=2	2	57	M.AVQQNKPTRSKRGMRRSHDALTAVTSLSVDKTSGEKHLRHHITADGYYRGRKVIAK.	0	-	0	41	24	2.7002e-14	0	0
C:\Users\KyowonJeong\Downloads\apr23\Eclip_1481_MB_ms2.msalign	922	1634	HCD	6931	1696.46	103	11	6311.41	6311.39	111	6327000000	52.887	sp|P0A7N4|RL32_ECOLI	50S ribosomal protein L32 OS=Escherichia coli (strain K12) OX=83333 GN=rpmF PE=1 SV=2	2	57	M.AVQQNKPTRSKRGMRRSHDALTAVTSLSVDKTSGEKHLRHHITADGYYRGRKVIAK.	0	-	0	40	25	1.53316e-15	0	0
C:\Users\KyowonJeong\Downloads\apr23\Eclip_1481_MB_ms2.msalign	923	1636	HCD	6933	1697.69	56	10	6495.43	6495.51	385	367700000	-1000	sp|P0A7N4|RL32_ECOLI	50S ribosomal protein L32 OS=Escherichia coli (strain K12) OX=83333 GN=rpmF PE=1 SV=2	2	57	M.AVQQNKPTRSKRGMRRSHDALTA(V)[184.1191]TSLSVDKTSGEKHLRHHITADGYYRGRKVIAK.	1	-	0	9	8	0.00260266	0	0
C:\Users\KyowonJeong\Downloads\apr23\Eclip_1481_MB_ms2.msalign	924	1637	HCD	6935	1698.35	63	6	4361.45	4361.45	155	998500000	-1000	sp|P0A7Q6|RL36_ECOLI	50S ribosomal protein L36 OS=Escherichia coli (strain K12) OX=83333 GN=rpmJ PE=1 SV=1	1	38	.MKVRASVKKLCRNCKIVKRDGVIRVICSAEPKHKQRQG.	0	-	0	20	18	2.4092e-11	0	0
C:\Users\KyowonJeong\Downloads\apr23\Eclip_1481_MB_ms2.msalign	925	1638	HCD	6937	1699.08	101	11	6311.41	6311.39	111	6327000000	52.887	sp|P0A7N4|RL32_ECOLI	50S ribosomal protein L32 OS=Escherichia coli (strain K12) OX=83333 GN=rpmF PE=1 SV=2	2	57	M.AVQQNKPTRSKRGMRRSHDALTAVTSLSVDKTSGEKHLRHHITADGYYRGRKVIAK.	0	-	0	40	23	1.1872e-13	0	0
C:\Users\KyowonJeong\Downloads\apr23\Eclip_1481_MB_ms2.msalign	926	1639	HCD	6938	1699.74	30	12	6494.44	6494.42	385	367700000	-1000	sp|P0A7N4|RL32_ECOLI	50S ribosomal protein L32 OS=Escherichia coli (strain K12) OX=83333 GN=rpmF PE=1 SV=2	2	57	M.AVQQNKPTRSKRGMRRSHDALTAVTSLSVDKTSGEKHLRHHI(TADGYYRGRKVIAK)[183.0251].	1	-	0	7	6	0.000142423	0	0
C:\Users\KyowonJeong\Downloads\apr23\Eclip_1481_MB_ms2.msalign	927	1641	HCD	6941	1701.01	37	4	2222.17	2222.16	840	46240000	-1000	sp|P0ACF8|HNS_ECOLI	DNA-binding protein H-NS OS=Escherichia coli (strain K12) OX=83333 GN=hns PE=1 SV=2	116	137	T.(PAVIKKAMD)[-251.1634]EQGKSLDDFLIKQ.	1	-	0	15	13	8.13013e-06	0	0
C:\Users\KyowonJeong\Downloads\apr23\Eclip_1481_MB_ms2.msalign	928	1642	HCD	6943	1701.78	24	6	4392.45	4392.58	780	1199000	-1000	sp|P0A7Q6|RL36_ECOLI	50S ribosomal protein L36 OS=Escherichia coli (strain K12) OX=83333 GN=rpmJ PE=1 SV=1	1	38	.(MKVRASVKKLC)[31.1261]RNCKIVKRDGVIRVICSAEPKHKQRQG.	1	-	0	6	6	6.05894e-07	0	0
C:\Users\KyowonJeong\Downloads\apr23\Eclip_1481_MB_ms2.msalign	929	1643	HCD	6944	1702.4	21	6	5180.44	5180.44	254	6657000	-1000	sp|P0AAI3|FTSH_ECOLI	ATP-dependent zinc metalloprotease FtsH OS=Escherichia coli (strain K12) OX=83333 GN=ftsH PE=1 SV=1	596	644	R.RDVRPPAGWEEPGASNNSGDNGSPKAPRPVDEPRTPNPGNTMSEQLGDK.	0	-	0	12	12	5.39172e-10	0	0
C:\Users\KyowonJeong\Downloads\apr23\Eclip_1481_MB_ms2.msalign	930	1645	HCD	6947	1703.66	45	10	6494.45	6494.64	385	367700000	-1000	sp|P0A7N4|RL32_ECOLI	50S ribosomal protein L32 OS=Escherichia coli (strain K12) OX=83333 GN=rpmF PE=1 SV=2	2	57	M.AVQQNKPTRSKRGMRRSHDALTAVT(S)[183.2484]LSVDKTSGEKHLRHHITADGYYRGRKVIAK.	1	-	0	9	8	0.00019432	0	0
C:\Users\KyowonJeong\Downloads\apr23\Eclip_1481_MB_ms2.msalign	931	1646	HCD	6949	1704.44	59	6	4361.45	4361.45	155	998500000	-1000	sp|P0A7Q6|RL36_ECOLI	50S ribosomal protein L36 OS=Escherichia coli (strain K12) OX=83333 GN=rpmJ PE=1 SV=1	1	38	.MKVRASVKKLCRNCKIVKRDGVIRVICSAEPKHKQRQG.	0	-	0	19	18	3.0378e-12	0	0
C:\Users\KyowonJeong\Downloads\apr23\Eclip_1481_MB_ms2.msalign	932	1649	HCD	6953	1706.33	105	10	6311.4	6311.39	111	6327000000	52.887	sp|P0A7N4|RL32_ECOLI	50S ribosomal protein L32 OS=Escherichia coli (strain K12) OX=83333 GN=rpmF PE=1 SV=2	2	57	M.AVQQNKPTRSKRGMRRSHDALTAVTSLSVDKTSGEKHLRHHITADGYYRGRKVIAK.	0	-	0	49	33	2.1808e-21	0	0
C:\Users\KyowonJeong\Downloads\apr23\Eclip_1481_MB_ms2.msalign	933	1650	HCD	6955	1707.06	105	10	6311.4	6311.39	111	6327000000	52.887	sp|P0A7N4|RL32_ECOLI	50S ribosomal protein L32 OS=Escherichia coli (strain K12) OX=83333 GN=rpmF PE=1 SV=2	2	57	M.AVQQNKPTRSKRGMRRSHDALTAVTSLSVDKTSGEKHLRHHITADGYYRGRKVIAK.	0	-	0	48	33	6.5164e-20	0	0
C:\Users\KyowonJeong\Downloads\apr23\Eclip_1481_MB_ms2.msalign	934	1653	HCD	6959	1708.98	71	6	4361.45	4361.45	155	998500000	-1000	sp|P0A7Q6|RL36_ECOLI	50S ribosomal protein L36 OS=Escherichia coli (strain K12) OX=83333 GN=rpmJ PE=1 SV=1	1	38	.MKVRASVKKLCRNCKIVKRDGVIRVICSAEPKHKQRQG.	0	-	0	17	16	1.36926e-09	0	0
C:\Users\KyowonJeong\Downloads\apr23\Eclip_1481_MB_ms2.msalign	935	1654	HCD	6961	1709.71	104	9	6250.59	6250.59	59	9629000000	53.8123	sp|P0A7N9|RL33_ECOLI	50S ribosomal protein L33 OS=Escherichia coli (strain K12) OX=83333 GN=rpmG PE=1 SV=2	1	55	.(MA)[-117.0253]KGIREKIKLVSSAGTGHFYTTTKNKRTKPEKLELKKFDPVVRQHVIYKEAKIK.	1	-	0	49	37	2.12361e-20	0	0
C:\Users\KyowonJeong\Downloads\apr23\Eclip_1481_MB_ms2.msalign	936	1655	HCD	6962	1710.36	41	6	5179.44	5180.44	254	6657000	-1000	sp|P0AAI3|FTSH_ECOLI	ATP-dependent zinc metalloprotease FtsH OS=Escherichia coli (strain K12) OX=83333 GN=ftsH PE=1 SV=1	596	644	R.RDVRPPAGWEEPGASNNSGDNGSPKAPRPVDEPRTPNPGNTMSEQLGDK.	0	-	0	20	19	1.42296e-17	0	0
C:\Users\KyowonJeong\Downloads\apr23\Eclip_1481_MB_ms2.msalign	937	1657	HCD	6965	1711.63	70	6	4360.45	4361.45	155	330800000	-1000	sp|P0A7Q6|RL36_ECOLI	50S ribosomal protein L36 OS=Escherichia coli (strain K12) OX=83333 GN=rpmJ PE=1 SV=1	1	38	.MKVRASVKKLCRNCKIVKRDGVIRVICSAEPKHKQRQG.	0	-	0	15	14	6.0566e-09	0	0
C:\Users\KyowonJeong\Downloads\apr23\Eclip_1481_MB_ms2.msalign	938	1658	HCD	6967	1712.37	99	11	6311.39	6311.39	111	6327000000	52.887	sp|P0A7N4|RL32_ECOLI	50S ribosomal protein L32 OS=Escherichia coli (strain K12) OX=83333 GN=rpmF PE=1 SV=2	2	57	M.AVQQNKPTRSKRGMRRSHDALTAVTSLSVDKTSGEKHLRHHITADGYYRGRKVIAK.	0	-	0	43	23	1.36432e-14	0	0
C:\Users\KyowonJeong\Downloads\apr23\Eclip_1481_MB_ms2.msalign	939	1659	HCD	6968	1713.01	84	9	6433.65	6433.63	431	363700000	-1000	sp|P0A7N9|RL33_ECOLI	50S ribosomal protein L33 OS=Escherichia coli (strain K12) OX=83333 GN=rpmG PE=1 SV=2	1	55	.(M)[66.0121]AKGIREKIKLVSSAGTGHFYTTTKNKRTKPEKLELKKFDPVVRQHVIYKEAKIK.	1	-	0	22	20	7.86225e-13	0	0
C:\Users\KyowonJeong\Downloads\apr23\Eclip_1481_MB_ms2.msalign	940	1660	HCD	6969	1713.63	104	9	6250.59	6250.6	59	9629000000	53.8123	sp|P0A7N9|RL33_ECOLI	50S ribosomal protein L33 OS=Escherichia coli (strain K12) OX=83333 GN=rpmG PE=1 SV=2	1	55	.(MA)[-117.0152]KGIREKIKLVSSAGTGHFYTTTKNKRTKPEKLELKKFDPVVRQHVIYKEAKIK.	1	-	0	61	45	3.31516e-27	0	0
C:\Users\KyowonJeong\Downloads\apr23\Eclip_1481_MB_ms2.msalign	941	1661	HCD	6971	1714.29	92	11	6433.64	6433.83	431	363700000	-1000	sp|P0A7N9|RL33_ECOLI	50S ribosomal protein L33 OS=Escherichia coli (strain K12) OX=83333 GN=rpmG PE=1 SV=2	1	55	.(MA)[66.2096]KGIREKIKLVSSAGTGHFYTTTKNKRTKPEKLELKKFDPVVRQHVIYKEAKIK.	1	-	0	10	8	0.00590325	0.000222816	0
C:\Users\KyowonJeong\Downloads\apr23\Eclip_1481_MB_ms2.msalign	942	1662	HCD	6973	1715.01	72	11	6432.63	6432.69	431	363700000	-1000	sp|P0A7N9|RL33_ECOLI	50S ribosomal protein L33 OS=Escherichia coli (strain K12) OX=83333 GN=rpmG PE=1 SV=2	1	55	.(M)[65.0740]AKGIREKIKLVSSAGTGHFYTTTKNKRTKPEKLELKKFDPVVRQHVIYKEAKIK.	1	-	0	9	8	0.0006147	0	0
C:\Users\KyowonJeong\Downloads\apr23\Eclip_1481_MB_ms2.msalign	943	1663	HCD	6974	1715.65	105	10	6311.4	6311.39	111	6327000000	52.887	sp|P0A7N4|RL32_ECOLI	50S ribosomal protein L32 OS=Escherichia coli (strain K12) OX=83333 GN=rpmF PE=1 SV=2	2	57	M.AVQQNKPTRSKRGMRRSHDALTAVTSLSVDKTSGEKHLRHHITADGYYRGRKVIAK.	0	-	0	45	30	4.8444e-18	0	0
C:\Users\KyowonJeong\Downloads\apr23\Eclip_1481_MB_ms2.msalign	944	1665	HCD	6977	1716.92	63	6	4360.45	4361.45	155	330800000	-1000	sp|P0A7Q6|RL36_ECOLI	50S ribosomal protein L36 OS=Escherichia coli (strain K12) OX=83333 GN=rpmJ PE=1 SV=1	1	38	.MKVRASVKKLCRNCKIVKRDGVIRVICSAEPKHKQRQG.	0	-	0	10	10	5.7394e-07	0	0
C:\Users\KyowonJeong\Downloads\apr23\Eclip_1481_MB_ms2.msalign	945	1667	HCD	6980	1718.29	55	6	5180.42	5180.44	254	6657000	-1000	sp|P0AAI3|FTSH_ECOLI	ATP-dependent zinc metalloprotease FtsH OS=Escherichia coli (strain K12) OX=83333 GN=ftsH PE=1 SV=1	596	644	R.RDVRPPAGWEEPGASNNSGDNGSPKAPRPVDEPRTPNPGNTMSEQLGDK.	0	-	0	27	23	2.33532e-15	0	0
C:\Users\KyowonJeong\Downloads\apr23\Eclip_1481_MB_ms2.msalign	946	1669	HCD	6983	1719.55	48	4	2939.42	2939.42	356	19930000	-1000	sp|P0AG63|RS17_ECOLI	30S ribosomal protein S17 OS=Escherichia coli (strain K12) OX=83333 GN=rpsQ PE=1 SV=2	46	71	H.VHDENNECGIGDVVEIRECRPLSKTK.S	0	-	0	24	21	8.34677e-14	0	0
C:\Users\KyowonJeong\Downloads\apr23\Eclip_1481_MB_ms2.msalign	947	1670	HCD	6985	1720.29	104	9	6250.62	6250.59	59	9629000000	53.8123	sp|P0A7N9|RL33_ECOLI	50S ribosomal protein L33 OS=Escherichia coli (strain K12) OX=83333 GN=rpmG PE=1 SV=2	1	55	.(MA)[-117.0281]KGIREKIKLVSSAGTGHFYTTTKNKRTKPEKLELKKFDPVVRQHVIYKEAKIK.	1	-	0	57	44	1.50021e-27	0	0
C:\Users\KyowonJeong\Downloads\apr23\Eclip_1481_MB_ms2.msalign	948	1671	HCD	6986	1720.94	104	9	6250.62	6250.8	59	9629000000	53.8123	sp|P0A7N9|RL33_ECOLI	50S ribosomal protein L33 OS=Escherichia coli (strain K12) OX=83333 GN=rpmG PE=1 SV=2	2	55	M.AKGIREKIKLVSSAGTGHFYTTTKNKRTKPEKLELKKFDPVVRQHVIYKEAKI(K)[14.2224].	1	-	0	28	22	1.39597e-14	0	0
C:\Users\KyowonJeong\Downloads\apr23\Eclip_1481_MB_ms2.msalign	949	1672	HCD	6987	1721.55	103	10	6313.4	6313.52	111	6327000000	52.887	sp|P0A7N4|RL32_ECOLI	50S ribosomal protein L32 OS=Escherichia coli (strain K12) OX=83333 GN=rpmF PE=1 SV=2	1	57	.MAVQQNKPTRSKRGMRRSH(DALTAV)[-128.9125]TSLSVDKTSGEKHLRHHITADGYYRGRKVIAK.	1	-	0	13	12	0.000162537	0	0
C:\Users\KyowonJeong\Downloads\apr23\Eclip_1481_MB_ms2.msalign	950	1673	HCD	6989	1722.21	105	10	6311.4	6311.39	111	6327000000	52.887	sp|P0A7N4|RL32_ECOLI	50S ribosomal protein L32 OS=Escherichia coli (strain K12) OX=83333 GN=rpmF PE=1 SV=2	2	57	M.AVQQNKPTRSKRGMRRSHDALTAVTSLSVDKTSGEKHLRHHITADGYYRGRKVIAK.	0	-	0	47	30	6.6206e-17	0	0
C:\Users\KyowonJeong\Downloads\apr23\Eclip_1481_MB_ms2.msalign	951	1674	HCD	6991	1722.94	48	5	2939.43	2939.42	356	19930000	-1000	sp|P0AG63|RS17_ECOLI	30S ribosomal protein S17 OS=Escherichia coli (strain K12) OX=83333 GN=rpsQ PE=1 SV=2	46	71	H.VHDENNECGIGDVVEIRECRPLSKTK.S	0	-	0	21	17	1.42678e-14	0	0
C:\Users\KyowonJeong\Downloads\apr23\Eclip_1481_MB_ms2.msalign	952	1675	HCD	6992	1723.59	54	5	3288.68	3288.67	195	4310000	-1000	sp|P0A912|PAL_ECOLI	Peptidoglycan-associated lipoprotein OS=Escherichia coli (strain K12) OX=83333 GN=pal PE=1 SV=1	137	167	K.GVSADQISIVSYGKEKPAVLGHDEAAYSKNR.R	0	-	0	27	21	5.20227e-20	0	0
C:\Users\KyowonJeong\Downloads\apr23\Eclip_1481_MB_ms2.msalign	953	1676	HCD	6993	1724.21	37	4	2222.17	2222.23	751	46240000	-1000	sp|P38489|NFSB_ECOLI	Oxygen-insensitive NAD(P)H nitroreductase OS=Escherichia coli (strain K12) OX=83333 GN=nfsB PE=1 SV=1	1	20	.((M)[Acetyl]D)[-36.9729]IISVALKRHSTKAFDASK.K	1	-	0	15	12	2.33094e-07	0	0
C:\Users\KyowonJeong\Downloads\apr23\Eclip_1481_MB_ms2.msalign	954	1677	HCD	6995	1724.86	45	5	4679.44	4679.43	1035	36690000	-1000	sp|P60438|RL3_ECOLI	50S ribosomal protein L3 OS=Escherichia coli (strain K12) OX=83333 GN=rplC PE=1 SV=1	117	159	K.GFAGTVKRWNFRTQDATHGNSLSHRVPGSIGQN(Q)[14.0128]TPGKVFKGK.K	1	-	0	14	12	0.0265282	0.000426167	0
C:\Users\KyowonJeong\Downloads\apr23\Eclip_1481_MB_ms2.msalign	955	1678	HCD	6997	1725.59	54	5	3288.67	3288.67	195	4310000	-1000	sp|P0A912|PAL_ECOLI	Peptidoglycan-associated lipoprotein OS=Escherichia coli (strain K12) OX=83333 GN=pal PE=1 SV=1	137	167	K.GVSADQISIVSYGKEKPAVLGHDEAAYSKNR.R	0	-	0	30	21	5.85291e-20	0	0
C:\Users\KyowonJeong\Downloads\apr23\Eclip_1481_MB_ms2.msalign	956	1681	HCD	7001	1727.51	48	5	4679.44	4679.43	1035	36690000	-1000	sp|P60438|RL3_ECOLI	50S ribosomal protein L3 OS=Escherichia coli (strain K12) OX=83333 GN=rplC PE=1 SV=1	117	159	K.GFAGTVKRWNFRTQDATHGNSLSHRVPGSIGQN(Q)[14.0128]TPGKVFKGK.K	1	-	0	15	13	0.000263933	0	0
C:\Users\KyowonJeong\Downloads\apr23\Eclip_1481_MB_ms2.msalign	957	1682	HCD	7003	1728.28	48	5	2939.43	2939.42	356	19930000	-1000	sp|P0AG63|RS17_ECOLI	30S ribosomal protein S17 OS=Escherichia coli (strain K12) OX=83333 GN=rpsQ PE=1 SV=2	46	71	H.VHDENNECGIGDVVEIRECRPLSKTK.S	0	-	0	16	14	5.13635e-11	0	0
C:\Users\KyowonJeong\Downloads\apr23\Eclip_1481_MB_ms2.msalign	958	1685	HCD	7007	1730.16	43	9	5463.14	5463.12	659	295000000	-1000	sp|Q2EEQ2|RL362_ECOLI	50S ribosomal protein L36 2 OS=Escherichia coli (strain K12) OX=83333 GN=ykgO PE=1 SV=1	1	46	.MKVLNSLRTAKERHPDCQIVKRKGRLYVICKSNPRFKAVQGRKKKR.	0	-	0	8	5	0.068116	0.0010408	0
C:\Users\KyowonJeong\Downloads\apr23\Eclip_1481_MB_ms2.msalign	959	1686	HCD	7009	1730.89	53	6	4360.45	4361.45	155	330800000	-1000	sp|P0A7Q6|RL36_ECOLI	50S ribosomal protein L36 OS=Escherichia coli (strain K12) OX=83333 GN=rpmJ PE=1 SV=1	1	38	.MKVRASVKKLCRNCKIVKRDGVIRVICSAEPKHKQRQG.	0	-	0	14	14	4.0164e-14	0	0
C:\Users\KyowonJeong\Downloads\apr23\Eclip_1481_MB_ms2.msalign	960	1689	HCD	7013	1732.81	105	10	6311.4	6311.39	111	6327000000	52.887	sp|P0A7N4|RL32_ECOLI	50S ribosomal protein L32 OS=Escherichia coli (strain K12) OX=83333 GN=rpmF PE=1 SV=2	2	57	M.AVQQNKPTRSKRGMRRSHDALTAVTSLSVDKTSGEKHLRHHITADGYYRGRKVIAK.	0	-	0	42	29	3.1586e-17	0	0
C:\Users\KyowonJeong\Downloads\apr23\Eclip_1481_MB_ms2.msalign	961	1690	HCD	7015	1733.54	72	9	6432.63	6432.82	431	363700000	-1000	sp|P0A7N9|RL33_ECOLI	50S ribosomal protein L33 OS=Escherichia coli (strain K12) OX=83333 GN=rpmG PE=1 SV=2	2	55	M.AKGIREKIKLVSSAGTGH(F)[196.2440]YTTTKNKRTKPEKLELKKFDPVVRQHVIYKEAKIK.	1	-	0	10	10	9.18275e-06	0	0
C:\Users\KyowonJeong\Downloads\apr23\Eclip_1481_MB_ms2.msalign	962	1691	HCD	7016	1734.19	100	9	6311.41	6311.39	111	6327000000	52.887	sp|P0A7N4|RL32_ECOLI	50S ribosomal protein L32 OS=Escherichia coli (strain K12) OX=83333 GN=rpmF PE=1 SV=2	2	57	M.AVQQNKPTRSKRGMRRSHDALTAVTSLSVDKTSGEKHLRHHITADGYYRGRKVIAK.	0	-	0	45	33	5.3802e-21	0	0
C:\Users\KyowonJeong\Downloads\apr23\Eclip_1481_MB_ms2.msalign	963	1692	HCD	7017	1734.8	27	6	4377.45	4377.44	264	226900000	-1000	sp|P0A7Q6|RL36_ECOLI	50S ribosomal protein L36 OS=Escherichia coli (strain K12) OX=83333 GN=rpmJ PE=1 SV=1	1	38	.(MKVRASVKKLCRNCKIVKRDGVIRVICSAE)[15.9889]PKHKQRQG.	1	-	0	6	6	0.000124678	0	0
C:\Users\KyowonJeong\Downloads\apr23\Eclip_1481_MB_ms2.msalign	964	1694	HCD	7021	1736.18	97	9	6311.39	6311.39	111	6327000000	52.887	sp|P0A7N4|RL32_ECOLI	50S ribosomal protein L32 OS=Escherichia coli (strain K12) OX=83333 GN=rpmF PE=1 SV=2	2	57	M.AVQQNKPTRSKRGMRRSHDALTAVTSLSVDKTSGEKHLRHHITADGYYRGRKVIAK.	0	-	0	48	35	1.3321e-19	0	0
C:\Users\KyowonJeong\Downloads\apr23\Eclip_1481_MB_ms2.msalign	965	1695	HCD	7022	1736.83	50	5	3015.53	3015.53	564	12730000	-1000	sp|P0A790|PAND_ECOLI	Aspartate 1-decarboxylase OS=Escherichia coli (strain K12) OX=83333 GN=panD PE=1 SV=1	1	26	.MIRTMLQGKLHRVKVTHADLH(YEGSC)[-7.0066].A	1	-	0	22	20	2.43695e-10	0	0
C:\Users\KyowonJeong\Downloads\apr23\Eclip_1481_MB_ms2.msalign	966	1696	HCD	7023	1737.45	23	4	2061.03	2061.03	872	529900	-1000	sp|P27302|TKT1_ECOLI	Transketolase 1 OS=Escherichia coli (strain K12) OX=83333 GN=tktA PE=1 SV=5	310	327	E.KFAAYAKAYPQEAAEFTR.R	0	-	0	12	11	5.53092e-06	0	0
C:\Users\KyowonJeong\Downloads\apr23\Eclip_1481_MB_ms2.msalign	967	1697	HCD	7025	1738.1	75	11	6418.62	6418.66	729	262400000	-1000	sp|P68919|RL25_ECOLI	50S ribosomal protein L25 OS=Escherichia coli (strain K12) OX=83333 GN=rplY PE=1 SV=1	33	88	G.GKEAPLAIELDHDKVMNMQ(AKAEFYSE)[7.2696]VLTIVVDGKEIKVKAQDVQRHPYKPKLQH.I	1	-	0	27	17	1.28543e-07	0	0
C:\Users\KyowonJeong\Downloads\apr23\Eclip_1481_MB_ms2.msalign	968	1698	HCD	7027	1738.83	50	5	3015.53	3015.53	564	12730000	-1000	sp|P0A790|PAND_ECOLI	Aspartate 1-decarboxylase OS=Escherichia coli (strain K12) OX=83333 GN=panD PE=1 SV=1	1	26	.MIRTMLQGKLHRVKVTHADLH(YEGSC)[-7.0066].A	1	-	0	21	19	1.48909e-09	0	0
C:\Users\KyowonJeong\Downloads\apr23\Eclip_1481_MB_ms2.msalign	969	1700	HCD	7029	1740.1	58	6	3494.98	3494.97	609	5685000	-1000	sp|P68919|RL25_ECOLI	50S ribosomal protein L25 OS=Escherichia coli (strain K12) OX=83333 GN=rplY PE=1 SV=1	59	88	S.EVLTIVVDGKEIKVKAQDVQRHPYKPKLQH.I	0	-	0	20	13	1.49964e-09	0	0
C:\Users\KyowonJeong\Downloads\apr23\Eclip_1481_MB_ms2.msalign	970	1701	HCD	7031	1740.75	35	4	2222.17	2222.16	840	46240000	-1000	sp|P0ACF8|HNS_ECOLI	DNA-binding protein H-NS OS=Escherichia coli (strain K12) OX=83333 GN=hns PE=1 SV=2	119	137	V.IK(KAMD)[15.9898]EQGKSLDDFLIKQ.	1	-	0	15	14	2.74032e-06	0	0
C:\Users\KyowonJeong\Downloads\apr23\Eclip_1481_MB_ms2.msalign	971	1702	HCD	7033	1741.49	99	9	6311.39	6311.39	111	6327000000	52.887	sp|P0A7N4|RL32_ECOLI	50S ribosomal protein L32 OS=Escherichia coli (strain K12) OX=83333 GN=rpmF PE=1 SV=2	2	57	M.AVQQNKPTRSKRGMRRSHDALTAVTSLSVDKTSGEKHLRHHITADGYYRGRKVIAK.	0	-	0	47	34	1.04994e-18	0	0
C:\Users\KyowonJeong\Downloads\apr23\Eclip_1481_MB_ms2.msalign	972	1703	HCD	7034	1742.14	71	8	4360.45	4361.45	155	330800000	-1000	sp|P0A7Q6|RL36_ECOLI	50S ribosomal protein L36 OS=Escherichia coli (strain K12) OX=83333 GN=rpmJ PE=1 SV=1	1	38	.MKVRASVKKLCRNCKIVKRDGVIRVICSAEPKHKQRQG.	0	-	0	16	13	2.039e-08	0	0
C:\Users\KyowonJeong\Downloads\apr23\Eclip_1481_MB_ms2.msalign	973	1704	HCD	7035	1742.75	25	4	2939.43	2939.42	356	19930000	-1000	sp|P0AG63|RS17_ECOLI	30S ribosomal protein S17 OS=Escherichia coli (strain K12) OX=83333 GN=rpsQ PE=1 SV=2	46	71	H.VHDENNECGIGDVVEIRECRPLSKTK.S	0	-	0	8	8	2.86348e-07	0	0
C:\Users\KyowonJeong\Downloads\apr23\Eclip_1481_MB_ms2.msalign	974	1705	HCD	7037	1743.41	90	10	6433.63	6433.82	431	363700000	-1000	sp|P0A7N9|RL33_ECOLI	50S ribosomal protein L33 OS=Escherichia coli (strain K12) OX=83333 GN=rpmG PE=1 SV=2	2	55	M.AKGIREKIKLV(SS)[197.2382]AGTGHFYTTTKNKRTKPEKLELKKFDPVVRQHVIYKEAKIK.	1	-	0	8	7	0.0470375	0.000629855	0
C:\Users\KyowonJeong\Downloads\apr23\Eclip_1481_MB_ms2.msalign	975	1708	HCD	7041	1745.4	104	10	6250.59	6250.6	59	9629000000	53.8123	sp|P0A7N9|RL33_ECOLI	50S ribosomal protein L33 OS=Escherichia coli (strain K12) OX=83333 GN=rpmG PE=1 SV=2	1	55	.(MA)[-117.0228]KGIREKIKLVSSAGTGHFYTTTKNKRTKPEKLELKKFDPVVRQHVIYKEAKIK.	1	-	0	49	36	2.04639e-21	0	0
C:\Users\KyowonJeong\Downloads\apr23\Eclip_1481_MB_ms2.msalign	976	1709	HCD	7043	1746.06	50	5	3015.53	3015.53	564	12730000	-1000	sp|P0A790|PAND_ECOLI	Aspartate 1-decarboxylase OS=Escherichia coli (strain K12) OX=83333 GN=panD PE=1 SV=1	1	26	.MIRTMLQGKLHRVKVTHADLH(YEGSC)[-7.0066].A	1	-	0	20	17	2.40413e-07	0	0
C:\Users\KyowonJeong\Downloads\apr23\Eclip_1481_MB_ms2.msalign	977	1710	HCD	7045	1746.79	30	4	2693.4	2693.4	523	3878000	-1000	sp|P28635|METQ_ECOLI	D-methionine-binding lipoprotein MetQ OS=Escherichia coli (strain K12) OX=83333 GN=metQ PE=1 SV=2	120	144	K.KIKSLDELQDGSQVAVPNDPTNLGR.S	0	-	0	18	16	3.8986e-11	0	0
C:\Users\KyowonJeong\Downloads\apr23\Eclip_1481_MB_ms2.msalign	978	1711	HCD	7046	1747.44	107	10	6433.65	6433.64	431	363700000	-1000	sp|P0A7N9|RL33_ECOLI	50S ribosomal protein L33 OS=Escherichia coli (strain K12) OX=83333 GN=rpmG PE=1 SV=2	2	55	M.AK(GIREKIKLV)[197.0602]SSAGTGHFYTTTKNKRTKPEKLELKKFDPVVRQHVIYKEAKIK.	1	-	0	15	13	8.9175e-06	0	0
C:\Users\KyowonJeong\Downloads\apr23\Eclip_1481_MB_ms2.msalign	979	1714	HCD	7051	1749.44	37	4	2222.17	2222.16	840	46240000	-1000	sp|P0ACF8|HNS_ECOLI	DNA-binding protein H-NS OS=Escherichia coli (strain K12) OX=83333 GN=hns PE=1 SV=2	119	137	V.I(KKAMDEQ)[15.9948]GKSLDDFLIKQ.	1	-	0	16	14	7.74868e-06	0	0
C:\Users\KyowonJeong\Downloads\apr23\Eclip_1481_MB_ms2.msalign	980	1715	HCD	7052	1750.09	104	10	6250.59	6250.6	59	9629000000	53.8123	sp|P0A7N9|RL33_ECOLI	50S ribosomal protein L33 OS=Escherichia coli (strain K12) OX=83333 GN=rpmG PE=1 SV=2	1	55	.(MA)[-117.0228]KGIREKIKLVSSAGTGHFYTTTKNKRTKPEKLELKKFDPVVRQHVIYKEAKIK.	1	-	0	56	41	2.55517e-24	0	0
C:\Users\KyowonJeong\Downloads\apr23\Eclip_1481_MB_ms2.msalign	981	1716	HCD	7053	1750.71	83	10	6493.42	6493.42	385	367700000	-1000	sp|P0A7N4|RL32_ECOLI	50S ribosomal protein L32 OS=Escherichia coli (strain K12) OX=83333 GN=rpmF PE=1 SV=2	2	57	M.AVQQNKPTRSKRGMRRSHDALTAVTSLSVDKTSGEKHLRHHITAD(GYYRGRKVIA)[182.0284]K.	1	-	0	11	10	0.000690278	0	0
C:\Users\KyowonJeong\Downloads\apr23\Eclip_1481_MB_ms2.msalign	982	1718	HCD	7057	1752.12	72	6	4361.45	4361.45	155	998500000	-1000	sp|P0A7Q6|RL36_ECOLI	50S ribosomal protein L36 OS=Escherichia coli (strain K12) OX=83333 GN=rpmJ PE=1 SV=1	1	38	.MKVRASVKKLCRNCKIVKRDGVIRVICSAEPKHKQRQG.	0	-	0	13	12	9.7342e-08	0	0
C:\Users\KyowonJeong\Downloads\apr23\Eclip_1481_MB_ms2.msalign	983	1719	HCD	7058	1752.73	37	4	2222.16	2222.16	840	46240000	-1000	sp|P0ACF8|HNS_ECOLI	DNA-binding protein H-NS OS=Escherichia coli (strain K12) OX=83333 GN=hns PE=1 SV=2	119	137	V.I(KKAMDE)[15.9928]QGKSLDDFLIKQ.	1	-	0	15	14	3.10942e-06	0	0
C:\Users\KyowonJeong\Downloads\apr23\Eclip_1481_MB_ms2.msalign	984	1720	HCD	7059	1753.35	64	12	6311.39	6311.57	111	6327000000	52.887	sp|P0A7N4|RL32_ECOLI	50S ribosomal protein L32 OS=Escherichia coli (strain K12) OX=83333 GN=rpmF PE=1 SV=2	2	57	M.(A)[Acetyl]VQQNKPTRSKRGMRRSHDALT(AV)[-41.8273]TSLSVDKTSGEKHLRHHITADGYYRGRKVIAK.	1	-	0	14	12	1.50021e-06	0	0
C:\Users\KyowonJeong\Downloads\apr23\Eclip_1481_MB_ms2.msalign	985	1721	HCD	7061	1754.01	63	8	6251.6	6251.6	59	9629000000	53.8123	sp|P0A7N9|RL33_ECOLI	50S ribosomal protein L33 OS=Escherichia coli (strain K12) OX=83333 GN=rpmG PE=1 SV=2	1	55	.(MAK)[-116.0224]GIREKIKLVSSAGTGHFYTTTKNKRTKPEKLELKKFDPVVRQHVIYKEAKIK.	1	-	0	16	14	5.32372e-07	0	0
C:\Users\KyowonJeong\Downloads\apr23\Eclip_1481_MB_ms2.msalign	986	1722	HCD	7063	1754.74	34	4	2631.49	2631.57	1409	2829000	-1000	sp|P17169|GLMS_ECOLI	Glutamine--fructose-6-phosphate aminotransferase [isomerizing] OS=Escherichia coli (strain K12) OX=83333 GN=glmS PE=1 SV=4	218	240	R.RSVNIFDKTGAEVKRQDIESNL(Q)[-14.8071].Y	1	-	0	10	8	0.139432	0.00265414	0.00930565
C:\Users\KyowonJeong\Downloads\apr23\Eclip_1481_MB_ms2.msalign	987	1724	HCD	7065	1756	42	5	2521.55	2521.54	916	20550000	-1000	sp|P60624|RL24_ECOLI	50S ribosomal protein L24 OS=Escherichia coli (strain K12) OX=83333 GN=rplX PE=1 SV=2	20	43	K.GKRGKVKNVLSSGKVIVEGINLVK.K	0	-	0	17	16	1.56597e-05	0	0
C:\Users\KyowonJeong\Downloads\apr23\Eclip_1481_MB_ms2.msalign	988	1725	HCD	7067	1756.66	96	9	6311.41	6311.39	111	6327000000	52.887	sp|P0A7N4|RL32_ECOLI	50S ribosomal protein L32 OS=Escherichia coli (strain K12) OX=83333 GN=rpmF PE=1 SV=2	2	57	M.AVQQNKPTRSKRGMRRSHDALTAVTSLSVDKTSGEKHLRHHITADGYYRGRKVIAK.	0	-	0	47	32	1.18468e-19	0	0
C:\Users\KyowonJeong\Downloads\apr23\Eclip_1481_MB_ms2.msalign	989	1726	HCD	7069	1757.39	104	11	6250.61	6250.6	59	9629000000	53.8123	sp|P0A7N9|RL33_ECOLI	50S ribosomal protein L33 OS=Escherichia coli (strain K12) OX=83333 GN=rpmG PE=1 SV=2	1	55	.(MA)[-117.0236]KGIREKIKLVSSAGTGHFYTTTKNKRTKPEKLELKKFDPVVRQHVIYKEAKIK.	1	-	0	40	34	9.13923e-24	0	0
C:\Users\KyowonJeong\Downloads\apr23\Eclip_1481_MB_ms2.msalign	990	1727	HCD	7070	1758.03	40	9	5377.09	5377.08	1143	248000000	-1000	sp|P0A7P5|RL34_ECOLI	50S ribosomal protein L34 OS=Escherichia coli (strain K12) OX=83333 GN=rpmH PE=1 SV=1	1	46	.MKRTFQPSVLKRNRSHGFRARMATKNGRQVLARRRAKGRARLTVSK.	0	-	0	5	5	0.002373	0	0
C:\Users\KyowonJeong\Downloads\apr23\Eclip_1481_MB_ms2.msalign	991	1728	HCD	7071	1758.64	41	5	2495.38	2494.38	787	1057000	-1000	sp|P0A717|KPRS_ECOLI	Ribose-phosphate pyrophosphokinase OS=Escherichia coli (strain K12) OX=83333 GN=prs PE=1 SV=2	179	200	R.AIAKLLNDTDMAIIDKRRPRAN.V	0	-	0	13	10	8.11942e-07	0	0
C:\Users\KyowonJeong\Downloads\apr23\Eclip_1481_MB_ms2.msalign	992	1730	HCD	7075	1760.03	78	8	4920.72	4920.72	1069	265000000	-1000	sp|Q2EEQ2|RL362_ECOLI	50S ribosomal protein L36 2 OS=Escherichia coli (strain K12) OX=83333 GN=ykgO PE=1 SV=1	1	42	.MKVLNSLRTAKERHPDCQIVKRKGRLYVICKSN(PRFK)[-2.0159]AVQGR.K	1	-	0	19	14	0.000509801	0	0
C:\Users\KyowonJeong\Downloads\apr23\Eclip_1481_MB_ms2.msalign	993	1731	HCD	7076	1760.67	34	4	2631.48	2631.48	785	2829000	-1000	sp|P0A7R5|RS10_ECOLI	30S ribosomal protein S10 OS=Escherichia coli (strain K12) OX=83333 GN=rpsJ PE=1 SV=1	21	45	Q.ATAEIVETAKRTGAQVRGPIPLPTR.K	0	-	0	12	11	7.8315e-07	0	0
C:\Users\KyowonJeong\Downloads\apr23\Eclip_1481_MB_ms2.msalign	994	1732	HCD	7077	1761.28	35	9	6496.42	6496.61	1160	367700000	-1000	sp|P0A6P9|ENO_ECOLI	Enolase OS=Escherichia coli (strain K12) OX=83333 GN=eno PE=1 SV=2	370	432	S.HRSGETEDATIADLAVGTAAG(QIKTGSMSRSDRVAKYNQLIRIEEALGEKAPYNGRKEIKGQA)[-258.8717].	1	-	0	8	8	0.00300553	0	0
C:\Users\KyowonJeong\Downloads\apr23\Eclip_1481_MB_ms2.msalign	995	1734	HCD	7081	1762.67	62	6	4361.45	4361.45	155	998500000	-1000	sp|P0A7Q6|RL36_ECOLI	50S ribosomal protein L36 OS=Escherichia coli (strain K12) OX=83333 GN=rpmJ PE=1 SV=1	1	38	.MKVRASVKKLCRNCKIVKRDGVIRVICSAEPKHKQRQG.	0	-	0	14	13	4.328e-10	0	0
C:\Users\KyowonJeong\Downloads\apr23\Eclip_1481_MB_ms2.msalign	996	1735	HCD	7082	1763.31	105	10	6311.4	6311.39	111	6327000000	52.887	sp|P0A7N4|RL32_ECOLI	50S ribosomal protein L32 OS=Escherichia coli (strain K12) OX=83333 GN=rpmF PE=1 SV=2	2	57	M.AVQQNKPTRSKRGMRRSHDALTAVTSLSVDKTSGEKHLRHHITADGYYRGRKVIAK.	0	-	0	46	31	1.53944e-17	0	0
C:\Users\KyowonJeong\Downloads\apr23\Eclip_1481_MB_ms2.msalign	997	1738	HCD	7087	1765.13	82	6	4920.73	4920.72	1069	265000000	-1000	sp|Q2EEQ2|RL362_ECOLI	50S ribosomal protein L36 2 OS=Escherichia coli (strain K12) OX=83333 GN=ykgO PE=1 SV=1	1	42	.MKVLNSLRTAKERHPD(CQIVKRKGRLYVIC)[-2.0146]KSNPRFKAVQGR.K	1	-	0	16	14	0.000618066	0	0
C:\Users\KyowonJeong\Downloads\apr23\Eclip_1481_MB_ms2.msalign	998	1739	HCD	7088	1765.79	107	9	6433.63	6433.63	431	363700000	-1000	sp|P0A7N9|RL33_ECOLI	50S ribosomal protein L33 OS=Escherichia coli (strain K12) OX=83333 GN=rpmG PE=1 SV=2	2	55	M.AKG(IREKIKLV)[197.0545]SSAGTGHFYTTTKNKRTKPEKLELKKFDPVVRQHVIYKEAKIK.	1	-	0	17	16	3.66625e-06	0	0
C:\Users\KyowonJeong\Downloads\apr23\Eclip_1481_MB_ms2.msalign	999	1740	HCD	7089	1766.4	107	10	6433.63	6433.82	431	363700000	-1000	sp|P0A7N9|RL33_ECOLI	50S ribosomal protein L33 OS=Escherichia coli (strain K12) OX=83333 GN=rpmG PE=1 SV=2	1	55	.(M)[66.1977]AKGIREKIKLVSSAGTGHFYTTTKNKRTKPEKLELKKFDPVVRQHVIYKEAKIK.	1	-	0	11	10	0.00207695	0	0
C:\Users\KyowonJeong\Downloads\apr23\Eclip_1481_MB_ms2.msalign	1000	1741	HCD	7091	1767.05	105	11	6311.39	6311.39	111	6327000000	52.887	sp|P0A7N4|RL32_ECOLI	50S ribosomal protein L32 OS=Escherichia coli (strain K12) OX=83333 GN=rpmF PE=1 SV=2	2	57	M.AVQQNKPTRSKRGMRRSHDALTAVTSLSVDKTSGEKHLRHHITADGYYRGRKVIAK.	0	-	0	46	27	1.9204e-15	0	0
C:\Users\KyowonJeong\Downloads\apr23\Eclip_1481_MB_ms2.msalign	1001	1742	HCD	7093	1767.78	107	10	6433.63	6433.82	431	363700000	-1000	sp|P0A7N9|RL33_ECOLI	50S ribosomal protein L33 OS=Escherichia coli (strain K12) OX=83333 GN=rpmG PE=1 SV=2	2	55	M.AKGIREKIKLVSSAGTGHF(YTTTKNKRTKPEKLELK)[197.2382]KFDPVVRQHVIYKEAKIK.	1	-	0	12	9	0.026295	0.00042653	0
C:\Users\KyowonJeong\Downloads\apr23\Eclip_1481_MB_ms2.msalign	1002	1744	HCD	7095	1769.04	98	10	6493.42	6493.42	385	367700000	-1000	sp|P0A7N4|RL32_ECOLI	50S ribosomal protein L32 OS=Escherichia coli (strain K12) OX=83333 GN=rpmF PE=1 SV=2	2	57	M.AVQQNKPTRSKRGMRRSHDALTAVTSLSVDKTSGEKHLRHHITAD(GYYRGRKVIAK)[182.0284].	1	-	0	14	14	1.57087e-05	0	0
C:\Users\KyowonJeong\Downloads\apr23\Eclip_1481_MB_ms2.msalign	1003	1745	HCD	7097	1769.69	94	9	6311.39	6311.39	111	6327000000	52.887	sp|P0A7N4|RL32_ECOLI	50S ribosomal protein L32 OS=Escherichia coli (strain K12) OX=83333 GN=rpmF PE=1 SV=2	2	57	M.AVQQNKPTRSKRGMRRSHDALTAVTSLSVDKTSGEKHLRHHITADGYYRGRKVIAK.	0	-	0	44	32	1.19964e-19	0	0
C:\Users\KyowonJeong\Downloads\apr23\Eclip_1481_MB_ms2.msalign	1004	1747	HCD	7100	1771.07	36	4	2206.17	2206.17	494	49580000	-1000	sp|P0ACF8|HNS_ECOLI	DNA-binding protein H-NS OS=Escherichia coli (strain K12) OX=83333 GN=hns PE=1 SV=2	119	137	V.IKKAMDEQGKSLDDFLIKQ.	0	-	0	18	16	1.13665e-10	0	0
C:\Users\KyowonJeong\Downloads\apr23\Eclip_1481_MB_ms2.msalign	1005	1749	HCD	7103	1772.3	82	8	4920.73	4919.74	1354	265000000	-1000	sp|P69831|PTKC_ECOLI	PTS system galactitol-specific EIIC component OS=Escherichia coli (strain K12) OX=83333 GN=gatC PE=1 SV=1	409	451	L.IQVFSPQNIPGFIIIGAIYLTGIFMTWRRARGFIKQEKVVLAE.	0	-	0	6	5	0.0739385	0.00103842	0.0037037
C:\Users\KyowonJeong\Downloads\apr23\Eclip_1481_MB_ms2.msalign	1006	1751	HCD	7106	1773.32	107	9	6433.63	6433.63	431	363700000	-1000	sp|P0A7N9|RL33_ECOLI	50S ribosomal protein L33 OS=Escherichia coli (strain K12) OX=83333 GN=rpmG PE=1 SV=2	1	55	.(M)[66.0090]AKGIREKIKLVSSAGTGHFYTTTKNKRTKPEKLELKKFDPVVRQHVIYKEAKIK.	1	-	0	20	15	3.507e-06	0	0
C:\Users\KyowonJeong\Downloads\apr23\Eclip_1481_MB_ms2.msalign	1007	1752	HCD	7107	1773.97	107	11	6433.64	6433.67	431	363700000	-1000	sp|P0A7N9|RL33_ECOLI	50S ribosomal protein L33 OS=Escherichia coli (strain K12) OX=83333 GN=rpmG PE=1 SV=2	2	55	M.AKGIREKIKLVSSAGTGH(FYTTTKNKRTKPEKLE)[197.0951]LKKFDPVVRQHVIYKEAKIK.	1	-	0	12	11	0.000136032	0	0
C:\Users\KyowonJeong\Downloads\apr23\Eclip_1481_MB_ms2.msalign	1008	1753	HCD	7109	1774.62	105	11	6311.39	6311.39	111	6327000000	52.887	sp|P0A7N4|RL32_ECOLI	50S ribosomal protein L32 OS=Escherichia coli (strain K12) OX=83333 GN=rpmF PE=1 SV=2	2	57	M.AVQQNKPTRSKRGMRRSHDALTAVTSLSVDKTSGEKHLRHHITADGYYRGRKVIAK.	0	-	0	36	21	9.9752e-12	0	0
C:\Users\KyowonJeong\Downloads\apr23\Eclip_1481_MB_ms2.msalign	1009	1754	HCD	7111	1775.35	104	10	6250.59	6250.6	59	9629000000	53.8123	sp|P0A7N9|RL33_ECOLI	50S ribosomal protein L33 OS=Escherichia coli (strain K12) OX=83333 GN=rpmG PE=1 SV=2	1	55	.(MA)[-117.0177]KGIREKIKLVSSAGTGHFYTTTKNKRTKPEKLELKKFDPVVRQHVIYKEAKIK.	1	-	0	50	37	6.6782e-23	0	0
C:\Users\KyowonJeong\Downloads\apr23\Eclip_1481_MB_ms2.msalign	1010	1755	HCD	7112	1775.99	56	5	4409.43	4409.43	909	461200000	57.2071	sp|Q2EEQ2|RL362_ECOLI	50S ribosomal protein L36 2 OS=Escherichia coli (strain K12) OX=83333 GN=ykgO PE=1 SV=1	1	37	.MKVLNSLRTAKERHPD(CQIVKRKGRLYVICKSN)[-2.0216]PRFK.A	1	-	0	17	14	0.000841413	0	0
C:\Users\KyowonJeong\Downloads\apr23\Eclip_1481_MB_ms2.msalign	1011	1756	HCD	7113	1776.6	38	4	2309.3	2309.3	839	3411000	-1000	sp|P0A717|KPRS_ECOLI	Ribose-phosphate pyrophosphokinase OS=Escherichia coli (strain K12) OX=83333 GN=prs PE=1 SV=2	179	198	R.AIAKLLNDTDMAIIDKRRPR.A	0	-	0	14	14	2.57864e-06	0	0
C:\Users\KyowonJeong\Downloads\apr23\Eclip_1481_MB_ms2.msalign	1012	1757	HCD	7115	1777.25	59	5	3582.01	3582	453	14160000	-1000	sp|P68919|RL25_ECOLI	50S ribosomal protein L25 OS=Escherichia coli (strain K12) OX=83333 GN=rplY PE=1 SV=1	58	88	Y.SEVLTIVVDGKEIKVKAQDVQRHPYKPKLQH.I	0	-	0	27	21	2.51829e-12	0	0
C:\Users\KyowonJeong\Downloads\apr23\Eclip_1481_MB_ms2.msalign	1013	1758	HCD	7117	1777.99	58	6	4361.45	4361.45	155	998500000	-1000	sp|P0A7Q6|RL36_ECOLI	50S ribosomal protein L36 OS=Escherichia coli (strain K12) OX=83333 GN=rpmJ PE=1 SV=1	1	38	.MKVRASVKKLCRNCKIVKRDGVIRVICSAEPKHKQRQG.	0	-	0	14	14	4.773e-11	0	0
C:\Users\KyowonJeong\Downloads\apr23\Eclip_1481_MB_ms2.msalign	1014	1759	HCD	7118	1778.63	102	9	6311.39	6311.39	111	6327000000	52.887	sp|P0A7N4|RL32_ECOLI	50S ribosomal protein L32 OS=Escherichia coli (strain K12) OX=83333 GN=rpmF PE=1 SV=2	2	57	M.AVQQNKPTRSKRGMRRSHDALTAVTSLSVDKTSGEKHLRHHITADGYYRGRKVIAK.	0	-	0	40	28	1.15516e-18	0	0
C:\Users\KyowonJeong\Downloads\apr23\Eclip_1481_MB_ms2.msalign	1015	1760	HCD	7119	1779.24	107	10	6433.65	6433.64	431	363700000	-1000	sp|P0A7N9|RL33_ECOLI	50S ribosomal protein L33 OS=Escherichia coli (strain K12) OX=83333 GN=rpmG PE=1 SV=2	2	55	M.AKGIREKIKLVS(S)[197.0652]AGTGHFYTTTKNKRTKPEKLELKKFDPVVRQHVIYKEAKIK.	1	-	0	15	14	2.57325e-06	0	0
C:\Users\KyowonJeong\Downloads\apr23\Eclip_1481_MB_ms2.msalign	1016	1761	HCD	7121	1779.9	36	4	2206.17	2206.17	494	49580000	-1000	sp|P0ACF8|HNS_ECOLI	DNA-binding protein H-NS OS=Escherichia coli (strain K12) OX=83333 GN=hns PE=1 SV=2	119	137	V.IKKAMDEQGKSLDDFLIKQ.	0	-	0	18	17	5.11004e-11	0	0
C:\Users\KyowonJeong\Downloads\apr23\Eclip_1481_MB_ms2.msalign	1017	1762	HCD	7123	1780.4	44	4	2680.48	2680.48	464	2400000	-1000	sp|P60438|RL3_ECOLI	50S ribosomal protein L3 OS=Escherichia coli (strain K12) OX=83333 GN=rplC PE=1 SV=1	98	123	S.VELFADVKKVDVTGTSKGKGFAGTVK.R	0	-	0	20	17	4.04881e-12	0	0
C:\Users\KyowonJeong\Downloads\apr23\Eclip_1481_MB_ms2.msalign	1018	1763	HCD	7124	1781.03	36	4	2206.17	2206.17	494	49580000	-1000	sp|P0ACF8|HNS_ECOLI	DNA-binding protein H-NS OS=Escherichia coli (strain K12) OX=83333 GN=hns PE=1 SV=2	119	137	V.IKKAMDEQGKSLDDFLIKQ.	0	-	0	19	17	1.1758e-11	0	0
C:\Users\KyowonJeong\Downloads\apr23\Eclip_1481_MB_ms2.msalign	1019	1764	HCD	7125	1781.47	50	5	4409.43	4409.43	909	461200000	57.2071	sp|Q2EEQ2|RL362_ECOLI	50S ribosomal protein L36 2 OS=Escherichia coli (strain K12) OX=83333 GN=ykgO PE=1 SV=1	1	37	.MKVLNSLRTAKERHPD(CQIVKRKGRLYVICK)[-2.0166]SNPRFK.A	1	-	0	15	13	0.00126478	0	0
C:\Users\KyowonJeong\Downloads\apr23\Eclip_1481_MB_ms2.msalign	1020	1765	HCD	7127	1782.12	99	9	6311.39	6311.39	111	6327000000	52.887	sp|P0A7N4|RL32_ECOLI	50S ribosomal protein L32 OS=Escherichia coli (strain K12) OX=83333 GN=rpmF PE=1 SV=2	2	57	M.AVQQNKPTRSKRGMRRSHDALTAVTSLSVDKTSGEKHLRHHITADGYYRGRKVIAK.	0	-	0	46	35	1.3414e-19	0	0
C:\Users\KyowonJeong\Downloads\apr23\Eclip_1481_MB_ms2.msalign	1021	1766	HCD	7129	1782.85	68	7	4409.44	4409.57	1073	461200000	57.2071	sp|P0A7N4|RL32_ECOLI	50S ribosomal protein L32 OS=Escherichia coli (strain K12) OX=83333 GN=rpmF PE=1 SV=2	17	57	R.(RSHDALTAV)[-163.8692]TSLSVDKTSGEKHLRHHITADGYYRGRKVIAK.	1	-	0	19	11	0.000562929	0	0
C:\Users\KyowonJeong\Downloads\apr23\Eclip_1481_MB_ms2.msalign	1022	1767	HCD	7130	1783.49	107	10	6433.63	6433.69	431	363700000	-1000	sp|P0A7N9|RL33_ECOLI	50S ribosomal protein L33 OS=Escherichia coli (strain K12) OX=83333 GN=rpmG PE=1 SV=2	2	55	M.AKGIREKIKLVSSAGTG(HFYTTTKNKRTKPEKLELKKFD)[197.1132]PVVRQHVIYKEAKIK.	1	-	0	12	9	0.0107515	0.000218771	0
C:\Users\KyowonJeong\Downloads\apr23\Eclip_1481_MB_ms2.msalign	1023	1768	HCD	7131	1784.11	57	5	4409.43	4409.43	909	461200000	57.2071	sp|Q2EEQ2|RL362_ECOLI	50S ribosomal protein L36 2 OS=Escherichia coli (strain K12) OX=83333 GN=ykgO PE=1 SV=1	1	37	.MKVLNSLRTAKERHPD(CQIVKRKGRLYVICK)[-2.0216]SNPRFK.A	1	-	0	19	16	1.36889e-05	0	0
C:\Users\KyowonJeong\Downloads\apr23\Eclip_1481_MB_ms2.msalign	1024	1769	HCD	7133	1784.76	104	9	6250.59	6250.59	59	9629000000	53.8123	sp|P0A7N9|RL33_ECOLI	50S ribosomal protein L33 OS=Escherichia coli (strain K12) OX=83333 GN=rpmG PE=1 SV=2	1	55	.(MA)[-117.0252]KGIREKIKLVSSAGTGHFYTTTKNKRTKPEKLELKKFDPVVRQHVIYKEAKIK.	1	-	0	54	40	5.02235e-25	0	0
C:\Users\KyowonJeong\Downloads\apr23\Eclip_1481_MB_ms2.msalign	1025	1770	HCD	7135	1785.49	58	6	4361.45	4361.45	155	998500000	-1000	sp|P0A7Q6|RL36_ECOLI	50S ribosomal protein L36 OS=Escherichia coli (strain K12) OX=83333 GN=rpmJ PE=1 SV=1	1	38	.MKVRASVKKLCRNCKIVKRDGVIRVICSAEPKHKQRQG.	0	-	0	10	10	2.8574e-07	0	0
C:\Users\KyowonJeong\Downloads\apr23\Eclip_1481_MB_ms2.msalign	1026	1773	HCD	7139	1787.27	64	5	3880.16	3880.16	256	14210000	-1000	sp|P0CE47|EFTU1_ECOLI	Elongation factor Tu 1 OS=Escherichia coli (strain K12) OX=83333 GN=tufA PE=1 SV=1	281	314	R.GIKREEIERGQVLAKPGTIKPHTKFESEVYILSK.D	0	-	0	33	29	1.65233e-17	0	0
C:\Users\KyowonJeong\Downloads\apr23\Eclip_1481_MB_ms2.msalign	1027	1774	HCD	7141	1788	107	10	6433.63	6433.63	431	363700000	-1000	sp|P0A7N9|RL33_ECOLI	50S ribosomal protein L33 OS=Escherichia coli (strain K12) OX=83333 GN=rpmG PE=1 SV=2	1	55	.(M)[66.0128]AKGIREKIKLVSSAGTGHFYTTTKNKRTKPEKLELKKFDPVVRQHVIYKEAKIK.	1	-	0	23	20	8.45075e-10	0	0
C:\Users\KyowonJeong\Downloads\apr23\Eclip_1481_MB_ms2.msalign	1028	1775	HCD	7142	1788.65	33	6	4840.73	4840.88	466	2367000	-1000	sp|P02929|TONB_ECOLI	Protein TonB OS=Escherichia coli (strain K12) OX=83333 GN=tonB PE=1 SV=2	63	104	Q.PPPEPVVE(PE)[226.2707]PEPEPIPEPPKEAPVVIEKPKPKPKPKPKPVK.K	1	-	0	17	11	2.14791e-07	0	0
C:\Users\KyowonJeong\Downloads\apr23\Eclip_1481_MB_ms2.msalign	1029	1776	HCD	7143	1789.26	68	7	4936.73	4936.88	1301	51380000	-1000	sp|P0A7N4|RL32_ECOLI	50S ribosomal protein L32 OS=Escherichia coli (strain K12) OX=83333 GN=rpmF PE=1 SV=2	14	57	R.(GMRRSHDALTAV)[19.2747]TSLSVDKTSGEKHLRHHITADGYYRGRKVIAK.	1	-	0	8	8	0.0333618	0.000423012	0.00153846
C:\Users\KyowonJeong\Downloads\apr23\Eclip_1481_MB_ms2.msalign	1030	1778	HCD	7147	1790.65	53	6	4920.73	4920.72	1069	265000000	-1000	sp|Q2EEQ2|RL362_ECOLI	50S ribosomal protein L36 2 OS=Escherichia coli (strain K12) OX=83333 GN=ykgO PE=1 SV=1	1	42	.MKVLNSLRTAKERHPD(CQIVKRKGRLYVIC)[-2.0196]KSNPRFKAVQGR.K	1	-	0	14	11	0.0168307	0.000215796	0
C:\Users\KyowonJeong\Downloads\apr23\Eclip_1481_MB_ms2.msalign	1031	1780	HCD	7149	1791.91	58	19	13282.8	13283.2	1525	6261000	-1000	sp|P0AAI3|FTSH_ECOLI	ATP-dependent zinc metalloprotease FtsH OS=Escherichia coli (strain K12) OX=83333 GN=ftsH PE=1 SV=1	408	529	Q.(KESTAYHEAGHAIIGRLVPEHDPVHKVTIIPR)[-22.7424]GRALGVTFFLPEGDAISASRQKLESQISTLYGGRLAEEIIYGPEHVSTGASNDIKVATNLARNMVTQWGFSEKLGPLLYAEEEGEVFLGR.S	1	-	0	9	9	0.457587	0.00933651	0.0303849
C:\Users\KyowonJeong\Downloads\apr23\Eclip_1481_MB_ms2.msalign	1032	1782	HCD	7153	1793.29	107	9	6433.65	6433.63	431	363700000	-1000	sp|P0A7N9|RL33_ECOLI	50S ribosomal protein L33 OS=Escherichia coli (strain K12) OX=83333 GN=rpmG PE=1 SV=2	1	55	.(MAKGIREKI)[66.0121]KLVSSAGTGHFYTTTKNKRTKPEKLELKKFDPVVRQHVIYKEAKIK.	1	-	0	16	14	1.58962e-05	0	0
C:\Users\KyowonJeong\Downloads\apr23\Eclip_1481_MB_ms2.msalign	1033	1784	HCD	7155	1794.55	61	6	4841.75	4841.74	466	85880000	-1000	sp|P02929|TONB_ECOLI	Protein TonB OS=Escherichia coli (strain K12) OX=83333 GN=tonB PE=1 SV=2	61	104	A.VQPPPEPVVEPEPEPEPIPEPPKEAPVVIEKPKPKPKPKPKPVK.K	0	-	0	26	16	4.22002e-12	0	0
C:\Users\KyowonJeong\Downloads\apr23\Eclip_1481_MB_ms2.msalign	1034	1785	HCD	7157	1795.21	37	4	2259.22	2259.21	642	4913000	-1000	sp|P0A7M6|RL29_ECOLI	50S ribosomal protein L29 OS=Escherichia coli (strain K12) OX=83333 GN=rpmC PE=1 SV=1	1	19	.MKAKELREKSVEELNTELL.N	0	-	0	11	10	6.23379e-09	0	0
C:\Users\KyowonJeong\Downloads\apr23\Eclip_1481_MB_ms2.msalign	1035	1786	HCD	7159	1795.94	106	10	6419.61	6419.62	273	262400000	-1000	sp|P0A7N9|RL33_ECOLI	50S ribosomal protein L33 OS=Escherichia coli (strain K12) OX=83333 GN=rpmG PE=1 SV=2	2	55	M.AKGIREKIKLVSSAGTGHFYTTTKNKRTKPEKLELKKFDPVVRQH(VI)[183.0425]YKEAKIK.	1	-	0	33	29	3.92525e-17	0	0
C:\Users\KyowonJeong\Downloads\apr23\Eclip_1481_MB_ms2.msalign	1036	1787	HCD	7160	1796.59	104	11	6250.59	6250.6	59	9629000000	53.8123	sp|P0A7N9|RL33_ECOLI	50S ribosomal protein L33 OS=Escherichia coli (strain K12) OX=83333 GN=rpmG PE=1 SV=2	1	55	.(MA)[-117.0237]KGIREKIKLVSSAGTGHFYTTTKNKRTKPEKLELKKFDPVVRQHVIYKEAKIK.	1	-	0	23	19	2.79247e-12	0	0
C:\Users\KyowonJeong\Downloads\apr23\Eclip_1481_MB_ms2.msalign	1037	1788	HCD	7161	1797.2	77	6	4841.75	4841.74	466	85880000	-1000	sp|P02929|TONB_ECOLI	Protein TonB OS=Escherichia coli (strain K12) OX=83333 GN=tonB PE=1 SV=2	61	104	A.VQPPPEPVVEPEPEPEPIPEPPKEAPVVIEKPKPKPKPKPKPVK.K	0	-	0	28	17	2.22805e-11	0	0
C:\Users\KyowonJeong\Downloads\apr23\Eclip_1481_MB_ms2.msalign	1038	1789	HCD	7163	1797.86	93	11	6310.39	6311.39	111	6327000000	52.887	sp|P0A7N4|RL32_ECOLI	50S ribosomal protein L32 OS=Escherichia coli (strain K12) OX=83333 GN=rpmF PE=1 SV=2	2	57	M.AVQQNKPTRSKRGMRRSHDALTAVTSLSVDKTSGEKHLRHHITADGYYRGRKVIAK.	0	-	0	40	24	8.7362e-22	0	0
C:\Users\KyowonJeong\Downloads\apr23\Eclip_1481_MB_ms2.msalign	1039	1790	HCD	7165	1798.59	38	5	3880.16	3880.16	256	14210000	-1000	sp|P0CE47|EFTU1_ECOLI	Elongation factor Tu 1 OS=Escherichia coli (strain K12) OX=83333 GN=tufA PE=1 SV=1	281	314	R.GIKREEIERGQVLAKPGTIKPHTKFESEVYILSK.D	0	-	0	7	7	0.010593	0.000218818	0
C:\Users\KyowonJeong\Downloads\apr23\Eclip_1481_MB_ms2.msalign	1040	1791	HCD	7166	1799.22	35	6	4969.84	4969.83	814	4238000	-1000	sp|P02929|TONB_ECOLI	Protein TonB OS=Escherichia coli (strain K12) OX=83333 GN=tonB PE=1 SV=2	61	105	A.VQPPPEPVVEPEPEPEPIPEPPKEAPVVIEKPKPKPKPKPKPVKK.V	0	-	0	15	10	1.54936e-06	0	0
C:\Users\KyowonJeong\Downloads\apr23\Eclip_1481_MB_ms2.msalign	1041	1793	HCD	7169	1800.5	38	5	2717.49	2717.49	1495	1041000	-1000	sp|P0A707|IF3_ECOLI	Translation initiation factor IF-3 OS=Escherichia coli (strain K12) OX=83333 GN=infC PE=1 SV=1	90	112	K.VIQVKEIKFRPGTDEGDYQVKLR.S	0	-	0	5	5	0.352044	0.00739261	0.0239562
C:\Users\KyowonJeong\Downloads\apr23\Eclip_1481_MB_ms2.msalign	1042	1794	HCD	7171	1801.22	56	5	3398.84	3398.84	600	26930000	-1000	sp|P77611|RSXC_ECOLI	Ion-translocating oxidoreductase complex subunit C OS=Escherichia coli (strain K12) OX=83333 GN=rsxC PE=1 SV=1	698	729	R.KLEQQQANAVPEEQVDPRKAAVAAAIARAQAK.K	0	-	0	27	20	1.14547e-09	0	0
C:\Users\KyowonJeong\Downloads\apr23\Eclip_1481_MB_ms2.msalign	1043	1797	HCD	7175	1803.13	40	6	3398.84	3398.84	600	26930000	-1000	sp|P77611|RSXC_ECOLI	Ion-translocating oxidoreductase complex subunit C OS=Escherichia coli (strain K12) OX=83333 GN=rsxC PE=1 SV=1	698	729	R.KLEQQQANAVPEEQVDPRKAAVAAAIARAQAK.K	0	-	0	13	8	0.000314817	0	0
C:\Users\KyowonJeong\Downloads\apr23\Eclip_1481_MB_ms2.msalign	1044	1799	HCD	7178	1804.51	41	9	6807.33	6807.32	933	8328000	-1000	sp|P69428|TATA_ECOLI	Sec-independent protein translocase protein TatA OS=Escherichia coli (strain K12) OX=83333 GN=tatA PE=1 SV=1	28	89	S.IGSDLGASIKGFKKAMSDDEPKQDKTSQDADFTAKTIADKQADTNQEQAKTEDAKRHDKEQV.	0	-	0	9	8	2.18381e-05	0	0
C:\Users\KyowonJeong\Downloads\apr23\Eclip_1481_MB_ms2.msalign	1045	1800	HCD	7179	1805.13	48	5	2935.51	2935.51	253	4895000	-1000	sp|P0C018|RL18_ECOLI	50S ribosomal protein L18 OS=Escherichia coli (strain K12) OX=83333 GN=rplR PE=1 SV=1	77	102	K.AVAERALEKGIKDVSFDRSGFQYHGR.V	0	-	0	32	25	1.37559e-17	0	0
C:\Users\KyowonJeong\Downloads\apr23\Eclip_1481_MB_ms2.msalign	1046	1801	HCD	7181	1805.79	56	5	3398.85	3398.84	600	26930000	-1000	sp|P77611|RSXC_ECOLI	Ion-translocating oxidoreductase complex subunit C OS=Escherichia coli (strain K12) OX=83333 GN=rsxC PE=1 SV=1	698	729	R.KLEQQQANAVPEEQVDPRKAAVAAAIARAQAK.K	0	-	0	22	16	1.40018e-07	0	0
C:\Users\KyowonJeong\Downloads\apr23\Eclip_1481_MB_ms2.msalign	1047	1803	HCD	7184	1807.15	53	7	4922.73	4922.65	1177	608600	-1000	sp|P0A7N4|RL32_ECOLI	50S ribosomal protein L32 OS=Escherichia coli (strain K12) OX=83333 GN=rpmF PE=1 SV=2	16	57	M.(RRSHD)[193.1145]ALTAVTSLSVDKTSGEKHLRHHITADGYYRGRKVIAK.	1	-	0	9	8	0.00404656	0	0
C:\Users\KyowonJeong\Downloads\apr23\Eclip_1481_MB_ms2.msalign	1048	1805	HCD	7187	1808.42	25	4	2061.09	2061.09	597	1900000	-1000	sp|P08178|PUR5_ECOLI	Phosphoribosylformylglycinamidine cyclo-ligase OS=Escherichia coli (strain K12) OX=83333 GN=purM PE=1 SV=3	8	27	L.SYKDAGVDIDAGNALVGRIK.G	0	-	0	15	13	1.01457e-09	0	0
C:\Users\KyowonJeong\Downloads\apr23\Eclip_1481_MB_ms2.msalign	1049	1807	HCD	7190	1809.79	44	5	2694.43	2694.43	530	3249000	-1000	sp|P17443|MURG_ECOLI	UDP-N-acetylglucosamine--N-acetylmuramyl-(pentapeptide) pyrophosphoryl-undecaprenol N-acetylglucosamine transferase OS=Escherichia coli (strain K12) OX=83333 GN=murG PE=1 SV=3	331	355	A.ERARAASIPDATERVANEVSRVARA.	0	-	0	18	17	5.54274e-11	0	0
C:\Users\KyowonJeong\Downloads\apr23\Eclip_1481_MB_ms2.msalign	1050	1812	HCD	7197	1813.05	14	6	4579.55	4579.57	1221	1524000	-1000	sp|P46142|YGGM_ECOLI	Uncharacterized protein YggM OS=Escherichia coli (strain K12) OX=83333 GN=yggM PE=4 SV=2	295	335	T.MKV(SEINSKKVAILMKIDDINQANERWKKDTEQLRRNG)[-259.0653]VIK.	1	-	0	3	5	0.00968583	0.000219346	0.000819001
C:\Users\KyowonJeong\Downloads\apr23\Eclip_1481_MB_ms2.msalign	1051	1813	HCD	7199	1813.7	46	5	2765.47	2765.46	605	3127000	-1000	sp|P17443|MURG_ECOLI	UDP-N-acetylglucosamine--N-acetylmuramyl-(pentapeptide) pyrophosphoryl-undecaprenol N-acetylglucosamine transferase OS=Escherichia coli (strain K12) OX=83333 GN=murG PE=1 SV=3	330	355	M.AERARAASIPDATERVANEVSRVARA.	0	-	0	14	14	1.34099e-09	0	0
C:\Users\KyowonJeong\Downloads\apr23\Eclip_1481_MB_ms2.msalign	1052	1814	HCD	7201	1814.44	44	5	2694.43	2694.43	530	3249000	-1000	sp|P17443|MURG_ECOLI	UDP-N-acetylglucosamine--N-acetylmuramyl-(pentapeptide) pyrophosphoryl-undecaprenol N-acetylglucosamine transferase OS=Escherichia coli (strain K12) OX=83333 GN=murG PE=1 SV=3	331	355	A.ERARAASIPDATERVANEVSRVARA.	0	-	0	14	13	4.34952e-08	0	0
C:\Users\KyowonJeong\Downloads\apr23\Eclip_1481_MB_ms2.msalign	1053	1815	HCD	7202	1815.08	35	6	4529.7	4529.69	633	2012000	-1000	sp|P60624|RL24_ECOLI	50S ribosomal protein L24 OS=Escherichia coli (strain K12) OX=83333 GN=rplX PE=1 SV=2	2	43	M.AAKIRRDDEVIVLTGKDKGKRGKVKNVLSSGKVIVEGINLVK.K	0	-	0	18	17	3.961e-09	0	0
C:\Users\KyowonJeong\Downloads\apr23\Eclip_1481_MB_ms2.msalign	1054	1817	HCD	7205	1816.35	59	9	6311.39	6311.57	937	6327000000	52.887	sp|P0ADG7|IMDH_ECOLI	Inosine-5'-monophosphate dehydrogenase OS=Escherichia coli (strain K12) OX=83333 GN=guaB PE=1 SV=1	431	488	I.(IHQQMGGLRSCMGLTGCGTIDELRTKAE)[28.4602]FVRISGAGIQESHVHDVTITKESPNYRLGS.	1	-	0	11	11	2.49843e-05	0	0
C:\Users\KyowonJeong\Downloads\apr23\Eclip_1481_MB_ms2.msalign	1055	1818	HCD	7207	1817.08	36	4	2188.2	2188.2	541	34950000	-1000	sp|P0A7W1|RS5_ECOLI	30S ribosomal protein S5 OS=Escherichia coli (strain K12) OX=83333 GN=rpsE PE=1 SV=2	2	20	M.(A)[Acetyl]HIEKQAGELQEKLIAVNR.V	0	-	0	20	17	2.86752e-09	0	0
C:\Users\KyowonJeong\Downloads\apr23\Eclip_1481_MB_ms2.msalign	1056	1819	HCD	7208	1817.72	36	4	2219.31	2219.37	1300	10790000	-1000	sp|P17443|MURG_ECOLI	UDP-N-acetylglucosamine--N-acetylmuramyl-(pentapeptide) pyrophosphoryl-undecaprenol N-acetylglucosamine transferase OS=Escherichia coli (strain K12) OX=83333 GN=murG PE=1 SV=3	334	355	A.(RAASI)[-118.8760]PDATERVANEVSRVARA.	1	-	0	6	6	0.0329099	0.000423101	0.00153965
C:\Users\KyowonJeong\Downloads\apr23\Eclip_1481_MB_ms2.msalign	1057	1820	HCD	7209	1818.33	30	5	3496.78	3496.77	535	1699000	-1000	sp|P0ADG7|IMDH_ECOLI	Inosine-5'-monophosphate dehydrogenase OS=Escherichia coli (strain K12) OX=83333 GN=guaB PE=1 SV=1	457	488	K.AEFVRISGAGIQESHVHDVTITKESPNYRLGS.	0	-	0	11	11	6.8838e-11	0	0
C:\Users\KyowonJeong\Downloads\apr23\Eclip_1481_MB_ms2.msalign	1058	1821	HCD	7211	1818.99	42	6	5459.97	5459.96	324	9249000	-1000	sp|P06612|TOP1_ECOLI	DNA topoisomerase 1 OS=Escherichia coli (strain K12) OX=83333 GN=topA PE=1 SV=2	2	54	M.GKALVIVESPAKAKTINKYLGSDYVVKSSVGHIRDLPTSGSAAKKSADSTSTK.T	0	-	0	19	18	3.73962e-13	0	0
C:\Users\KyowonJeong\Downloads\apr23\Eclip_1481_MB_ms2.msalign	1059	1822	HCD	7213	1819.72	28	4	2219.31	2219.3	1229	10790000	-1000	sp|P25665|METE_ECOLI	5-methyltetrahydropteroyltriglutamate--homocysteine methyltransferase OS=Escherichia coli (strain K12) OX=83333 GN=metE PE=1 SV=6	2	20	M.TILNHTLGFPRVGLRRELK.K	0	-	0	7	5	0.0116448	0.000218293	0.00081367
C:\Users\KyowonJeong\Downloads\apr23\Eclip_1481_MB_ms2.msalign	1060	1826	HCD	7219	1822.36	39	4	2540.34	2540.34	972	3719000	-1000	sp|P0A7W1|RS5_ECOLI	30S ribosomal protein S5 OS=Escherichia coli (strain K12) OX=83333 GN=rpsE PE=1 SV=2	2	23	M.(A)[Acetyl]HIE(KQAGE)[37.9460]LQEKLIAVNRVSK.T	1	-	0	19	16	5.87095e-05	0	0
C:\Users\KyowonJeong\Downloads\apr23\Eclip_1481_MB_ms2.msalign	1061	1827	HCD	7220	1823	36	4	2188.2	2188.2	541	34950000	-1000	sp|P0A7W1|RS5_ECOLI	30S ribosomal protein S5 OS=Escherichia coli (strain K12) OX=83333 GN=rpsE PE=1 SV=2	2	20	M.(A)[Acetyl]HIEKQAGELQEKLIAVNR.V	0	-	0	20	18	8.95104e-11	0	0
C:\Users\KyowonJeong\Downloads\apr23\Eclip_1481_MB_ms2.msalign	1062	1828	HCD	7221	1823.62	48	6	4361.45	4361.45	155	998500000	-1000	sp|P0A7Q6|RL36_ECOLI	50S ribosomal protein L36 OS=Escherichia coli (strain K12) OX=83333 GN=rpmJ PE=1 SV=1	1	38	.MKVRASVKKLCRNCKIVKRDGVIRVICSAEPKHKQRQG.	0	-	0	10	10	7.1606e-09	0	0
C:\Users\KyowonJeong\Downloads\apr23\Eclip_1481_MB_ms2.msalign	1063	1829	HCD	7223	1824.28	26	6	5458.97	5459.96	324	9249000	-1000	sp|P06612|TOP1_ECOLI	DNA topoisomerase 1 OS=Escherichia coli (strain K12) OX=83333 GN=topA PE=1 SV=2	2	54	M.GKALVIVESPAKAKTINKYLGSDYVVKSSVGHIRDLPTSGSAAKKSADSTSTK.T	0	-	0	15	15	1.15465e-15	0	0
C:\Users\KyowonJeong\Downloads\apr23\Eclip_1481_MB_ms2.msalign	1064	1830	HCD	7225	1825	93	11	6311.39	6311.39	111	6327000000	52.887	sp|P0A7N4|RL32_ECOLI	50S ribosomal protein L32 OS=Escherichia coli (strain K12) OX=83333 GN=rpmF PE=1 SV=2	2	57	M.AVQQNKPTRSKRGMRRSHDALTAVTSLSVDKTSGEKHLRHHITADGYYRGRKVIAK.	0	-	0	37	22	1.92708e-14	0	0
C:\Users\KyowonJeong\Downloads\apr23\Eclip_1481_MB_ms2.msalign	1065	1831	HCD	7226	1825.64	50	9	6250.59	6250.59	59	9629000000	53.8123	sp|P0A7N9|RL33_ECOLI	50S ribosomal protein L33 OS=Escherichia coli (strain K12) OX=83333 GN=rpmG PE=1 SV=2	1	55	.(MA)[-117.0252]KGIREKIKLVSSAGTGHFYTTTKNKRTKPEKLELKKFDPVVRQHVIYKEAKIK.	1	-	0	21	19	1.1438e-15	0	0
C:\Users\KyowonJeong\Downloads\apr23\Eclip_1481_MB_ms2.msalign	1066	1832	HCD	7227	1826.26	38	6	4360.45	4361.45	155	330800000	-1000	sp|P0A7Q6|RL36_ECOLI	50S ribosomal protein L36 OS=Escherichia coli (strain K12) OX=83333 GN=rpmJ PE=1 SV=1	1	38	.MKVRASVKKLCRNCKIVKRDGVIRVICSAEPKHKQRQG.	0	-	0	11	11	3.1976e-12	0	0
C:\Users\KyowonJeong\Downloads\apr23\Eclip_1481_MB_ms2.msalign	1067	1834	HCD	7231	1827.65	100	10	6311.4	6311.39	111	6327000000	52.887	sp|P0A7N4|RL32_ECOLI	50S ribosomal protein L32 OS=Escherichia coli (strain K12) OX=83333 GN=rpmF PE=1 SV=2	2	57	M.AVQQNKPTRSKRGMRRSHDALTAVTSLSVDKTSGEKHLRHHITADGYYRGRKVIAK.	0	-	0	45	29	6.2692e-17	0	0
C:\Users\KyowonJeong\Downloads\apr23\Eclip_1481_MB_ms2.msalign	1068	1835	HCD	7232	1828.3	48	4	2921.62	2921.61	770	24000000	-1000	sp|P60624|RL24_ECOLI	50S ribosomal protein L24 OS=Escherichia coli (strain K12) OX=83333 GN=rplX PE=1 SV=2	44	71	K.KHQKPVPALNQPGGIVEKEAAIQVSNVA.I	0	-	0	17	12	4.22279e-07	0	0
C:\Users\KyowonJeong\Downloads\apr23\Eclip_1481_MB_ms2.msalign	1069	1836	HCD	7233	1828.91	26	6	3387.96	3387.95	1076	3551000	-1000	sp|P0A7V8|RS4_ECOLI	30S ribosomal protein S4 OS=Escherichia coli (strain K12) OX=83333 GN=rpsD PE=1 SV=2	2	31	M.ARYLGPKLKLSRREGTDLFLKSGVRAIDTK.C	0	-	0	8	6	0.000603902	0	0
C:\Users\KyowonJeong\Downloads\apr23\Eclip_1481_MB_ms2.msalign	1070	1837	HCD	7235	1829.56	23	4	2632.41	2633.4	771	341700	-1000	sp|P0C018|RL18_ECOLI	50S ribosomal protein L18 OS=Escherichia coli (strain K12) OX=83333 GN=rplR PE=1 SV=1	51	76	A.ASTVEKAIAEQLKYTGNKDAAAAVGK.A	0	-	0	10	10	4.34234e-07	0	0
C:\Users\KyowonJeong\Downloads\apr23\Eclip_1481_MB_ms2.msalign	1071	1838	HCD	7237	1830.34	23	6	3387.96	3387.95	1076	3551000	-1000	sp|P0A7V8|RS4_ECOLI	30S ribosomal protein S4 OS=Escherichia coli (strain K12) OX=83333 GN=rpsD PE=1 SV=2	2	31	M.ARYLGPKLKLSRREGTDLFLKSGVRAIDTK.C	0	-	0	7	5	0.00114252	0	0
C:\Users\KyowonJeong\Downloads\apr23\Eclip_1481_MB_ms2.msalign	1072	1841	HCD	7241	1832.23	99	11	6311.39	6311.39	111	6327000000	52.887	sp|P0A7N4|RL32_ECOLI	50S ribosomal protein L32 OS=Escherichia coli (strain K12) OX=83333 GN=rpmF PE=1 SV=2	2	57	M.AVQQNKPTRSKRGMRRSHDALTAVTSLSVDKTSGEKHLRHHITADGYYRGRKVIAK.	0	-	0	39	22	1.46006e-12	0	0
C:\Users\KyowonJeong\Downloads\apr23\Eclip_1481_MB_ms2.msalign	1073	1842	HCD	7243	1832.96	85	11	6250.59	6250.59	59	9629000000	53.8123	sp|P0A7N9|RL33_ECOLI	50S ribosomal protein L33 OS=Escherichia coli (strain K12) OX=83333 GN=rpmG PE=1 SV=2	1	55	.(MA)[-117.0286]KGIREKIKLVSSAGTGHFYTTTKNKRTKPEKLELKKFDPVVRQHVIYKEAKIK.	1	-	0	28	23	5.07262e-16	0	0
C:\Users\KyowonJeong\Downloads\apr23\Eclip_1481_MB_ms2.msalign	1074	1844	HCD	7245	1834.23	10	6	5458.97	5459.96	324	9249000	-1000	sp|P06612|TOP1_ECOLI	DNA topoisomerase 1 OS=Escherichia coli (strain K12) OX=83333 GN=topA PE=1 SV=2	2	54	M.GKALVIVESPAKAKTINKYLGSDYVVKSSVGHIRDLPTSGSAAKKSADSTSTK.T	0	-	0	6	6	2.89499e-07	0	0
C:\Users\KyowonJeong\Downloads\apr23\Eclip_1481_MB_ms2.msalign	1075	1845	HCD	7247	1834.88	49	6	4361.45	4361.45	155	998500000	-1000	sp|P0A7Q6|RL36_ECOLI	50S ribosomal protein L36 OS=Escherichia coli (strain K12) OX=83333 GN=rpmJ PE=1 SV=1	1	38	.MKVRASVKKLCRNCKIVKRDGVIRVICSAEPKHKQRQG.	0	-	0	11	10	8.8436e-09	0	0
C:\Users\KyowonJeong\Downloads\apr23\Eclip_1481_MB_ms2.msalign	1076	1846	HCD	7249	1835.61	100	11	6311.39	6311.39	111	6327000000	52.887	sp|P0A7N4|RL32_ECOLI	50S ribosomal protein L32 OS=Escherichia coli (strain K12) OX=83333 GN=rpmF PE=1 SV=2	2	57	M.AVQQNKPTRSKRGMRRSHDALTAVTSLSVDKTSGEKHLRHHITADGYYRGRKVIAK.	0	-	0	39	24	3.006e-13	0	0
C:\Users\KyowonJeong\Downloads\apr23\Eclip_1481_MB_ms2.msalign	1077	1847	HCD	7250	1836.27	86	10	6250.59	6250.78	1190	9629000000	53.8123	sp|P0A7W1|RS5_ECOLI	30S ribosomal protein S5 OS=Escherichia coli (strain K12) OX=83333 GN=rpsE PE=1 SV=2	2	60	M.(A)[Acetyl]HIEKQAGELQEKLIAVNRVSK(TVKGGRIFSFTALTVVGDGNGRVGFGYGKAREVPAAI)[-0.6312].Q	1	-	0	12	10	0.00549088	0	0
C:\Users\KyowonJeong\Downloads\apr23\Eclip_1481_MB_ms2.msalign	1078	1848	HCD	7251	1836.88	43	6	4361.45	4361.45	155	998500000	-1000	sp|P0A7Q6|RL36_ECOLI	50S ribosomal protein L36 OS=Escherichia coli (strain K12) OX=83333 GN=rpmJ PE=1 SV=1	1	38	.MKVRASVKKLCRNCKIVKRDGVIRVICSAEPKHKQRQG.	0	-	0	12	11	1.13996e-08	0	0
C:\Users\KyowonJeong\Downloads\apr23\Eclip_1481_MB_ms2.msalign	1079	1849	HCD	7253	1837.54	80	9	6250.59	6250.59	59	9629000000	53.8123	sp|P0A7N9|RL33_ECOLI	50S ribosomal protein L33 OS=Escherichia coli (strain K12) OX=83333 GN=rpmG PE=1 SV=2	1	55	.(MA)[-117.0302]KGIREKIKLVSSAGTGHFYTTTKNKRTKPEKLELKKFDPVVRQHVIYKEAKIK.	1	-	0	34	27	8.15769e-22	0	0
C:\Users\KyowonJeong\Downloads\apr23\Eclip_1481_MB_ms2.msalign	1080	1850	HCD	7255	1838.32	105	10	6310.39	6311.39	111	6327000000	52.887	sp|P0A7N4|RL32_ECOLI	50S ribosomal protein L32 OS=Escherichia coli (strain K12) OX=83333 GN=rpmF PE=1 SV=2	2	57	M.AVQQNKPTRSKRGMRRSHDALTAVTSLSVDKTSGEKHLRHHITADGYYRGRKVIAK.	0	-	0	43	28	6.656e-21	0	0
C:\Users\KyowonJeong\Downloads\apr23\Eclip_1481_MB_ms2.msalign	1081	1851	HCD	7256	1838.93	44	8	4360.45	4360.43	155	330800000	-1000	sp|P0A7Q6|RL36_ECOLI	50S ribosomal protein L36 OS=Escherichia coli (strain K12) OX=83333 GN=rpmJ PE=1 SV=1	1	38	.MKVRASV(K)[-1.0159]KLCRNCKIVKRDGVIRVICSAEPKHKQRQG.	1	-	0	10	10	5.53133e-08	0	0
C:\Users\KyowonJeong\Downloads\apr23\Eclip_1481_MB_ms2.msalign	1082	1853	HCD	7259	1840.2	88	11	6250.61	6250.59	59	9629000000	53.8123	sp|P0A7N9|RL33_ECOLI	50S ribosomal protein L33 OS=Escherichia coli (strain K12) OX=83333 GN=rpmG PE=1 SV=2	1	55	.(MA)[-117.0286]KGIREKIKLVSSAGTGHFYTTTKNKRTKPEKLELKKFDPVVRQHVIYKEAKIK.	1	-	0	28	23	1.79388e-17	0	0
C:\Users\KyowonJeong\Downloads\apr23\Eclip_1481_MB_ms2.msalign	1083	1854	HCD	7261	1840.94	35	10	5464.13	5463.12	659	295000000	-1000	sp|Q2EEQ2|RL362_ECOLI	50S ribosomal protein L36 2 OS=Escherichia coli (strain K12) OX=83333 GN=ykgO PE=1 SV=1	1	46	.MKVLNSLRTAKERHPDCQIVKRKGRLYVICKSNPRFKAVQGRKKKR.	0	-	0	9	8	7.0808e-06	0	0
C:\Users\KyowonJeong\Downloads\apr23\Eclip_1481_MB_ms2.msalign	1084	1859	HCD	7268	1844.25	96	9	6250.59	6250.59	59	9629000000	53.8123	sp|P0A7N9|RL33_ECOLI	50S ribosomal protein L33 OS=Escherichia coli (strain K12) OX=83333 GN=rpmG PE=1 SV=2	1	55	.(MA)[-117.0302]KGIREKIKLVSSAGTGHFYTTTKNKRTKPEKLELKKFDPVVRQHVIYKEAKIK.	1	-	0	39	32	2.19538e-20	0	0
C:\Users\KyowonJeong\Downloads\apr23\Eclip_1481_MB_ms2.msalign	1085	1860	HCD	7269	1844.86	78	10	6327.4	6327.39	233	1537000000	54.5596	sp|P0A7N4|RL32_ECOLI	50S ribosomal protein L32 OS=Escherichia coli (strain K12) OX=83333 GN=rpmF PE=1 SV=2	2	57	M.AVQQ(NKPTRSKRGMRRSHDALTA)[15.9993]VTSLSVDKTSGEKHLRHHITADGYYRGRKVIAK.	1	-	0	25	21	5.55887e-13	0	0
C:\Users\KyowonJeong\Downloads\apr23\Eclip_1481_MB_ms2.msalign	1086	1861	HCD	7271	1845.51	99	9	6311.39	6311.39	111	6327000000	52.887	sp|P0A7N4|RL32_ECOLI	50S ribosomal protein L32 OS=Escherichia coli (strain K12) OX=83333 GN=rpmF PE=1 SV=2	2	57	M.AVQQNKPTRSKRGMRRSHDALTAVTSLSVDKTSGEKHLRHHITADGYYRGRKVIAK.	0	-	0	39	31	3.3674e-19	0	0
C:\Users\KyowonJeong\Downloads\apr23\Eclip_1481_MB_ms2.msalign	1087	1862	HCD	7273	1846.29	96	9	6250.59	6250.59	59	9629000000	53.8123	sp|P0A7N9|RL33_ECOLI	50S ribosomal protein L33 OS=Escherichia coli (strain K12) OX=83333 GN=rpmG PE=1 SV=2	1	55	.(MA)[-117.0252]KGIREKIKLVSSAGTGHFYTTTKNKRTKPEKLELKKFDPVVRQHVIYKEAKIK.	1	-	0	39	30	4.22062e-20	0	0
C:\Users\KyowonJeong\Downloads\apr23\Eclip_1481_MB_ms2.msalign	1088	1865	HCD	7277	1848.18	102	10	6311.4	6311.39	111	6327000000	52.887	sp|P0A7N4|RL32_ECOLI	50S ribosomal protein L32 OS=Escherichia coli (strain K12) OX=83333 GN=rpmF PE=1 SV=2	2	57	M.AVQQNKPTRSKRGMRRSHDALTAVTSLSVDKTSGEKHLRHHITADGYYRGRKVIAK.	0	-	0	52	33	1.4439e-19	0	0
C:\Users\KyowonJeong\Downloads\apr23\Eclip_1481_MB_ms2.msalign	1089	1866	HCD	7279	1848.91	47	6	4361.45	4361.45	155	998500000	-1000	sp|P0A7Q6|RL36_ECOLI	50S ribosomal protein L36 OS=Escherichia coli (strain K12) OX=83333 GN=rpmJ PE=1 SV=1	1	38	.MKVRASVKKLCRNCKIVKRDGVIRVICSAEPKHKQRQG.	0	-	0	13	13	1.61406e-08	0	0
C:\Users\KyowonJeong\Downloads\apr23\Eclip_1481_MB_ms2.msalign	1090	1868	HCD	7281	1850.18	104	9	6250.62	6250.59	59	9629000000	53.8123	sp|P0A7N9|RL33_ECOLI	50S ribosomal protein L33 OS=Escherichia coli (strain K12) OX=83333 GN=rpmG PE=1 SV=2	1	55	.(MA)[-117.0281]KGIREKIKLVSSAGTGHFYTTTKNKRTKPEKLELKKFDPVVRQHVIYKEAKIK.	1	-	0	41	31	2.49146e-21	0	0
C:\Users\KyowonJeong\Downloads\apr23\Eclip_1481_MB_ms2.msalign	1091	1870	HCD	7285	1851.57	55	8	4360.45	4361.45	155	330800000	-1000	sp|P0A7Q6|RL36_ECOLI	50S ribosomal protein L36 OS=Escherichia coli (strain K12) OX=83333 GN=rpmJ PE=1 SV=1	1	38	.MKVRASVKKLCRNCKIVKRDGVIRVICSAEPKHKQRQG.	0	-	0	15	12	1.36378e-11	0	0
C:\Users\KyowonJeong\Downloads\apr23\Eclip_1481_MB_ms2.msalign	1092	1872	HCD	7287	1852.84	29	4	2721.42	2721.42	671	1526000	-1000	sp|P0A825|GLYA_ECOLI	Serine hydroxymethyltransferase OS=Escherichia coli (strain K12) OX=83333 GN=glyA PE=1 SV=1	273	296	K.AVALKEAMEPEFKTYQQQVAKNAK.A	0	-	0	13	12	1.62167e-08	0	0
C:\Users\KyowonJeong\Downloads\apr23\Eclip_1481_MB_ms2.msalign	1093	1873	HCD	7289	1853.49	78	9	6249.6	6249.78	59	9629000000	53.8123	sp|P0A7N9|RL33_ECOLI	50S ribosomal protein L33 OS=Escherichia coli (strain K12) OX=83333 GN=rpmG PE=1 SV=2	2	55	M.AKGIREKIKLVSSAGTGHFYTTTKNKRTKPEKLELKKFDPVVRQH(V)[13.2026]IYKEAKIK.	1	-	0	24	20	3.64899e-17	0	0
C:\Users\KyowonJeong\Downloads\apr23\Eclip_1481_MB_ms2.msalign	1094	1874	HCD	7291	1854.27	88	10	6314.41	6314.59	111	6327000000	52.887	sp|P0A7N4|RL32_ECOLI	50S ribosomal protein L32 OS=Escherichia coli (strain K12) OX=83333 GN=rpmF PE=1 SV=2	2	57	M.AVQQNKP(TRSKRGMRRSHDALTAV)[3.2020]TSLSVDKTSGEKHLRHHITADGYYRGRKVIAK.	1	-	0	15	11	5.8215e-06	0	0
C:\Users\KyowonJeong\Downloads\apr23\Eclip_1481_MB_ms2.msalign	1095	1875	HCD	7292	1854.88	29	4	2845.56	2845.56	274	2705000	-1000	sp|P0A7L0|RL1_ECOLI	50S ribosomal protein L1 OS=Escherichia coli (strain K12) OX=83333 GN=rplA PE=1 SV=2	135	162	R.GLMPNPKVGTVTPNVAEAVKNAKAGQVR.Y	0	-	0	19	18	3.95665e-17	0	0
C:\Users\KyowonJeong\Downloads\apr23\Eclip_1481_MB_ms2.msalign	1096	1876	HCD	7293	1855.49	34	5	3482.9	3482.89	692	6434000	-1000	sp|P38489|NFSB_ECOLI	Oxygen-insensitive NAD(P)H nitroreductase OS=Escherichia coli (strain K12) OX=83333 GN=nfsB PE=1 SV=1	1	31	.MDIISVALKRHSTKAFDASKKLTPEQAEQIK.T	0	-	0	14	12	3.44705e-08	0	0
C:\Users\KyowonJeong\Downloads\apr23\Eclip_1481_MB_ms2.msalign	1097	1877	HCD	7295	1856.15	47	8	4361.45	4361.45	155	998500000	-1000	sp|P0A7Q6|RL36_ECOLI	50S ribosomal protein L36 OS=Escherichia coli (strain K12) OX=83333 GN=rpmJ PE=1 SV=1	1	38	.MKVRASVKKLCRNCKIVKRDGVIRVICSAEPKHKQRQG.	0	-	0	13	13	6.7376e-11	0	0
C:\Users\KyowonJeong\Downloads\apr23\Eclip_1481_MB_ms2.msalign	1098	1879	HCD	7298	1857.54	27	4	2845.57	2845.56	274	2705000	-1000	sp|P0A7L0|RL1_ECOLI	50S ribosomal protein L1 OS=Escherichia coli (strain K12) OX=83333 GN=rplA PE=1 SV=2	135	162	R.GLMPNPKVGTVTPNVAEAVKNAKAGQVR.Y	0	-	0	17	16	5.12018e-16	0	0
C:\Users\KyowonJeong\Downloads\apr23\Eclip_1481_MB_ms2.msalign	1099	1881	HCD	7301	1858.81	50	5	3482.9	3482.89	692	6434000	-1000	sp|P38489|NFSB_ECOLI	Oxygen-insensitive NAD(P)H nitroreductase OS=Escherichia coli (strain K12) OX=83333 GN=nfsB PE=1 SV=1	1	31	.MDIISVALKRHSTKAFDASKKLTPEQAEQIK.T	0	-	0	16	12	4.20914e-08	0	0
C:\Users\KyowonJeong\Downloads\apr23\Eclip_1481_MB_ms2.msalign	1100	1885	HCD	7307	1861.47	98	11	6311.41	6311.39	111	6327000000	52.887	sp|P0A7N4|RL32_ECOLI	50S ribosomal protein L32 OS=Escherichia coli (strain K12) OX=83333 GN=rpmF PE=1 SV=2	2	57	M.AVQQNKPTRSKRGMRRSHDALTAVTSLSVDKTSGEKHLRHHITADGYYRGRKVIAK.	0	-	0	40	23	4.84e-13	0	0
C:\Users\KyowonJeong\Downloads\apr23\Eclip_1481_MB_ms2.msalign	1101	1886	HCD	7309	1862.25	85	9	6250.59	6250.59	59	9629000000	53.8123	sp|P0A7N9|RL33_ECOLI	50S ribosomal protein L33 OS=Escherichia coli (strain K12) OX=83333 GN=rpmG PE=1 SV=2	1	55	.(MA)[-117.0252]KGIREKIKLVSSAGTGHFYTTTKNKRTKPEKLELKKFDPVVRQHVIYKEAKIK.	1	-	0	40	33	6.26856e-21	0	0
C:\Users\KyowonJeong\Downloads\apr23\Eclip_1481_MB_ms2.msalign	1102	1889	HCD	7313	1864.14	48	8	4361.45	4361.45	155	998500000	-1000	sp|P0A7Q6|RL36_ECOLI	50S ribosomal protein L36 OS=Escherichia coli (strain K12) OX=83333 GN=rpmJ PE=1 SV=1	1	38	.MKVRASVKKLCRNCKIVKRDGVIRVICSAEPKHKQRQG.	0	-	0	10	8	2.2788e-07	0	0
C:\Users\KyowonJeong\Downloads\apr23\Eclip_1481_MB_ms2.msalign	1103	1890	HCD	7315	1864.91	99	11	6311.41	6311.39	111	6327000000	52.887	sp|P0A7N4|RL32_ECOLI	50S ribosomal protein L32 OS=Escherichia coli (strain K12) OX=83333 GN=rpmF PE=1 SV=2	2	57	M.AVQQNKPTRSKRGMRRSHDALTAVTSLSVDKTSGEKHLRHHITADGYYRGRKVIAK.	0	-	0	43	23	6.3854e-13	0	0
C:\Users\KyowonJeong\Downloads\apr23\Eclip_1481_MB_ms2.msalign	1104	1894	HCD	7321	1867.53	103	10	6311.4	6311.39	111	6327000000	52.887	sp|P0A7N4|RL32_ECOLI	50S ribosomal protein L32 OS=Escherichia coli (strain K12) OX=83333 GN=rpmF PE=1 SV=2	2	57	M.AVQQNKPTRSKRGMRRSHDALTAVTSLSVDKTSGEKHLRHHITADGYYRGRKVIAK.	0	-	0	48	31	4.1814e-18	0	0
C:\Users\KyowonJeong\Downloads\apr23\Eclip_1481_MB_ms2.msalign	1105	1895	HCD	7322	1868.19	104	10	6250.61	6250.8	59	9629000000	53.8123	sp|P0A7N9|RL33_ECOLI	50S ribosomal protein L33 OS=Escherichia coli (strain K12) OX=83333 GN=rpmG PE=1 SV=2	2	55	M.AKGIREKIKLVSSAGTGHFYTTTKNKRTKPEK(LE)[14.2188]LKKFDPVVRQHVIYKEAKIK.	1	-	0	15	15	7.53046e-09	0	0
C:\Users\KyowonJeong\Downloads\apr23\Eclip_1481_MB_ms2.msalign	1106	1897	HCD	7325	1869.45	72	10	6327.4	6327.4	233	1537000000	54.5596	sp|P0A7N4|RL32_ECOLI	50S ribosomal protein L32 OS=Escherichia coli (strain K12) OX=83333 GN=rpmF PE=1 SV=2	2	57	M.AVQ(QNKPTRSKRGMRRSHDALTA)[16.0043]VTSLSVDKTSGEKHLRHHITADGYYRGRKVIAK.	1	-	0	25	21	7.04528e-11	0	0
C:\Users\KyowonJeong\Downloads\apr23\Eclip_1481_MB_ms2.msalign	1107	1898	HCD	7327	1870.23	105	11	6311.39	6311.39	111	6327000000	52.887	sp|P0A7N4|RL32_ECOLI	50S ribosomal protein L32 OS=Escherichia coli (strain K12) OX=83333 GN=rpmF PE=1 SV=2	2	57	M.AVQQNKPTRSKRGMRRSHDALTAVTSLSVDKTSGEKHLRHHITADGYYRGRKVIAK.	0	-	0	36	22	7.058e-13	0	0
C:\Users\KyowonJeong\Downloads\apr23\Eclip_1481_MB_ms2.msalign	1108	1899	HCD	7328	1870.84	104	10	6250.59	6250.59	59	9629000000	53.8123	sp|P0A7N9|RL33_ECOLI	50S ribosomal protein L33 OS=Escherichia coli (strain K12) OX=83333 GN=rpmG PE=1 SV=2	1	55	.(MA)[-117.0327]KGIREKIKLVSSAGTGHFYTTTKNKRTKPEKLELKKFDPVVRQHVIYKEAKIK.	1	-	0	31	30	6.80774e-19	0	0
C:\Users\KyowonJeong\Downloads\apr23\Eclip_1481_MB_ms2.msalign	1109	1902	HCD	7333	1872.88	52	6	4361.45	4361.45	155	998500000	-1000	sp|P0A7Q6|RL36_ECOLI	50S ribosomal protein L36 OS=Escherichia coli (strain K12) OX=83333 GN=rpmJ PE=1 SV=1	1	38	.MKVRASVKKLCRNCKIVKRDGVIRVICSAEPKHKQRQG.	0	-	0	8	8	7.0308e-06	0	0
C:\Users\KyowonJeong\Downloads\apr23\Eclip_1481_MB_ms2.msalign	1110	1905	HCD	7337	1874.76	34	9	5463.14	5463.12	659	295000000	-1000	sp|Q2EEQ2|RL362_ECOLI	50S ribosomal protein L36 2 OS=Escherichia coli (strain K12) OX=83333 GN=ykgO PE=1 SV=1	1	46	.MKVLNSLRTAKERHPDCQIVKRKGRLYVICKSNPRFKAVQGRKKKR.	0	-	0	7	5	0.039782	0.000421585	0
C:\Users\KyowonJeong\Downloads\apr23\Eclip_1481_MB_ms2.msalign	1111	1906	HCD	7339	1875.54	72	10	6313.4	6313.41	111	6327000000	52.887	sp|P0A7N4|RL32_ECOLI	50S ribosomal protein L32 OS=Escherichia coli (strain K12) OX=83333 GN=rpmF PE=1 SV=2	1	57	.MAVQQNKPTRSKRGMRRSH(DALTAV)[-129.0224]TSLSVDKTSGEKHLRHHITADGYYRGRKVIAK.	1	-	0	14	12	3.48882e-05	0	0
C:\Users\KyowonJeong\Downloads\apr23\Eclip_1481_MB_ms2.msalign	1112	1907	HCD	7340	1876.15	41	8	4361.45	4361.45	155	998500000	-1000	sp|P0A7Q6|RL36_ECOLI	50S ribosomal protein L36 OS=Escherichia coli (strain K12) OX=83333 GN=rpmJ PE=1 SV=1	1	38	.MKVRASVKKLCRNCKIVKRDGVIRVICSAEPKHKQRQG.	0	-	0	11	11	2.8436e-08	0	0
C:\Users\KyowonJeong\Downloads\apr23\Eclip_1481_MB_ms2.msalign	1113	1909	HCD	7343	1877.42	99	11	6311.41	6311.39	111	6327000000	52.887	sp|P0A7N4|RL32_ECOLI	50S ribosomal protein L32 OS=Escherichia coli (strain K12) OX=83333 GN=rpmF PE=1 SV=2	2	57	M.AVQQNKPTRSKRGMRRSHDALTAVTSLSVDKTSGEKHLRHHITADGYYRGRKVIAK.	0	-	0	44	25	8.2034e-15	0	0
C:\Users\KyowonJeong\Downloads\apr23\Eclip_1481_MB_ms2.msalign	1114	1910	HCD	7345	1878.16	43	4	2601.35	2601.35	698	92750000	-1000	sp|P60438|RL3_ECOLI	50S ribosomal protein L3 OS=Escherichia coli (strain K12) OX=83333 GN=rplC PE=1 SV=1	27	49	V.IEVEANRVTQVKDLANDGYRAIQ.V	0	-	0	16	15	4.16252e-08	0	0
C:\Users\KyowonJeong\Downloads\apr23\Eclip_1481_MB_ms2.msalign	1115	1911	HCD	7346	1878.57	42	5	2885.56	2885.56	1179	2127000	-1000	sp|P0AG55|RL6_ECOLI	50S ribosomal protein L6 OS=Escherichia coli (strain K12) OX=83333 GN=rplF PE=1 SV=2	135	160	K.GADKQVIGQVAADLRAYRRPEPYKGK.G	0	-	0	13	12	0.00419963	0	0
C:\Users\KyowonJeong\Downloads\apr23\Eclip_1481_MB_ms2.msalign	1116	1914	HCD	7351	1880.57	105	10	6311.4	6311.39	111	6327000000	52.887	sp|P0A7N4|RL32_ECOLI	50S ribosomal protein L32 OS=Escherichia coli (strain K12) OX=83333 GN=rpmF PE=1 SV=2	2	57	M.AVQQNKPTRSKRGMRRSHDALTAVTSLSVDKTSGEKHLRHHITADGYYRGRKVIAK.	0	-	0	45	30	5.6166e-17	0	0
C:\Users\KyowonJeong\Downloads\apr23\Eclip_1481_MB_ms2.msalign	1117	1915	HCD	7352	1881.22	25	4	2988.58	2988.57	1111	12150000	-1000	sp|P0ACF8|HNS_ECOLI	DNA-binding protein H-NS OS=Escherichia coli (strain K12) OX=83333 GN=hns PE=1 SV=2	111	137	T.GQGRTPAVIK(KAMDEQGK)[15.9933]SLDDFLIKQ.	1	-	0	8	8	0.00115046	0	0
C:\Users\KyowonJeong\Downloads\apr23\Eclip_1481_MB_ms2.msalign	1118	1917	HCD	7355	1882.5	46	6	4360.45	4361.45	155	330800000	-1000	sp|P0A7Q6|RL36_ECOLI	50S ribosomal protein L36 OS=Escherichia coli (strain K12) OX=83333 GN=rpmJ PE=1 SV=1	1	38	.MKVRASVKKLCRNCKIVKRDGVIRVICSAEPKHKQRQG.	0	-	0	11	11	2.7878e-10	0	0
C:\Users\KyowonJeong\Downloads\apr23\Eclip_1481_MB_ms2.msalign	1119	1918	HCD	7357	1883.23	92	9	6250.59	6250.59	59	9629000000	53.8123	sp|P0A7N9|RL33_ECOLI	50S ribosomal protein L33 OS=Escherichia coli (strain K12) OX=83333 GN=rpmG PE=1 SV=2	1	55	.(MA)[-117.0302]KGIREKIKLVSSAGTGHFYTTTKNKRTKPEKLELKKFDPVVRQHVIYKEAKIK.	1	-	0	41	33	3.77534e-20	0	0
C:\Users\KyowonJeong\Downloads\apr23\Eclip_1481_MB_ms2.msalign	1120	1919	HCD	7358	1883.88	15	5	3453.85	3453.84	1068	2477000	-1000	sp|P20966|PTFBC_ECOLI	PTS system fructose-specific EIIB'BC component OS=Escherichia coli (strain K12) OX=83333 GN=fruA PE=1 SV=1	70	104	R.AVAHPELFLSEAKGHAKPYTAPVAATAPVAASGPK.R	0	-	0	6	6	0.000502984	0	0
C:\Users\KyowonJeong\Downloads\apr23\Eclip_1481_MB_ms2.msalign	1121	1921	HCD	7361	1885.15	38	4	2335.18	2335.17	1041	29980000	-1000	sp|P0A6N4|EFP_ECOLI	Elongation factor P OS=Escherichia coli (strain K12) OX=83333 GN=efp PE=1 SV=2	17	38	M.LDGEPYAVEASEFVK(PGKGQAF)[-2.9772].A	1	-	0	17	15	0.000286827	0	0
C:\Users\KyowonJeong\Downloads\apr23\Eclip_1481_MB_ms2.msalign	1122	1922	HCD	7363	1885.88	53	5	3233.67	3233.67	438	11460000	-1000	sp|P0C018|RL18_ECOLI	50S ribosomal protein L18 OS=Escherichia coli (strain K12) OX=83333 GN=rplR PE=1 SV=1	77	105	K.AVAERALEKGIKDVSFDRSGFQYHGRVQA.L	0	-	0	32	26	1.19966e-12	0	0
C:\Users\KyowonJeong\Downloads\apr23\Eclip_1481_MB_ms2.msalign	1123	1925	HCD	7367	1887.92	51	5	3086.51	3087.51	542	907900	-1000	sp|P07018|MCP4_ECOLI	Methyl-accepting chemotaxis protein IV OS=Escherichia coli (strain K12) OX=83333 GN=tap PE=1 SV=2	499	525	A.NQADHLSSRVAVFTLEEHEVARHESVQ.L	0	-	0	13	13	1.3374e-08	0	0
C:\Users\KyowonJeong\Downloads\apr23\Eclip_1481_MB_ms2.msalign	1124	1926	HCD	7369	1888.73	41	4	3087.52	3087.51	542	2722000	-1000	sp|P07018|MCP4_ECOLI	Methyl-accepting chemotaxis protein IV OS=Escherichia coli (strain K12) OX=83333 GN=tap PE=1 SV=2	499	525	A.NQADHLSSRVAVFTLEEHEVARHESVQ.L	0	-	0	17	16	9.30396e-11	0	0
C:\Users\KyowonJeong\Downloads\apr23\Eclip_1481_MB_ms2.msalign	1125	1929	HCD	7373	1890.71	45	4	3233.67	3233.67	438	11460000	-1000	sp|P0C018|RL18_ECOLI	50S ribosomal protein L18 OS=Escherichia coli (strain K12) OX=83333 GN=rplR PE=1 SV=1	77	105	K.AVAERALEKGIKDVSFDRSGFQYHGRVQA.L	0	-	0	23	20	7.61843e-10	0	0
C:\Users\KyowonJeong\Downloads\apr23\Eclip_1481_MB_ms2.msalign	1126	1930	HCD	7375	1891.57	34	4	2930.49	2930.49	231	57000000	-1000	sp|P0A7W1|RS5_ECOLI	30S ribosomal protein S5 OS=Escherichia coli (strain K12) OX=83333 GN=rpsE PE=1 SV=2	141	167	T.ID(GLENM)[15.9985]NSPEMVAAKRGKSVEEILGK.	1	-	0	12	10	2.35646e-05	0	0
C:\Users\KyowonJeong\Downloads\apr23\Eclip_1481_MB_ms2.msalign	1127	1934	HCD	7381	1894.27	95	11	6311.41	6311.39	111	6327000000	52.887	sp|P0A7N4|RL32_ECOLI	50S ribosomal protein L32 OS=Escherichia coli (strain K12) OX=83333 GN=rpmF PE=1 SV=2	2	57	M.AVQQNKPTRSKRGMRRSHDALTAVTSLSVDKTSGEKHLRHHITADGYYRGRKVIAK.	0	-	0	38	22	4.5394e-13	0	0
C:\Users\KyowonJeong\Downloads\apr23\Eclip_1481_MB_ms2.msalign	1128	1936	HCD	7383	1895.49	33	4	2946.49	2946.46	1420	9099000	-1000	sp|P0A7W1|RS5_ECOLI	30S ribosomal protein S5 OS=Escherichia coli (strain K12) OX=83333 GN=rpsE PE=1 SV=2	141	167	T.IDGLEN(MNSPEMV)[31.9744]AAKRGKSVEEILGK.	1	-	0	7	7	0.166917	0.00345528	0.0106686
C:\Users\KyowonJeong\Downloads\apr23\Eclip_1481_MB_ms2.msalign	1129	1938	HCD	7387	1896.88	13	5	4026.21	4026.2	225	1914000000	56.3629	sp|P0CE47|EFTU1_ECOLI	Elongation factor Tu 1 OS=Escherichia coli (strain K12) OX=83333 GN=tufA PE=1 SV=1	2	38	M.(S)[Acetyl]KEKFERTKPHVNVGTIGHVDHGKTTLTAAITTVLAK.T	0	-	0	6	6	1.80132e-06	0	0
C:\Users\KyowonJeong\Downloads\apr23\Eclip_1481_MB_ms2.msalign	1130	1939	HCD	7388	1897.53	36	6	4258.27	4258.28	974	1598000	-1000	sp|P0A7L0|RL1_ECOLI	50S ribosomal protein L1 OS=Escherichia coli (strain K12) OX=83333 GN=rplA PE=1 SV=2	135	174	R.GLMPNPKVGTVTPNVAEAVKNAKAGQVRYRNDKNGIIHTT.I	0	-	0	9	8	6.01705e-05	0	0
C:\Users\KyowonJeong\Downloads\apr23\Eclip_1481_MB_ms2.msalign	1131	1940	HCD	7389	1898.15	51	6	3376.97	3376.96	1072	1053000	-1000	sp|P0ADY7|RL16_ECOLI	50S ribosomal protein L16 OS=Escherichia coli (strain K12) OX=83333 GN=rplP PE=1 SV=1	56	86	R.AVKRQGKIWIRVFPDKPITEKPL(AVRMGKGK)[-169.1251].G	1	-	0	15	12	0.000552397	0	0
C:\Users\KyowonJeong\Downloads\apr23\Eclip_1481_MB_ms2.msalign	1132	1941	HCD	7391	1898.81	37	4	2930.49	2930.49	231	57000000	-1000	sp|P0A7W1|RS5_ECOLI	30S ribosomal protein S5 OS=Escherichia coli (strain K12) OX=83333 GN=rpsE PE=1 SV=2	141	167	T.IDGLE(NM)[15.9985]NSPEMVAAKRGKSVEEILGK.	1	-	0	11	9	5.74545e-06	0	0
C:\Users\KyowonJeong\Downloads\apr23\Eclip_1481_MB_ms2.msalign	1133	1942	HCD	7393	1899.54	99	11	6311.39	6311.39	111	6327000000	52.887	sp|P0A7N4|RL32_ECOLI	50S ribosomal protein L32 OS=Escherichia coli (strain K12) OX=83333 GN=rpmF PE=1 SV=2	2	57	M.AVQQNKPTRSKRGMRRSHDALTAVTSLSVDKTSGEKHLRHHITADGYYRGRKVIAK.	0	-	0	38	23	5.7628e-14	0	0
C:\Users\KyowonJeong\Downloads\apr23\Eclip_1481_MB_ms2.msalign	1134	1943	HCD	7394	1900.19	31	3	1881.05	1881.05	638	21600000	-1000	sp|P68679|RS21_ECOLI	30S ribosomal protein S21 OS=Escherichia coli (strain K12) OX=83333 GN=rpsU PE=1 SV=2	2	17	M.PVIKVRENEPFDVALR.R	0	-	0	17	13	5.11392e-09	0	0
C:\Users\KyowonJeong\Downloads\apr23\Eclip_1481_MB_ms2.msalign	1135	1945	HCD	7397	1901.46	53	5	3360.73	3360.73	1332	4472000	-1000	sp|P09151|LEU1_ECOLI	2-isopropylmalate synthase OS=Escherichia coli (strain K12) OX=83333 GN=leuA PE=1 SV=5	496	523	V.LNNIWRAAEVEKELQRKAQHNENNKETV.	0	-	0	6	6	0.0518973	0.000838047	0.00300978
C:\Users\KyowonJeong\Downloads\apr23\Eclip_1481_MB_ms2.msalign	1136	1946	HCD	7399	1902.24	46	5	2789.64	2789.64	761	3261000	-1000	sp|P0ADY7|RL16_ECOLI	50S ribosomal protein L16 OS=Escherichia coli (strain K12) OX=83333 GN=rplP PE=1 SV=1	56	79	R.AVKRQGKIWIRVFPDKPITEKPLA.V	0	-	0	20	16	3.3273e-07	0	0
C:\Users\KyowonJeong\Downloads\apr23\Eclip_1481_MB_ms2.msalign	1137	1948	HCD	7401	1903.46	46	5	2789.64	2789.72	612	3261000	-1000	sp|P0A7U7|RS20_ECOLI	30S ribosomal protein S20 OS=Escherichia coli (strain K12) OX=83333 GN=rpsT PE=1 SV=2	39	64	A.(I)[-9.7105]EAGDKAAAQKAFNEMQPIVDRQAAK.G	1	-	0	12	12	1.97014e-09	0	0
C:\Users\KyowonJeong\Downloads\apr23\Eclip_1481_MB_ms2.msalign	1138	1949	HCD	7403	1904.12	56	5	3360.73	3360.73	1332	4472000	-1000	sp|P09151|LEU1_ECOLI	2-isopropylmalate synthase OS=Escherichia coli (strain K12) OX=83333 GN=leuA PE=1 SV=5	496	523	V.LNNIWRAAEVEKELQRKAQHNENNKETV.	0	-	0	5	5	0.0845286	0.00145078	0.00300978
C:\Users\KyowonJeong\Downloads\apr23\Eclip_1481_MB_ms2.msalign	1139	1950	HCD	7405	1904.85	45	4	2722.38	2722.38	456	2576000	-1000	sp|P0C018|RL18_ECOLI	50S ribosomal protein L18 OS=Escherichia coli (strain K12) OX=83333 GN=rplR PE=1 SV=1	77	100	K.AVAERALEKGIKDVSFDRSGFQYH.G	0	-	0	23	19	2.82549e-12	0	0
C:\Users\KyowonJeong\Downloads\apr23\Eclip_1481_MB_ms2.msalign	1140	1951	HCD	7406	1905.5	31	6	5485.79	5485.76	736	5722000	-1000	sp|P0ACF8|HNS_ECOLI	DNA-binding protein H-NS OS=Escherichia coli (strain K12) OX=83333 GN=hns PE=1 SV=2	90	137	K.RAQRPAKYSYVDENGETKT(WTGQGRTPAVI)[31.9821]KKAMDEQGKSLDDFLIKQ.	1	-	0	15	14	1.6613e-07	0	0
C:\Users\KyowonJeong\Downloads\apr23\Eclip_1481_MB_ms2.msalign	1141	1952	HCD	7407	1906.12	20	3	1881.05	1881.05	638	21600000	-1000	sp|P68679|RS21_ECOLI	30S ribosomal protein S21 OS=Escherichia coli (strain K12) OX=83333 GN=rpsU PE=1 SV=2	2	17	M.PVIKVRENEPFDVALR.R	0	-	0	8	8	2.51928e-07	0	0
C:\Users\KyowonJeong\Downloads\apr23\Eclip_1481_MB_ms2.msalign	1142	1953	HCD	7409	1906.77	20	4	2038.19	2038.19	1141	1530000	-1000	sp|P00968|CARB_ECOLI	Carbamoyl-phosphate synthase large chain OS=Escherichia coli (strain K12) OX=83333 GN=carB PE=1 SV=2	949	966	S.VREGDKERVVDLAAKLLK.Q	0	-	0	9	8	0.00219976	0	0
C:\Users\KyowonJeong\Downloads\apr23\Eclip_1481_MB_ms2.msalign	1143	1954	HCD	7411	1907.51	28	8	5667.04	5666.04	1154	4109000	-1000	sp|P0A7L8|RL27_ECOLI	50S ribosomal protein L27 OS=Escherichia coli (strain K12) OX=83333 GN=rpmA PE=1 SV=2	25	77	K.RFGGESVLAGSIIVRQRGTKFHAGANVGCGRDHTLFAKADGKVKFEVKGPKNR.K	0	-	0	7	7	0.00279176	0	0
C:\Users\KyowonJeong\Downloads\apr23\Eclip_1481_MB_ms2.msalign	1144	1955	HCD	7412	1908.16	46	5	2799.44	2799.43	352	40700000	-1000	sp|P0A7U7|RS20_ECOLI	30S ribosomal protein S20 OS=Escherichia coli (strain K12) OX=83333 GN=rpsT PE=1 SV=2	39	64	A.IEAGDKAAAQKAFNEMQPIVDRQAAK.G	0	-	0	23	19	1.21947e-13	0	0
C:\Users\KyowonJeong\Downloads\apr23\Eclip_1481_MB_ms2.msalign	1145	1956	HCD	7413	1908.77	24	6	5485.77	5485.77	736	5722000	-1000	sp|P0ACF8|HNS_ECOLI	DNA-binding protein H-NS OS=Escherichia coli (strain K12) OX=83333 GN=hns PE=1 SV=2	90	137	K.RAQRPAKYSYVDENGETKT(WTGQGRTPAVI)[31.9898]KKAMDEQGKSLDDFLIKQ.	1	-	0	10	11	1.19682e-05	0	0
C:\Users\KyowonJeong\Downloads\apr23\Eclip_1481_MB_ms2.msalign	1146	1958	HCD	7417	1910.2	48	4	2930.49	2930.48	231	57000000	-1000	sp|P0A7W1|RS5_ECOLI	30S ribosomal protein S5 OS=Escherichia coli (strain K12) OX=83333 GN=rpsE PE=1 SV=2	141	167	T.IDGLEN(M)[15.9885]NSPEMVAAKRGKSVEEILGK.	1	-	0	26	22	2.73065e-18	0	0
C:\Users\KyowonJeong\Downloads\apr23\Eclip_1481_MB_ms2.msalign	1147	1959	HCD	7418	1910.81	46	5	2799.44	2799.43	352	40700000	-1000	sp|P0A7U7|RS20_ECOLI	30S ribosomal protein S20 OS=Escherichia coli (strain K12) OX=83333 GN=rpsT PE=1 SV=2	39	64	A.IEAGDKAAAQKAFNEMQPIVDRQAAK.G	0	-	0	23	19	1.1045e-14	0	0
C:\Users\KyowonJeong\Downloads\apr23\Eclip_1481_MB_ms2.msalign	1148	1961	HCD	7421	1912.08	39	10	5514	5515.04	1532	13940000	-1000	sp|P05459|PDXB_ECOLI	Erythronate-4-phosphate dehydrogenase OS=Escherichia coli (strain K12) OX=83333 GN=pdxB PE=2 SV=2	291	339	L.PAPEFGRITLHGPLDQPTLKRLVHLVYDVRRDDAPLRKVAGIPGEFDKL.R	0	-	0	5	5	0.470847	0.00972415	0.0316285
C:\Users\KyowonJeong\Downloads\apr23\Eclip_1481_MB_ms2.msalign	1149	1962	HCD	7423	1912.82	101	11	6311.39	6311.39	111	6327000000	52.887	sp|P0A7N4|RL32_ECOLI	50S ribosomal protein L32 OS=Escherichia coli (strain K12) OX=83333 GN=rpmF PE=1 SV=2	2	57	M.AVQQNKPTRSKRGMRRSHDALTAVTSLSVDKTSGEKHLRHHITADGYYRGRKVIAK.	0	-	0	30	18	6.6336e-11	0	0
C:\Users\KyowonJeong\Downloads\apr23\Eclip_1481_MB_ms2.msalign	1150	1963	HCD	7424	1913.46	32	12	6494.42	6494.42	385	367700000	-1000	sp|P0A7N4|RL32_ECOLI	50S ribosomal protein L32 OS=Escherichia coli (strain K12) OX=83333 GN=rpmF PE=1 SV=2	2	57	M.AVQQNKPTRSKRGMRRSHDALTAVTSLSVDKTSGEKHLRHHITAD(GYYRGRKVIAK)[183.0248].	1	-	0	8	6	0.000289408	0	0
C:\Users\KyowonJeong\Downloads\apr23\Eclip_1481_MB_ms2.msalign	1151	1965	HCD	7427	1914.74	34	9	5463.12	5463.12	659	295000000	-1000	sp|Q2EEQ2|RL362_ECOLI	50S ribosomal protein L36 2 OS=Escherichia coli (strain K12) OX=83333 GN=ykgO PE=1 SV=1	1	46	.MKVLNSLRTAKERHPDCQIVKRKGRLYVICKSNPRFKAVQGRKKKR.	0	-	0	7	5	0.03882	0.000421763	0
C:\Users\KyowonJeong\Downloads\apr23\Eclip_1481_MB_ms2.msalign	1152	1966	HCD	7429	1915.5	48	4	2930.49	2930.48	231	57000000	-1000	sp|P0A7W1|RS5_ECOLI	30S ribosomal protein S5 OS=Escherichia coli (strain K12) OX=83333 GN=rpsE PE=1 SV=2	141	167	T.IDGLEN(M)[15.9935]NSPEMVAAKRGKSVEEILGK.	1	-	0	26	22	1.06551e-16	0	0
C:\Users\KyowonJeong\Downloads\apr23\Eclip_1481_MB_ms2.msalign	1153	1967	HCD	7430	1916.12	98	11	6311.39	6311.39	111	6327000000	52.887	sp|P0A7N4|RL32_ECOLI	50S ribosomal protein L32 OS=Escherichia coli (strain K12) OX=83333 GN=rpmF PE=1 SV=2	2	57	M.AVQQNKPTRSKRGMRRSHDALTAVTSLSVDKTSGEKHLRHHITADGYYRGRKVIAK.	0	-	0	37	23	4.2514e-13	0	0
C:\Users\KyowonJeong\Downloads\apr23\Eclip_1481_MB_ms2.msalign	1154	1968	HCD	7431	1916.73	28	5	3278.85	3278.85	258	5295000	-1000	sp|P0ACF0|DBHA_ECOLI	DNA-binding protein HU-alpha OS=Escherichia coli (strain K12) OX=83333 GN=hupA PE=1 SV=1	59	90	R.TGRNPQTGKEIKIAAANVPAFVSGKALKDAVK.	0	-	0	10	9	1.16943e-09	0	0
C:\Users\KyowonJeong\Downloads\apr23\Eclip_1481_MB_ms2.msalign	1155	1969	HCD	7433	1917.38	34	6	4360.45	4361.45	155	330800000	-1000	sp|P0A7Q6|RL36_ECOLI	50S ribosomal protein L36 OS=Escherichia coli (strain K12) OX=83333 GN=rpmJ PE=1 SV=1	1	38	.MKVRASVKKLCRNCKIVKRDGVIRVICSAEPKHKQRQG.	0	-	0	8	8	1.217e-05	0	0
C:\Users\KyowonJeong\Downloads\apr23\Eclip_1481_MB_ms2.msalign	1156	1971	HCD	7436	1918.77	33	5	3278.85	3278.85	258	5295000	-1000	sp|P0ACF0|DBHA_ECOLI	DNA-binding protein HU-alpha OS=Escherichia coli (strain K12) OX=83333 GN=hupA PE=1 SV=1	59	90	R.TGRNPQTGKEIKIAAANVPAFVSGKALKDAVK.	0	-	0	15	11	1.06981e-11	0	0
C:\Users\KyowonJeong\Downloads\apr23\Eclip_1481_MB_ms2.msalign	1157	1973	HCD	7439	1920.04	100	10	6311.4	6311.39	111	6327000000	52.887	sp|P0A7N4|RL32_ECOLI	50S ribosomal protein L32 OS=Escherichia coli (strain K12) OX=83333 GN=rpmF PE=1 SV=2	2	57	M.AVQQNKPTRSKRGMRRSHDALTAVTSLSVDKTSGEKHLRHHITADGYYRGRKVIAK.	0	-	0	39	26	4.1182e-17	0	0
C:\Users\KyowonJeong\Downloads\apr23\Eclip_1481_MB_ms2.msalign	1158	1974	HCD	7441	1920.77	100	10	6311.4	6311.39	111	6327000000	52.887	sp|P0A7N4|RL32_ECOLI	50S ribosomal protein L32 OS=Escherichia coli (strain K12) OX=83333 GN=rpmF PE=1 SV=2	2	57	M.AVQQNKPTRSKRGMRRSHDALTAVTSLSVDKTSGEKHLRHHITADGYYRGRKVIAK.	0	-	0	44	29	3.4844e-17	0	0
C:\Users\KyowonJeong\Downloads\apr23\Eclip_1481_MB_ms2.msalign	1159	1977	HCD	7445	1922.69	44	4	2930.49	2930.49	231	57000000	-1000	sp|P0A7W1|RS5_ECOLI	30S ribosomal protein S5 OS=Escherichia coli (strain K12) OX=83333 GN=rpsE PE=1 SV=2	141	167	T.IDGLEN(M)[15.9985]NSPEMVAAKRGKSVEEILGK.	1	-	0	24	19	7.48772e-16	0	0
C:\Users\KyowonJeong\Downloads\apr23\Eclip_1481_MB_ms2.msalign	1160	1978	HCD	7447	1923.43	37	5	2799.44	2799.43	352	40700000	-1000	sp|P0A7U7|RS20_ECOLI	30S ribosomal protein S20 OS=Escherichia coli (strain K12) OX=83333 GN=rpsT PE=1 SV=2	39	64	A.IEAGDKAAAQKAFNEMQPIVDRQAAK.G	0	-	0	15	14	2.88625e-09	0	0
C:\Users\KyowonJeong\Downloads\apr23\Eclip_1481_MB_ms2.msalign	1161	1979	HCD	7448	1924.08	41	4	2704.44	2704.44	394	2934000	-1000	sp|P0C018|RL18_ECOLI	50S ribosomal protein L18 OS=Escherichia coli (strain K12) OX=83333 GN=rplR PE=1 SV=1	50	76	V.AASTVEKAIAEQLKYTGNKDAAAAVGK.A	0	-	0	26	23	8.98119e-14	0	0
C:\Users\KyowonJeong\Downloads\apr23\Eclip_1481_MB_ms2.msalign	1162	1982	HCD	7453	1926.12	14	5	4616.34	4617.33	1014	661700	-1000	sp|P0AG99|SECG_ECOLI	Protein-export membrane protein SecG OS=Escherichia coli (strain K12) OX=83333 GN=secG PE=1 SV=1	67	110	I.SLVLGNINSNKTNKGSEWENLSAPAKTEQTQPAAPAKPTSDIPN.	0	-	0	5	5	0.000164243	0	0
C:\Users\KyowonJeong\Downloads\apr23\Eclip_1481_MB_ms2.msalign	1163	1983	HCD	7454	1926.74	25	6	4376.45	4376.44	264	120700000	-1000	sp|P0A7Q6|RL36_ECOLI	50S ribosomal protein L36 OS=Escherichia coli (strain K12) OX=83333 GN=rpmJ PE=1 SV=1	1	38	.(MKVRASVKKLCRNCKIVKRDGVIRVICSAE)[14.9915]PKHKQRQG.	1	-	0	6	6	0.000112918	0	0
C:\Users\KyowonJeong\Downloads\apr23\Eclip_1481_MB_ms2.msalign	1164	1984	HCD	7455	1927.35	49	5	2970.67	2970.66	826	7220000	-1000	sp|P0AG63|RS17_ECOLI	30S ribosomal protein S17 OS=Escherichia coli (strain K12) OX=83333 GN=rpsQ PE=1 SV=2	2	27	M.TDKIRTLQGRVVSDKMEKSIVVAIER.F	0	-	0	17	15	1.97422e-06	0	0
C:\Users\KyowonJeong\Downloads\apr23\Eclip_1481_MB_ms2.msalign	1165	1985	HCD	7457	1928.01	33	4	2704.44	2704.44	394	2934000	-1000	sp|P0C018|RL18_ECOLI	50S ribosomal protein L18 OS=Escherichia coli (strain K12) OX=83333 GN=rplR PE=1 SV=1	50	76	V.AASTVEKAIAEQLKYTGNKDAAAAVGK.A	0	-	0	16	15	2.0059e-11	0	0
C:\Users\KyowonJeong\Downloads\apr23\Eclip_1481_MB_ms2.msalign	1166	1986	HCD	7459	1928.74	37	6	4361.45	4361.45	155	998500000	-1000	sp|P0A7Q6|RL36_ECOLI	50S ribosomal protein L36 OS=Escherichia coli (strain K12) OX=83333 GN=rpmJ PE=1 SV=1	1	38	.MKVRASVKKLCRNCKIVKRDGVIRVICSAEPKHKQRQG.	0	-	0	11	11	2.3278e-09	0	0
C:\Users\KyowonJeong\Downloads\apr23\Eclip_1481_MB_ms2.msalign	1167	1989	HCD	7463	1930.66	77	10	6250.59	6250.59	59	9629000000	53.8123	sp|P0A7N9|RL33_ECOLI	50S ribosomal protein L33 OS=Escherichia coli (strain K12) OX=83333 GN=rpmG PE=1 SV=2	1	55	.(MA)[-117.0277]KGIREKIKLVSSAGTGHFYTTTKNKRTKPEKLELKKFDPVVRQHVIYKEAKIK.	1	-	0	24	21	6.5561e-16	0	0
C:\Users\KyowonJeong\Downloads\apr23\Eclip_1481_MB_ms2.msalign	1168	1990	HCD	7465	1931.39	37	5	3278.85	3278.85	258	5295000	-1000	sp|P0ACF0|DBHA_ECOLI	DNA-binding protein HU-alpha OS=Escherichia coli (strain K12) OX=83333 GN=hupA PE=1 SV=1	59	90	R.TGRNPQTGKEIKIAAANVPAFVSGKALKDAVK.	0	-	0	20	16	2.0484e-17	0	0
C:\Users\KyowonJeong\Downloads\apr23\Eclip_1481_MB_ms2.msalign	1169	1991	HCD	7466	1932.03	45	5	3768.07	3769.06	175	552900	-1000	sp|P0CE47|EFTU1_ECOLI	Elongation factor Tu 1 OS=Escherichia coli (strain K12) OX=83333 GN=tufA PE=1 SV=1	4	38	K.EKFERTKPHVNVGTIGHVDHGKTTLTAAITTVLAK.T	0	-	0	23	19	6.94549e-21	0	0
C:\Users\KyowonJeong\Downloads\apr23\Eclip_1481_MB_ms2.msalign	1170	1994	HCD	7471	1934.07	62	5	3769.07	3769.06	175	5590000	-1000	sp|P0CE47|EFTU1_ECOLI	Elongation factor Tu 1 OS=Escherichia coli (strain K12) OX=83333 GN=tufA PE=1 SV=1	4	38	K.EKFERTKPHVNVGTIGHVDHGKTTLTAAITTVLAK.T	0	-	0	27	25	1.95498e-14	0	0
C:\Users\KyowonJeong\Downloads\apr23\Eclip_1481_MB_ms2.msalign	1171	1995	HCD	7472	1934.68	60	6	4554.52	4554.52	280	9004000	-1000	sp|P06612|TOP1_ECOLI	DNA topoisomerase 1 OS=Escherichia coli (strain K12) OX=83333 GN=topA PE=1 SV=2	2	45	M.GKALVIVESPAKAKTINKYLGSDYVVKSSVGHIRDLPTSGSAAK.K	0	-	0	33	26	1.56327e-16	0	0
C:\Users\KyowonJeong\Downloads\apr23\Eclip_1481_MB_ms2.msalign	1172	1996	HCD	7473	1935.3	29	5	2970.67	2970.66	826	7220000	-1000	sp|P0AG63|RS17_ECOLI	30S ribosomal protein S17 OS=Escherichia coli (strain K12) OX=83333 GN=rpsQ PE=1 SV=2	2	27	M.TDKIRTLQGRVVSDKMEKSIVVAIER.F	0	-	0	10	10	0.000128848	0	0
C:\Users\KyowonJeong\Downloads\apr23\Eclip_1481_MB_ms2.msalign	1173	1997	HCD	7475	1935.96	59	5	3589.92	3589.92	235	19910000	-1000	sp|P0A7U7|RS20_ECOLI	30S ribosomal protein S20 OS=Escherichia coli (strain K12) OX=83333 GN=rpsT PE=1 SV=2	39	71	A.IEAGDKAAAQKAFNEMQPIVDRQAAKGLIHKNK.A	0	-	0	35	30	2.95757e-18	0	0
C:\Users\KyowonJeong\Downloads\apr23\Eclip_1481_MB_ms2.msalign	1174	1998	HCD	7477	1936.72	49	6	4361.45	4361.45	155	998500000	-1000	sp|P0A7Q6|RL36_ECOLI	50S ribosomal protein L36 OS=Escherichia coli (strain K12) OX=83333 GN=rpmJ PE=1 SV=1	1	38	.MKVRASVKKLCRNCKIVKRDGVIRVICSAEPKHKQRQG.	0	-	0	12	12	1.85406e-09	0	0
C:\Users\KyowonJeong\Downloads\apr23\Eclip_1481_MB_ms2.msalign	1175	2000	HCD	7479	1937.95	69	6	4554.52	4554.52	280	9004000	-1000	sp|P06612|TOP1_ECOLI	DNA topoisomerase 1 OS=Escherichia coli (strain K12) OX=83333 GN=topA PE=1 SV=2	2	45	M.GKALVIVESPAKAKTINKYLGSDYVVKSSVGHIRDLPTSGSAAK.K	0	-	0	34	26	5.32933e-17	0	0
C:\Users\KyowonJeong\Downloads\apr23\Eclip_1481_MB_ms2.msalign	1176	2001	HCD	7481	1938.6	81	11	6250.61	6250.6	59	9629000000	53.8123	sp|P0A7N9|RL33_ECOLI	50S ribosomal protein L33 OS=Escherichia coli (strain K12) OX=83333 GN=rpmG PE=1 SV=2	1	55	.(MA)[-117.0236]KGIREKIKLVSSAGTGHFYTTTKNKRTKPEKLELKKFDPVVRQHVIYKEAKIK.	1	-	0	22	18	2.18189e-13	0	0
C:\Users\KyowonJeong\Downloads\apr23\Eclip_1481_MB_ms2.msalign	1177	2002	HCD	7483	1939.33	34	6	4360.45	4361.45	155	330800000	-1000	sp|P0A7Q6|RL36_ECOLI	50S ribosomal protein L36 OS=Escherichia coli (strain K12) OX=83333 GN=rpmJ PE=1 SV=1	1	38	.MKVRASVKKLCRNCKIVKRDGVIRVICSAEPKHKQRQG.	0	-	0	10	10	3.0374e-11	0	0
C:\Users\KyowonJeong\Downloads\apr23\Eclip_1481_MB_ms2.msalign	1178	2003	HCD	7484	1939.99	34	6	3624.02	3624.13	869	1600000	-1000	sp|P68919|RL25_ECOLI	50S ribosomal protein L25 OS=Escherichia coli (strain K12) OX=83333 GN=rplY PE=1 SV=1	58	88	Y.(SEV)[42.1215]LTIVVDGKEIKVKAQDVQRHPYKPKLQH.I	1	-	0	19	12	5.30885e-06	0	0
C:\Users\KyowonJeong\Downloads\apr23\Eclip_1481_MB_ms2.msalign	1179	2005	HCD	7487	1941.25	59	5	3589.92	3589.92	235	19910000	-1000	sp|P0A7U7|RS20_ECOLI	30S ribosomal protein S20 OS=Escherichia coli (strain K12) OX=83333 GN=rpsT PE=1 SV=2	39	71	A.IEAGDKAAAQKAFNEMQPIVDRQAAKGLIHKNK.A	0	-	0	28	23	2.10865e-13	0	0
C:\Users\KyowonJeong\Downloads\apr23\Eclip_1481_MB_ms2.msalign	1180	2006	HCD	7489	1942.03	37	6	3624.02	3624.13	869	1600000	-1000	sp|P68919|RL25_ECOLI	50S ribosomal protein L25 OS=Escherichia coli (strain K12) OX=83333 GN=rplY PE=1 SV=1	58	88	Y.(SEV)[42.1215]LTIVVDGKEIKVKAQDVQRHPYKPKLQH.I	1	-	0	20	11	0.000124255	0	0
C:\Users\KyowonJeong\Downloads\apr23\Eclip_1481_MB_ms2.msalign	1181	2009	HCD	7493	1943.91	67	6	4026.2	4026.2	225	1914000000	56.3629	sp|P0CE47|EFTU1_ECOLI	Elongation factor Tu 1 OS=Escherichia coli (strain K12) OX=83333 GN=tufA PE=1 SV=1	2	38	M.(S)[Acetyl]KEKFERTKPHVNVGTIGHVDHGKTTLTAAITTVLAK.T	0	-	0	32	22	2.72347e-12	0	0
C:\Users\KyowonJeong\Downloads\apr23\Eclip_1481_MB_ms2.msalign	1182	2010	HCD	7495	1944.64	45	4	2706.42	2706.42	244	25920000	-1000	sp|P08178|PUR5_ECOLI	Phosphoribosylformylglycinamidine cyclo-ligase OS=Escherichia coli (strain K12) OX=83333 GN=purM PE=1 SV=3	2	27	M.TDKTSLSYKDAGVDIDAGNALVGRIK.G	0	-	0	33	29	7.36295e-18	0	0
C:\Users\KyowonJeong\Downloads\apr23\Eclip_1481_MB_ms2.msalign	1183	2011	HCD	7496	1945.28	58	6	3507.81	3507.8	673	18100000	-1000	sp|P0AG59|RS14_ECOLI	30S ribosomal protein S14 OS=Escherichia coli (strain K12) OX=83333 GN=rpsN PE=1 SV=2	34	63	D.VNASDEDRWNAVLKLQTLPRDSSPSRQRNR.C	0	-	0	15	12	9.76085e-07	0	0
C:\Users\KyowonJeong\Downloads\apr23\Eclip_1481_MB_ms2.msalign	1184	2012	HCD	7497	1945.9	67	6	4026.2	4026.2	225	1914000000	56.3629	sp|P0CE47|EFTU1_ECOLI	Elongation factor Tu 1 OS=Escherichia coli (strain K12) OX=83333 GN=tufA PE=1 SV=1	2	38	M.(S)[Acetyl]KEKFERTKPHVNVGTIGHVDHGKTTLTAAITTVLAK.T	0	-	0	30	22	6.36344e-14	0	0
C:\Users\KyowonJeong\Downloads\apr23\Eclip_1481_MB_ms2.msalign	1185	2013	HCD	7499	1946.45	104	10	6311.4	6311.39	111	6327000000	52.887	sp|P0A7N4|RL32_ECOLI	50S ribosomal protein L32 OS=Escherichia coli (strain K12) OX=83333 GN=rpmF PE=1 SV=2	2	57	M.AVQQNKPTRSKRGMRRSHDALTAVTSLSVDKTSGEKHLRHHITADGYYRGRKVIAK.	0	-	0	50	31	2.3576e-18	0	0
C:\Users\KyowonJeong\Downloads\apr23\Eclip_1481_MB_ms2.msalign	1186	2014	HCD	7501	1947.18	67	5	4026.21	4026.2	225	1914000000	56.3629	sp|P0CE47|EFTU1_ECOLI	Elongation factor Tu 1 OS=Escherichia coli (strain K12) OX=83333 GN=tufA PE=1 SV=1	2	38	M.(S)[Acetyl]KEKFERTKPHVNVGTIGHVDHGKTTLTAAITTVLAK.T	0	-	0	38	32	5.88615e-18	0	0
C:\Users\KyowonJeong\Downloads\apr23\Eclip_1481_MB_ms2.msalign	1187	2015	HCD	7502	1947.48	58	6	3507.81	3507.8	673	18100000	-1000	sp|P0AG59|RS14_ECOLI	30S ribosomal protein S14 OS=Escherichia coli (strain K12) OX=83333 GN=rpsN PE=1 SV=2	34	63	D.VNASDEDRWNAVLKLQTLPRDSSPSRQRNR.C	0	-	0	18	13	1.74961e-07	0	0
C:\Users\KyowonJeong\Downloads\apr23\Eclip_1481_MB_ms2.msalign	1188	2016	HCD	7503	1948.12	74	9	6249.6	6249.6	59	9629000000	53.8123	sp|P0A7N9|RL33_ECOLI	50S ribosomal protein L33 OS=Escherichia coli (strain K12) OX=83333 GN=rpmG PE=1 SV=2	1	55	.(MA)[-118.0229]KGIREKIKLVSSAGTGHFYTTTKNKRTKPEKLELKKFDPVVRQHVIYKEAKIK.	1	-	0	20	17	1.49274e-11	0	0
C:\Users\KyowonJeong\Downloads\apr23\Eclip_1481_MB_ms2.msalign	1189	2017	HCD	7505	1948.78	59	5	3589.92	3589.92	235	19910000	-1000	sp|P0A7U7|RS20_ECOLI	30S ribosomal protein S20 OS=Escherichia coli (strain K12) OX=83333 GN=rpsT PE=1 SV=2	39	71	A.IEAGDKAAAQKAFNEMQPIVDRQAAKGLIHKNK.A	0	-	0	31	25	7.84564e-15	0	0
C:\Users\KyowonJeong\Downloads\apr23\Eclip_1481_MB_ms2.msalign	1190	2018	HCD	7507	1949.5	58	6	3507.81	3507.8	673	18100000	-1000	sp|P0AG59|RS14_ECOLI	30S ribosomal protein S14 OS=Escherichia coli (strain K12) OX=83333 GN=rpsN PE=1 SV=2	34	63	D.VNASDEDRWNAVLKLQTLPRDSSPSRQRNR.C	0	-	0	20	14	1.70608e-08	0	0
C:\Users\KyowonJeong\Downloads\apr23\Eclip_1481_MB_ms2.msalign	1191	2019	HCD	7508	1950.15	67	5	4026.21	4026.2	225	1914000000	56.3629	sp|P0CE47|EFTU1_ECOLI	Elongation factor Tu 1 OS=Escherichia coli (strain K12) OX=83333 GN=tufA PE=1 SV=1	2	38	M.(S)[Acetyl]KEKFERTKPHVNVGTIGHVDHGKTTLTAAITTVLAK.T	0	-	0	39	31	1.8783e-18	0	0
C:\Users\KyowonJeong\Downloads\apr23\Eclip_1481_MB_ms2.msalign	1192	2020	HCD	7509	1950.34	50	9	6409.39	6409.44	1116	1756000	-1000	sp|P0CE47|EFTU1_ECOLI	Elongation factor Tu 1 OS=Escherichia coli (strain K12) OX=83333 GN=tufA PE=1 SV=1	2	61	M.(S)[Acetyl]KEKFERTKPHVNVGTIGHVDHGKTTLTAAITTVLAK(TYGGAARAFDQIDNAPEEKARGI)[-47.9523].T	1	-	0	12	10	0.00123448	0	0
C:\Users\KyowonJeong\Downloads\apr23\Eclip_1481_MB_ms2.msalign	1193	2021	HCD	7511	1950.99	81	10	6326.39	6326.4	233	1537000000	54.5596	sp|P0A7N4|RL32_ECOLI	50S ribosomal protein L32 OS=Escherichia coli (strain K12) OX=83333 GN=rpmF PE=1 SV=2	2	57	M.AV(Q)[15.0073]QNKPTRSKRGMRRSHDALTAVTSLSVDKTSGEKHLRHHITADGYYRGRKVIAK.	1	-	0	25	19	2.24504e-12	0	0
C:\Users\KyowonJeong\Downloads\apr23\Eclip_1481_MB_ms2.msalign	1194	2023	HCD	7514	1952.36	67	5	4049.17	4049.19	514	1517000	-1000	sp|P0CE47|EFTU1_ECOLI	Elongation factor Tu 1 OS=Escherichia coli (strain K12) OX=83333 GN=tufA PE=1 SV=1	2	38	M.(S)[Acetyl]KEKFERTKPHVNVGTIGHVDH(GK)[22.9863]TTLTAAITTVLAK.T	1	-	0	21	20	2.70715e-11	0	0
C:\Users\KyowonJeong\Downloads\apr23\Eclip_1481_MB_ms2.msalign	1195	2026	HCD	7519	1954.35	67	5	4064.14	4064.15	307	14380000	-1000	sp|P0CE47|EFTU1_ECOLI	Elongation factor Tu 1 OS=Escherichia coli (strain K12) OX=83333 GN=tufA PE=1 SV=1	2	38	M.(S)[Acetyl]KEKFERTKPHVNVGTIGHVDH(GKTT)[37.9454]LTAAITTVLAK.T	1	-	0	32	26	4.1402e-16	0	0
C:\Users\KyowonJeong\Downloads\apr23\Eclip_1481_MB_ms2.msalign	1196	2027	HCD	7520	1954.99	19	4	3096.65	3096.64	1275	7796000	-1000	sp|P05020|PYRC_ECOLI	Dihydroorotase OS=Escherichia coli (strain K12) OX=83333 GN=pyrC PE=1 SV=2	2	27	M.TAPSQVLKIRRPDDWHLHLRDGDMLK.T	0	-	0	5	5	0.0236265	0.000427625	0.00156986
C:\Users\KyowonJeong\Downloads\apr23\Eclip_1481_MB_ms2.msalign	1197	2028	HCD	7521	1955.6	61	5	4124.17	4124.29	568	2465000	-1000	sp|P0CE47|EFTU1_ECOLI	Elongation factor Tu 1 OS=Escherichia coli (strain K12) OX=83333 GN=tufA PE=1 SV=1	2	38	M.(S)[Acetyl]KEKFERTKPHVNVGTIGHVDHGKT(T)[98.0920]LTAAITTVLAK.T	1	-	0	18	16	3.0058e-10	0	0
C:\Users\KyowonJeong\Downloads\apr23\Eclip_1481_MB_ms2.msalign	1198	2029	HCD	7523	1956.26	38	4	4048.18	4048.18	514	3769000	-1000	sp|P0CE47|EFTU1_ECOLI	Elongation factor Tu 1 OS=Escherichia coli (strain K12) OX=83333 GN=tufA PE=1 SV=1	2	38	M.(S)[Acetyl]KEKFERTKPHVNVGTIGHVDHGK(TTL)[21.9755]TAAITTVLAK.T	1	-	0	16	15	8.68245e-07	0	0
C:\Users\KyowonJeong\Downloads\apr23\Eclip_1481_MB_ms2.msalign	1199	2030	HCD	7525	1956.98	59	9	6249.6	6249.6	59	9629000000	53.8123	sp|P0A7N9|RL33_ECOLI	50S ribosomal protein L33 OS=Escherichia coli (strain K12) OX=83333 GN=rpmG PE=1 SV=2	1	55	.(MA)[-118.0179]KGIREKIKLVSSAGTGHFYTTTKNKRTKPEKLELKKFDPVVRQHVIYKEAKIK.	1	-	0	14	12	1.1908e-08	0	0
C:\Users\KyowonJeong\Downloads\apr23\Eclip_1481_MB_ms2.msalign	1200	2031	HCD	7526	1957.62	42	6	3507.81	3507.8	673	18100000	-1000	sp|P0AG59|RS14_ECOLI	30S ribosomal protein S14 OS=Escherichia coli (strain K12) OX=83333 GN=rpsN PE=1 SV=2	34	63	D.VNASDEDRWNAVLKLQTLPRDSSPSRQRNR.C	0	-	0	12	10	3.12788e-06	0	0
C:\Users\KyowonJeong\Downloads\apr23\Eclip_1481_MB_ms2.msalign	1201	2032	HCD	7527	1958.24	15	5	3984.15	3984.19	982	209300	-1000	sp|P0CE47|EFTU1_ECOLI	Elongation factor Tu 1 OS=Escherichia coli (strain K12) OX=83333 GN=tufA PE=1 SV=1	2	38	M.SKEKFERTKPHVNVGTIGHVDHGKTTLTAAITTVLAK.T	0	-	0	6	6	6.72609e-05	0	0
C:\Users\KyowonJeong\Downloads\apr23\Eclip_1481_MB_ms2.msalign	1202	2033	HCD	7529	1958.89	67	5	4025.21	4025.21	225	104000000	-22.1973	sp|P0CE47|EFTU1_ECOLI	Elongation factor Tu 1 OS=Escherichia coli (strain K12) OX=83333 GN=tufA PE=1 SV=1	2	38	M.(S)[Acetyl]KEKFERTKPH(VNVGTI)[-0.9880]GHVDHGKTTLTAAITTVLAK.T	1	-	0	31	25	9.58351e-11	0	0
C:\Users\KyowonJeong\Downloads\apr23\Eclip_1481_MB_ms2.msalign	1203	2035	HCD	7532	1960.26	59	5	4064.14	4064.14	307	14380000	-1000	sp|P0CE47|EFTU1_ECOLI	Elongation factor Tu 1 OS=Escherichia coli (strain K12) OX=83333 GN=tufA PE=1 SV=1	2	38	M.(S)[Acetyl]KEKFERTKPHVNVGTIGHVDH(GK)[37.9404]TTLTAAITTVLAK.T	1	-	0	18	17	1.5516e-09	0	0
C:\Users\KyowonJeong\Downloads\apr23\Eclip_1481_MB_ms2.msalign	1204	2036	HCD	7533	1960.87	45	4	2700.42	2700.42	573	9542000	-1000	sp|P60438|RL3_ECOLI	50S ribosomal protein L3 OS=Escherichia coli (strain K12) OX=83333 GN=rplC PE=1 SV=1	26	49	T.VIEVEANRVTQVKDLANDGYRAIQ.V	0	-	0	16	15	3.25891e-10	0	0
C:\Users\KyowonJeong\Downloads\apr23\Eclip_1481_MB_ms2.msalign	1205	2037	HCD	7535	1961.53	37	4	2220.24	2220.24	388	9841000	-1000	sp|P60438|RL3_ECOLI	50S ribosomal protein L3 OS=Escherichia coli (strain K12) OX=83333 GN=rplC PE=1 SV=1	96	116	S.ISVELFADVKKVDVTGTSKGK.G	0	-	0	21	16	4.90909e-11	0	0
C:\Users\KyowonJeong\Downloads\apr23\Eclip_1481_MB_ms2.msalign	1206	2038	HCD	7537	1962.26	86	6	5500.78	5500.75	449	82000000	-1000	sp|P0ACF8|HNS_ECOLI	DNA-binding protein H-NS OS=Escherichia coli (strain K12) OX=83333 GN=hns PE=1 SV=2	90	137	K.RAQRPAKYSYVDENGETKT(WTGQGRTPAVIKKAMDEQ)[46.9663]GKSLDDFLIKQ.	1	-	0	20	17	7.4913e-06	0	0
C:\Users\KyowonJeong\Downloads\apr23\Eclip_1481_MB_ms2.msalign	1207	2039	HCD	7538	1962.9	37	4	2220.24	2220.24	388	9841000	-1000	sp|P60438|RL3_ECOLI	50S ribosomal protein L3 OS=Escherichia coli (strain K12) OX=83333 GN=rplC PE=1 SV=1	96	116	S.ISVELFADVKKVDVTGTSKGK.G	0	-	0	22	17	1.07372e-13	0	0
C:\Users\KyowonJeong\Downloads\apr23\Eclip_1481_MB_ms2.msalign	1208	2040	HCD	7539	1963.51	45	4	2700.42	2700.42	573	9542000	-1000	sp|P60438|RL3_ECOLI	50S ribosomal protein L3 OS=Escherichia coli (strain K12) OX=83333 GN=rplC PE=1 SV=1	26	49	T.VIEVEANRVTQVKDLANDGYRAIQ.V	0	-	0	14	13	2.03536e-09	0	0
C:\Users\KyowonJeong\Downloads\apr23\Eclip_1481_MB_ms2.msalign	1209	2041	HCD	7541	1964.17	50	5	3024.55	3024.55	676	39830000	-1000	sp|P0AG59|RS14_ECOLI	30S ribosomal protein S14 OS=Escherichia coli (strain K12) OX=83333 GN=rpsN PE=1 SV=2	36	61	N.ASDEDRWNAVLKLQTLPRDSSPSRQR.N	0	-	0	25	18	1.82703e-08	0	0
C:\Users\KyowonJeong\Downloads\apr23\Eclip_1481_MB_ms2.msalign	1210	2042	HCD	7543	1964.89	34	5	2713.44	2713.44	1114	3990000	-1000	sp|P0A7N1|RL31B_ECOLI	50S ribosomal protein L31 type B OS=Escherichia coli (strain K12) OX=83333 GN=ykgM PE=1 SV=1	63	87	R.TVASEGNVARFTQRFGRFVSTKKGA.	0	-	0	8	6	0.00120074	0	0
C:\Users\KyowonJeong\Downloads\apr23\Eclip_1481_MB_ms2.msalign	1211	2043	HCD	7544	1965.53	38	4	2700.43	2700.42	573	9542000	-1000	sp|P60438|RL3_ECOLI	50S ribosomal protein L3 OS=Escherichia coli (strain K12) OX=83333 GN=rplC PE=1 SV=1	26	49	T.VIEVEANRVTQVKDLANDGYRAIQ.V	0	-	0	10	10	2.41388e-06	0	0
C:\Users\KyowonJeong\Downloads\apr23\Eclip_1481_MB_ms2.msalign	1212	2046	HCD	7549	1967.53	85	6	5501.76	5501.76	449	82000000	-1000	sp|P0ACF8|HNS_ECOLI	DNA-binding protein H-NS OS=Escherichia coli (strain K12) OX=83333 GN=hns PE=1 SV=2	90	137	K.RAQRPAKYSYVDENGETK(TWTGQGRTPAVIK)[47.9775]KAMDEQGKSLDDFLIKQ.	1	-	0	34	28	1.25222e-11	0	0
C:\Users\KyowonJeong\Downloads\apr23\Eclip_1481_MB_ms2.msalign	1213	2047	HCD	7550	1968.17	37	4	2220.24	2220.24	388	9841000	-1000	sp|P60438|RL3_ECOLI	50S ribosomal protein L3 OS=Escherichia coli (strain K12) OX=83333 GN=rplC PE=1 SV=1	96	116	S.ISVELFADVKKVDVTGTSKGK.G	0	-	0	21	17	6.45669e-14	0	0
C:\Users\KyowonJeong\Downloads\apr23\Eclip_1481_MB_ms2.msalign	1214	2049	HCD	7553	1969.44	63	11	6250.61	6250.6	59	9629000000	53.8123	sp|P0A7N9|RL33_ECOLI	50S ribosomal protein L33 OS=Escherichia coli (strain K12) OX=83333 GN=rpmG PE=1 SV=2	1	55	.(MA)[-117.0236]KGIREKIKLVSSAGTGHFYTTTKNKRTKPEKLELKKFDPVVRQHVIYKEAKIK.	1	-	0	15	13	1.68708e-09	0	0
C:\Users\KyowonJeong\Downloads\apr23\Eclip_1481_MB_ms2.msalign	1215	2050	HCD	7555	1970.17	60	7	4026.2	4026.32	998	1914000000	56.3629	sp|P0A7N4|RL32_ECOLI	50S ribosomal protein L32 OS=Escherichia coli (strain K12) OX=83333 GN=rpmF PE=1 SV=2	22	57	A.(LTA)[19.1415]VTSLSVDKTSGEKHLRHHITADGYYRGRKVIAK.	1	-	0	17	10	0.000106052	0	0
C:\Users\KyowonJeong\Downloads\apr23\Eclip_1481_MB_ms2.msalign	1216	2051	HCD	7556	1970.81	36	6	4360.44	4361.45	155	330800000	-1000	sp|P0A7Q6|RL36_ECOLI	50S ribosomal protein L36 OS=Escherichia coli (strain K12) OX=83333 GN=rpmJ PE=1 SV=1	1	38	.MKVRASVKKLCRNCKIVKRDGVIRVICSAEPKHKQRQG.	0	-	0	8	8	8.9686e-06	0	0
C:\Users\KyowonJeong\Downloads\apr23\Eclip_1481_MB_ms2.msalign	1217	2052	HCD	7557	1971.43	35	12	6312.4	6311.39	111	6327000000	52.887	sp|P0A7N4|RL32_ECOLI	50S ribosomal protein L32 OS=Escherichia coli (strain K12) OX=83333 GN=rpmF PE=1 SV=2	2	57	M.AVQQNKPTRSKRGMRRSHDALTAVTSLSVDKTSGEKHLRHHITADGYYRGRKVIAK.	0	-	0	6	5	0.000357	0	0
C:\Users\KyowonJeong\Downloads\apr23\Eclip_1481_MB_ms2.msalign	1218	2053	HCD	7559	1972.08	67	6	4026.2	4026.2	225	1914000000	56.3629	sp|P0CE47|EFTU1_ECOLI	Elongation factor Tu 1 OS=Escherichia coli (strain K12) OX=83333 GN=tufA PE=1 SV=1	2	38	M.(S)[Acetyl]KEKFERTKPHVNVGTIGHVDHGKTTLTAAITTVLAK.T	0	-	0	31	22	3.51655e-14	0	0
C:\Users\KyowonJeong\Downloads\apr23\Eclip_1481_MB_ms2.msalign	1219	2054	HCD	7561	1972.54	63	7	5501.77	5501.75	449	82000000	-1000	sp|P0ACF8|HNS_ECOLI	DNA-binding protein H-NS OS=Escherichia coli (strain K12) OX=83333 GN=hns PE=1 SV=2	90	137	K.(RA)[47.9675]QRPAKYSYVDENGETKTWTGQGRTPAVIKKAMDEQGKSLDDFLIKQ.	1	-	0	20	15	6.82859e-05	0	0
C:\Users\KyowonJeong\Downloads\apr23\Eclip_1481_MB_ms2.msalign	1220	2055	HCD	7562	1973.18	40	6	4361.45	4361.45	155	998500000	-1000	sp|P0A7Q6|RL36_ECOLI	50S ribosomal protein L36 OS=Escherichia coli (strain K12) OX=83333 GN=rpmJ PE=1 SV=1	1	38	.MKVRASVKKLCRNCKIVKRDGVIRVICSAEPKHKQRQG.	0	-	0	10	10	3.2902e-08	0	0
C:\Users\KyowonJeong\Downloads\apr23\Eclip_1481_MB_ms2.msalign	1221	2057	HCD	7565	1974.45	67	6	4026.2	4026.2	225	1914000000	56.3629	sp|P0CE47|EFTU1_ECOLI	Elongation factor Tu 1 OS=Escherichia coli (strain K12) OX=83333 GN=tufA PE=1 SV=1	2	38	M.(S)[Acetyl]KEKFERTKPHVNVGTIGHVDHGKTTLTAAITTVLAK.T	0	-	0	31	25	1.61949e-16	0	0
C:\Users\KyowonJeong\Downloads\apr23\Eclip_1481_MB_ms2.msalign	1222	2058	HCD	7567	1975.1	41	4	2514.15	2514.15	502	16240000	-1000	sp|P0ABC7|HFLK_ECOLI	Modulator of FtsH protease HflK OS=Escherichia coli (strain K12) OX=83333 GN=hflK PE=1 SV=1	23	46	G.GNSEGNGNKGGRDQGPPDLDDIFR.K	0	-	0	17	16	1.44975e-11	0	0
C:\Users\KyowonJeong\Downloads\apr23\Eclip_1481_MB_ms2.msalign	1223	2061	HCD	7571	1977.02	50	5	3024.56	3024.55	676	39830000	-1000	sp|P0AG59|RS14_ECOLI	30S ribosomal protein S14 OS=Escherichia coli (strain K12) OX=83333 GN=rpsN PE=1 SV=2	36	61	N.ASDEDRWNAVLKLQTLPRDSSPSRQR.N	0	-	0	25	18	1.76787e-08	0	0
C:\Users\KyowonJeong\Downloads\apr23\Eclip_1481_MB_ms2.msalign	1224	2062	HCD	7573	1977.76	41	4	2514.15	2514.15	502	16240000	-1000	sp|P0ABC7|HFLK_ECOLI	Modulator of FtsH protease HflK OS=Escherichia coli (strain K12) OX=83333 GN=hflK PE=1 SV=1	23	46	G.GNSEGNGNKGGRDQGPPDLDDIFR.K	0	-	0	16	15	2.27592e-10	0	0
C:\Users\KyowonJeong\Downloads\apr23\Eclip_1481_MB_ms2.msalign	1225	2063	HCD	7574	1978.41	101	10	6311.4	6311.39	111	6327000000	52.887	sp|P0A7N4|RL32_ECOLI	50S ribosomal protein L32 OS=Escherichia coli (strain K12) OX=83333 GN=rpmF PE=1 SV=2	2	57	M.AVQQNKPTRSKRGMRRSHDALTAVTSLSVDKTSGEKHLRHHITADGYYRGRKVIAK.	0	-	0	42	31	4.1246e-18	0	0
C:\Users\KyowonJeong\Downloads\apr23\Eclip_1481_MB_ms2.msalign	1226	2065	HCD	7577	1979.67	67	6	4026.2	4026.2	225	1914000000	56.3629	sp|P0CE47|EFTU1_ECOLI	Elongation factor Tu 1 OS=Escherichia coli (strain K12) OX=83333 GN=tufA PE=1 SV=1	2	38	M.(S)[Acetyl]KEKFERTKPHVNVGTIGHVDHGKTTLTAAITTVLAK.T	0	-	0	26	20	8.66048e-14	0	0
C:\Users\KyowonJeong\Downloads\apr23\Eclip_1481_MB_ms2.msalign	1227	2066	HCD	7579	1980.41	95	11	6311.39	6311.39	111	6327000000	52.887	sp|P0A7N4|RL32_ECOLI	50S ribosomal protein L32 OS=Escherichia coli (strain K12) OX=83333 GN=rpmF PE=1 SV=2	2	57	M.AVQQNKPTRSKRGMRRSHDALTAVTSLSVDKTSGEKHLRHHITADGYYRGRKVIAK.	0	-	0	39	21	1.28684e-12	0	0
C:\Users\KyowonJeong\Downloads\apr23\Eclip_1481_MB_ms2.msalign	1228	2067	HCD	7580	1981.05	62	5	4026.21	4026.2	225	1914000000	56.3629	sp|P0CE47|EFTU1_ECOLI	Elongation factor Tu 1 OS=Escherichia coli (strain K12) OX=83333 GN=tufA PE=1 SV=1	2	38	M.(S)[Acetyl]KEKFERTKPHVNVGTIGHVDHGKTTLTAAITTVLAK.T	0	-	0	31	25	7.0754e-15	0	0
C:\Users\KyowonJeong\Downloads\apr23\Eclip_1481_MB_ms2.msalign	1229	2068	HCD	7581	1981.66	141	13	8987.84	8987.84	128	3181000000	55.6277	sp|P0A7L8|RL27_ECOLI	50S ribosomal protein L27 OS=Escherichia coli (strain K12) OX=83333 GN=rpmA PE=1 SV=2	2	85	M.AHKKAGGSTRNGRDSEAKRLGVKRFGGESVLAGSIIVRQRGTKFHAGANVGCGRDHTLFAKADGKVKFEVKGPKNRKFISIEAE.	0	-	0	52	39	2.0562e-23	0	0
C:\Users\KyowonJeong\Downloads\apr23\Eclip_1481_MB_ms2.msalign	1230	2070	HCD	7585	1983.04	29	8	8987.84	8987.84	128	3181000000	55.6277	sp|P0A7L8|RL27_ECOLI	50S ribosomal protein L27 OS=Escherichia coli (strain K12) OX=83333 GN=rpmA PE=1 SV=2	2	85	M.AHKKAGGSTRNGRDSEAKRLGVKRFGGESVLAGSIIVRQRGTKFHAGANVGCGRDHTLFAKADGKVKFEVKGPKNRKFISIEAE.	0	-	0	15	14	4.8524e-13	0	0
[truncated: 3,808 more rows]

## Sheet: FI90' FLASHIda 90min 2nd run
********************** Parameters **********************
Protein database file:	C:\Users\KyowonJeong\Desktop\flashida\uniprot-mg1655-filtered-reviewed_yes.fasta
[truncated: 5,215 more rows]

## Sheet: FI90" FLASHIda 90min 3rd run
********************** Parameters **********************
[truncated: 5,255 more rows]

[truncated: 9 more sheets: FI30 FLASHIda 30min 1st run, FI30' FLASHIda 30min 2nd run, FI30" FLASHIda 30min 3rd run, ST90 Standard 90min 1st run, ST90' Standard 90min 2nd run, ST90" Standard 90min 3rd run, ST30 Standard 30min 1st run, ST30' Standard 30min 2nd run, ST30" Standard 30min 3rd run]
