# Supplementary material for: FLASHIda enables intelligent data acquisition for top–down proteomics to boost proteoform identification counts
Source: Nat Commun. 2022 Jul 29;13:4407. doi: 10.1038/s41467-022-31922-z (PMC9338294; doi:10.1038/s41467-022-31922-z)
Supplement: Supplementary file 12 — Data 9 [file 41467_2022_31922_MOESM12_ESM.xlsx]

## Sheet: Contents
	Sheet name	Contents
	FI90 FLASHIda 90min 1st run	Identified PrSMs in FI90 FLASHIda 90min 1st run
	FI90' FLASHIda 90min 2nd run	Identified PrSMs in FI90' FLASHIda 90min 2nd run
	FI90 " FLASHIda 90min 3rd run	Identified PrSMs in FI90 " FLASHIda 90min 3rd run
	FI30 FLASHIda 30min 1st run	Identified PrSMs in FI30 FLASHIda 30min 1st run
	FI30' FLASHIda 30min 2nd run	Identified PrSMs in FI30' FLASHIda 30min 2nd run
	FI30" FLASHIda 30min 3rd run	Identified PrSMs in FI30" FLASHIda 30min 3rd run
	ST90 Standard 90min 1st run	Identified PrSMs in ST90 Standard 90min 1st run
	ST90' Standard 90min 2nd run	Identified PrSMs in ST90' Standard 90min 2nd run
	ST90 " Standard 90min 3rd run	Identified PrSMs in ST90" Standard 90min 3rd run
	ST30 Standard 30min 1st run	Identified PrSMs in ST30 Standard 30min 1st run
	ST30' Standard 30min 2nd run	Identified PrSMs in ST30' Standard 30min 2nd run
	ST30" Standard 30min 3rd run	Identified PrSMs in ST30" Standard 30min 3rd run

## Sheet: FI90  FLASHIda 90min 1st run
********************** Parameters **********************
Protein database file:	C:\Users\KyowonJeong\Desktop\flashida\uniprot-mg1655-filtered-reviewed_yes.fasta
Spectrum file:	C:\Users\KyowonJeong\Downloads\apr23\Eclip_1481_MB_ms2.msalign
Number of combined spectra:	1
Fragmentation method:	FILE
Search type:	TARGET+DECOY
Fixed modifications:	None
Use TopFD feature file:	TRUE
Maximum number of unexpected modifications:	1
Error tolerance for matching masses:	15 ppm
Error tolerance for identifying PrSM clusters:	1.2 Da
Spectrum-level cutoff type:	FDR
Spectrum-level cutoff value:	0.01
Proteoform-level cutoff type:	FDR
Proteoform-level cutoff value:	0.01
Allowed N-terminal forms:	NONE,NME,NME_ACETYLATION,M_ACETYLATION
Maximum mass shift of modifications:	500 Da
Minimum mass shift of modifications:	-500 Da
Thread number:	16
E-value computation:	Generating function
Executable file directory:	C:\Users\KyowonJeong\Downloads\toppic-windows-1.4.4
Start time:	Sun Apr 25 13:05:13 2021
End time:	Sun Apr 25 13:37:14 2021
********************** Parameters **********************
Data file name	Prsm ID	Spectrum ID	Fragmentation	Scan(s)	Retention time	#peaks	Charge	Precursor mass	Adjusted precursor mass	Proteoform ID	Feature intensity	Feature score	Protein accession	Protein description	First residue	Last residue	Proteoform	#unexpected modifications	MIScore	#variable PTMs	#matched peaks	#matched fragment ions	E-value	Spectrum-level Q-value	Proteoform-level Q-value
C:\Users\KyowonJeong\Downloads\apr23\Eclip_1481_MB_ms2.msalign	3454	5555	HCD	12830	3708.38	382	29	22967.6	22967.6	902	34030000000	32.9776	sp|P00448|SODM_ECOLI	Superoxide dismutase [Mn] OS=Escherichia coli (strain K12) OX=83333 GN=sodA PE=1 SV=2	2	206	M.SYTLPSLPYAYDALEPHFDKQTMEIHHTKHHQTYVNNANAALESLPEFANLPVEELITKLDQLPADKKTVLRNNAGGHANHSLFWKGLKKGTTLQGDLKAAIERDFGSVDNFKAEFEKAAASRFGSGWAWLVLKGDKLAVVSTANQDSPLMGEAISGASGFP(I)[16.0182]MGLDVWEHAYYLKFQNRRPDYIKEFWNVVNWDEAAARFAAKK.	1	-	0	41	27	0.00718328	0.000221386	0
C:\Users\KyowonJeong\Downloads\apr23\Eclip_1481_MB_ms2.msalign	3456	5558	HCD	12835	3709.08	382	28	22968.6	22968.6	902	34030000000	32.9776	sp|P00448|SODM_ECOLI	Superoxide dismutase [Mn] OS=Escherichia coli (strain K12) OX=83333 GN=sodA PE=1 SV=2	2	206	M.SYTLPSLPYAYDALEPHFDKQTMEIHHTKHHQTYVNNANAALESLPEFANLPVEELITKLDQLPADKKTVLRNNAGGHANHSLFWKGLKKGTTLQGDLKAAIERDFGSVDNFKAEFEKAAASRFGSGWAWLVLKGDKLAVVSTANQDSPLMGEAISGASG(F)[17.0192]PIMGLDVWEHAYYLKFQNRRPDYIKEFWNVVNWDEAAARFAAKK.	1	-	0	42	27	0.0078039	0.000220751	0
C:\Users\KyowonJeong\Downloads\apr23\Eclip_1481_MB_ms2.msalign	3458	5562	HCD	12840	3709.86	382	26	22967.6	22967.7	902	34030000000	32.9776	sp|P00448|SODM_ECOLI	Superoxide dismutase [Mn] OS=Escherichia coli (strain K12) OX=83333 GN=sodA PE=1 SV=2	2	206	M.SYTLPSLPYAYDALEPHFDKQTMEIHHTKHHQTYVNNANAALESLPEFANLPVEELITKLDQLPADKKTVLRNNAGGHANHSLFWKGLKKGTTLQGDLKAAIERDFGSVDNFKAEFEKAAASRFGSGWAWLVLKGDKLAVVSTANQDSPL(M)[16.0594]GEAISGASGFPIMGLDVWEHAYYLKFQNRRPDYIKEFWNVVNWDEAAARFAAKK.	1	-	0	46	30	0.000479981	0	0
C:\Users\KyowonJeong\Downloads\apr23\Eclip_1481_MB_ms2.msalign	3459	5563	HCD	12841	3710.06	379	26	22967.6	22967.6	902	34030000000	32.9776	sp|P00448|SODM_ECOLI	Superoxide dismutase [Mn] OS=Escherichia coli (strain K12) OX=83333 GN=sodA PE=1 SV=2	2	206	M.SYTLPSLPYAYDALEPHFDKQTMEIHHTKHHQTYVNNANAALESLPEFANLPVEELITKLDQLPADKKTVLRNNAGGHANHSLFWKGLKKGTTLQGDLKAAIERDFGSVDNFKAEFEKAAASRFGSGWAWLVLKGDKLAVVSTANQDSPLMGEAISG(A)[16.0094]SGFPIMGLDVWEHAYYLKFQNRRPDYIKEFWNVVNWDEAAARFAAKK.	1	-	0	43	28	0.00679068	0.000221976	0
C:\Users\KyowonJeong\Downloads\apr23\Eclip_1481_MB_ms2.msalign	3460	5564	HCD	12842	3710.15	282	28	22968.6	22968.8	902	34030000000	32.9776	sp|P00448|SODM_ECOLI	Superoxide dismutase [Mn] OS=Escherichia coli (strain K12) OX=83333 GN=sodA PE=1 SV=2	2	206	M.(S)[Acetyl]YTLPSLPYAYDALEPHFDKQTMEIHHTKHHQTYVNNANAALESLPEFANLPVEELITKLDQLPADKKTVLRNNAGGHANHSLFWKGLKKGTT(L)[-24.8514]QGDLKAAIERDFGSVDNFKAEFEKAAASRFGSGWAWLVLKGDKLAVVSTANQDSPLMGEAISGASGFPIMGLDVWEHAYYLKFQNRRPDYIKEFWNVVNWDEAAARFAAKK.	1	-	0	36	24	0.000132358	0	0
C:\Users\KyowonJeong\Downloads\apr23\Eclip_1481_MB_ms2.msalign	3461	5568	HCD	12853	3712.17	325	29	22965.6	22965.8	902	34030000000	32.9776	sp|P00448|SODM_ECOLI	Superoxide dismutase [Mn] OS=Escherichia coli (strain K12) OX=83333 GN=sodA PE=1 SV=2	2	206	M.SYTLPSLPYAYDALEPHFDKQTMEIHHTKHHQTYVNNAN(AALESL)[14.1423]PEFANLPVEELITKLDQLPADKKTVLRNNAGGHANHSLFWKGLKKGTTLQGDLKAAIERDFGSVDNFKAEFEKAAASRFGSGWAWLVLKGDKLAVVSTANQDSPLMGEAISGASGFPIMGLDVWEHAYYLKFQNRRPDYIKEFWNVVNWDEAAARFAAKK.	1	-	0	43	28	4.38043e-05	0	0
C:\Users\KyowonJeong\Downloads\apr23\Eclip_1481_MB_ms2.msalign	3462	5570	HCD	12857	3712.76	382	29	22967.6	22967.7	902	34030000000	32.9776	sp|P00448|SODM_ECOLI	Superoxide dismutase [Mn] OS=Escherichia coli (strain K12) OX=83333 GN=sodA PE=1 SV=2	2	206	M.SYTLPSLPYAYDALEPHFDKQTMEIHHTKHHQTYVNNANAALESLPEFANLPVEELITKLDQLPADKKTVLRNNAGGHANHSLFWKGLKKGTTLQGDLKAAIERDFGSVDNFKAEFEKAAASRFGSGWAWLVLKGDKLAVVSTANQDS(PLMGEA)[16.0682]ISGASGFPIMGLDVWEHAYYLKFQNRRPDYIKEFWNVVNWDEAAARFAAKK.	1	-	0	39	24	0.106226	0.00205634	0
C:\Users\KyowonJeong\Downloads\apr23\Eclip_1481_MB_ms2.msalign	3463	5572	HCD	12861	3713.21	244	28	22966.6	22966.7	902	34030000000	32.9776	sp|P00448|SODM_ECOLI	Superoxide dismutase [Mn] OS=Escherichia coli (strain K12) OX=83333 GN=sodA PE=1 SV=2	2	206	M.SYTLPSL(PYAYDALEPHFDKQTMEIHHTKHHQTYVNNANAALESL)[15.1229]PEFANLPVEELITKLDQLPADKKTVLRNNAGGHANHSLFWKGLKKGTTLQGDLKAAIERDFGSVDNFKAEFEKAAASRFGSGWAWLVLKGDKLAVVSTANQDSPLMGEAISGASGFPIMGLDVWEHAYYLKFQNRRPDYIKEFWNVVNWDEAAARFAAKK.	1	-	0	32	21	0.0027898	0	0
C:\Users\KyowonJeong\Downloads\apr23\Eclip_1481_MB_ms2.msalign	3464	5573	HCD	12862	3713.54	336	29	22966.6	22966.8	902	34030000000	32.9776	sp|P00448|SODM_ECOLI	Superoxide dismutase [Mn] OS=Escherichia coli (strain K12) OX=83333 GN=sodA PE=1 SV=2	2	206	M.SYTLPSLPYAYDALEPHFDKQTME(IHHTKHHQTYVNNANAALESL)[15.1712]PEFANLPVEELITKLDQLPADKKTVLRNNAGGHANHSLFWKGLKKGTTLQGDLKAAIERDFGSVDNFKAEFEKAAASRFGSGWAWLVLKGDKLAVVSTANQDSPLMGEAISGASGFPIMGLDVWEHAYYLKFQNRRPDYIKEFWNVVNWDEAAARFAAKK.	1	-	0	51	32	1.10952e-05	0	0
C:\Users\KyowonJeong\Downloads\apr23\Eclip_1481_MB_ms2.msalign	3467	5580	HCD	12870	3715.07	382	26	22966.6	22966.7	902	34030000000	32.9776	sp|P00448|SODM_ECOLI	Superoxide dismutase [Mn] OS=Escherichia coli (strain K12) OX=83333 GN=sodA PE=1 SV=2	2	206	M.SYTLPSLPYAYDALEPHFDKQTMEIHHTKHHQTYVNNANAALESLPEFANLPVEELITKLDQLPADKKTVLRNNAGGHANHSLFWKGLKKGTTLQGDLKAAIERDFGSVDNFKAEFEKAAASRFGSGWAWLVLKGDKLAVVSTANQDSP(LM)[15.0689]GEAISGASGFPIMGLDVWEHAYYLKFQNRRPDYIKEFWNVVNWDEAAARFAAKK.	1	-	0	48	30	0.000673608	0	0
C:\Users\KyowonJeong\Downloads\apr23\Eclip_1481_MB_ms2.msalign	3469	5584	HCD	12875	3715.83	275	26	22966.5	22966.7	902	34030000000	32.9776	sp|P00448|SODM_ECOLI	Superoxide dismutase [Mn] OS=Escherichia coli (strain K12) OX=83333 GN=sodA PE=1 SV=2	6	206	L.PSLPYAYDALEPHFDKQTMEIHHTKHHQTYVNNANAALE(SL)[479.3492]PEFANLPVEELITKLDQLPADKKTVLRNNAGGHANHSLFWKGLKKGTTLQGDLKAAIERDFGSVDNFKAEFEKAAASRFGSGWAWLVLKGDKLAVVSTANQDSPLMGEAISGASGFPIMGLDVWEHAYYLKFQNRRPDYIKEFWNVVNWDEAAARFAAKK.	1	-	0	48	29	0.000241901	0	0
C:\Users\KyowonJeong\Downloads\apr23\Eclip_1481_MB_ms2.msalign	3473	5593	HCD	12888	3717.99	382	29	22966.6	22966.8	902	34030000000	32.9776	sp|P00448|SODM_ECOLI	Superoxide dismutase [Mn] OS=Escherichia coli (strain K12) OX=83333 GN=sodA PE=1 SV=2	2	206	M.SYTLPSLPYAYDALEPHFDKQTMEIHHTKHHQTYV(NNANAALESL)[15.1662]PEFANLPVEELITKLDQLPADKKTVLRNNAGGHANHSLFWKGLKKGTTLQGDLKAAIERDFGSVDNFKAEFEKAAASRFGSGWAWLVLKGDKLAVVSTANQDSPLMGEAISGASGFPIMGLDVWEHAYYLKFQNRRPDYIKEFWNVVNWDEAAARFAAKK.	1	-	0	49	32	6.36324e-05	0	0
C:\Users\KyowonJeong\Downloads\apr23\Eclip_1481_MB_ms2.msalign	3475	5595	HCD	12890	3718.47	370	29	22966.6	22966.7	902	34030000000	32.9776	sp|P00448|SODM_ECOLI	Superoxide dismutase [Mn] OS=Escherichia coli (strain K12) OX=83333 GN=sodA PE=1 SV=2	2	206	M.SYTLPSL(PYAYDALEPHFDKQTMEIHHTKHHQTYVNNANAALESL)[15.0912]PEFANLPVEELITKLDQLPADKKTVLRNNAGGHANHSLFWKGLKKGTTLQGDLKAAIERDFGSVDNFKAEFEKAAASRFGSGWAWLVLKGDKLAVVSTANQDSPLMGEAISGASGFPIMGLDVWEHAYYLKFQNRRPDYIKEFWNVVNWDEAAARFAAKK.	1	-	0	46	29	0.000401898	0	0
C:\Users\KyowonJeong\Downloads\apr23\Eclip_1481_MB_ms2.msalign	3477	5598	HCD	12895	3719.29	358	26	22114.5	22114.3	1290	112600000	-464.34	sp|P00448|SODM_ECOLI	Superoxide dismutase [Mn] OS=Escherichia coli (strain K12) OX=83333 GN=sodA PE=1 SV=2	9	206	L.PYAYDALEPHFDKQTMEIHHTKHHQTYVNNANAALESLP(EFANLPVEELI)[-75.9101]TKLDQLPADKKTVLRNNAGGHANHSLFWKGLKKGTTLQGDLKAAIERDFGSVDNFKAEFEKAAASRFGSGWAWLVLKGDKLAVVSTANQDSPLMGEAISGASGFPIMGLDVWEHAYYLKFQNRRPDYIKEFWNVVNWDEAAARFAAKK.	1	-	0	49	29	0.0298088	0.000424448	0.00155159
C:\Users\KyowonJeong\Downloads\apr23\Eclip_1481_MB_ms2.msalign	3519	5694	HCD	13039	3744.91	382	30	22953.6	22953.6	566	74000000000	48.7613	sp|P00448|SODM_ECOLI	Superoxide dismutase [Mn] OS=Escherichia coli (strain K12) OX=83333 GN=sodA PE=1 SV=2	2	206	M.SYTLPSLPYAYD(ALEPHFDKQTMEIHHTKHHQTYVNNANAALESLPEFANL)[1.9767]PVEELITKLDQLPADKKTVLRNNAGGHANHSLFWKGLKKGTTLQGDLKAAIERDFGSVDNFKAEFEKAAASRFGSGWAWLVLKGDKLAVVSTANQDSPLMGEAISGASGFPIMGLDVWEHAYYLKFQNRRPDYIKEFWNVVNWDEAAARFAAKK.	1	-	0	52	32	2.28299e-05	0	0
C:\Users\KyowonJeong\Downloads\apr23\Eclip_1481_MB_ms2.msalign	3523	5698	HCD	13045	3746	382	27	22950.6	22951.6	566	74000000000	48.7613	sp|P00448|SODM_ECOLI	Superoxide dismutase [Mn] OS=Escherichia coli (strain K12) OX=83333 GN=sodA PE=1 SV=2	2	206	M.SYTLPSLPYAYDALEPHFDKQTMEIHHTKHHQTYVNNANAALESLPEFANLPVEELITKLDQLPADKKTVLRNNAGGHANHSLFWKGLKKGTTLQGDLKAAIERDFGSVDNFKAEFEKAAASRFGSGWAWLVLKGDKLAVVSTANQDSPLMGEAISGASGFPIMGLDVWEHAYYLKFQNRRPDYIKEFWNVVNWDEAAARFAAKK.	0	-	0	50	27	5.392e-06	0	0
C:\Users\KyowonJeong\Downloads\apr23\Eclip_1481_MB_ms2.msalign	3524	5699	HCD	13046	3746.11	344	25	22951.6	22951.6	566	74000000000	48.7613	sp|P00448|SODM_ECOLI	Superoxide dismutase [Mn] OS=Escherichia coli (strain K12) OX=83333 GN=sodA PE=1 SV=2	2	206	M.SYTLPSLPYAYDALEPHFDKQTMEIHHTKHHQTYVNNANAALESLPEFANLPVEELITKLDQLPADKKTVLRNNAGGHANHSLFWKGLKKGTTLQGDLKAAIERDFGSVDNFKAEFEKAAASRFGSGWAWLVLKGDKLAVVSTANQDSPLMGEAISGASGFPIMGLDVWEHAYYLKFQNRRPDYIKEFWNVVNWDEAAARFAAKK.	0	-	0	50	26	1.40712e-05	0	0
C:\Users\KyowonJeong\Downloads\apr23\Eclip_1481_MB_ms2.msalign	3532	5709	HCD	13062	3749	318	27	22951.6	22951.6	566	74000000000	48.7613	sp|P00448|SODM_ECOLI	Superoxide dismutase [Mn] OS=Escherichia coli (strain K12) OX=83333 GN=sodA PE=1 SV=2	2	206	M.SYTLPSLPYAYDALEPHFDKQTMEIHHTKHHQTYVNNANAALESLPEFANLPVEELITKLDQLPADKKTVLRNNAGGHANHSLFWKGLKKGTTLQGDLKAAIERDFGSVDNFKAEFEKAAASRFGSGWAWLVLKGDKLAVVSTANQDSPLMGEAISGASGFPIMGLDVWEHAYYLKFQNRRPDYIKEFWNVVNWDEAAARFAAKK.	0	-	0	50	27	1.35444e-07	0	0
C:\Users\KyowonJeong\Downloads\apr23\Eclip_1481_MB_ms2.msalign	3534	5711	HCD	13065	3749.65	382	29	22950.6	22951.6	566	74000000000	48.7613	sp|P00448|SODM_ECOLI	Superoxide dismutase [Mn] OS=Escherichia coli (strain K12) OX=83333 GN=sodA PE=1 SV=2	2	206	M.SYTLPSLPYAYDALEPHFDKQTMEIHHTKHHQTYVNNANAALESLPEFANLPVEELITKLDQLPADKKTVLRNNAGGHANHSLFWKGLKKGTTLQGDLKAAIERDFGSVDNFKAEFEKAAASRFGSGWAWLVLKGDKLAVVSTANQDSPLMGEAISGASGFPIMGLDVWEHAYYLKFQNRRPDYIKEFWNVVNWDEAAARFAAKK.	0	-	0	44	24	0.000257008	0	0
C:\Users\KyowonJeong\Downloads\apr23\Eclip_1481_MB_ms2.msalign	3537	5714	HCD	13069	3750.53	317	26	22951.6	22951.6	566	74000000000	48.7613	sp|P00448|SODM_ECOLI	Superoxide dismutase [Mn] OS=Escherichia coli (strain K12) OX=83333 GN=sodA PE=1 SV=2	2	206	M.SYTLPSLPYAYDALEPHFDKQTMEIHHTKHHQTYVNNANAALESLPEFANLPVEELITKLDQLPADKKTVLRNNAGGHANHSLFWKGLKKGTTLQGDLKAAIERDFGSVDNFKAEFEKAAASRFGSGWAWLVLKGDKLAVVSTANQDSPLMGEAISGASGFPIMGLDVWEHAYYLKFQNRRPDYIKEFWNVVNWDEAAARFAAKK.	0	-	0	53	29	2.20772e-08	0	0
C:\Users\KyowonJeong\Downloads\apr23\Eclip_1481_MB_ms2.msalign	3538	5715	HCD	13070	3750.62	338	24	22951.6	22951.6	566	74000000000	48.7613	sp|P00448|SODM_ECOLI	Superoxide dismutase [Mn] OS=Escherichia coli (strain K12) OX=83333 GN=sodA PE=1 SV=2	2	206	M.SYTLPSLPYAYDALEPHFDKQTMEIHHTKHHQTYVNNANAALESLPEFANLPVEELITKLDQLPADKKTVLRNNAGGHANHSLFWKGLKKGTTLQGDLKAAIERDFGSVDNFKAEFEKAAASRFGSGWAWLVLKGDKLAVVSTANQDSPLMGEAISGASGFPIMGLDVWEHAYYLKFQNRRPDYIKEFWNVVNWDEAAARFAAKK.	0	-	0	49	26	1.41632e-06	0	0
C:\Users\KyowonJeong\Downloads\apr23\Eclip_1481_MB_ms2.msalign	3540	5717	HCD	13074	3751.22	357	26	22950.6	22951.6	566	74000000000	48.7613	sp|P00448|SODM_ECOLI	Superoxide dismutase [Mn] OS=Escherichia coli (strain K12) OX=83333 GN=sodA PE=1 SV=2	2	206	M.SYTLPSLPYAYDALEPHFDKQTMEIHHTKHHQTYVNNANAALESLPEFANLPVEELITKLDQLPADKKTVLRNNAGGHANHSLFWKGLKKGTTLQGDLKAAIERDFGSVDNFKAEFEKAAASRFGSGWAWLVLKGDKLAVVSTANQDSPLMGEAISGASGFPIMGLDVWEHAYYLKFQNRRPDYIKEFWNVVNWDEAAARFAAKK.	0	-	0	55	29	2.0638e-07	0	0
C:\Users\KyowonJeong\Downloads\apr23\Eclip_1481_MB_ms2.msalign	3541	5718	HCD	13075	3751.38	316	26	22950.6	22951.6	566	74000000000	48.7613	sp|P00448|SODM_ECOLI	Superoxide dismutase [Mn] OS=Escherichia coli (strain K12) OX=83333 GN=sodA PE=1 SV=2	2	206	M.SYTLPSLPYAYDALEPHFDKQTMEIHHTKHHQTYVNNANAALESLPEFANLPVEELITKLDQLPADKKTVLRNNAGGHANHSLFWKGLKKGTTLQGDLKAAIERDFGSVDNFKAEFEKAAASRFGSGWAWLVLKGDKLAVVSTANQDSPLMGEAISGASGFPIMGLDVWEHAYYLKFQNRRPDYIKEFWNVVNWDEAAARFAAKK.	0	-	0	45	26	3.4022e-07	0	0
C:\Users\KyowonJeong\Downloads\apr23\Eclip_1481_MB_ms2.msalign	3543	5720	HCD	13079	3751.98	337	27	22951.6	22951.6	566	74000000000	48.7613	sp|P00448|SODM_ECOLI	Superoxide dismutase [Mn] OS=Escherichia coli (strain K12) OX=83333 GN=sodA PE=1 SV=2	2	206	M.SYTLPSLPYAYDALEPHFDKQTMEIHHTKHHQTYVNNANAALESLPEFANLPVEELITKLDQLPADKKTVLRNNAGGHANHSLFWKGLKKGTTLQGDLKAAIERDFGSVDNFKAEFEKAAASRFGSGWAWLVLKGDKLAVVSTANQDSPLMGEAISGASGFPIMGLDVWEHAYYLKFQNRRPDYIKEFWNVVNWDEAAARFAAKK.	0	-	0	49	28	5.8796e-07	0	0
C:\Users\KyowonJeong\Downloads\apr23\Eclip_1481_MB_ms2.msalign	3546	5723	HCD	13084	3752.77	298	27	22949.6	22949.8	566	74000000000	48.7613	sp|P00448|SODM_ECOLI	Superoxide dismutase [Mn] OS=Escherichia coli (strain K12) OX=83333 GN=sodA PE=1 SV=2	6	206	L.PSLPYAYDALEPHFDKQTMEIHHTKHHQTYVNNANAALESLPEFANLPVEELITKLDQLPADKKTVLRNNAGGHANHSLFWKGLKKGTTLQGDLKAAIERDFGSVDNFKAEFEKAAASRF(GSGWAWLVLKGDKLAVVSTANQDS)[462.4306]PLMGEAISGASGFPIMGLDVWEHAYYLKFQNRRPDYIKEFWNVVNWDEAAARFAAKK.	1	-	0	63	35	7.86449e-07	0	0
C:\Users\KyowonJeong\Downloads\apr23\Eclip_1481_MB_ms2.msalign	3547	5724	HCD	13085	3752.94	373	30	22950.6	22951.6	566	74000000000	48.7613	sp|P00448|SODM_ECOLI	Superoxide dismutase [Mn] OS=Escherichia coli (strain K12) OX=83333 GN=sodA PE=1 SV=2	2	206	M.SYTLPSLPYAYDALEPHFDKQTMEIHHTKHHQTYVNNANAALESLPEFANLPVEELITKLDQLPADKKTVLRNNAGGHANHSLFWKGLKKGTTLQGDLKAAIERDFGSVDNFKAEFEKAAASRFGSGWAWLVLKGDKLAVVSTANQDSPLMGEAISGASGFPIMGLDVWEHAYYLKFQNRRPDYIKEFWNVVNWDEAAARFAAKK.	0	-	0	41	25	1.89572e-05	0	0
C:\Users\KyowonJeong\Downloads\apr23\Eclip_1481_MB_ms2.msalign	3551	5728	HCD	13091	3754.17	314	26	22950.7	22951.6	566	74000000000	48.7613	sp|P00448|SODM_ECOLI	Superoxide dismutase [Mn] OS=Escherichia coli (strain K12) OX=83333 GN=sodA PE=1 SV=2	2	206	M.SYTLPSLPYAYDALEPHFDKQTMEIHHTKHHQTYVNNANAALESLPEFANLPVEELITKLDQLPADKKTVLRNNAGGHANHSLFWKGLKKGTTLQGDLKAAIERDFGSVDNFKAEFEKAAASRFGSGWAWLVLKGDKLAVVSTANQDSPLMGEAISGASGFPIMGLDVWEHAYYLKFQNRRPDYIKEFWNVVNWDEAAARFAAKK.	0	-	0	57	30	4.8716e-09	0	0
C:\Users\KyowonJeong\Downloads\apr23\Eclip_1481_MB_ms2.msalign	3553	5730	HCD	13095	3754.78	382	30	22950.6	22951.6	566	74000000000	48.7613	sp|P00448|SODM_ECOLI	Superoxide dismutase [Mn] OS=Escherichia coli (strain K12) OX=83333 GN=sodA PE=1 SV=2	2	206	M.SYTLPSLPYAYDALEPHFDKQTMEIHHTKHHQTYVNNANAALESLPEFANLPVEELITKLDQLPADKKTVLRNNAGGHANHSLFWKGLKKGTTLQGDLKAAIERDFGSVDNFKAEFEKAAASRFGSGWAWLVLKGDKLAVVSTANQDSPLMGEAISGASGFPIMGLDVWEHAYYLKFQNRRPDYIKEFWNVVNWDEAAARFAAKK.	0	-	0	49	29	1.03932e-06	0	0
C:\Users\KyowonJeong\Downloads\apr23\Eclip_1481_MB_ms2.msalign	3554	5731	HCD	13096	3754.96	382	30	22950.6	22951.6	566	74000000000	48.7613	sp|P00448|SODM_ECOLI	Superoxide dismutase [Mn] OS=Escherichia coli (strain K12) OX=83333 GN=sodA PE=1 SV=2	2	206	M.SYTLPSLPYAYDALEPHFDKQTMEIHHTKHHQTYVNNANAALESLPEFANLPVEELITKLDQLPADKKTVLRNNAGGHANHSLFWKGLKKGTTLQGDLKAAIERDFGSVDNFKAEFEKAAASRFGSGWAWLVLKGDKLAVVSTANQDSPLMGEAISGASGFPIMGLDVWEHAYYLKFQNRRPDYIKEFWNVVNWDEAAARFAAKK.	0	-	0	41	24	9.64e-05	0	0
C:\Users\KyowonJeong\Downloads\apr23\Eclip_1481_MB_ms2.msalign	3555	5732	HCD	13097	3755.16	297	26	22950.7	22951.6	566	74000000000	48.7613	sp|P00448|SODM_ECOLI	Superoxide dismutase [Mn] OS=Escherichia coli (strain K12) OX=83333 GN=sodA PE=1 SV=2	2	206	M.SYTLPSLPYAYDALEPHFDKQTMEIHHTKHHQTYVNNANAALESLPEFANLPVEELITKLDQLPADKKTVLRNNAGGHANHSLFWKGLKKGTTLQGDLKAAIERDFGSVDNFKAEFEKAAASRFGSGWAWLVLKGDKLAVVSTANQDSPLMGEAISGASGFPIMGLDVWEHAYYLKFQNRRPDYIKEFWNVVNWDEAAARFAAKK.	0	-	0	44	25	6.8268e-07	0	0
C:\Users\KyowonJeong\Downloads\apr23\Eclip_1481_MB_ms2.msalign	3557	5734	HCD	13101	3755.78	382	27	22950.5	22951.6	566	74000000000	48.7613	sp|P00448|SODM_ECOLI	Superoxide dismutase [Mn] OS=Escherichia coli (strain K12) OX=83333 GN=sodA PE=1 SV=2	2	206	M.SYTLPSLPYAYDALEPHFDKQTMEIHHTKHHQTYVNNANAALESLPEFANLPVEELITKLDQLPADKKTVLRNNAGGHANHSLFWKGLKKGTTLQGDLKAAIERDFGSVDNFKAEFEKAAASRFGSGWAWLVLKGDKLAVVSTANQDSPLMGEAISGASGFPIMGLDVWEHAYYLKFQNRRPDYIKEFWNVVNWDEAAARFAAKK.	0	-	0	49	27	2.364e-06	0	0
C:\Users\KyowonJeong\Downloads\apr23\Eclip_1481_MB_ms2.msalign	3559	5736	HCD	13105	3756.2	304	30	22950.6	22951.6	566	74000000000	48.7613	sp|P00448|SODM_ECOLI	Superoxide dismutase [Mn] OS=Escherichia coli (strain K12) OX=83333 GN=sodA PE=1 SV=2	2	206	M.SYTLPSLPYAYDALEPHFDKQTMEIHHTKHHQTYVNNANAALESLPEFANLPVEELITKLDQLPADKKTVLRNNAGGHANHSLFWKGLKKGTTLQGDLKAAIERDFGSVDNFKAEFEKAAASRFGSGWAWLVLKGDKLAVVSTANQDSPLMGEAISGASGFPIMGLDVWEHAYYLKFQNRRPDYIKEFWNVVNWDEAAARFAAKK.	0	-	0	36	21	0.000139612	0	0
C:\Users\KyowonJeong\Downloads\apr23\Eclip_1481_MB_ms2.msalign	3561	5738	HCD	13109	3756.91	341	24	22950.6	22951.6	566	74000000000	48.7613	sp|P00448|SODM_ECOLI	Superoxide dismutase [Mn] OS=Escherichia coli (strain K12) OX=83333 GN=sodA PE=1 SV=2	2	206	M.SYTLPSLPYAYDALEPHFDKQTMEIHHTKHHQTYVNNANAALESLPEFANLPVEELITKLDQLPADKKTVLRNNAGGHANHSLFWKGLKKGTTLQGDLKAAIERDFGSVDNFKAEFEKAAASRFGSGWAWLVLKGDKLAVVSTANQDSPLMGEAISGASGFPIMGLDVWEHAYYLKFQNRRPDYIKEFWNVVNWDEAAARFAAKK.	0	-	0	52	26	5.9352e-06	0	0
C:\Users\KyowonJeong\Downloads\apr23\Eclip_1481_MB_ms2.msalign	3562	5739	HCD	13110	3757.11	378	26	22951.7	22951.6	566	74000000000	48.7613	sp|P00448|SODM_ECOLI	Superoxide dismutase [Mn] OS=Escherichia coli (strain K12) OX=83333 GN=sodA PE=1 SV=2	2	206	M.SYTLPSLPYAYDALEPHFDKQTMEIHHTKHHQTYVNNANAALESLPEFANLPVEELITKLDQLPADKKTVLRNNAGGHANHSLFWKGLKKGTTLQGDLKAAIERDFGSVDNFKAEFEKAAASRFGSGWAWLVLKGDKLAVVSTANQDSPLMGEAISGASGFPIMGLDVWEHAYYLKFQNRRPDYIKEFWNVVNWDEAAARFAAKK.	0	-	0	59	31	5.7168e-07	0	0
C:\Users\KyowonJeong\Downloads\apr23\Eclip_1481_MB_ms2.msalign	3564	5741	HCD	13114	3757.7	338	27	22951.6	22951.6	566	74000000000	48.7613	sp|P00448|SODM_ECOLI	Superoxide dismutase [Mn] OS=Escherichia coli (strain K12) OX=83333 GN=sodA PE=1 SV=2	2	206	M.SYTLPSLPYAYDALEPHFDKQTMEIHHTKHHQTYVNNANAALESLPEFANLPVEELITKLDQLPADKKTVLRNNAGGHANHSLFWKGLKKGTTLQGDLKAAIERDFGSVDNFKAEFEKAAASRFGSGWAWLVLKGDKLAVVSTANQDSPLMGEAISGASGFPIMGLDVWEHAYYLKFQNRRPDYIKEFWNVVNWDEAAARFAAKK.	0	-	0	51	27	9.4792e-07	0	0
C:\Users\KyowonJeong\Downloads\apr23\Eclip_1481_MB_ms2.msalign	3567	5744	HCD	13119	3758.55	382	30	22950.6	22951.6	566	74000000000	48.7613	sp|P00448|SODM_ECOLI	Superoxide dismutase [Mn] OS=Escherichia coli (strain K12) OX=83333 GN=sodA PE=1 SV=2	2	206	M.SYTLPSLPYAYDALEPHFDKQTMEIHHTKHHQTYVNNANAALESLPEFANLPVEELITKLDQLPADKKTVLRNNAGGHANHSLFWKGLKKGTTLQGDLKAAIERDFGSVDNFKAEFEKAAASRFGSGWAWLVLKGDKLAVVSTANQDSPLMGEAISGASGFPIMGLDVWEHAYYLKFQNRRPDYIKEFWNVVNWDEAAARFAAKK.	0	-	0	51	30	4.3984e-07	0	0
C:\Users\KyowonJeong\Downloads\apr23\Eclip_1481_MB_ms2.msalign	3568	5745	HCD	13120	3758.87	378	26	22951.6	22951.6	566	74000000000	48.7613	sp|P00448|SODM_ECOLI	Superoxide dismutase [Mn] OS=Escherichia coli (strain K12) OX=83333 GN=sodA PE=1 SV=2	2	206	M.SYTLPSLPYAYDALEPHFDKQTMEIHHTKHHQTYVNNANAALESLPEFANLPVEELITKLDQLPADKKTVLRNNAGGHANHSLFWKGLKKGTTLQGDLKAAIERDFGSVDNFKAEFEKAAASRFGSGWAWLVLKGDKLAVVSTANQDSPLMGEAISGASGFPIMGLDVWEHAYYLKFQNRRPDYIKEFWNVVNWDEAAARFAAKK.	0	-	0	54	31	8.7952e-08	0	0
C:\Users\KyowonJeong\Downloads\apr23\Eclip_1481_MB_ms2.msalign	3569	5746	HCD	13121	3759.02	356	29	22950.6	22950.8	566	74000000000	48.7613	sp|P00448|SODM_ECOLI	Superoxide dismutase [Mn] OS=Escherichia coli (strain K12) OX=83333 GN=sodA PE=1 SV=2	1	206	.(M)[Acetyl]SYTLPSLPYAYDALEPHFDKQTMEIHHTKHHQTYVNNANAALESLPEFANLPVEELITKLDQLPADKKTVLRNNAGGHAN(HSLFWKGLKKGTTLQ)[-173.8434]GDLKAAIERDFGSVDNFKAEFEKAAASRFGSGWAWLVLKGDKLAVVSTANQDSPLMGEAISGASGFPIMGLDVWEHAYYLKFQNRRPDYIKEFWNVVNWDEAAARFAAKK.	1	-	0	55	34	5.4794e-06	0	0
C:\Users\KyowonJeong\Downloads\apr23\Eclip_1481_MB_ms2.msalign	3571	5748	HCD	13125	3759.6	373	24	22950.6	22951.6	566	74000000000	48.7613	sp|P00448|SODM_ECOLI	Superoxide dismutase [Mn] OS=Escherichia coli (strain K12) OX=83333 GN=sodA PE=1 SV=2	2	206	M.SYTLPSLPYAYDALEPHFDKQTMEIHHTKHHQTYVNNANAALESLPEFANLPVEELITKLDQLPADKKTVLRNNAGGHANHSLFWKGLKKGTTLQGDLKAAIERDFGSVDNFKAEFEKAAASRFGSGWAWLVLKGDKLAVVSTANQDSPLMGEAISGASGFPIMGLDVWEHAYYLKFQNRRPDYIKEFWNVVNWDEAAARFAAKK.	0	-	0	51	28	5.0452e-06	0	0
C:\Users\KyowonJeong\Downloads\apr23\Eclip_1481_MB_ms2.msalign	3573	5750	HCD	13128	3760.06	380	28	22951.7	22951.6	566	74000000000	48.7613	sp|P00448|SODM_ECOLI	Superoxide dismutase [Mn] OS=Escherichia coli (strain K12) OX=83333 GN=sodA PE=1 SV=2	2	206	M.SYTLPSLPYAYDALEPHFDKQTMEIHHTKHHQTYVNNANAALESLPEFANLPVEELITKLDQLPADKKTVLRNNAGGHANHSLFWKGLKKGTTLQGDLKAAIERDFGSVDNFKAEFEKAAASRFGSGWAWLVLKGDKLAVVSTANQDSPLMGEAISGASGFPIMGLDVWEHAYYLKFQNRRPDYIKEFWNVVNWDEAAARFAAKK.	0	-	0	46	29	6.2884e-07	0	0
C:\Users\KyowonJeong\Downloads\apr23\Eclip_1481_MB_ms2.msalign	3575	5752	HCD	13130	3760.31	357	28	22951.7	22951.6	566	74000000000	48.7613	sp|P00448|SODM_ECOLI	Superoxide dismutase [Mn] OS=Escherichia coli (strain K12) OX=83333 GN=sodA PE=1 SV=2	2	206	M.SYTLPSLPYAYDALEPHFDKQTMEIHHTKHHQTYVNNANAALESLPEFANLPVEELITKLDQLPADKKTVLRNNAGGHANHSLFWKGLKKGTTLQGDLKAAIERDFGSVDNFKAEFEKAAASRFGSGWAWLVLKGDKLAVVSTANQDSPLMGEAISGASGFPIMGLDVWEHAYYLKFQNRRPDYIKEFWNVVNWDEAAARFAAKK.	0	-	0	54	28	1.48928e-06	0	0
C:\Users\KyowonJeong\Downloads\apr23\Eclip_1481_MB_ms2.msalign	3576	5753	HCD	13131	3760.44	382	28	22951.7	22951.6	566	74000000000	48.7613	sp|P00448|SODM_ECOLI	Superoxide dismutase [Mn] OS=Escherichia coli (strain K12) OX=83333 GN=sodA PE=1 SV=2	2	206	M.SYTLPSLPYAYDALEPHFDKQTMEIHHTKHHQTYVNNANAALESLPEFANLPVEELITKLDQLPADKKTVLRNNAGGHANHSLFWKGLKKGTTLQGDLKAAIERDFGSVDNFKAEFEKAAASRFGSGWAWLVLKGDKLAVVSTANQDSPLMGEAISGASGFPIMGLDVWEHAYYLKFQNRRPDYIKEFWNVVNWDEAAARFAAKK.	0	-	0	50	29	8.9584e-07	0	0
C:\Users\KyowonJeong\Downloads\apr23\Eclip_1481_MB_ms2.msalign	3578	5755	HCD	13137	3761.16	375	30	22950.6	22951.6	566	74000000000	48.7613	sp|P00448|SODM_ECOLI	Superoxide dismutase [Mn] OS=Escherichia coli (strain K12) OX=83333 GN=sodA PE=1 SV=2	2	206	M.SYTLPSLPYAYDALEPHFDKQTMEIHHTKHHQTYVNNANAALESLPEFANLPVEELITKLDQLPADKKTVLRNNAGGHANHSLFWKGLKKGTTLQGDLKAAIERDFGSVDNFKAEFEKAAASRFGSGWAWLVLKGDKLAVVSTANQDSPLMGEAISGASGFPIMGLDVWEHAYYLKFQNRRPDYIKEFWNVVNWDEAAARFAAKK.	0	-	0	43	26	1.09988e-05	0	0
C:\Users\KyowonJeong\Downloads\apr23\Eclip_1481_MB_ms2.msalign	3580	5757	HCD	13143	3762.41	382	28	22950.6	22951.6	566	74000000000	48.7613	sp|P00448|SODM_ECOLI	Superoxide dismutase [Mn] OS=Escherichia coli (strain K12) OX=83333 GN=sodA PE=1 SV=2	2	206	M.SYTLPSLPYAYDALEPHFDKQTMEIHHTKHHQTYVNNANAALESLPEFANLPVEELITKLDQLPADKKTVLRNNAGGHANHSLFWKGLKKGTTLQGDLKAAIERDFGSVDNFKAEFEKAAASRFGSGWAWLVLKGDKLAVVSTANQDSPLMGEAISGASGFPIMGLDVWEHAYYLKFQNRRPDYIKEFWNVVNWDEAAARFAAKK.	0	-	0	51	28	1.56904e-06	0	0
C:\Users\KyowonJeong\Downloads\apr23\Eclip_1481_MB_ms2.msalign	3581	5758	HCD	13144	3762.61	361	28	22950.6	22951.6	566	74000000000	48.7613	sp|P00448|SODM_ECOLI	Superoxide dismutase [Mn] OS=Escherichia coli (strain K12) OX=83333 GN=sodA PE=1 SV=2	2	206	M.SYTLPSLPYAYDALEPHFDKQTMEIHHTKHHQTYVNNANAALESLPEFANLPVEELITKLDQLPADKKTVLRNNAGGHANHSLFWKGLKKGTTLQGDLKAAIERDFGSVDNFKAEFEKAAASRFGSGWAWLVLKGDKLAVVSTANQDSPLMGEAISGASGFPIMGLDVWEHAYYLKFQNRRPDYIKEFWNVVNWDEAAARFAAKK.	0	-	0	49	27	9.9396e-07	0	0
C:\Users\KyowonJeong\Downloads\apr23\Eclip_1481_MB_ms2.msalign	3583	5760	HCD	13147	3763.13	207	18	22953.6	22953.7	566	74000000000	48.7613	sp|P00448|SODM_ECOLI	Superoxide dismutase [Mn] OS=Escherichia coli (strain K12) OX=83333 GN=sodA PE=1 SV=2	6	206	L.PSLPYAYDALEPHFDKQTMEIHHTKHHQTYVNNANAALESLPEFANLPVEELITKLDQLPAD(KKTVLRNNAGGHANHSLFWKGLKKGTTLQGDLKAAI)[466.3503]ERDFGSVDNFKAEFEKAAASRFGSGWAWLVLKGDKLAVVSTANQDSPLMGEAISGASGFPIMGLDVWEHAYYLKFQNRRPDYIKEFWNVVNWDEAAARFAAKK.	1	-	0	50	32	1.05872e-07	0	0
C:\Users\KyowonJeong\Downloads\apr23\Eclip_1481_MB_ms2.msalign	3584	5761	HCD	13149	3763.51	313	27	22950.6	22951.6	566	74000000000	48.7613	sp|P00448|SODM_ECOLI	Superoxide dismutase [Mn] OS=Escherichia coli (strain K12) OX=83333 GN=sodA PE=1 SV=2	2	206	M.SYTLPSLPYAYDALEPHFDKQTMEIHHTKHHQTYVNNANAALESLPEFANLPVEELITKLDQLPADKKTVLRNNAGGHANHSLFWKGLKKGTTLQGDLKAAIERDFGSVDNFKAEFEKAAASRFGSGWAWLVLKGDKLAVVSTANQDSPLMGEAISGASGFPIMGLDVWEHAYYLKFQNRRPDYIKEFWNVVNWDEAAARFAAKK.	0	-	0	48	25	5.1044e-06	0	0
C:\Users\KyowonJeong\Downloads\apr23\Eclip_1481_MB_ms2.msalign	3585	5764	HCD	13152	3764.23	382	26	22952.6	22951.6	566	74000000000	48.7613	sp|P00448|SODM_ECOLI	Superoxide dismutase [Mn] OS=Escherichia coli (strain K12) OX=83333 GN=sodA PE=1 SV=2	2	206	M.SYTLPSLPYAYDALEPHFDKQTMEIHHTKHHQTYVNNANAALESLPEFANLPVEELITKLDQLPADKKTVLRNNAGGHANHSLFWKGLKKGTTLQGDLKAAIERDFGSVDNFKAEFEKAAASRFGSGWAWLVLKGDKLAVVSTANQDSPLMGEAISGASGFPIMGLDVWEHAYYLKFQNRRPDYIKEFWNVVNWDEAAARFAAKK.	0	-	0	51	29	5.3908e-06	0	0
C:\Users\KyowonJeong\Downloads\apr23\Eclip_1481_MB_ms2.msalign	3589	5768	HCD	13158	3765.37	382	28	22950.7	22951.6	566	74000000000	48.7613	sp|P00448|SODM_ECOLI	Superoxide dismutase [Mn] OS=Escherichia coli (strain K12) OX=83333 GN=sodA PE=1 SV=2	2	206	M.SYTLPSLPYAYDALEPHFDKQTMEIHHTKHHQTYVNNANAALESLPEFANLPVEELITKLDQLPADKKTVLRNNAGGHANHSLFWKGLKKGTTLQGDLKAAIERDFGSVDNFKAEFEKAAASRFGSGWAWLVLKGDKLAVVSTANQDSPLMGEAISGASGFPIMGLDVWEHAYYLKFQNRRPDYIKEFWNVVNWDEAAARFAAKK.	0	-	0	48	27	6.6648e-06	0	0
C:\Users\KyowonJeong\Downloads\apr23\Eclip_1481_MB_ms2.msalign	3592	5771	HCD	13161	3766.18	382	29	22950.6	22951.6	566	74000000000	48.7613	sp|P00448|SODM_ECOLI	Superoxide dismutase [Mn] OS=Escherichia coli (strain K12) OX=83333 GN=sodA PE=1 SV=2	2	206	M.SYTLPSLPYAYDALEPHFDKQTMEIHHTKHHQTYVNNANAALESLPEFANLPVEELITKLDQLPADKKTVLRNNAGGHANHSLFWKGLKKGTTLQGDLKAAIERDFGSVDNFKAEFEKAAASRFGSGWAWLVLKGDKLAVVSTANQDSPLMGEAISGASGFPIMGLDVWEHAYYLKFQNRRPDYIKEFWNVVNWDEAAARFAAKK.	0	-	0	43	24	0.000165764	0	0
C:\Users\KyowonJeong\Downloads\apr23\Eclip_1481_MB_ms2.msalign	3593	5772	HCD	13162	3766.27	370	28	22950.7	22951.6	566	74000000000	48.7613	sp|P00448|SODM_ECOLI	Superoxide dismutase [Mn] OS=Escherichia coli (strain K12) OX=83333 GN=sodA PE=1 SV=2	2	206	M.SYTLPSLPYAYDALEPHFDKQTMEIHHTKHHQTYVNNANAALESLPEFANLPVEELITKLDQLPADKKTVLRNNAGGHANHSLFWKGLKKGTTLQGDLKAAIERDFGSVDNFKAEFEKAAASRFGSGWAWLVLKGDKLAVVSTANQDSPLMGEAISGASGFPIMGLDVWEHAYYLKFQNRRPDYIKEFWNVVNWDEAAARFAAKK.	0	-	0	51	30	9.178e-08	0	0
C:\Users\KyowonJeong\Downloads\apr23\Eclip_1481_MB_ms2.msalign	3594	5773	HCD	13163	3766.47	339	26	22950.7	22951.6	566	74000000000	48.7613	sp|P00448|SODM_ECOLI	Superoxide dismutase [Mn] OS=Escherichia coli (strain K12) OX=83333 GN=sodA PE=1 SV=2	2	206	M.SYTLPSLPYAYDALEPHFDKQTMEIHHTKHHQTYVNNANAALESLPEFANLPVEELITKLDQLPADKKTVLRNNAGGHANHSLFWKGLKKGTTLQGDLKAAIERDFGSVDNFKAEFEKAAASRFGSGWAWLVLKGDKLAVVSTANQDSPLMGEAISGASGFPIMGLDVWEHAYYLKFQNRRPDYIKEFWNVVNWDEAAARFAAKK.	0	-	0	52	29	1.19024e-07	0	0
C:\Users\KyowonJeong\Downloads\apr23\Eclip_1481_MB_ms2.msalign	3595	5775	HCD	13167	3766.96	323	27	22951.6	22951.6	566	74000000000	48.7613	sp|P00448|SODM_ECOLI	Superoxide dismutase [Mn] OS=Escherichia coli (strain K12) OX=83333 GN=sodA PE=1 SV=2	2	206	M.SYTLPSLPYAYDALEPHFDKQTMEIHHTKHHQTYVNNANAALESLPEFANLPVEELITKLDQLPADKKTVLRNNAGGHANHSLFWKGLKKGTTLQGDLKAAIERDFGSVDNFKAEFEKAAASRFGSGWAWLVLKGDKLAVVSTANQDSPLMGEAISGASGFPIMGLDVWEHAYYLKFQNRRPDYIKEFWNVVNWDEAAARFAAKK.	0	-	0	51	27	4.468e-07	0	0
C:\Users\KyowonJeong\Downloads\apr23\Eclip_1481_MB_ms2.msalign	3597	5777	HCD	13169	3767.77	382	28	22950.7	22951.6	566	74000000000	48.7613	sp|P00448|SODM_ECOLI	Superoxide dismutase [Mn] OS=Escherichia coli (strain K12) OX=83333 GN=sodA PE=1 SV=2	2	206	M.SYTLPSLPYAYDALEPHFDKQTMEIHHTKHHQTYVNNANAALESLPEFANLPVEELITKLDQLPADKKTVLRNNAGGHANHSLFWKGLKKGTTLQGDLKAAIERDFGSVDNFKAEFEKAAASRFGSGWAWLVLKGDKLAVVSTANQDSPLMGEAISGASGFPIMGLDVWEHAYYLKFQNRRPDYIKEFWNVVNWDEAAARFAAKK.	0	-	0	45	24	0.000178092	0	0
C:\Users\KyowonJeong\Downloads\apr23\Eclip_1481_MB_ms2.msalign	3598	5778	HCD	13170	3767.86	331	31	22951.6	22951.6	566	74000000000	48.7613	sp|P00448|SODM_ECOLI	Superoxide dismutase [Mn] OS=Escherichia coli (strain K12) OX=83333 GN=sodA PE=1 SV=2	2	206	M.SYTLPSLPYAYDALEPHFDKQTMEIHHTKHHQTYVNNANAALESLPEFANLPVEELITKLDQLPADKKTVLRNNAGGHANHSLFWKGLKKGTTLQGDLKAAIERDFGSVDNFKAEFEKAAASRFGSGWAWLVLKGDKLAVVSTANQDSPLMGEAISGASGFPIMGLDVWEHAYYLKFQNRRPDYIKEFWNVVNWDEAAARFAAKK.	0	-	0	36	26	1.5952e-06	0	0
C:\Users\KyowonJeong\Downloads\apr23\Eclip_1481_MB_ms2.msalign	3599	5779	HCD	13172	3768.03	338	29	22950.6	22951.6	566	74000000000	48.7613	sp|P00448|SODM_ECOLI	Superoxide dismutase [Mn] OS=Escherichia coli (strain K12) OX=83333 GN=sodA PE=1 SV=2	2	206	M.SYTLPSLPYAYDALEPHFDKQTMEIHHTKHHQTYVNNANAALESLPEFANLPVEELITKLDQLPADKKTVLRNNAGGHANHSLFWKGLKKGTTLQGDLKAAIERDFGSVDNFKAEFEKAAASRFGSGWAWLVLKGDKLAVVSTANQDSPLMGEAISGASGFPIMGLDVWEHAYYLKFQNRRPDYIKEFWNVVNWDEAAARFAAKK.	0	-	0	49	29	5.426e-08	0	0
C:\Users\KyowonJeong\Downloads\apr23\Eclip_1481_MB_ms2.msalign	3600	5780	HCD	13174	3768.31	382	25	22951.6	22951.6	566	74000000000	48.7613	sp|P00448|SODM_ECOLI	Superoxide dismutase [Mn] OS=Escherichia coli (strain K12) OX=83333 GN=sodA PE=1 SV=2	2	206	M.SYTLPSLPYAYDALEPHFDKQTMEIHHTKHHQTYVNNANAALESLPEFANLPVEELITKLDQLPADKKTVLRNNAGGHANHSLFWKGLKKGTTLQGDLKAAIERDFGSVDNFKAEFEKAAASRFGSGWAWLVLKGDKLAVVSTANQDSPLMGEAISGASGFPIMGLDVWEHAYYLKFQNRRPDYIKEFWNVVNWDEAAARFAAKK.	0	-	0	53	27	8.1304e-06	0	0
C:\Users\KyowonJeong\Downloads\apr23\Eclip_1481_MB_ms2.msalign	3603	5783	HCD	13179	3769.3	382	24	22951.6	22951.6	566	74000000000	48.7613	sp|P00448|SODM_ECOLI	Superoxide dismutase [Mn] OS=Escherichia coli (strain K12) OX=83333 GN=sodA PE=1 SV=2	2	206	M.SYTLPSLPYAYDALEPHFDKQTMEIHHTKHHQTYVNNANAALESLPEFANLPVEELITKLDQLPADKKTVLRNNAGGHANHSLFWKGLKKGTTLQGDLKAAIERDFGSVDNFKAEFEKAAASRFGSGWAWLVLKGDKLAVVSTANQDSPLMGEAISGASGFPIMGLDVWEHAYYLKFQNRRPDYIKEFWNVVNWDEAAARFAAKK.	0	-	0	56	28	2.7062e-06	0	0
C:\Users\KyowonJeong\Downloads\apr23\Eclip_1481_MB_ms2.msalign	3605	5785	HCD	13181	3769.89	382	29	22951.6	22951.6	566	74000000000	48.7613	sp|P00448|SODM_ECOLI	Superoxide dismutase [Mn] OS=Escherichia coli (strain K12) OX=83333 GN=sodA PE=1 SV=2	2	206	M.SYTLPSLPYAYDALEPHFDKQTMEIHHTKHHQTYVNNANAALESLPEFANLPVEELITKLDQLPADKKTVLRNNAGGHANHSLFWKGLKKGTTLQGDLKAAIERDFGSVDNFKAEFEKAAASRFGSGWAWLVLKGDKLAVVSTANQDSPLMGEAISGASGFPIMGLDVWEHAYYLKFQNRRPDYIKEFWNVVNWDEAAARFAAKK.	0	-	0	48	28	4.5436e-06	0	0
C:\Users\KyowonJeong\Downloads\apr23\Eclip_1481_MB_ms2.msalign	3606	5786	HCD	13183	3770.18	382	29	22951.6	22951.6	566	74000000000	48.7613	sp|P00448|SODM_ECOLI	Superoxide dismutase [Mn] OS=Escherichia coli (strain K12) OX=83333 GN=sodA PE=1 SV=2	2	206	M.SYTLPSLPYAYDALEPHFDKQTMEIHHTKHHQTYVNNANAALESLPEFANLPVEELITKLDQLPADKKTVLRNNAGGHANHSLFWKGLKKGTTLQGDLKAAIERDFGSVDNFKAEFEKAAASRFGSGWAWLVLKGDKLAVVSTANQDSPLMGEAISGASGFPIMGLDVWEHAYYLKFQNRRPDYIKEFWNVVNWDEAAARFAAKK.	0	-	0	50	27	1.3358e-05	0	0
C:\Users\KyowonJeong\Downloads\apr23\Eclip_1481_MB_ms2.msalign	3608	5788	HCD	13187	3771.05	382	28	22950.7	22951.6	566	74000000000	48.7613	sp|P00448|SODM_ECOLI	Superoxide dismutase [Mn] OS=Escherichia coli (strain K12) OX=83333 GN=sodA PE=1 SV=2	2	206	M.SYTLPSLPYAYDALEPHFDKQTMEIHHTKHHQTYVNNANAALESLPEFANLPVEELITKLDQLPADKKTVLRNNAGGHANHSLFWKGLKKGTTLQGDLKAAIERDFGSVDNFKAEFEKAAASRFGSGWAWLVLKGDKLAVVSTANQDSPLMGEAISGASGFPIMGLDVWEHAYYLKFQNRRPDYIKEFWNVVNWDEAAARFAAKK.	0	-	0	50	27	2.5088e-06	0	0
C:\Users\KyowonJeong\Downloads\apr23\Eclip_1481_MB_ms2.msalign	3609	5790	HCD	13189	3771.47	342	28	22950.7	22951.6	566	74000000000	48.7613	sp|P00448|SODM_ECOLI	Superoxide dismutase [Mn] OS=Escherichia coli (strain K12) OX=83333 GN=sodA PE=1 SV=2	2	206	M.SYTLPSLPYAYDALEPHFDKQTMEIHHTKHHQTYVNNANAALESLPEFANLPVEELITKLDQLPADKKTVLRNNAGGHANHSLFWKGLKKGTTLQGDLKAAIERDFGSVDNFKAEFEKAAASRFGSGWAWLVLKGDKLAVVSTANQDSPLMGEAISGASGFPIMGLDVWEHAYYLKFQNRRPDYIKEFWNVVNWDEAAARFAAKK.	0	-	0	53	29	1.08852e-07	0	0
C:\Users\KyowonJeong\Downloads\apr23\Eclip_1481_MB_ms2.msalign	3610	5791	HCD	13190	3771.56	252	25	22951.7	22951.6	566	74000000000	48.7613	sp|P00448|SODM_ECOLI	Superoxide dismutase [Mn] OS=Escherichia coli (strain K12) OX=83333 GN=sodA PE=1 SV=2	2	206	M.SYTLPSLPYAYDALEPHFDKQTMEIHHTKHHQTYVNNANAALESLPEFANLPVEELITKLDQLPADKKTVLRNNAGGHANHSLFWKGLKKGTTLQGDLKAAIERDFGSVDNFKAEFEKAAASRFGSGWAWLVLKGDKLAVVSTANQDSPLMGEAISGASGFPIMGLDVWEHAYYLKFQNRRPDYIKEFWNVVNWDEAAARFAAKK.	0	-	0	40	24	1.2998e-06	0	0
C:\Users\KyowonJeong\Downloads\apr23\Eclip_1481_MB_ms2.msalign	3611	5792	HCD	13193	3771.96	382	28	22950.6	22951.6	566	74000000000	48.7613	sp|P00448|SODM_ECOLI	Superoxide dismutase [Mn] OS=Escherichia coli (strain K12) OX=83333 GN=sodA PE=1 SV=2	2	206	M.SYTLPSLPYAYDALEPHFDKQTMEIHHTKHHQTYVNNANAALESLPEFANLPVEELITKLDQLPADKKTVLRNNAGGHANHSLFWKGLKKGTTLQGDLKAAIERDFGSVDNFKAEFEKAAASRFGSGWAWLVLKGDKLAVVSTANQDSPLMGEAISGASGFPIMGLDVWEHAYYLKFQNRRPDYIKEFWNVVNWDEAAARFAAKK.	0	-	0	46	26	3.00312e-05	0	0
C:\Users\KyowonJeong\Downloads\apr23\Eclip_1481_MB_ms2.msalign	3612	5793	HCD	13194	3772.15	382	29	22951.6	22951.6	566	74000000000	48.7613	sp|P00448|SODM_ECOLI	Superoxide dismutase [Mn] OS=Escherichia coli (strain K12) OX=83333 GN=sodA PE=1 SV=2	2	206	M.SYTLPSLPYAYDALEPHFDKQTMEIHHTKHHQTYVNNANAALESLPEFANLPVEELITKLDQLPADKKTVLRNNAGGHANHSLFWKGLKKGTTLQGDLKAAIERDFGSVDNFKAEFEKAAASRFGSGWAWLVLKGDKLAVVSTANQDSPLMGEAISGASGFPIMGLDVWEHAYYLKFQNRRPDYIKEFWNVVNWDEAAARFAAKK.	0	-	0	47	27	4.8048e-06	0	0
C:\Users\KyowonJeong\Downloads\apr23\Eclip_1481_MB_ms2.msalign	3614	5795	HCD	13199	3773.05	338	25	22951.7	22951.6	566	74000000000	48.7613	sp|P00448|SODM_ECOLI	Superoxide dismutase [Mn] OS=Escherichia coli (strain K12) OX=83333 GN=sodA PE=1 SV=2	2	206	M.SYTLPSLPYAYDALEPHFDKQTMEIHHTKHHQTYVNNANAALESLPEFANLPVEELITKLDQLPADKKTVLRNNAGGHANHSLFWKGLKKGTTLQGDLKAAIERDFGSVDNFKAEFEKAAASRFGSGWAWLVLKGDKLAVVSTANQDSPLMGEAISGASGFPIMGLDVWEHAYYLKFQNRRPDYIKEFWNVVNWDEAAARFAAKK.	0	-	0	47	24	6.0352e-05	0	0
C:\Users\KyowonJeong\Downloads\apr23\Eclip_1481_MB_ms2.msalign	3615	5796	HCD	13202	3773.41	360	28	22950.8	22951.6	566	74000000000	48.7613	sp|P00448|SODM_ECOLI	Superoxide dismutase [Mn] OS=Escherichia coli (strain K12) OX=83333 GN=sodA PE=1 SV=2	2	206	M.SYTLPSLPYAYDALEPHFDKQTMEIHHTKHHQTYVNNANAALESLPEFANLPVEELITKLDQLPADKKTVLRNNAGGHANHSLFWKGLKKGTTLQGDLKAAIERDFGSVDNFKAEFEKAAASRFGSGWAWLVLKGDKLAVVSTANQDSPLMGEAISGASGFPIMGLDVWEHAYYLKFQNRRPDYIKEFWNVVNWDEAAARFAAKK.	0	-	0	51	29	4.38e-07	0	0
C:\Users\KyowonJeong\Downloads\apr23\Eclip_1481_MB_ms2.msalign	3616	5799	HCD	13208	3774.39	382	28	22951.7	22951.6	566	74000000000	48.7613	sp|P00448|SODM_ECOLI	Superoxide dismutase [Mn] OS=Escherichia coli (strain K12) OX=83333 GN=sodA PE=1 SV=2	2	206	M.SYTLPSLPYAYDALEPHFDKQTMEIHHTKHHQTYVNNANAALESLPEFANLPVEELITKLDQLPADKKTVLRNNAGGHANHSLFWKGLKKGTTLQGDLKAAIERDFGSVDNFKAEFEKAAASRFGSGWAWLVLKGDKLAVVSTANQDSPLMGEAISGASGFPIMGLDVWEHAYYLKFQNRRPDYIKEFWNVVNWDEAAARFAAKK.	0	-	0	41	23	0.00058124	0	0
C:\Users\KyowonJeong\Downloads\apr23\Eclip_1481_MB_ms2.msalign	3617	5801	HCD	13212	3775.08	382	29	22951.6	22951.6	566	74000000000	48.7613	sp|P00448|SODM_ECOLI	Superoxide dismutase [Mn] OS=Escherichia coli (strain K12) OX=83333 GN=sodA PE=1 SV=2	2	206	M.SYTLPSLPYAYDALEPHFDKQTMEIHHTKHHQTYVNNANAALESLPEFANLPVEELITKLDQLPADKKTVLRNNAGGHANHSLFWKGLKKGTTLQGDLKAAIERDFGSVDNFKAEFEKAAASRFGSGWAWLVLKGDKLAVVSTANQDSPLMGEAISGASGFPIMGLDVWEHAYYLKFQNRRPDYIKEFWNVVNWDEAAARFAAKK.	0	-	0	60	36	2.84548e-10	0	0
C:\Users\KyowonJeong\Downloads\apr23\Eclip_1481_MB_ms2.msalign	3618	5802	HCD	13213	3775.28	370	26	22950.7	22951.6	566	74000000000	48.7613	sp|P00448|SODM_ECOLI	Superoxide dismutase [Mn] OS=Escherichia coli (strain K12) OX=83333 GN=sodA PE=1 SV=2	2	206	M.SYTLPSLPYAYDALEPHFDKQTMEIHHTKHHQTYVNNANAALESLPEFANLPVEELITKLDQLPADKKTVLRNNAGGHANHSLFWKGLKKGTTLQGDLKAAIERDFGSVDNFKAEFEKAAASRFGSGWAWLVLKGDKLAVVSTANQDSPLMGEAISGASGFPIMGLDVWEHAYYLKFQNRRPDYIKEFWNVVNWDEAAARFAAKK.	0	-	0	50	27	5.7084e-06	0	0
C:\Users\KyowonJeong\Downloads\apr23\Eclip_1481_MB_ms2.msalign	3619	5804	HCD	13217	3775.85	382	27	22950.6	22951.6	566	74000000000	48.7613	sp|P00448|SODM_ECOLI	Superoxide dismutase [Mn] OS=Escherichia coli (strain K12) OX=83333 GN=sodA PE=1 SV=2	2	206	M.SYTLPSLPYAYDALEPHFDKQTMEIHHTKHHQTYVNNANAALESLPEFANLPVEELITKLDQLPADKKTVLRNNAGGHANHSLFWKGLKKGTTLQGDLKAAIERDFGSVDNFKAEFEKAAASRFGSGWAWLVLKGDKLAVVSTANQDSPLMGEAISGASGFPIMGLDVWEHAYYLKFQNRRPDYIKEFWNVVNWDEAAARFAAKK.	0	-	0	53	29	9.9156e-07	0	0
C:\Users\KyowonJeong\Downloads\apr23\Eclip_1481_MB_ms2.msalign	3620	5805	HCD	13218	3776.07	382	27	22950.6	22951.6	566	74000000000	48.7613	sp|P00448|SODM_ECOLI	Superoxide dismutase [Mn] OS=Escherichia coli (strain K12) OX=83333 GN=sodA PE=1 SV=2	2	206	M.SYTLPSLPYAYDALEPHFDKQTMEIHHTKHHQTYVNNANAALESLPEFANLPVEELITKLDQLPADKKTVLRNNAGGHANHSLFWKGLKKGTTLQGDLKAAIERDFGSVDNFKAEFEKAAASRFGSGWAWLVLKGDKLAVVSTANQDSPLMGEAISGASGFPIMGLDVWEHAYYLKFQNRRPDYIKEFWNVVNWDEAAARFAAKK.	0	-	0	52	27	5.888e-06	0	0
C:\Users\KyowonJeong\Downloads\apr23\Eclip_1481_MB_ms2.msalign	3621	5806	HCD	13219	3776.27	382	28	22950.6	22951.6	566	74000000000	48.7613	sp|P00448|SODM_ECOLI	Superoxide dismutase [Mn] OS=Escherichia coli (strain K12) OX=83333 GN=sodA PE=1 SV=2	2	206	M.SYTLPSLPYAYDALEPHFDKQTMEIHHTKHHQTYVNNANAALESLPEFANLPVEELITKLDQLPADKKTVLRNNAGGHANHSLFWKGLKKGTTLQGDLKAAIERDFGSVDNFKAEFEKAAASRFGSGWAWLVLKGDKLAVVSTANQDSPLMGEAISGASGFPIMGLDVWEHAYYLKFQNRRPDYIKEFWNVVNWDEAAARFAAKK.	0	-	0	49	28	4.2376e-06	0	0
C:\Users\KyowonJeong\Downloads\apr23\Eclip_1481_MB_ms2.msalign	3622	5807	HCD	13220	3776.43	265	24	22950.6	22951.6	566	74000000000	48.7613	sp|P00448|SODM_ECOLI	Superoxide dismutase [Mn] OS=Escherichia coli (strain K12) OX=83333 GN=sodA PE=1 SV=2	2	206	M.SYTLPSLPYAYDALEPHFDKQTMEIHHTKHHQTYVNNANAALESLPEFANLPVEELITKLDQLPADKKTVLRNNAGGHANHSLFWKGLKKGTTLQGDLKAAIERDFGSVDNFKAEFEKAAASRFGSGWAWLVLKGDKLAVVSTANQDSPLMGEAISGASGFPIMGLDVWEHAYYLKFQNRRPDYIKEFWNVVNWDEAAARFAAKK.	0	-	0	42	24	2.52468e-07	0	0
C:\Users\KyowonJeong\Downloads\apr23\Eclip_1481_MB_ms2.msalign	3623	5808	HCD	13221	3776.55	258	24	22950.6	22951.6	566	74000000000	48.7613	sp|P00448|SODM_ECOLI	Superoxide dismutase [Mn] OS=Escherichia coli (strain K12) OX=83333 GN=sodA PE=1 SV=2	2	206	M.SYTLPSLPYAYDALEPHFDKQTMEIHHTKHHQTYVNNANAALESLPEFANLPVEELITKLDQLPADKKTVLRNNAGGHANHSLFWKGLKKGTTLQGDLKAAIERDFGSVDNFKAEFEKAAASRFGSGWAWLVLKGDKLAVVSTANQDSPLMGEAISGASGFPIMGLDVWEHAYYLKFQNRRPDYIKEFWNVVNWDEAAARFAAKK.	0	-	0	46	27	6.8292e-09	0	0
C:\Users\KyowonJeong\Downloads\apr23\Eclip_1481_MB_ms2.msalign	3624	5809	HCD	13222	3776.75	276	26	22950.6	22951.6	566	74000000000	48.7613	sp|P00448|SODM_ECOLI	Superoxide dismutase [Mn] OS=Escherichia coli (strain K12) OX=83333 GN=sodA PE=1 SV=2	2	206	M.SYTLPSLPYAYDALEPHFDKQTMEIHHTKHHQTYVNNANAALESLPEFANLPVEELITKLDQLPADKKTVLRNNAGGHANHSLFWKGLKKGTTLQGDLKAAIERDFGSVDNFKAEFEKAAASRFGSGWAWLVLKGDKLAVVSTANQDSPLMGEAISGASGFPIMGLDVWEHAYYLKFQNRRPDYIKEFWNVVNWDEAAARFAAKK.	0	-	0	43	25	3.7396e-07	0	0
C:\Users\KyowonJeong\Downloads\apr23\Eclip_1481_MB_ms2.msalign	3625	5810	HCD	13223	3776.84	267	31	22949.6	22949.7	566	74000000000	48.7613	sp|P00448|SODM_ECOLI	Superoxide dismutase [Mn] OS=Escherichia coli (strain K12) OX=83333 GN=sodA PE=1 SV=2	2	206	M.SYTLPSLPYAYDALEPHFDKQ(TMEIHHTKHHQTYVNNANAALESL)[-1.8935]PEFANLPVEELITKLDQLPADKKTVLRNNAGGHANHSLFWKGLKKGTTLQGDLKAAIERDFGSVDNFKAEFEKAAASRFGSGWAWLVLKGDKLAVVSTANQDSPLMGEAISGASGFPIMGLDVWEHAYYLKFQNRRPDYIKEFWNVVNWDEAAARFAAKK.	1	-	0	31	23	0.000355328	0	0
C:\Users\KyowonJeong\Downloads\apr23\Eclip_1481_MB_ms2.msalign	3626	5811	HCD	13225	3777.11	323	27	22950.6	22951.6	566	74000000000	48.7613	sp|P00448|SODM_ECOLI	Superoxide dismutase [Mn] OS=Escherichia coli (strain K12) OX=83333 GN=sodA PE=1 SV=2	2	206	M.SYTLPSLPYAYDALEPHFDKQTMEIHHTKHHQTYVNNANAALESLPEFANLPVEELITKLDQLPADKKTVLRNNAGGHANHSLFWKGLKKGTTLQGDLKAAIERDFGSVDNFKAEFEKAAASRFGSGWAWLVLKGDKLAVVSTANQDSPLMGEAISGASGFPIMGLDVWEHAYYLKFQNRRPDYIKEFWNVVNWDEAAARFAAKK.	0	-	0	48	25	1.0356e-05	0	0
C:\Users\KyowonJeong\Downloads\apr23\Eclip_1481_MB_ms2.msalign	3627	5812	HCD	13226	3777.41	267	26	22951.6	22951.6	566	74000000000	48.7613	sp|P00448|SODM_ECOLI	Superoxide dismutase [Mn] OS=Escherichia coli (strain K12) OX=83333 GN=sodA PE=1 SV=2	2	206	M.SYTLPSLPYAYDALEPHFDKQTMEIHHTKHHQTYVNNANAALESLPEFANLPVEELITKLDQLPADKKTVLRNNAGGHANHSLFWKGLKKGTTLQGDLKAAIERDFGSVDNFKAEFEKAAASRFGSGWAWLVLKGDKLAVVSTANQDSPLMGEAISGASGFPIMGLDVWEHAYYLKFQNRRPDYIKEFWNVVNWDEAAARFAAKK.	0	-	0	44	26	1.18368e-07	0	0
C:\Users\KyowonJeong\Downloads\apr23\Eclip_1481_MB_ms2.msalign	3630	5816	HCD	13233	3778.29	283	26	22952.6	22951.6	566	74000000000	48.7613	sp|P00448|SODM_ECOLI	Superoxide dismutase [Mn] OS=Escherichia coli (strain K12) OX=83333 GN=sodA PE=1 SV=2	2	206	M.SYTLPSLPYAYDALEPHFDKQTMEIHHTKHHQTYVNNANAALESLPEFANLPVEELITKLDQLPADKKTVLRNNAGGHANHSLFWKGLKKGTTLQGDLKAAIERDFGSVDNFKAEFEKAAASRFGSGWAWLVLKGDKLAVVSTANQDSPLMGEAISGASGFPIMGLDVWEHAYYLKFQNRRPDYIKEFWNVVNWDEAAARFAAKK.	0	-	0	44	25	2.6922e-07	0	0
C:\Users\KyowonJeong\Downloads\apr23\Eclip_1481_MB_ms2.msalign	3631	5817	HCD	13235	3778.55	382	27	22949.5	22949.4	566	74000000000	48.7613	sp|P00448|SODM_ECOLI	Superoxide dismutase [Mn] OS=Escherichia coli (strain K12) OX=83333 GN=sodA PE=1 SV=2	1	206	.MSYTLPSLPYAYDALEPHFDKQTMEIHHTKHHQTYVNNANAALESLPEFANLPVEELITKLDQLPADKKTVLRNNAGGHANHSLFWKGLKKGTTLQGDLKAAIERDFGSVDNFKAEFEKAAASRFGSGWAWLVLKGDKLAVVSTA(NQDS)[-133.2870]PLMGEAISGASGFPIMGLDVWEHAYYLKFQNRRPDYIKEFWNVVNWDEAAARFAAKK.	1	-	0	48	27	0.00529055	0	0
C:\Users\KyowonJeong\Downloads\apr23\Eclip_1481_MB_ms2.msalign	3633	5820	HCD	13244	3780.52	348	26	22951.6	22951.6	566	74000000000	48.7613	sp|P00448|SODM_ECOLI	Superoxide dismutase [Mn] OS=Escherichia coli (strain K12) OX=83333 GN=sodA PE=1 SV=2	2	206	M.SYTLPSLPYAYDALEPHFDKQTMEIHHTKHHQTYVNNANAALESLPEFANLPVEELITKLDQLPADKKTVLRNNAGGHANHSLFWKGLKKGTTLQGDLKAAIERDFGSVDNFKAEFEKAAASRFGSGWAWLVLKGDKLAVVSTANQDSPLMGEAISGASGFPIMGLDVWEHAYYLKFQNRRPDYIKEFWNVVNWDEAAARFAAKK.	0	-	0	46	26	6.2908e-06	0	0
C:\Users\KyowonJeong\Downloads\apr23\Eclip_1481_MB_ms2.msalign	3634	5821	HCD	13245	3780.78	343	28	22950.6	22951.6	566	74000000000	48.7613	sp|P00448|SODM_ECOLI	Superoxide dismutase [Mn] OS=Escherichia coli (strain K12) OX=83333 GN=sodA PE=1 SV=2	2	206	M.SYTLPSLPYAYDALEPHFDKQTMEIHHTKHHQTYVNNANAALESLPEFANLPVEELITKLDQLPADKKTVLRNNAGGHANHSLFWKGLKKGTTLQGDLKAAIERDFGSVDNFKAEFEKAAASRFGSGWAWLVLKGDKLAVVSTANQDSPLMGEAISGASGFPIMGLDVWEHAYYLKFQNRRPDYIKEFWNVVNWDEAAARFAAKK.	0	-	0	44	24	3.15548e-05	0	0
C:\Users\KyowonJeong\Downloads\apr23\Eclip_1481_MB_ms2.msalign	3635	5823	HCD	13249	3781.32	337	27	22951.6	22951.6	566	74000000000	48.7613	sp|P00448|SODM_ECOLI	Superoxide dismutase [Mn] OS=Escherichia coli (strain K12) OX=83333 GN=sodA PE=1 SV=2	2	206	M.SYTLPSLPYAYDALEPHFDKQTMEIHHTKHHQTYVNNANAALESLPEFANLPVEELITKLDQLPADKKTVLRNNAGGHANHSLFWKGLKKGTTLQGDLKAAIERDFGSVDNFKAEFEKAAASRFGSGWAWLVLKGDKLAVVSTANQDSPLMGEAISGASGFPIMGLDVWEHAYYLKFQNRRPDYIKEFWNVVNWDEAAARFAAKK.	0	-	0	52	32	6.1688e-09	0	0
C:\Users\KyowonJeong\Downloads\apr23\Eclip_1481_MB_ms2.msalign	3639	5828	HCD	13256	3782.57	382	26	22951.6	22951.6	566	74000000000	48.7613	sp|P00448|SODM_ECOLI	Superoxide dismutase [Mn] OS=Escherichia coli (strain K12) OX=83333 GN=sodA PE=1 SV=2	2	206	M.SYTLPSLPYAYDALEPHFDKQTMEIHHTKHHQTYVNNANAALESLPEFANLPVEELITKLDQLPADKKTVLRNNAGGHANHSLFWKGLKKGTTLQGDLKAAIERDFGSVDNFKAEFEKAAASRFGSGWAWLVLKGDKLAVVSTANQDSPLMGEAISGASGFPIMGLDVWEHAYYLKFQNRRPDYIKEFWNVVNWDEAAARFAAKK.	0	-	0	55	26	4.5668e-05	0	0
C:\Users\KyowonJeong\Downloads\apr23\Eclip_1481_MB_ms2.msalign	3641	5830	HCD	13258	3782.89	339	29	22951.6	22951.6	566	74000000000	48.7613	sp|P00448|SODM_ECOLI	Superoxide dismutase [Mn] OS=Escherichia coli (strain K12) OX=83333 GN=sodA PE=1 SV=2	2	206	M.SYTLPSLPYAYDALEPHFDKQTMEIHHTKHHQTYVNNANAALESLPEFANLPVEELITKLDQLPADKKTVLRNNAGGHANHSLFWKGLKKGTTLQGDLKAAIERDFGSVDNFKAEFEKAAASRFGSGWAWLVLKGDKLAVVSTANQDSPLMGEAISGASGFPIMGLDVWEHAYYLKFQNRRPDYIKEFWNVVNWDEAAARFAAKK.	0	-	0	48	27	7.0892e-07	0	0
C:\Users\KyowonJeong\Downloads\apr23\Eclip_1481_MB_ms2.msalign	3643	5835	HCD	13263	3783.78	364	30	22951.6	22951.6	566	74000000000	48.7613	sp|P00448|SODM_ECOLI	Superoxide dismutase [Mn] OS=Escherichia coli (strain K12) OX=83333 GN=sodA PE=1 SV=2	2	206	M.SYTLPSLPYAYDALEPHFDKQTMEIHHTKHHQTYVNNANAALESLPEFANLPVEELITKLDQLPADKKTVLRNNAGGHANHSLFWKGLKKGTTLQGDLKAAIERDFGSVDNFKAEFEKAAASRFGSGWAWLVLKGDKLAVVSTANQDSPLMGEAISGASGFPIMGLDVWEHAYYLKFQNRRPDYIKEFWNVVNWDEAAARFAAKK.	0	-	0	43	26	1.6e-05	0	0
C:\Users\KyowonJeong\Downloads\apr23\Eclip_1481_MB_ms2.msalign	3645	5839	HCD	13271	3784.9	382	27	22950.6	22951.6	566	74000000000	48.7613	sp|P00448|SODM_ECOLI	Superoxide dismutase [Mn] OS=Escherichia coli (strain K12) OX=83333 GN=sodA PE=1 SV=2	2	206	M.SYTLPSLPYAYDALEPHFDKQTMEIHHTKHHQTYVNNANAALESLPEFANLPVEELITKLDQLPADKKTVLRNNAGGHANHSLFWKGLKKGTTLQGDLKAAIERDFGSVDNFKAEFEKAAASRFGSGWAWLVLKGDKLAVVSTANQDSPLMGEAISGASGFPIMGLDVWEHAYYLKFQNRRPDYIKEFWNVVNWDEAAARFAAKK.	0	-	0	50	28	9.89e-06	0	0
C:\Users\KyowonJeong\Downloads\apr23\Eclip_1481_MB_ms2.msalign	3647	5841	HCD	13273	3785.34	352	28	22949.6	22949.8	566	74000000000	48.7613	sp|P00448|SODM_ECOLI	Superoxide dismutase [Mn] OS=Escherichia coli (strain K12) OX=83333 GN=sodA PE=1 SV=2	2	206	M.SYTLPSL(PYAYDALEPHFDKQTMEIHHTKHHQTYVNNANAAL)[-1.8250]ESLPEFANLPVEELITKLDQLPADKKTVLRNNAGGHANHSLFWKGLKKGTTLQGDLKAAIERDFGSVDNFKAEFEKAAASRFGSGWAWLVLKGDKLAVVSTANQDSPLMGEAISGASGFPIMGLDVWEHAYYLKFQNRRPDYIKEFWNVVNWDEAAARFAAKK.	1	-	0	54	35	1.44155e-06	0	0
C:\Users\KyowonJeong\Downloads\apr23\Eclip_1481_MB_ms2.msalign	3648	5843	HCD	13277	3785.78	281	24	22951.6	22951.6	566	74000000000	48.7613	sp|P00448|SODM_ECOLI	Superoxide dismutase [Mn] OS=Escherichia coli (strain K12) OX=83333 GN=sodA PE=1 SV=2	2	206	M.SYTLPSLPYAYDALEPHFDKQTMEIHHTKHHQTYVNNANAALESLPEFANLPVEELITKLDQLPADKKTVLRNNAGGHANHSLFWKGLKKGTTLQGDLKAAIERDFGSVDNFKAEFEKAAASRFGSGWAWLVLKGDKLAVVSTANQDSPLMGEAISGASGFPIMGLDVWEHAYYLKFQNRRPDYIKEFWNVVNWDEAAARFAAKK.	0	-	0	38	24	1.08394e-06	0	0
C:\Users\KyowonJeong\Downloads\apr23\Eclip_1481_MB_ms2.msalign	3650	5845	HCD	13279	3786.31	283	26	22950.7	22951.6	566	74000000000	48.7613	sp|P00448|SODM_ECOLI	Superoxide dismutase [Mn] OS=Escherichia coli (strain K12) OX=83333 GN=sodA PE=1 SV=2	2	206	M.SYTLPSLPYAYDALEPHFDKQTMEIHHTKHHQTYVNNANAALESLPEFANLPVEELITKLDQLPADKKTVLRNNAGGHANHSLFWKGLKKGTTLQGDLKAAIERDFGSVDNFKAEFEKAAASRFGSGWAWLVLKGDKLAVVSTANQDSPLMGEAISGASGFPIMGLDVWEHAYYLKFQNRRPDYIKEFWNVVNWDEAAARFAAKK.	0	-	0	43	23	2.46668e-06	0	0
C:\Users\KyowonJeong\Downloads\apr23\Eclip_1481_MB_ms2.msalign	3651	5847	HCD	13283	3786.8	359	28	22952.6	22951.6	566	74000000000	48.7613	sp|P00448|SODM_ECOLI	Superoxide dismutase [Mn] OS=Escherichia coli (strain K12) OX=83333 GN=sodA PE=1 SV=2	2	206	M.SYTLPSLPYAYDALEPHFDKQTMEIHHTKHHQTYVNNANAALESLPEFANLPVEELITKLDQLPADKKTVLRNNAGGHANHSLFWKGLKKGTTLQGDLKAAIERDFGSVDNFKAEFEKAAASRFGSGWAWLVLKGDKLAVVSTANQDSPLMGEAISGASGFPIMGLDVWEHAYYLKFQNRRPDYIKEFWNVVNWDEAAARFAAKK.	0	-	0	44	27	6.7284e-06	0	0
C:\Users\KyowonJeong\Downloads\apr23\Eclip_1481_MB_ms2.msalign	3653	5850	HCD	13287	3787.38	316	29	22951.7	22951.6	566	74000000000	48.7613	sp|P00448|SODM_ECOLI	Superoxide dismutase [Mn] OS=Escherichia coli (strain K12) OX=83333 GN=sodA PE=1 SV=2	2	206	M.SYTLPSLPYAYDALEPHFDKQTMEIHHTKHHQTYVNNANAALESLPEFANLPVEELITKLDQLPADKKTVLRNNAGGHANHSLFWKGLKKGTTLQGDLKAAIERDFGSVDNFKAEFEKAAASRFGSGWAWLVLKGDKLAVVSTANQDSPLMGEAISGASGFPIMGLDVWEHAYYLKFQNRRPDYIKEFWNVVNWDEAAARFAAKK.	0	-	0	35	20	0.00100896	0	0
C:\Users\KyowonJeong\Downloads\apr23\Eclip_1481_MB_ms2.msalign	446	882	HCD	5784	1205.81	25	4	2705.24	2705.24	1303	2003000	-1000	sp|P00888|AROF_ECOLI	Phospho-2-dehydro-3-deoxyheptonate aldolase, Tyr-sensitive OS=Escherichia coli (strain K12) OX=83333 GN=aroF PE=1 SV=1	302	325	M.IESNIHEGNQSSEQPRSEMKYGVS.V	0	-	0	7	7	0.0344689	0.000422833	0.0015361
C:\Users\KyowonJeong\Downloads\apr23\Eclip_1481_MB_ms2.msalign	1365	2277	HCD	7895	2110.51	48	4	2888.47	2888.47	865	46410000	-1000	sp|P00904|TRPGD_ECOLI	Bifunctional protein TrpGD OS=Escherichia coli (strain K12) OX=83333 GN=trpGD PE=1 SV=3	462	489	A.GGTPEENRDILTRLLQGKGDAAHEAAVA.A	0	-	0	10	8	0.000792475	0	0
C:\Users\KyowonJeong\Downloads\apr23\Eclip_1481_MB_ms2.msalign	1369	2283	HCD	7904	2114.2	48	4	2888.47	2888.47	865	46410000	-1000	sp|P00904|TRPGD_ECOLI	Bifunctional protein TrpGD OS=Escherichia coli (strain K12) OX=83333 GN=trpGD PE=1 SV=3	462	489	A.GGTPEENRDILTRLLQGKGDAAHEAAVA.A	0	-	0	14	10	4.79137e-06	0	0
C:\Users\KyowonJeong\Downloads\apr23\Eclip_1481_MB_ms2.msalign	1374	2291	HCD	7916	2119.44	48	4	2888.47	2888.47	865	46410000	-1000	sp|P00904|TRPGD_ECOLI	Bifunctional protein TrpGD OS=Escherichia coli (strain K12) OX=83333 GN=trpGD PE=1 SV=3	462	489	A.GGTPEENRDILTRLLQGKGDAAHEAAVA.A	0	-	0	12	9	4.71957e-05	0	0
C:\Users\KyowonJeong\Downloads\apr23\Eclip_1481_MB_ms2.msalign	1381	2301	HCD	7931	2125.56	48	4	2888.47	2888.47	865	46410000	-1000	sp|P00904|TRPGD_ECOLI	Bifunctional protein TrpGD OS=Escherichia coli (strain K12) OX=83333 GN=trpGD PE=1 SV=3	462	489	A.GGTPEENRDILTRLLQGKGDAAHEAAVA.A	0	-	0	10	7	0.00341041	0	0
C:\Users\KyowonJeong\Downloads\apr23\Eclip_1481_MB_ms2.msalign	1512	2498	HCD	8227	2248.08	54	4	3243.66	3243.66	621	31180000	-1000	sp|P00904|TRPGD_ECOLI	Bifunctional protein TrpGD OS=Escherichia coli (strain K12) OX=83333 GN=trpGD PE=1 SV=3	462	493	A.GGTPEENRDILTRLLQGKGDAAHEAAVAANVA.M	0	-	0	17	13	2.51913e-09	0	0
C:\Users\KyowonJeong\Downloads\apr23\Eclip_1481_MB_ms2.msalign	1822	3064	HCD	9075	2600.9	80	5	4943.44	4943.44	1383	12390000	-1000	sp|P00904|TRPGD_ECOLI	Bifunctional protein TrpGD OS=Escherichia coli (strain K12) OX=83333 GN=trpGD PE=1 SV=3	447	493	T.AEDFGLTPYHQEQLAGGTPEENRDILTRLLQGKGDAAHEAAVAANVA.M	0	-	0	8	8	0.103931	0.00206016	0.00727802
C:\Users\KyowonJeong\Downloads\apr23\Eclip_1481_MB_ms2.msalign	1826	3069	HCD	9083	2603.52	76	5	4943.44	4943.44	1383	12390000	-1000	sp|P00904|TRPGD_ECOLI	Bifunctional protein TrpGD OS=Escherichia coli (strain K12) OX=83333 GN=trpGD PE=1 SV=3	447	493	T.AEDFGLTPYHQEQLAGGTPEENRDILTRLLQGKGDAAHEAAVAANVA.M	0	-	0	8	8	0.126963	0.0024565	0.00727802
C:\Users\KyowonJeong\Downloads\apr23\Eclip_1481_MB_ms2.msalign	679	1275	HCD	6391	1464.45	31	4	1997.03	1997.03	623	8868000	-1000	sp|P00968|CARB_ECOLI	Carbamoyl-phosphate synthase large chain OS=Escherichia coli (strain K12) OX=83333 GN=carB PE=1 SV=2	1056	1073	N.ADATEKVISVQEMHAQIK.	0	-	0	17	15	2.5817e-09	0	0
C:\Users\KyowonJeong\Downloads\apr23\Eclip_1481_MB_ms2.msalign	683	1279	HCD	6397	1467.11	28	4	1997.03	1997.03	623	8868000	-1000	sp|P00968|CARB_ECOLI	Carbamoyl-phosphate synthase large chain OS=Escherichia coli (strain K12) OX=83333 GN=carB PE=1 SV=2	1056	1073	N.ADATEKVISVQEMHAQIK.	0	-	0	15	12	2.95739e-09	0	0
C:\Users\KyowonJeong\Downloads\apr23\Eclip_1481_MB_ms2.msalign	692	1292	HCD	6417	1475.89	13	4	1997.03	1997.03	623	8868000	-1000	sp|P00968|CARB_ECOLI	Carbamoyl-phosphate synthase large chain OS=Escherichia coli (strain K12) OX=83333 GN=carB PE=1 SV=2	1056	1073	N.ADATEKVISVQEMHAQIK.	0	-	0	7	7	3.57701e-06	0	0
C:\Users\KyowonJeong\Downloads\apr23\Eclip_1481_MB_ms2.msalign	1142	1953	HCD	7409	1906.77	20	4	2038.19	2038.19	1141	1530000	-1000	sp|P00968|CARB_ECOLI	Carbamoyl-phosphate synthase large chain OS=Escherichia coli (strain K12) OX=83333 GN=carB PE=1 SV=2	949	966	S.VREGDKERVVDLAAKLLK.Q	0	-	0	9	8	0.00219976	0	0
C:\Users\KyowonJeong\Downloads\apr23\Eclip_1481_MB_ms2.msalign	268	594	HCD	5346	1015.56	51	5	3452.53	3452.53	885	3789000	-1000	sp|P02358|RS6_ECOLI	30S ribosomal protein S6 OS=Escherichia coli (strain K12) OX=83333 GN=rpsF PE=1 SV=1	103	132	M.VKAKDERRERRDDFANETADDAEAGDSEEE.E	0	-	0	13	11	7.82705e-06	0	0
C:\Users\KyowonJeong\Downloads\apr23\Eclip_1481_MB_ms2.msalign	344	723	HCD	5545	1101.83	24	4	2626.07	2626.06	666	1556000	-1000	sp|P02358|RS6_ECOLI	30S ribosomal protein S6 OS=Escherichia coli (strain K12) OX=83333 GN=rpsF PE=1 SV=1	110	135	R.RERRDDFANETADDAEAGD(SEEE)[-387.1321]EEE.	1	-	0	10	9	1.46864e-08	0	0
C:\Users\KyowonJeong\Downloads\apr23\Eclip_1481_MB_ms2.msalign	3162	4990	HCD	11974	3515.25	248	16	15321.5	15321.5	979	204600000	-1000	sp|P02358|RS6_ECOLI	30S ribosomal protein S6 OS=Escherichia coli (strain K12) OX=83333 GN=rpsF PE=1 SV=1	1	132	.MRHYEIVFMVHPDQSEQV(PGMIERYTAAITGAEGKIHRLEDWGRRQLAYPINKLHKAHYVLM)[15.0322]NVEAPQEVIDELETTFRFNDAVIRSMVMRTKHAVTEASPMVKAKDERRERRDDFANETADDAEAGDSEEE.E	1	-	0	38	26	0.0119963	0.00021815	0
C:\Users\KyowonJeong\Downloads\apr23\Eclip_1481_MB_ms2.msalign	3166	4998	HCD	11986	3519.07	248	15	15451.5	15451.5	745	444300000	-1000	sp|P02358|RS6_ECOLI	30S ribosomal protein S6 OS=Escherichia coli (strain K12) OX=83333 GN=rpsF PE=1 SV=1	1	135	.MRHYEIVFMVHPDQSEQVPGMIERYTAAITGAEGKIHRLEDWGRRQLAYPINKLHKAHYVLMNVEAPQEVIDELETTFRFND(AVIRSMVMRTKHAVTEASPMVKAKDERRERRDDFANETADDAEAGDSEEEEEE)[-242.0715].	1	-	0	45	29	6.29062e-07	0	0
C:\Users\KyowonJeong\Downloads\apr23\Eclip_1481_MB_ms2.msalign	3170	5003	HCD	11993	3520.9	171	15	15451.5	15451.5	745	444300000	-1000	sp|P02358|RS6_ECOLI	30S ribosomal protein S6 OS=Escherichia coli (strain K12) OX=83333 GN=rpsF PE=1 SV=1	1	135	.MRHYEIVFMVHPDQSEQVPGMIERYTAAITGAEGKIHRLEDWGRRQLAYPINKLHKAHYVLMNVEAPQEVIDELETTFRFNDAV(IRSMVMRTKHAVTEASPMVKAKDERRE)[-242.0998]RRDDFANETADDAEAGDSEEEEEE.	1	-	0	36	26	2.06334e-07	0	0
C:\Users\KyowonJeong\Downloads\apr23\Eclip_1481_MB_ms2.msalign	3177	5011	HCD	12005	3524.98	224	15	15322.5	15322.5	979	204600000	-1000	sp|P02358|RS6_ECOLI	30S ribosomal protein S6 OS=Escherichia coli (strain K12) OX=83333 GN=rpsF PE=1 SV=1	1	135	.MRHYEIVFMVHPDQSEQVPGMIERYTAAITGAEGKIHRLEDWGRRQLAYPINKLHKAHYVLMNVEAPQEVIDELETTF(RFNDAVIRSMVMR)[-371.1213]TKHAVTEASPMVKAKDERRERRDDFANETADDAEAGDSEEEEEE.	1	-	0	39	24	6.52478e-05	0	0
C:\Users\KyowonJeong\Downloads\apr23\Eclip_1481_MB_ms2.msalign	3191	5045	HCD	12057	3544.09	231	15	15435.5	15435.5	240	300800000	-1000	sp|P02358|RS6_ECOLI	30S ribosomal protein S6 OS=Escherichia coli (strain K12) OX=83333 GN=rpsF PE=1 SV=1	1	133	.MRHYEIVFMVHPDQSEQVPGMIERYTAAITGAEGKIHRLEDWGRRQLAYPINKLHKAHYVLMNVEAPQEVIDELETTFRFNDAVIRSMVMRTKHAVTEASPMVKAKDERRERRDDFANETADDAEAGDSEEEE.E	0	-	0	75	44	4.01511e-18	0	0
C:\Users\KyowonJeong\Downloads\apr23\Eclip_1481_MB_ms2.msalign	3192	5046	HCD	12058	3544.73	254	19	15307.5	15306.5	448	128600000	-1000	sp|P02358|RS6_ECOLI	30S ribosomal protein S6 OS=Escherichia coli (strain K12) OX=83333 GN=rpsF PE=1 SV=1	1	132	.MRHYEIVFMVHPDQSEQVPGMIERYTAAITGAEGKIHRLEDWGRRQLAYPINKLHKAHYVLMNVEAPQEVIDELETTFRFNDAVIRSMVMRTKHAVTEASPMVKAKDERRERRDDFANETADDAEAGDSEEE.E	0	-	0	50	31	4.43512e-11	0	0
C:\Users\KyowonJeong\Downloads\apr23\Eclip_1481_MB_ms2.msalign	3195	5051	HCD	12065	3547.03	249	15	15435.5	15435.5	240	300800000	-1000	sp|P02358|RS6_ECOLI	30S ribosomal protein S6 OS=Escherichia coli (strain K12) OX=83333 GN=rpsF PE=1 SV=1	1	133	.MRHYEIVFMVHPDQSEQVPGMIERYTAAITGAEGKIHRLEDWGRRQLAYPINKLHKAHYVLMNVEAPQEVIDELETTFRFNDAVIRSMVMRTKHAVTEASPMVKAKDERRERRDDFANETADDAEAGDSEEEE.E	0	-	0	72	42	2.86654e-17	0	0
C:\Users\KyowonJeong\Downloads\apr23\Eclip_1481_MB_ms2.msalign	3196	5055	HCD	12071	3548.94	214	15	15434.5	15435.5	240	300800000	-1000	sp|P02358|RS6_ECOLI	30S ribosomal protein S6 OS=Escherichia coli (strain K12) OX=83333 GN=rpsF PE=1 SV=1	1	133	.MRHYEIVFMVHPDQSEQVPGMIERYTAAITGAEGKIHRLEDWGRRQLAYPINKLHKAHYVLMNVEAPQEVIDELETTFRFNDAVIRSMVMRTKHAVTEASPMVKAKDERRERRDDFANETADDAEAGDSEEEE.E	0	-	0	62	35	6.50593e-15	0	0
C:\Users\KyowonJeong\Downloads\apr23\Eclip_1481_MB_ms2.msalign	3198	5059	HCD	12077	3550.91	220	15	15434.5	15435.5	240	300800000	-1000	sp|P02358|RS6_ECOLI	30S ribosomal protein S6 OS=Escherichia coli (strain K12) OX=83333 GN=rpsF PE=1 SV=1	1	133	.MRHYEIVFMVHPDQSEQVPGMIERYTAAITGAEGKIHRLEDWGRRQLAYPINKLHKAHYVLMNVEAPQEVIDELETTFRFNDAVIRSMVMRTKHAVTEASPMVKAKDERRERRDDFANETADDAEAGDSEEEE.E	0	-	0	62	35	8.64225e-14	0	0
C:\Users\KyowonJeong\Downloads\apr23\Eclip_1481_MB_ms2.msalign	223	502	HCD	5199	954.23	44	4	2650.38	2650.38	400	28350000	-1000	sp|P02359|RS7_ECOLI	30S ribosomal protein S7 OS=Escherichia coli (strain K12) OX=83333 GN=rpsG PE=1 SV=3	120	143	R.LANELSDAAENKGTAVKKREDVHR.M	0	-	0	23	19	3.02932e-13	0	0
C:\Users\KyowonJeong\Downloads\apr23\Eclip_1481_MB_ms2.msalign	227	506	HCD	5205	956.88	42	4	2650.38	2650.38	400	28350000	-1000	sp|P02359|RS7_ECOLI	30S ribosomal protein S7 OS=Escherichia coli (strain K12) OX=83333 GN=rpsG PE=1 SV=3	120	143	R.LANELSDAAENKGTAVKKREDVHR.M	0	-	0	22	17	1.32359e-13	0	0
C:\Users\KyowonJeong\Downloads\apr23\Eclip_1481_MB_ms2.msalign	229	509	HCD	5209	958.88	30	6	3310.67	3310.67	1161	8098000	-1000	sp|P02359|RS7_ECOLI	30S ribosomal protein S7 OS=Escherichia coli (strain K12) OX=83333 GN=rpsG PE=1 SV=3	120	153	R.LANELSDAAENKGTAVKKRED(VHRMAEANKAFAH)[-410.2073].Y	1	-	0	9	9	0.0031791	0	0
C:\Users\KyowonJeong\Downloads\apr23\Eclip_1481_MB_ms2.msalign	232	514	HCD	5217	962.2	40	6	3310.67	3310.67	1161	8098000	-1000	sp|P02359|RS7_ECOLI	30S ribosomal protein S7 OS=Escherichia coli (strain K12) OX=83333 GN=rpsG PE=1 SV=3	120	152	R.LANELSDAAENKGTAVKKRED(VHRMAEANKAFA)[-273.1484].H	1	-	0	11	10	0.113358	0.00205339	0
C:\Users\KyowonJeong\Downloads\apr23\Eclip_1481_MB_ms2.msalign	237	529	HCD	5242	972.42	16	4	3110.56	3110.55	1004	5285000	-1000	sp|P02359|RS7_ECOLI	30S ribosomal protein S7 OS=Escherichia coli (strain K12) OX=83333 GN=rpsG PE=1 SV=3	122	149	A.NELSDAAENKGTAVKKREDVHRMAEANK.A	0	-	0	7	7	0.000133228	0	0
C:\Users\KyowonJeong\Downloads\apr23\Eclip_1481_MB_ms2.msalign	241	536	HCD	5253	977.12	31	5	3110.56	3110.55	1004	5285000	-1000	sp|P02359|RS7_ECOLI	30S ribosomal protein S7 OS=Escherichia coli (strain K12) OX=83333 GN=rpsG PE=1 SV=3	122	149	A.NELSDAAENKGTAVKKREDVHRMAEANK.A	0	-	0	12	7	0.00425189	0	0
C:\Users\KyowonJeong\Downloads\apr23\Eclip_1481_MB_ms2.msalign	259	579	HCD	5321	1005.75	33	5	3310.67	3310.67	1161	8098000	-1000	sp|P02359|RS7_ECOLI	30S ribosomal protein S7 OS=Escherichia coli (strain K12) OX=83333 GN=rpsG PE=1 SV=3	120	153	R.LANELSDAAENKGTAVKKRED(VHRMAEANKAFAH)[-410.2087].Y	1	-	0	10	8	0.263967	0.00523139	0
C:\Users\KyowonJeong\Downloads\apr23\Eclip_1481_MB_ms2.msalign	282	616	HCD	5380	1030.24	49	5	3294.67	3294.67	639	22690000	-1000	sp|P02359|RS7_ECOLI	30S ribosomal protein S7 OS=Escherichia coli (strain K12) OX=83333 GN=rpsG PE=1 SV=3	120	149	R.LANELSDAAENKGTAVKKREDVHRMAEANK.A	0	-	0	22	16	5.2441e-09	0	0
C:\Users\KyowonJeong\Downloads\apr23\Eclip_1481_MB_ms2.msalign	291	626	HCD	5397	1037.03	35	5	3294.67	3294.67	639	22690000	-1000	sp|P02359|RS7_ECOLI	30S ribosomal protein S7 OS=Escherichia coli (strain K12) OX=83333 GN=rpsG PE=1 SV=3	120	149	R.LANELSDAAENKGTAVKKREDVHRMAEANK.A	0	-	0	11	9	0.000800598	0	0
C:\Users\KyowonJeong\Downloads\apr23\Eclip_1481_MB_ms2.msalign	294	629	HCD	5401	1039.02	28	5	3293.67	3294.67	639	768800	-1000	sp|P02359|RS7_ECOLI	30S ribosomal protein S7 OS=Escherichia coli (strain K12) OX=83333 GN=rpsG PE=1 SV=3	120	149	R.LANELSDAAENKGTAVKKREDVHRMAEANK.A	0	-	0	8	7	0.0029229	0	0
C:\Users\KyowonJeong\Downloads\apr23\Eclip_1481_MB_ms2.msalign	316	664	HCD	5454	1062.25	19	5	3366.72	3365.71	1454	206100	-1000	sp|P02359|RS7_ECOLI	30S ribosomal protein S7 OS=Escherichia coli (strain K12) OX=83333 GN=rpsG PE=1 SV=3	120	150	R.LANELSDAAENKGTAVKKREDVHRMAEANKA.F	0	-	0	5	5	0.241484	0.00483871	0.0153524
C:\Users\KyowonJeong\Downloads\apr23\Eclip_1481_MB_ms2.msalign	443	878	HCD	5778	1203.15	48	5	2919.56	2919.56	517	10440000	-1000	sp|P02359|RS7_ECOLI	30S ribosomal protein S7 OS=Escherichia coli (strain K12) OX=83333 GN=rpsG PE=1 SV=3	118	143	A.LRLANELSDAAENKGTAVKKREDVHR.M	0	-	0	28	21	3.65488e-11	0	0
C:\Users\KyowonJeong\Downloads\apr23\Eclip_1481_MB_ms2.msalign	451	888	HCD	5793	1209.74	48	5	2919.57	2919.56	517	10440000	-1000	sp|P02359|RS7_ECOLI	30S ribosomal protein S7 OS=Escherichia coli (strain K12) OX=83333 GN=rpsG PE=1 SV=3	118	143	A.LRLANELSDAAENKGTAVKKREDVHR.M	0	-	0	29	21	2.98007e-11	0	0
C:\Users\KyowonJeong\Downloads\apr23\Eclip_1481_MB_ms2.msalign	457	897	HCD	5807	1215.7	48	5	2919.56	2919.56	517	10440000	-1000	sp|P02359|RS7_ECOLI	30S ribosomal protein S7 OS=Escherichia coli (strain K12) OX=83333 GN=rpsG PE=1 SV=3	118	143	A.LRLANELSDAAENKGTAVKKREDVHR.M	0	-	0	22	17	6.23783e-08	0	0
C:\Users\KyowonJeong\Downloads\apr23\Eclip_1481_MB_ms2.msalign	461	901	HCD	5814	1218.39	46	5	2919.56	2919.56	517	10440000	-1000	sp|P02359|RS7_ECOLI	30S ribosomal protein S7 OS=Escherichia coli (strain K12) OX=83333 GN=rpsG PE=1 SV=3	118	143	A.LRLANELSDAAENKGTAVKKREDVHR.M	0	-	0	18	14	8.37449e-07	0	0
C:\Users\KyowonJeong\Downloads\apr23\Eclip_1481_MB_ms2.msalign	525	1001	HCD	5964	1282.97	72	8	4324.32	4324.32	656	50180000	-1000	sp|P02413|RL15_ECOLI	50S ribosomal protein L15 OS=Escherichia coli (strain K12) OX=83333 GN=rplO PE=1 SV=1	18	59	K.RLGRGIGSGLGKTGGRGHKGQKSRSGGGVRRGFEGGQMPLYR.R	0	-	0	18	15	1.12025e-08	0	0
C:\Users\KyowonJeong\Downloads\apr23\Eclip_1481_MB_ms2.msalign	533	1013	HCD	5982	1290.59	72	8	4324.32	4324.32	656	50180000	-1000	sp|P02413|RL15_ECOLI	50S ribosomal protein L15 OS=Escherichia coli (strain K12) OX=83333 GN=rplO PE=1 SV=1	18	59	K.RLGRGIGSGLGKTGGRGHKGQKSRSGGGVRRGFEGGQMPLYR.R	0	-	0	8	7	0.0387941	0.000421852	0
C:\Users\KyowonJeong\Downloads\apr23\Eclip_1481_MB_ms2.msalign	2922	4635	HCD	11439	3382.18	243	19	14986.3	14986.4	310	4925000000	48.9722	sp|P02413|RL15_ECOLI	50S ribosomal protein L15 OS=Escherichia coli (strain K12) OX=83333 GN=rplO PE=1 SV=1	1	144	.MRLNTLSPAEGSKKAGKRLGRGIGSGLGKTGG(RGHKGQKSRSGGGVRRGFEGGQMPLYRRLPKFGFTSRKAAIT)[15.0293]AEIRLSDLAKVEGGVVDLNTLKAANIIGIQIEFAKVILAGEVTTPVTVRGLRVTKGARAAIEAAGGKIEE.	1	-	0	49	44	1.85094e-15	0	0
C:\Users\KyowonJeong\Downloads\apr23\Eclip_1481_MB_ms2.msalign	2924	4638	HCD	11444	3383.23	243	19	14987.3	14987.3	310	4925000000	48.9722	sp|P02413|RL15_ECOLI	50S ribosomal protein L15 OS=Escherichia coli (strain K12) OX=83333 GN=rplO PE=1 SV=1	1	144	.MRLNTLSPAEGSKKAGKRLGRGIGSGLGKTGG(RGHKGQKSRSGGGVRRGF)[16.0091]EGGQMPLYRRLPKFGFTSRKAAITAEIRLSDLAKVEGGVVDLNTLKAANIIGIQIEFAKVILAGEVTTPVTVRGLRVTKGARAAIEAAGGKIEE.	1	-	0	45	42	4.15447e-14	0	0
C:\Users\KyowonJeong\Downloads\apr23\Eclip_1481_MB_ms2.msalign	2925	4639	HCD	11445	3383.53	249	21	14986.3	14986.3	310	4925000000	48.9722	sp|P02413|RL15_ECOLI	50S ribosomal protein L15 OS=Escherichia coli (strain K12) OX=83333 GN=rplO PE=1 SV=1	1	144	.MRLNTLSPAEGSKKAGKRLGRGIGSGLGKTGGRGHKGQKSRSGGGVRRGFEGGQMPLYRRLPKFGFTSRKAAITA(E)[15.0256]IRLSDLAKVEGGVVDLNTLKAANIIGIQIEFAKVILAGEVTTPVTVRGLRVTKGARAAIEAAGGKIEE.	1	-	0	53	43	1.31424e-14	0	0
C:\Users\KyowonJeong\Downloads\apr23\Eclip_1481_MB_ms2.msalign	2929	4643	HCD	11451	3385.16	244	20	14985.3	14985.3	310	4925000000	48.9722	sp|P02413|RL15_ECOLI	50S ribosomal protein L15 OS=Escherichia coli (strain K12) OX=83333 GN=rplO PE=1 SV=1	1	144	.MRLNTLSPAEGSKKAGKRLGRGIGSGLGKTGGRGHKGQKSRSGGGVRRGF(EGGQMPLYRRLPKFGFTSRKAAIT)[13.9901]AEIRLSDLAKVEGGVVDLNTLKAANIIGIQIEFAKVILAGEVTTPVTVRGLRVTKGARAAIEAAGGKIEE.	1	-	0	46	46	1.22711e-15	0	0
C:\Users\KyowonJeong\Downloads\apr23\Eclip_1481_MB_ms2.msalign	2932	4647	HCD	11457	3386.55	244	19	14987.3	14987.3	310	4925000000	48.9722	sp|P02413|RL15_ECOLI	50S ribosomal protein L15 OS=Escherichia coli (strain K12) OX=83333 GN=rplO PE=1 SV=1	1	144	.MRLNTLSPAEGSKKAGKRLGRGIGSGLGKTGGRGHKGQKSRSGGGVRRGFEGGQMPLYRRLPKFGFTSR(KAAITAE)[16.0191]IRLSDLAKVEGGVVDLNTLKAANIIGIQIEFAKVILAGEVTTPVTVRGLRVTKGARAAIEAAGGKIEE.	1	-	0	49	47	4.78216e-16	0	0
C:\Users\KyowonJeong\Downloads\apr23\Eclip_1481_MB_ms2.msalign	2933	4648	HCD	11458	3386.74	249	21	14987.3	14987.3	310	4925000000	48.9722	sp|P02413|RL15_ECOLI	50S ribosomal protein L15 OS=Escherichia coli (strain K12) OX=83333 GN=rplO PE=1 SV=1	1	144	.MRLNTLSPAEGSKKAGKRLGRGIGSGLGKTGGRGHKGQKSRSGGGVRRGFEG(GQMPLYRRLPKFGFTSRKAAITAE)[15.9858]IRLSDLAKVEGGVVDLNTLKAANIIGIQIEFAKVILAGEVTTPVTVRGLRVTKGARAAIEAAGGKIEE.	1	-	0	41	34	2.87829e-10	0	0
C:\Users\KyowonJeong\Downloads\apr23\Eclip_1481_MB_ms2.msalign	2934	4650	HCD	11462	3387.35	249	21	14986.3	14986.3	310	4925000000	48.9722	sp|P02413|RL15_ECOLI	50S ribosomal protein L15 OS=Escherichia coli (strain K12) OX=83333 GN=rplO PE=1 SV=1	1	144	.MRLNTLSPAEGSKKAGKRLGRGIGSGLGKTGG(RGHKGQKSRSGGGVRRGFEGGQMPLYRRLPKFGFTSRKAAITAE)[15.0256]IRLSDLAKVEGGVVDLNTLKAANIIGIQIEFAKVILAGEVTTPVTVRGLRVTKGARAAIEAAGGKIEE.	1	-	0	44	35	3.73063e-11	0	0
C:\Users\KyowonJeong\Downloads\apr23\Eclip_1481_MB_ms2.msalign	2938	4654	HCD	11468	3389.05	249	22	14986.3	14986.3	310	4925000000	48.9722	sp|P02413|RL15_ECOLI	50S ribosomal protein L15 OS=Escherichia coli (strain K12) OX=83333 GN=rplO PE=1 SV=1	1	144	.MRLNTLSPAEGSKKAGKRLGRGIGSGLGKTGGRGHKGQKSRSGGGVRRGFEG(GQMPLYRRLPKFGFTSRKAAITAE)[15.0158]IRLSDLAKVEGGVVDLNTLKAANIIGIQIEFAKVILAGEVTTPVTVRGLRVTKGARAAIEAAGGKIEE.	1	-	0	32	29	1.98912e-08	0	0
C:\Users\KyowonJeong\Downloads\apr23\Eclip_1481_MB_ms2.msalign	2941	4657	HCD	11472	3389.82	249	23	14987.3	14987.4	310	4925000000	48.9722	sp|P02413|RL15_ECOLI	50S ribosomal protein L15 OS=Escherichia coli (strain K12) OX=83333 GN=rplO PE=1 SV=1	1	144	.MRLNTLS(P)[16.0334]AEGSKKAGKRLGRGIGSGLGKTGGRGHKGQKSRSGGGVRRGFEGGQMPLYRRLPKFGFTSRKAAITAEIRLSDLAKVEGGVVDLNTLKAANIIGIQIEFAKVILAGEVTTPVTVRGLRVTKGARAAIEAAGGKIEE.	1	-	0	36	33	1.25733e-09	0	0
C:\Users\KyowonJeong\Downloads\apr23\Eclip_1481_MB_ms2.msalign	2942	4658	HCD	11474	3390.09	249	22	14986.3	14986.3	310	4925000000	48.9722	sp|P02413|RL15_ECOLI	50S ribosomal protein L15 OS=Escherichia coli (strain K12) OX=83333 GN=rplO PE=1 SV=1	1	144	.MRLNTLSPAEGSKKAGKRLGRGIGSGLGKTGGRGHKGQKSRSGGGVRRGFE(GGQMPLYRRLPKFGFTSRKAAITAE)[15.0158]IRLSDLAKVEGGVVDLNTLKAANIIGIQIEFAKVILAGEVTTPVTVRGLRVTKGARAAIEAAGGKIEE.	1	-	0	42	36	5.4136e-11	0	0
C:\Users\KyowonJeong\Downloads\apr23\Eclip_1481_MB_ms2.msalign	2945	4661	HCD	11478	3391.18	249	21	14987.3	14987.3	310	4925000000	48.9722	sp|P02413|RL15_ECOLI	50S ribosomal protein L15 OS=Escherichia coli (strain K12) OX=83333 GN=rplO PE=1 SV=1	1	144	.MRLNTLSPAEGSKKAGKRLGRGIGSGLGKTGG(RGHK)[15.9958]GQKSRSGGGVRRGFEGGQMPLYRRLPKFGFTSRKAAITAEIRLSDLAKVEGGVVDLNTLKAANIIGIQIEFAKVILAGEVTTPVTVRGLRVTKGARAAIEAAGGKIEE.	1	-	0	35	31	2.4766e-09	0	0
C:\Users\KyowonJeong\Downloads\apr23\Eclip_1481_MB_ms2.msalign	2946	4662	HCD	11480	3391.46	249	21	14970.3	14971.3	121	5871000000	45.5427	sp|P02413|RL15_ECOLI	50S ribosomal protein L15 OS=Escherichia coli (strain K12) OX=83333 GN=rplO PE=1 SV=1	1	144	.MRLNTLSPAEGSKKAGKRLGRGIGSGLGKTGGRGHKGQKSRSGGGVRRGFEGGQMPLYRRLPKFGFTSRKAAITAEIRLSDLAKVEGGVVDLNTLKAANIIGIQIEFAKVILAGEVTTPVTVRGLRVTKGARAAIEAAGGKIEE.	0	-	0	48	41	3.9158e-17	0	0
C:\Users\KyowonJeong\Downloads\apr23\Eclip_1481_MB_ms2.msalign	2947	4663	HCD	11481	3391.76	249	24	14986.3	14986.3	310	4925000000	48.9722	sp|P02413|RL15_ECOLI	50S ribosomal protein L15 OS=Escherichia coli (strain K12) OX=83333 GN=rplO PE=1 SV=1	1	144	.MRLNTLSPAEGSKKAGKRLGRGIGSGLGKTGGRG(HKGQKSRSGGGVR)[15.0265]RGFEGGQMPLYRRLPKFGFTSRKAAITAEIRLSDLAKVEGGVVDLNTLKAANIIGIQIEFAKVILAGEVTTPVTVRGLRVTKGARAAIEAAGGKIEE.	1	-	0	29	29	1.6555e-08	0	0
C:\Users\KyowonJeong\Downloads\apr23\Eclip_1481_MB_ms2.msalign	2951	4667	HCD	11487	3393.39	249	21	14971.4	14971.3	121	5871000000	45.5427	sp|P02413|RL15_ECOLI	50S ribosomal protein L15 OS=Escherichia coli (strain K12) OX=83333 GN=rplO PE=1 SV=1	1	144	.MRLNTLSPAEGSKKAGKRLGRGIGSGLGKTGGRGHKGQKSRSGGGVRRGFEGGQMPLYRRLPKFGFTSRKAAITAEIRLSDLAKVEGGVVDLNTLKAANIIGIQIEFAKVILAGEVTTPVTVRGLRVTKGARAAIEAAGGKIEE.	0	-	0	64	51	7.999e-24	0	0
C:\Users\KyowonJeong\Downloads\apr23\Eclip_1481_MB_ms2.msalign	2959	4675	HCD	11499	3396.71	249	22	14970.3	14971.3	121	5871000000	45.5427	sp|P02413|RL15_ECOLI	50S ribosomal protein L15 OS=Escherichia coli (strain K12) OX=83333 GN=rplO PE=1 SV=1	1	144	.MRLNTLSPAEGSKKAGKRLGRGIGSGLGKTGGRGHKGQKSRSGGGVRRGFEGGQMPLYRRLPKFGFTSRKAAITAEIRLSDLAKVEGGVVDLNTLKAANIIGIQIEFAKVILAGEVTTPVTVRGLRVTKGARAAIEAAGGKIEE.	0	-	0	42	36	3.4436e-17	0	0
C:\Users\KyowonJeong\Downloads\apr23\Eclip_1481_MB_ms2.msalign	2962	4678	HCD	11504	3397.75	218	19	14970.3	14971.3	121	5871000000	45.5427	sp|P02413|RL15_ECOLI	50S ribosomal protein L15 OS=Escherichia coli (strain K12) OX=83333 GN=rplO PE=1 SV=1	1	144	.MRLNTLSPAEGSKKAGKRLGRGIGSGLGKTGGRGHKGQKSRSGGGVRRGFEGGQMPLYRRLPKFGFTSRKAAITAEIRLSDLAKVEGGVVDLNTLKAANIIGIQIEFAKVILAGEVTTPVTVRGLRVTKGARAAIEAAGGKIEE.	0	-	0	55	48	3.0292e-22	0	0
C:\Users\KyowonJeong\Downloads\apr23\Eclip_1481_MB_ms2.msalign	2968	4684	HCD	11512	3400.61	87	16	14971.3	14971.3	121	5871000000	45.5427	sp|P02413|RL15_ECOLI	50S ribosomal protein L15 OS=Escherichia coli (strain K12) OX=83333 GN=rplO PE=1 SV=1	1	144	.MRLNTLSPAEGSKKAGKRLGRGIGSGLGKTGGRGHKGQKSRSGGGVRRGFEGGQMPLYRRLPKFGFTSRKAAITAEIRLSDLAKVEGGVVDLNTLKAANIIGIQIEFAKVILAGEVTTPVTVRGLRVTKGARAAIEAAGGKIEE.	0	-	0	16	16	2.6916e-11	0	0
C:\Users\KyowonJeong\Downloads\apr23\Eclip_1481_MB_ms2.msalign	2972	4688	HCD	11518	3402.24	249	22	14971.3	14971.3	121	5871000000	45.5427	sp|P02413|RL15_ECOLI	50S ribosomal protein L15 OS=Escherichia coli (strain K12) OX=83333 GN=rplO PE=1 SV=1	1	144	.MRLNTLSPAEGSKKAGKRLGRGIGSGLGKTGGRGHKGQKSRSGGGVRRGFEGGQMPLYRRLPKFGFTSRKAAITAEIRLSDLAKVEGGVVDLNTLKAANIIGIQIEFAKVILAGEVTTPVTVRGLRVTKGARAAIEAAGGKIEE.	0	-	0	46	37	8.2328e-18	0	0
C:\Users\KyowonJeong\Downloads\apr23\Eclip_1481_MB_ms2.msalign	2974	4690	HCD	11522	3403.33	249	21	14970.3	14971.3	121	5871000000	45.5427	sp|P02413|RL15_ECOLI	50S ribosomal protein L15 OS=Escherichia coli (strain K12) OX=83333 GN=rplO PE=1 SV=1	1	144	.MRLNTLSPAEGSKKAGKRLGRGIGSGLGKTGGRGHKGQKSRSGGGVRRGFEGGQMPLYRRLPKFGFTSRKAAITAEIRLSDLAKVEGGVVDLNTLKAANIIGIQIEFAKVILAGEVTTPVTVRGLRVTKGARAAIEAAGGKIEE.	0	-	0	55	44	5.459e-20	0	0
C:\Users\KyowonJeong\Downloads\apr23\Eclip_1481_MB_ms2.msalign	2981	4699	HCD	11535	3405.82	249	21	14970.3	14971.3	121	5871000000	45.5427	sp|P02413|RL15_ECOLI	50S ribosomal protein L15 OS=Escherichia coli (strain K12) OX=83333 GN=rplO PE=1 SV=1	1	144	.MRLNTLSPAEGSKKAGKRLGRGIGSGLGKTGGRGHKGQKSRSGGGVRRGFEGGQMPLYRRLPKFGFTSRKAAITAEIRLSDLAKVEGGVVDLNTLKAANIIGIQIEFAKVILAGEVTTPVTVRGLRVTKGARAAIEAAGGKIEE.	0	-	0	48	40	3.2902e-18	0	0
C:\Users\KyowonJeong\Downloads\apr23\Eclip_1481_MB_ms2.msalign	2985	4704	HCD	11542	3407.41	249	20	14970.4	14971.3	121	5871000000	45.5427	sp|P02413|RL15_ECOLI	50S ribosomal protein L15 OS=Escherichia coli (strain K12) OX=83333 GN=rplO PE=1 SV=1	1	144	.MRLNTLSPAEGSKKAGKRLGRGIGSGLGKTGGRGHKGQKSRSGGGVRRGFEGGQMPLYRRLPKFGFTSRKAAITAEIRLSDLAKVEGGVVDLNTLKAANIIGIQIEFAKVILAGEVTTPVTVRGLRVTKGARAAIEAAGGKIEE.	0	-	0	65	50	3.1796e-22	0	0
C:\Users\KyowonJeong\Downloads\apr23\Eclip_1481_MB_ms2.msalign	2988	4707	HCD	11547	3408.31	248	20	14969.3	14969.3	121	5871000000	45.5427	sp|P02413|RL15_ECOLI	50S ribosomal protein L15 OS=Escherichia coli (strain K12) OX=83333 GN=rplO PE=1 SV=1	1	144	.MRLNTLSPAEGSKKAGKRLGRGIGSGLGKTGGRGHKGQKSRSGGGVRRGFEGGQMPLYRRLPKFGFTSRKAAITAEIRLSDLAKVEGGVVDLNTL(KAAN)[-1.9849]IIGIQIEFAKVILAGEVTTPVTVRGLRVTKGARAAIEAAGGKIEE.	1	-	0	48	38	4.75097e-12	0	0
C:\Users\KyowonJeong\Downloads\apr23\Eclip_1481_MB_ms2.msalign	2993	4712	HCD	11554	3409.47	249	20	14970.3	14971.3	121	5871000000	45.5427	sp|P02413|RL15_ECOLI	50S ribosomal protein L15 OS=Escherichia coli (strain K12) OX=83333 GN=rplO PE=1 SV=1	1	144	.MRLNTLSPAEGSKKAGKRLGRGIGSGLGKTGGRGHKGQKSRSGGGVRRGFEGGQMPLYRRLPKFGFTSRKAAITAEIRLSDLAKVEGGVVDLNTLKAANIIGIQIEFAKVILAGEVTTPVTVRGLRVTKGARAAIEAAGGKIEE.	0	-	0	49	41	8.903e-18	0	0
C:\Users\KyowonJeong\Downloads\apr23\Eclip_1481_MB_ms2.msalign	3245	5185	HCD	12267	3596.99	93	8	7706.37	7706.38	72	1227000000	40.0175	sp|P02413|RL15_ECOLI	50S ribosomal protein L15 OS=Escherichia coli (strain K12) OX=83333 GN=rplO PE=1 SV=1	70	144	R.KAAITAEIRLSDLAKVEGGVVDLNTLKAANIIGIQIEFAKVILAGEVTTPVTVRGLRVTKGARAAIEAAGGKIEE.	0	-	0	52	45	1.06248e-24	0	0
C:\Users\KyowonJeong\Downloads\apr23\Eclip_1481_MB_ms2.msalign	3251	5196	HCD	12284	3599.9	128	8	7706.4	7706.38	72	1227000000	40.0175	sp|P02413|RL15_ECOLI	50S ribosomal protein L15 OS=Escherichia coli (strain K12) OX=83333 GN=rplO PE=1 SV=1	70	144	R.KAAITAEIRLSDLAKVEGGVVDLNTLKAANIIGIQIEFAKVILAGEVTTPVTVRGLRVTKGARAAIEAAGGKIEE.	0	-	0	76	54	5.2595e-27	0	0
C:\Users\KyowonJeong\Downloads\apr23\Eclip_1481_MB_ms2.msalign	3253	5199	HCD	12289	3600.64	101	8	7706.4	7706.38	72	1227000000	40.0175	sp|P02413|RL15_ECOLI	50S ribosomal protein L15 OS=Escherichia coli (strain K12) OX=83333 GN=rplO PE=1 SV=1	70	144	R.KAAITAEIRLSDLAKVEGGVVDLNTLKAANIIGIQIEFAKVILAGEVTTPVTVRGLRVTKGARAAIEAAGGKIEE.	0	-	0	59	50	3.56415e-26	0	0
C:\Users\KyowonJeong\Downloads\apr23\Eclip_1481_MB_ms2.msalign	3257	5204	HCD	12296	3601.88	128	8	7705.37	7706.38	72	1227000000	40.0175	sp|P02413|RL15_ECOLI	50S ribosomal protein L15 OS=Escherichia coli (strain K12) OX=83333 GN=rplO PE=1 SV=1	70	144	R.KAAITAEIRLSDLAKVEGGVVDLNTLKAANIIGIQIEFAKVILAGEVTTPVTVRGLRVTKGARAAIEAAGGKIEE.	0	-	0	55	48	8.472e-26	0	0
C:\Users\KyowonJeong\Downloads\apr23\Eclip_1481_MB_ms2.msalign	417	836	HCD	5714	1175.14	19	5	3160.68	3160.67	970	5041000	-1000	sp|P02929|TONB_ECOLI	Protein TonB OS=Escherichia coli (strain K12) OX=83333 GN=tonB PE=1 SV=2	105	132	K.KVQEQPKRDVKPVESRPASPFENTAPAR.L	0	-	0	9	9	5.78499e-05	0	0
C:\Users\KyowonJeong\Downloads\apr23\Eclip_1481_MB_ms2.msalign	420	841	HCD	5722	1178.46	13	5	3160.68	3160.67	970	5041000	-1000	sp|P02929|TONB_ECOLI	Protein TonB OS=Escherichia coli (strain K12) OX=83333 GN=tonB PE=1 SV=2	105	132	K.KVQEQPKRDVKPVESRPASPFENTAPAR.L	0	-	0	6	6	0.000100018	0	0
C:\Users\KyowonJeong\Downloads\apr23\Eclip_1481_MB_ms2.msalign	1033	1784	HCD	7155	1794.55	61	6	4841.75	4841.74	466	85880000	-1000	sp|P02929|TONB_ECOLI	Protein TonB OS=Escherichia coli (strain K12) OX=83333 GN=tonB PE=1 SV=2	61	104	A.VQPPPEPVVEPEPEPEPIPEPPKEAPVVIEKPKPKPKPKPKPVK.K	0	-	0	26	16	4.22002e-12	0	0
C:\Users\KyowonJeong\Downloads\apr23\Eclip_1481_MB_ms2.msalign	1037	1788	HCD	7161	1797.2	77	6	4841.75	4841.74	466	85880000	-1000	sp|P02929|TONB_ECOLI	Protein TonB OS=Escherichia coli (strain K12) OX=83333 GN=tonB PE=1 SV=2	61	104	A.VQPPPEPVVEPEPEPEPIPEPPKEAPVVIEKPKPKPKPKPKPVK.K	0	-	0	28	17	2.22805e-11	0	0
C:\Users\KyowonJeong\Downloads\apr23\Eclip_1481_MB_ms2.msalign	1040	1791	HCD	7166	1799.22	35	6	4969.84	4969.83	814	4238000	-1000	sp|P02929|TONB_ECOLI	Protein TonB OS=Escherichia coli (strain K12) OX=83333 GN=tonB PE=1 SV=2	61	105	A.VQPPPEPVVEPEPEPEPIPEPPKEAPVVIEKPKPKPKPKPKPVKK.V	0	-	0	15	10	1.54936e-06	0	0
C:\Users\KyowonJeong\Downloads\apr23\Eclip_1481_MB_ms2.msalign	1390	2313	HCD	7949	2133.25	67	8	5961.3	5960.3	553	21750000	-1000	sp|P02929|TONB_ECOLI	Protein TonB OS=Escherichia coli (strain K12) OX=83333 GN=tonB PE=1 SV=2	50	104	M.VTPADLEPPQAVQPPPEPVVEPEPEPEPIPEPPKEAPVVIEKPKPKPKPKPKPVK.K	0	-	0	21	14	1.41053e-10	0	0
C:\Users\KyowonJeong\Downloads\apr23\Eclip_1481_MB_ms2.msalign	1393	2318	HCD	7957	2136.61	55	6	5960.31	5960.3	553	21750000	-1000	sp|P02929|TONB_ECOLI	Protein TonB OS=Escherichia coli (strain K12) OX=83333 GN=tonB PE=1 SV=2	50	104	M.VTPADLEPPQAVQPPPEPVVEPEPEPEPIPEPPKEAPVVIEKPKPKPKPKPKPVK.K	0	-	0	19	12	1.85711e-10	0	0
C:\Users\KyowonJeong\Downloads\apr23\Eclip_1481_MB_ms2.msalign	270	599	HCD	5353	1018.86	43	4	2591.47	2591.46	942	13140000	-1000	sp|P02942|MCP1_ECOLI	Methyl-accepting chemotaxis protein I OS=Escherichia coli (strain K12) OX=83333 GN=tsr PE=1 SV=2	516	538	F.RIQQQQRETSAVVKTVTPAAPRK.M	0	-	0	18	14	2.76237e-05	0	0
C:\Users\KyowonJeong\Downloads\apr23\Eclip_1481_MB_ms2.msalign	4395	7138	HCD	16606	4327.96	109	14	15665.9	15666.9	247	1346000000	25.8513	sp|P03817|MIOC_ECOLI	Protein MioC OS=Escherichia coli (strain K12) OX=83333 GN=mioC PE=1 SV=4	2	147	M.ADITLISGSTLGGAEYVAEHLAEKLEEAGFTTETLHGPLLEDLPASGIWLVISSTHGAGDIPDNLSPFYEALQEQKPDLSAVRFGAIGIGSREYDTFCGAIDKLEAELKNSGAKQTGETLKINILDHDIPEDPAEEWLGSWVNLLK.	0	-	0	18	18	2.0418e-09	0	0
C:\Users\KyowonJeong\Downloads\apr23\Eclip_1481_MB_ms2.msalign	4397	7140	HCD	16610	4328.55	143	14	15665.9	15666.9	247	1346000000	25.8513	sp|P03817|MIOC_ECOLI	Protein MioC OS=Escherichia coli (strain K12) OX=83333 GN=mioC PE=1 SV=4	2	147	M.ADITLISGSTLGGAEYVAEHLAEKLEEAGFTTETLHGPLLEDLPASGIWLVISSTHGAGDIPDNLSPFYEALQEQKPDLSAVRFGAIGIGSREYDTFCGAIDKLEAELKNSGAKQTGETLKINILDHDIPEDPAEEWLGSWVNLLK.	0	-	0	19	18	4.0296e-07	0	0
C:\Users\KyowonJeong\Downloads\apr23\Eclip_1481_MB_ms2.msalign	4402	7147	HCD	16624	4331.38	155	13	15665.9	15666.9	247	1346000000	25.8513	sp|P03817|MIOC_ECOLI	Protein MioC OS=Escherichia coli (strain K12) OX=83333 GN=mioC PE=1 SV=4	2	147	M.ADITLISGSTLGGAEYVAEHLAEKLEEAGFTTETLHGPLLEDLPASGIWLVISSTHGAGDIPDNLSPFYEALQEQKPDLSAVRFGAIGIGSREYDTFCGAIDKLEAELKNSGAKQTGETLKINILDHDIPEDPAEEWLGSWVNLLK.	0	-	0	33	29	5.6178e-12	0	0
C:\Users\KyowonJeong\Downloads\apr23\Eclip_1481_MB_ms2.msalign	4406	7151	HCD	16630	4332.53	96	13	15665.9	15666.9	247	1346000000	25.8513	sp|P03817|MIOC_ECOLI	Protein MioC OS=Escherichia coli (strain K12) OX=83333 GN=mioC PE=1 SV=4	2	147	M.ADITLISGSTLGGAEYVAEHLAEKLEEAGFTTETLHGPLLEDLPASGIWLVISSTHGAGDIPDNLSPFYEALQEQKPDLSAVRFGAIGIGSREYDTFCGAIDKLEAELKNSGAKQTGETLKINILDHDIPEDPAEEWLGSWVNLLK.	0	-	0	21	19	1.0294e-09	0	0
C:\Users\KyowonJeong\Downloads\apr23\Eclip_1481_MB_ms2.msalign	4407	7152	HCD	16631	4332.7	90	14	15666.9	15666.9	247	1346000000	25.8513	sp|P03817|MIOC_ECOLI	Protein MioC OS=Escherichia coli (strain K12) OX=83333 GN=mioC PE=1 SV=4	2	147	M.ADITLISGSTLGGAEYVAEHLAEKLEEAGFTTETLHGPLLEDLPASGIWLVISSTHGAGDIPDNLSPFYEALQEQKPDLSAVRFGAIGIGSREYDTFCGAIDKLEAELKNSGAKQTGETLKINILDHDIPEDPAEEWLGSWVNLLK.	0	-	0	15	15	3.2062e-07	0	0
C:\Users\KyowonJeong\Downloads\apr23\Eclip_1481_MB_ms2.msalign	4411	7159	HCD	16642	4334.73	112	12	15667.9	15666.9	247	1346000000	25.8513	sp|P03817|MIOC_ECOLI	Protein MioC OS=Escherichia coli (strain K12) OX=83333 GN=mioC PE=1 SV=4	2	147	M.ADITLISGSTLGGAEYVAEHLAEKLEEAGFTTETLHGPLLEDLPASGIWLVISSTHGAGDIPDNLSPFYEALQEQKPDLSAVRFGAIGIGSREYDTFCGAIDKLEAELKNSGAKQTGETLKINILDHDIPEDPAEEWLGSWVNLLK.	0	-	0	37	35	8.9072e-18	0	0
C:\Users\KyowonJeong\Downloads\apr23\Eclip_1481_MB_ms2.msalign	4415	7163	HCD	16648	4335.99	136	14	15665.8	15666.9	247	1346000000	25.8513	sp|P03817|MIOC_ECOLI	Protein MioC OS=Escherichia coli (strain K12) OX=83333 GN=mioC PE=1 SV=4	2	147	M.ADITLISGSTLGGAEYVAEHLAEKLEEAGFTTETLHGPLLEDLPASGIWLVISSTHGAGDIPDNLSPFYEALQEQKPDLSAVRFGAIGIGSREYDTFCGAIDKLEAELKNSGAKQTGETLKINILDHDIPEDPAEEWLGSWVNLLK.	0	-	0	24	21	1.65836e-09	0	0
C:\Users\KyowonJeong\Downloads\apr23\Eclip_1481_MB_ms2.msalign	4423	7173	HCD	16664	4339.31	160	14	15666.9	15666.9	247	1346000000	25.8513	sp|P03817|MIOC_ECOLI	Protein MioC OS=Escherichia coli (strain K12) OX=83333 GN=mioC PE=1 SV=4	2	147	M.ADITLISGSTLGGAEYVAEHLAEKLEEAGFTTETLHGPLLEDLPASGIWLVISSTHGAGDIPDNLSPFYEALQEQKPDLSAVRFGAIGIGSREYDTFCGAIDKLEAELKNSGAKQTGETLKINILDHDIPEDPAEEWLGSWVNLLK.	0	-	0	20	19	5.7408e-07	0	0
C:\Users\KyowonJeong\Downloads\apr23\Eclip_1481_MB_ms2.msalign	2560	4147	HCD	10704	3172.59	111	15	12797.9	12797.9	1484	1073000000	27.7069	sp|P03960|KDPB_ECOLI	Potassium-transporting ATPase ATP-binding subunit OS=Escherichia coli (strain K12) OX=83333 GN=kdpB PE=1 SV=3	2	119	M.(S)[Acetyl]RKQLALFEPTLVVQALKEAVKKLNPQAQWRNPVMFIVWIGSLLTTCISIAMASGAMPGNALFSAAISGWLWITVLFANFAEALAEGRSKAQANSLKGVKKTAFARKLREPKYGAAAD.K	0	-	0	9	8	0.320589	0.00660793	0.0213205
C:\Users\KyowonJeong\Downloads\apr23\Eclip_1481_MB_ms2.msalign	1636	2784	HCD	8655	2433.78	54	5	4462.33	4462.33	536	17350000	-1000	sp|P05020|PYRC_ECOLI	Dihydroorotase OS=Escherichia coli (strain K12) OX=83333 GN=pyrC PE=1 SV=2	2	39	M.TAPSQVLKIRRPDDWHLHLRDGDMLKTVVPYTSEIYGR.A	0	-	0	21	17	2.57773e-09	0	0
C:\Users\KyowonJeong\Downloads\apr23\Eclip_1481_MB_ms2.msalign	1637	2788	HCD	8661	2436.42	67	5	4462.33	4462.33	536	17350000	-1000	sp|P05020|PYRC_ECOLI	Dihydroorotase OS=Escherichia coli (strain K12) OX=83333 GN=pyrC PE=1 SV=2	2	39	M.TAPSQVLKIRRPDDWHLHLRDGDMLKTVVPYTSEIYGR.A	0	-	0	23	18	6.94887e-11	0	0
C:\Users\KyowonJeong\Downloads\apr23\Eclip_1481_MB_ms2.msalign	1606	2742	HCD	8593	2406.02	32	6	5944.09	5944.08	820	5542000	-1000	sp|P05055|PNP_ECOLI	Polyribonucleotide nucleotidyltransferase OS=Escherichia coli (strain K12) OX=83333 GN=pnp PE=1 SV=3	658	711	K.RVEKVTDYLQMGQEVPVKVLEVDRQGRIRLSIKEATEQSQPAAAPEAPAAEQGE.	0	-	0	10	9	1.75225e-06	0	0
C:\Users\KyowonJeong\Downloads\apr23\Eclip_1481_MB_ms2.msalign	1610	2749	HCD	8603	2410.57	23	6	5944.09	5944.08	820	5542000	-1000	sp|P05055|PNP_ECOLI	Polyribonucleotide nucleotidyltransferase OS=Escherichia coli (strain K12) OX=83333 GN=pnp PE=1 SV=3	658	711	K.RVEKVTDYLQMGQEVPVKVLEVDRQGRIRLSIKEATEQSQPAAAPEAPAAEQGE.	0	-	0	10	8	3.90109e-05	0	0
C:\Users\KyowonJeong\Downloads\apr23\Eclip_1481_MB_ms2.msalign	1148	1961	HCD	7421	1912.08	39	10	5514	5515.04	1532	13940000	-1000	sp|P05459|PDXB_ECOLI	Erythronate-4-phosphate dehydrogenase OS=Escherichia coli (strain K12) OX=83333 GN=pdxB PE=2 SV=2	291	339	L.PAPEFGRITLHGPLDQPTLKRLVHLVYDVRRDDAPLRKVAGIPGEFDKL.R	0	-	0	5	5	0.470847	0.00972415	0.0316285
C:\Users\KyowonJeong\Downloads\apr23\Eclip_1481_MB_ms2.msalign	2147	3522	HCD	9763	2862.95	67	5	4223.08	4223.08	447	18500000	-1000	sp|P05793|ILVC_ECOLI	Ketol-acid reductoisomerase (NADP(+)) OS=Escherichia coli (strain K12) OX=83333 GN=ilvC PE=1 SV=4	2	38	M.ANYFNTLNLRQQLAQLGKCRFMGRDEFADGASYLQGK.K	0	-	0	15	16	1.6611e-12	0	0
C:\Users\KyowonJeong\Downloads\apr23\Eclip_1481_MB_ms2.msalign	2150	3527	HCD	9770	2865.88	70	5	4223.08	4223.08	447	18500000	-1000	sp|P05793|ILVC_ECOLI	Ketol-acid reductoisomerase (NADP(+)) OS=Escherichia coli (strain K12) OX=83333 GN=ilvC PE=1 SV=4	2	38	M.ANYFNTLNLRQQLAQLGKCRFMGRDEFADGASYLQGK.K	0	-	0	12	12	1.67587e-08	0	0
C:\Users\KyowonJeong\Downloads\apr23\Eclip_1481_MB_ms2.msalign	1530	2542	HCD	8293	2277.4	59	5	5012.55	5012.53	555	37220000	-1000	sp|P05825|FEPA_ECOLI	Ferrienterobactin receptor OS=Escherichia coli (strain K12) OX=83333 GN=fepA PE=1 SV=2	23	69	A.QEPTDTPVSHDDTIVVTAAEQNLQAPGVSTITADEIRKNPVARDVSK.I	0	-	0	16	14	1.50202e-10	0	0
C:\Users\KyowonJeong\Downloads\apr23\Eclip_1481_MB_ms2.msalign	1536	2557	HCD	8315	2287.42	75	5	5011.54	5012.53	555	37220000	-1000	sp|P05825|FEPA_ECOLI	Ferrienterobactin receptor OS=Escherichia coli (strain K12) OX=83333 GN=fepA PE=1 SV=2	23	69	A.QEPTDTPVSHDDTIVVTAAEQNLQAPGVSTITADEIRKNPVARDVSK.I	0	-	0	16	14	3.16786e-09	0	0
C:\Users\KyowonJeong\Downloads\apr23\Eclip_1481_MB_ms2.msalign	1058	1821	HCD	7211	1818.99	42	6	5459.97	5459.96	324	9249000	-1000	sp|P06612|TOP1_ECOLI	DNA topoisomerase 1 OS=Escherichia coli (strain K12) OX=83333 GN=topA PE=1 SV=2	2	54	M.GKALVIVESPAKAKTINKYLGSDYVVKSSVGHIRDLPTSGSAAKKSADSTSTK.T	0	-	0	19	18	3.73962e-13	0	0
C:\Users\KyowonJeong\Downloads\apr23\Eclip_1481_MB_ms2.msalign	1063	1829	HCD	7223	1824.28	26	6	5458.97	5459.96	324	9249000	-1000	sp|P06612|TOP1_ECOLI	DNA topoisomerase 1 OS=Escherichia coli (strain K12) OX=83333 GN=topA PE=1 SV=2	2	54	M.GKALVIVESPAKAKTINKYLGSDYVVKSSVGHIRDLPTSGSAAKKSADSTSTK.T	0	-	0	15	15	1.15465e-15	0	0
C:\Users\KyowonJeong\Downloads\apr23\Eclip_1481_MB_ms2.msalign	1171	1995	HCD	7472	1934.68	60	6	4554.52	4554.52	280	9004000	-1000	sp|P06612|TOP1_ECOLI	DNA topoisomerase 1 OS=Escherichia coli (strain K12) OX=83333 GN=topA PE=1 SV=2	2	45	M.GKALVIVESPAKAKTINKYLGSDYVVKSSVGHIRDLPTSGSAAK.K	0	-	0	33	26	1.56327e-16	0	0
C:\Users\KyowonJeong\Downloads\apr23\Eclip_1481_MB_ms2.msalign	1175	2000	HCD	7479	1937.95	69	6	4554.52	4554.52	280	9004000	-1000	sp|P06612|TOP1_ECOLI	DNA topoisomerase 1 OS=Escherichia coli (strain K12) OX=83333 GN=topA PE=1 SV=2	2	45	M.GKALVIVESPAKAKTINKYLGSDYVVKSSVGHIRDLPTSGSAAK.K	0	-	0	34	26	5.32933e-17	0	0
C:\Users\KyowonJeong\Downloads\apr23\Eclip_1481_MB_ms2.msalign	188	435	HCD	5095	909.83	19	4	2186.12	2186.12	1165	1523000	-1000	sp|P07017|MCP2_ECOLI	Methyl-accepting chemotaxis protein II OS=Escherichia coli (strain K12) OX=83333 GN=tar PE=1 SV=2	521	540	L.TNKPQTPSRPASEQPPAQPR.L	0	-	0	6	6	0.00338093	0	0
C:\Users\KyowonJeong\Downloads\apr23\Eclip_1481_MB_ms2.msalign	191	443	HCD	5107	915.15	22	4	2186.12	2186.12	1165	1523000	-1000	sp|P07017|MCP2_ECOLI	Methyl-accepting chemotaxis protein II OS=Escherichia coli (strain K12) OX=83333 GN=tar PE=1 SV=2	521	540	L.TNKPQTPSRPASEQPPAQPR.L	0	-	0	5	5	0.163081	0.00325468	0
C:\Users\KyowonJeong\Downloads\apr23\Eclip_1481_MB_ms2.msalign	422	843	HCD	5725	1179.85	21	5	2894.55	2894.55	482	5939000	-1000	sp|P07017|MCP2_ECOLI	Methyl-accepting chemotaxis protein II OS=Escherichia coli (strain K12) OX=83333 GN=tar PE=1 SV=2	514	540	F.RLAASPLTNKPQTPSRPASEQPPAQPR.L	0	-	0	8	8	1.30565e-05	0	0
C:\Users\KyowonJeong\Downloads\apr23\Eclip_1481_MB_ms2.msalign	426	850	HCD	5736	1184.55	21	5	2894.55	2894.55	482	5939000	-1000	sp|P07017|MCP2_ECOLI	Methyl-accepting chemotaxis protein II OS=Escherichia coli (strain K12) OX=83333 GN=tar PE=1 SV=2	514	540	F.RLAASPLTNKPQTPSRPASEQPPAQPR.L	0	-	0	12	12	1.5141e-07	0	0
C:\Users\KyowonJeong\Downloads\apr23\Eclip_1481_MB_ms2.msalign	428	854	HCD	5742	1187.2	19	5	2894.55	2894.55	482	5939000	-1000	sp|P07017|MCP2_ECOLI	Methyl-accepting chemotaxis protein II OS=Escherichia coli (strain K12) OX=83333 GN=tar PE=1 SV=2	514	540	F.RLAASPLTNKPQTPSRPASEQPPAQPR.L	0	-	0	11	11	6.86478e-12	0	0
C:\Users\KyowonJeong\Downloads\apr23\Eclip_1481_MB_ms2.msalign	440	872	HCD	5769	1199.1	30	5	2894.55	2894.55	482	5939000	-1000	sp|P07017|MCP2_ECOLI	Methyl-accepting chemotaxis protein II OS=Escherichia coli (strain K12) OX=83333 GN=tar PE=1 SV=2	514	540	F.RLAASPLTNKPQTPSRPASEQPPAQPR.L	0	-	0	12	12	1.20277e-09	0	0
C:\Users\KyowonJeong\Downloads\apr23\Eclip_1481_MB_ms2.msalign	442	876	HCD	5775	1201.76	23	5	2894.55	2894.55	482	5939000	-1000	sp|P07017|MCP2_ECOLI	Methyl-accepting chemotaxis protein II OS=Escherichia coli (strain K12) OX=83333 GN=tar PE=1 SV=2	514	540	F.RLAASPLTNKPQTPSRPASEQPPAQPR.L	0	-	0	13	13	8.89314e-10	0	0
C:\Users\KyowonJeong\Downloads\apr23\Eclip_1481_MB_ms2.msalign	477	927	HCD	5853	1235.71	47	5	2823.51	2823.51	587	9959000	-1000	sp|P07017|MCP2_ECOLI	Methyl-accepting chemotaxis protein II OS=Escherichia coli (strain K12) OX=83333 GN=tar PE=1 SV=2	517	542	A.ASPLTNKPQTPSRPASEQPPAQPRLR.I	0	-	0	19	13	6.75647e-10	0	0
C:\Users\KyowonJeong\Downloads\apr23\Eclip_1481_MB_ms2.msalign	577	1103	HCD	6133	1352.32	50	4	3007.63	3007.63	723	29590000	-1000	sp|P07017|MCP2_ECOLI	Methyl-accepting chemotaxis protein II OS=Escherichia coli (strain K12) OX=83333 GN=tar PE=1 SV=2	515	542	R.LAASPLTNKPQTPSRPASEQPPAQPRLR.I	0	-	0	20	14	1.16164e-07	0	0
C:\Users\KyowonJeong\Downloads\apr23\Eclip_1481_MB_ms2.msalign	584	1117	HCD	6154	1361.64	24	5	3007.63	3007.63	723	29590000	-1000	sp|P07017|MCP2_ECOLI	Methyl-accepting chemotaxis protein II OS=Escherichia coli (strain K12) OX=83333 GN=tar PE=1 SV=2	515	542	R.LAASPLTNKPQTPSRPASEQPPAQPRLR.I	0	-	0	8	8	2.04877e-05	0	0
C:\Users\KyowonJeong\Downloads\apr23\Eclip_1481_MB_ms2.msalign	1517	2513	HCD	8249	2257.91	43	5	4337.22	4338.21	472	2135000	-1000	sp|P07017|MCP2_ECOLI	Methyl-accepting chemotaxis protein II OS=Escherichia coli (strain K12) OX=83333 GN=tar PE=1 SV=2	515	553	R.LAASPLTNKPQTPSRPASEQPPAQPRLRIAEQDPNWETF.	0	-	0	12	10	1.92531e-07	0	0
C:\Users\KyowonJeong\Downloads\apr23\Eclip_1481_MB_ms2.msalign	1518	2517	HCD	8255	2260.55	30	5	4337.22	4338.21	472	2135000	-1000	sp|P07017|MCP2_ECOLI	Methyl-accepting chemotaxis protein II OS=Escherichia coli (strain K12) OX=83333 GN=tar PE=1 SV=2	515	553	R.LAASPLTNKPQTPSRPASEQPPAQPRLRIAEQDPNWETF.	0	-	0	12	11	4.72992e-12	0	0
C:\Users\KyowonJeong\Downloads\apr23\Eclip_1481_MB_ms2.msalign	1123	1925	HCD	7367	1887.92	51	5	3086.51	3087.51	542	907900	-1000	sp|P07018|MCP4_ECOLI	Methyl-accepting chemotaxis protein IV OS=Escherichia coli (strain K12) OX=83333 GN=tap PE=1 SV=2	499	525	A.NQADHLSSRVAVFTLEEHEVARHESVQ.L	0	-	0	13	13	1.3374e-08	0	0
C:\Users\KyowonJeong\Downloads\apr23\Eclip_1481_MB_ms2.msalign	1124	1926	HCD	7369	1888.73	41	4	3087.52	3087.51	542	2722000	-1000	sp|P07018|MCP4_ECOLI	Methyl-accepting chemotaxis protein IV OS=Escherichia coli (strain K12) OX=83333 GN=tap PE=1 SV=2	499	525	A.NQADHLSSRVAVFTLEEHEVARHESVQ.L	0	-	0	17	16	9.30396e-11	0	0
C:\Users\KyowonJeong\Downloads\apr23\Eclip_1481_MB_ms2.msalign	1598	2725	HCD	8567	2394.71	41	5	3895	3895	903	4505000	-1000	sp|P07018|MCP4_ECOLI	Methyl-accepting chemotaxis protein IV OS=Escherichia coli (strain K12) OX=83333 GN=tap PE=1 SV=2	499	533	A.NQADHLSSRVAVFTLEEHEVARHESVQLQIAPVVS.	0	-	0	13	10	1.15667e-05	0	0
C:\Users\KyowonJeong\Downloads\apr23\Eclip_1481_MB_ms2.msalign	1048	1805	HCD	7187	1808.42	25	4	2061.09	2061.09	597	1900000	-1000	sp|P08178|PUR5_ECOLI	Phosphoribosylformylglycinamidine cyclo-ligase OS=Escherichia coli (strain K12) OX=83333 GN=purM PE=1 SV=3	8	27	L.SYKDAGVDIDAGNALVGRIK.G	0	-	0	15	13	1.01457e-09	0	0
C:\Users\KyowonJeong\Downloads\apr23\Eclip_1481_MB_ms2.msalign	1182	2010	HCD	7495	1944.64	45	4	2706.42	2706.42	244	25920000	-1000	sp|P08178|PUR5_ECOLI	Phosphoribosylformylglycinamidine cyclo-ligase OS=Escherichia coli (strain K12) OX=83333 GN=purM PE=1 SV=3	2	27	M.TDKTSLSYKDAGVDIDAGNALVGRIK.G	0	-	0	33	29	7.36295e-18	0	0
C:\Users\KyowonJeong\Downloads\apr23\Eclip_1481_MB_ms2.msalign	572	1095	HCD	6121	1347.03	58	7	4482.34	4482.34	951	4254000	-1000	sp|P08245|YCIH_ECOLI	Uncharacterized protein YciH OS=Escherichia coli (strain K12) OX=83333 GN=yciH PE=1 SV=1	2	42	M.SDSNSRLVYSTETGRIDEPKAAPVRPKGDGVVRIQRQTSGR.K	0	-	0	11	9	3.4835e-05	0	0
C:\Users\KyowonJeong\Downloads\apr23\Eclip_1481_MB_ms2.msalign	575	1098	HCD	6125	1349.02	39	6	4482.35	4482.34	951	4254000	-1000	sp|P08245|YCIH_ECOLI	Uncharacterized protein YciH OS=Escherichia coli (strain K12) OX=83333 GN=yciH PE=1 SV=1	2	42	M.SDSNSRLVYSTETGRIDEPKAAPVRPKGDGVVRIQRQTSGR.K	0	-	0	6	6	0.00207754	0	0
C:\Users\KyowonJeong\Downloads\apr23\Eclip_1481_MB_ms2.msalign	2115	3456	HCD	9663	2819.54	183	16	11256	11256.1	655	36930000	-1000	sp|P08245|YCIH_ECOLI	Uncharacterized protein YciH OS=Escherichia coli (strain K12) OX=83333 GN=yciH PE=1 SV=1	2	108	M.SDSNSRLVYSTETGRIDEPKAAPVRPKGDGVVRIQRQTSGRKGKGVCLITGVDLDDAELTKLAAELK(KKCGCGGAVKDGVIE)[-2.0122]IQGDKRDLLKSLLEAKGMKVKLAGG.	1	-	0	45	27	1.11279e-08	0	0
C:\Users\KyowonJeong\Downloads\apr23\Eclip_1481_MB_ms2.msalign	870	1548	HCD	6801	1640.45	50	5	3019.57	3019.56	923	1659000	-1000	sp|P09151|LEU1_ECOLI	2-isopropylmalate synthase OS=Escherichia coli (strain K12) OX=83333 GN=leuA PE=1 SV=5	499	523	N.IWRAAEVEKELQRKAQHNENNKETV.	0	-	0	11	10	1.79225e-05	0	0
C:\Users\KyowonJeong\Downloads\apr23\Eclip_1481_MB_ms2.msalign	1135	1945	HCD	7397	1901.46	53	5	3360.73	3360.73	1332	4472000	-1000	sp|P09151|LEU1_ECOLI	2-isopropylmalate synthase OS=Escherichia coli (strain K12) OX=83333 GN=leuA PE=1 SV=5	496	523	V.LNNIWRAAEVEKELQRKAQHNENNKETV.	0	-	0	6	6	0.0518973	0.000838047	0.00300978
C:\Users\KyowonJeong\Downloads\apr23\Eclip_1481_MB_ms2.msalign	1138	1949	HCD	7403	1904.12	56	5	3360.73	3360.73	1332	4472000	-1000	sp|P09151|LEU1_ECOLI	2-isopropylmalate synthase OS=Escherichia coli (strain K12) OX=83333 GN=leuA PE=1 SV=5	496	523	V.LNNIWRAAEVEKELQRKAQHNENNKETV.	0	-	0	5	5	0.0845286	0.00145078	0.00300978
C:\Users\KyowonJeong\Downloads\apr23\Eclip_1481_MB_ms2.msalign	3142	4956	HCD	11920	3503.51	247	15	14877	14877	1302	7512000000	48.5178	sp|P09551|ARGT_ECOLI	Lysine/arginine/ornithine-binding periplasmic protein OS=Escherichia coli (strain K12) OX=83333 GN=argT PE=1 SV=3	119	260	A.AKGSPIQPTLDSLKGKHVGVLQGST(QEAYANETWRSKGVDVVAYANQDL)[-352.5864]VYSDLAAGRLDAALQDEVAASEGFLKQPAGKDFAFAGSSVKDKKYFGDGTGVGLRKDDAELTAAFNKALGELRQDGTYDKMAKKYFDFNVYGD.	1	-	0	38	20	0.0336677	0.000422922	0.00153728
C:\Users\KyowonJeong\Downloads\apr23\Eclip_1481_MB_ms2.msalign	3144	4959	HCD	11925	3504.27	371	28	25768	25769	870	4987000000	27.2113	sp|P09551|ARGT_ECOLI	Lysine/arginine/ornithine-binding periplasmic protein OS=Escherichia coli (strain K12) OX=83333 GN=argT PE=1 SV=3	23	260	A.ALPETVRIGTDTTYAPFSSKDAKGDFVGFDIDLGNEMCKRMQVKCTWVASDFDALIPSLKAKKIDAIISSLSITDKRQQEIAFSDKLYAADSRLIAAKGSPIQPTLDSLKGKHVGVLQGSTQEAYANETWRSKGVDVVAYANQDLVYSDLAAGRLDAALQDEVAASEGFLKQPAGKDFAFAGSSVKDKKYFGDGTGVGLRKDDAELTAAFNKALGELRQDGTYDKMAKKYFDFNVYGD.	0	-	0	52	32	5.31894e-06	0	0
C:\Users\KyowonJeong\Downloads\apr23\Eclip_1481_MB_ms2.msalign	3146	4962	HCD	11929	3504.85	411	29	25767	25767	870	4987000000	27.2113	sp|P09551|ARGT_ECOLI	Lysine/arginine/ornithine-binding periplasmic protein OS=Escherichia coli (strain K12) OX=83333 GN=argT PE=1 SV=3	25	260	L.PETVRIGTDTTYAPFSSKDAKGDFVGFDID(LGNEMCKRMQVKCTWVASDFD)[182.1435]ALIPSLKAKKIDAIISSLSITDKRQQEIAFSDKLYAADSRLIAAKGSPIQPTLDSLKGKHVGVLQGSTQEAYANETWRSKGVDVVAYANQDLVYSDLAAGRLDAALQDEVAASEGFLKQPAGKDFAFAGSSVKDKKYFGDGTGVGLRKDDAELTAAFNKALGELRQDGTYDKMAKKYFDFNVYGD.	1	-	0	54	34	0.0324377	0.00042328	0
C:\Users\KyowonJeong\Downloads\apr23\Eclip_1481_MB_ms2.msalign	3223	5143	HCD	12204	3584.78	323	23	19393.1	19393.1	395	532100000	29.1494	sp|P0A6D7|AROK_ECOLI	Shikimate kinase 1 OS=Escherichia coli (strain K12) OX=83333 GN=aroK PE=1 SV=2	2	173	M.AEKRNIFLVGPMGAGKSTIGRQLAQQLNMEFYDSDQEIEKRTGADVGWVFDLEGEEGFRDREEKVINELTEKQGIVLATGGGSVKSRETRNRLSARGVVVYLETTIEKQLARTQRDKKRPLLHVETPPREVLEALANERNPLYEEIADVTIRTD(DQSAKVVANQIIHML)[-1.9257]ESN.	1	-	0	49	36	1.19986e-07	0	0
C:\Users\KyowonJeong\Downloads\apr23\Eclip_1481_MB_ms2.msalign	3225	5146	HCD	12208	3585.65	288	21	19396.1	19395.1	395	532100000	29.1494	sp|P0A6D7|AROK_ECOLI	Shikimate kinase 1 OS=Escherichia coli (strain K12) OX=83333 GN=aroK PE=1 SV=2	2	173	M.AEKRNIFLVGPMGAGKSTIGRQLAQQLNMEFYDSDQEIEKRTGADVGWVFDLEGEEGFRDREEKVINELTEKQGIVLATGGGSVKSRETRNRLSARGVVVYLETTIEKQLARTQRDKKRPLLHVETPPREVLEALANERNPLYEEIADVTIRTDDQSAKVVANQIIHMLESN.	0	-	0	46	36	1.04516e-13	0	0
C:\Users\KyowonJeong\Downloads\apr23\Eclip_1481_MB_ms2.msalign	3226	5147	HCD	12210	3585.93	323	22	19394	19395.1	395	532100000	29.1494	sp|P0A6D7|AROK_ECOLI	Shikimate kinase 1 OS=Escherichia coli (strain K12) OX=83333 GN=aroK PE=1 SV=2	2	173	M.AEKRNIFLVGPMGAGKSTIGRQLAQQLNMEFYDSDQEIEKRTGADVGWVFDLEGEEGFRDREEKVINELTEKQGIVLATGGGSVKSRETRNRLSARGVVVYLETTIEKQLARTQRDKKRPLLHVETPPREVLEALANERNPLYEEIADVTIRTDDQSAKVVANQIIHMLESN.	0	-	0	34	28	2.3102e-07	0	0
C:\Users\KyowonJeong\Downloads\apr23\Eclip_1481_MB_ms2.msalign	3046	4792	HCD	11674	3436.05	220	15	14926.7	14927.7	246	314300000	-1000	sp|P0A6E6|ATPE_ECOLI	ATP synthase epsilon chain OS=Escherichia coli (strain K12) OX=83333 GN=atpC PE=1 SV=2	2	139	M.AMTYHLDVVSAEQQMFSGLVEKIQVTGSEGELGIYPGHAPLLTAIKPGMIRIVKQHGHEEFIYLSGGILEVQPGNVTVLADTAIRGQDLDEARAMEAKRKAEEHISSSHGDVDYAQASAELAKAIAQLRVIELTKKAM.	0	-	0	60	42	8.5286e-18	0	0
C:\Users\KyowonJeong\Downloads\apr23\Eclip_1481_MB_ms2.msalign	3115	4907	HCD	11847	3487.92	243	15	14597.6	14597.5	349	204700000	-1000	sp|P0A6E6|ATPE_ECOLI	ATP synthase epsilon chain OS=Escherichia coli (strain K12) OX=83333 GN=atpC PE=1 SV=2	2	136	M.AMTYHLDVVSAEQQMFSGLVEKIQVTGSEGELGIYPGHAPLLTAIKPGMIRIVKQHGHEEFIYLSGGILEVQPGNVTVLADTAIRGQDLDEARAMEAKRKAEEHISSSHGDVDYAQASAELAKAIAQLRVIELTK.K	0	-	0	60	41	9.52512e-15	0	0
C:\Users\KyowonJeong\Downloads\apr23\Eclip_1481_MB_ms2.msalign	2404	3917	HCD	10359	3082.26	173	11	10395.6	10395.6	348	1795000000	52.1172	sp|P0A6F9|CH10_ECOLI	10 kDa chaperonin OS=Escherichia coli (strain K12) OX=83333 GN=groS PE=1 SV=1	1	97	.MNIRPLHDRVIVKRKEVETKSAGGIVLTGSAAAKSTRGEVLAVGNGRILENGEVKPLDVKVGDIVIFNDGYGVKSEKIDNEEV(L)[15.0171]IMSESDILAIVEA.	1	-	0	63	39	7.82916e-15	0	0
C:\Users\KyowonJeong\Downloads\apr23\Eclip_1481_MB_ms2.msalign	2406	3921	HCD	10365	3084.16	74	8	10395.6	10395.6	348	1795000000	52.1172	sp|P0A6F9|CH10_ECOLI	10 kDa chaperonin OS=Escherichia coli (strain K12) OX=83333 GN=groS PE=1 SV=1	1	97	.MNIRPLHDRVIVKRKEVETKSAGGIVLTGSAAAKSTRGEVLAVGNGRILENGEVKPLDVKVGDIVIFNDGYGVKSEKIDNEEVL(IM)[14.9772]SESDILAIVEA.	1	-	0	34	29	4.31448e-14	0	0
C:\Users\KyowonJeong\Downloads\apr23\Eclip_1481_MB_ms2.msalign	2421	3949	HCD	10407	3098.62	66	8	10396.6	10396.6	348	1795000000	52.1172	sp|P0A6F9|CH10_ECOLI	10 kDa chaperonin OS=Escherichia coli (strain K12) OX=83333 GN=groS PE=1 SV=1	1	97	.MNIRPLHDRVIVKRKEVETKSAGGIVLTGSAAAKSTRGEVLAVGNGRILENGEVKPLDVKVGDIVIFNDGYGVKSEKID(NEEVL)[15.9753]IMSESDILAIVEA.	1	-	0	26	21	4.33787e-10	0	0
C:\Users\KyowonJeong\Downloads\apr23\Eclip_1481_MB_ms2.msalign	2430	3963	HCD	10428	3102.36	176	11	10579.6	10579.6	824	338600000	-1000	sp|P0A6F9|CH10_ECOLI	10 kDa chaperonin OS=Escherichia coli (strain K12) OX=83333 GN=groS PE=1 SV=1	1	97	.MNIRPLHDRVIVKRKEVETKSAGGIVLTGSAAAKSTRGEVLAVGNGRILENGEVKPLDVKVGDIVIFN(DGYGVKSEKIDNEEVLIM)[199.0564]SESDILAIVEA.	1	-	0	38	24	1.82155e-06	0	0
C:\Users\KyowonJeong\Downloads\apr23\Eclip_1481_MB_ms2.msalign	2433	3966	HCD	10432	3103.8	155	11	10579.6	10579.6	824	338600000	-1000	sp|P0A6F9|CH10_ECOLI	10 kDa chaperonin OS=Escherichia coli (strain K12) OX=83333 GN=groS PE=1 SV=1	1	97	.MNIRPLHDRVIVKRKEVETKSAGGIVLTGSAAAKSTRGEVLAVGNGRILENGEVKPLDVKVGDIVIF(NDGYGVKSEKIDNEEVLIM)[199.0214]SESDILAIVEA.	1	-	0	21	13	0.105015	0.00205888	0
C:\Users\KyowonJeong\Downloads\apr23\Eclip_1481_MB_ms2.msalign	2504	4056	HCD	10568	3135.75	57	8	10380.6	10380.6	192	6557000000	56.6725	sp|P0A6F9|CH10_ECOLI	10 kDa chaperonin OS=Escherichia coli (strain K12) OX=83333 GN=groS PE=1 SV=1	1	97	.MNIRPLHDRVIVKRKEVETKSAGGIVLTGSAAAKSTRGEVLAVGNGRILENGEVKPLDVKVGDIVIFNDGYGVKSEKIDNEEVLIMSESDILAIVEA.	0	-	0	32	28	3.06768e-20	0	0
C:\Users\KyowonJeong\Downloads\apr23\Eclip_1481_MB_ms2.msalign	2506	4060	HCD	10574	3137.56	18	7	10380.6	10380.6	192	6557000000	56.6725	sp|P0A6F9|CH10_ECOLI	10 kDa chaperonin OS=Escherichia coli (strain K12) OX=83333 GN=groS PE=1 SV=1	1	97	.MNIRPLHDRVIVKRKEVETKSAGGIVLTGSAAAKSTRGEVLAVGNGRILENGEVKPLDVKVGDIVIFNDGYGVKSEKIDNEEVLIMSESDILAIVEA.	0	-	0	9	9	2.9361e-07	0	0
C:\Users\KyowonJeong\Downloads\apr23\Eclip_1481_MB_ms2.msalign	2508	4064	HCD	10580	3139.21	49	8	10396.6	10396.6	348	2369000000	49.2429	sp|P0A6F9|CH10_ECOLI	10 kDa chaperonin OS=Escherichia coli (strain K12) OX=83333 GN=groS PE=1 SV=1	1	97	.(MNIRPLHDRVIVKRKEVETKSAGGIVLTGSAAAKSTRGEVLAVGNGRILENGEV)[15.9803]KPLDVKVGDIVIFNDGYGVKSEKIDNEEVLIMSESDILAIVEA.	1	-	0	24	21	8.46721e-12	0	0
C:\Users\KyowonJeong\Downloads\apr23\Eclip_1481_MB_ms2.msalign	2510	4066	HCD	10582	3140.01	72	8	10380.6	10380.6	192	6557000000	56.6725	sp|P0A6F9|CH10_ECOLI	10 kDa chaperonin OS=Escherichia coli (strain K12) OX=83333 GN=groS PE=1 SV=1	1	97	.MNIRPLHDRVIVKRKEVETKSAGGIVLTGSAAAKSTRGEVLAVGNGRILENGEVKPLDVKVGDIVIFNDGYGVKSEKIDNEEVLIMSESDILAIVEA.	0	-	0	38	32	8.6976e-20	0	0
C:\Users\KyowonJeong\Downloads\apr23\Eclip_1481_MB_ms2.msalign	2512	4068	HCD	10586	3140.53	167	11	10562.6	10562.6	332	1851000000	43.1192	sp|P0A6F9|CH10_ECOLI	10 kDa chaperonin OS=Escherichia coli (strain K12) OX=83333 GN=groS PE=1 SV=1	1	97	.MNIRPLHDRVIVKRKEVETKSAGGIVLTGSAAAKSTRGEVLAVGNGRILENGEVKPLDVKVGDI(VIFNDGYGV)[182.0321]KSEKIDNEEVLIMSESDILAIVEA.	1	-	0	47	29	2.99189e-09	0	0
C:\Users\KyowonJeong\Downloads\apr23\Eclip_1481_MB_ms2.msalign	2518	4075	HCD	10596	3142.58	168	10	10563.6	10563.6	332	1851000000	43.1192	sp|P0A6F9|CH10_ECOLI	10 kDa chaperonin OS=Escherichia coli (strain K12) OX=83333 GN=groS PE=1 SV=1	1	97	.MNIRPLHDRVIVKRKEVETKSAGGIVLTGSAAAKSTRGEVLAVGNGRILENGEVKPLDVKVGDIVIFNDG(YGVK)[183.0509]SEKIDNEEVLIMSESDILAIVEA.	1	-	0	57	40	2.82546e-15	0	0
C:\Users\KyowonJeong\Downloads\apr23\Eclip_1481_MB_ms2.msalign	2524	4088	HCD	10616	3147.07	44	8	10380.6	10380.6	192	6557000000	56.6725	sp|P0A6F9|CH10_ECOLI	10 kDa chaperonin OS=Escherichia coli (strain K12) OX=83333 GN=groS PE=1 SV=1	1	97	.MNIRPLHDRVIVKRKEVETKSAGGIVLTGSAAAKSTRGEVLAVGNGRILENGEVKPLDVKVGDIVIFNDGYGVKSEKIDNEEVLIMSESDILAIVEA.	0	-	0	23	19	2.03244e-12	0	0
C:\Users\KyowonJeong\Downloads\apr23\Eclip_1481_MB_ms2.msalign	1540	2574	HCD	8341	2298.69	44	5	2765.41	2765.41	378	10680000	-1000	sp|P0A6H5|HSLU_ECOLI	ATP-dependent protease ATPase subunit HslU OS=Escherichia coli (strain K12) OX=83333 GN=hslU PE=1 SV=1	2	25	M.SEMTPREIVSELDKHIIGQDNAKR.S	0	-	0	20	14	4.02472e-14	0	0
C:\Users\KyowonJeong\Downloads\apr23\Eclip_1481_MB_ms2.msalign	1592	2710	HCD	8545	2384.89	43	4	2609.31	2609.31	585	26050000	-1000	sp|P0A6H5|HSLU_ECOLI	ATP-dependent protease ATPase subunit HslU OS=Escherichia coli (strain K12) OX=83333 GN=hslU PE=1 SV=1	2	24	M.SEMTPREIVSELDKHIIGQDNAK.R	0	-	0	17	15	5.47249e-10	0	0
C:\Users\KyowonJeong\Downloads\apr23\Eclip_1481_MB_ms2.msalign	1921	3202	HCD	9283	2679.57	49	5	5474.84	5473.83	239	18120000	-1000	sp|P0A6H5|HSLU_ECOLI	ATP-dependent protease ATPase subunit HslU OS=Escherichia coli (strain K12) OX=83333 GN=hslU PE=1 SV=1	110	156	K.MVRVQAIEKNRYRAEELAEERILDVLIPPAKNNWGQTEQQQEPSAAR.Q	0	-	0	22	22	3.43098e-18	0	0
C:\Users\KyowonJeong\Downloads\apr23\Eclip_1481_MB_ms2.msalign	1925	3207	HCD	9290	2682.85	51	5	5472.82	5473.83	239	18120000	-1000	sp|P0A6H5|HSLU_ECOLI	ATP-dependent protease ATPase subunit HslU OS=Escherichia coli (strain K12) OX=83333 GN=hslU PE=1 SV=1	110	156	K.MVRVQAIEKNRYRAEELAEERILDVLIPPAKNNWGQTEQQQEPSAAR.Q	0	-	0	13	13	2.38965e-06	0	0
C:\Users\KyowonJeong\Downloads\apr23\Eclip_1481_MB_ms2.msalign	1465	2433	HCD	8129	2210.13	44	4	2680.41	2680.4	1203	5822000	-1000	sp|P0A6M8|EFG_ECOLI	Elongation factor G OS=Escherichia coli (strain K12) OX=83333 GN=fusA PE=1 SV=2	338	362	R.VYSGVVNSGDTVLNSVKAARERFGR.I	0	-	0	9	8	0.0072065	0.000221337	0.000831255
C:\Users\KyowonJeong\Downloads\apr23\Eclip_1481_MB_ms2.msalign	1586	2691	HCD	8516	2372.31	74	6	6555.25	6555.26	179	23340000	-1000	sp|P0A6M8|EFG_ECOLI	Elongation factor G OS=Escherichia coli (strain K12) OX=83333 GN=fusA PE=1 SV=2	2	59	M.ARTTPIARYRNIGISAHIDAGKTTTTERILFYTGVNHKIGEVHDGAATMDWMEQEQER.G	0	-	0	45	37	8.30192e-21	0	0
C:\Users\KyowonJeong\Downloads\apr23\Eclip_1481_MB_ms2.msalign	1587	2694	HCD	8521	2374.31	54	6	6555.25	6555.26	179	23340000	-1000	sp|P0A6M8|EFG_ECOLI	Elongation factor G OS=Escherichia coli (strain K12) OX=83333 GN=fusA PE=1 SV=2	2	59	M.ARTTPIARYRNIGISAHIDAGKTTTTERILFYTGVNHKIGEVHDGAATMDWMEQEQER.G	0	-	0	28	26	5.00097e-13	0	0
C:\Users\KyowonJeong\Downloads\apr23\Eclip_1481_MB_ms2.msalign	2340	3817	HCD	10209	3020.69	123	10	7428.81	7428.82	133	34720000	-1000	sp|P0A6M8|EFG_ECOLI	Elongation factor G OS=Escherichia coli (strain K12) OX=83333 GN=fusA PE=1 SV=2	638	704	R.RRGMLKGQESEVTGVKIHAEVPLSEMFGYATQLRSLTKGRASYTMEFLKYDEAPSNVAQAVIEARGK.	0	-	0	49	34	9.27983e-23	0	0
C:\Users\KyowonJeong\Downloads\apr23\Eclip_1481_MB_ms2.msalign	2342	3820	HCD	10214	3022.68	123	10	7428.84	7428.82	133	34720000	-1000	sp|P0A6M8|EFG_ECOLI	Elongation factor G OS=Escherichia coli (strain K12) OX=83333 GN=fusA PE=1 SV=2	638	704	R.RRGMLKGQESEVTGVKIHAEVPLSEMFGYATQLRSLTKGRASYTMEFLKYDEAPSNVAQAVIEARGK.	0	-	0	43	31	1.1869e-18	0	0
C:\Users\KyowonJeong\Downloads\apr23\Eclip_1481_MB_ms2.msalign	1121	1921	HCD	7361	1885.15	38	4	2335.18	2335.17	1041	29980000	-1000	sp|P0A6N4|EFP_ECOLI	Elongation factor P OS=Escherichia coli (strain K12) OX=83333 GN=efp PE=1 SV=2	17	38	M.LDGEPYAVEASEFVK(PGKGQAF)[-2.9772].A	1	-	0	17	15	0.000286827	0	0
C:\Users\KyowonJeong\Downloads\apr23\Eclip_1481_MB_ms2.msalign	3489	5629	HCD	12942	3726.66	403	38	30307.7	30307.9	1493	205300000	-633.714	sp|P0A6P1|EFTS_ECOLI	Elongation factor Ts OS=Escherichia coli (strain K12) OX=83333 GN=tsf PE=1 SV=2	2	283	M.AEITASLVKELRERTGAGMMDCKKALTEANGDIELAIENMRKSGAIKAAKKAGNVAADGVIKTKIDGNYGIILEVNCQTDFVAKDAGFQAFADKVLDAAVAGKITDVEVLKAQFEEERVALVAKIGENINIRRVAALEGDVLGSYQHGARIGVLVAAKGADEELVKHIAMHVAASKPEFIKPEDVSAEVVEKEYQVQLDIAMQSGKPKEIAEKMV(EGRMKKFTGEVSLTGQ)[35.1875]PFVMEPSKTVGQLLKEHNAEVTGFIRFEVGEGIEKVETDFAAEVAAMSKQS.	1	-	0	34	26	0.348183	0.00739556	0.023989
C:\Users\KyowonJeong\Downloads\apr23\Eclip_1481_MB_ms2.msalign	3654	5851	HCD	13288	3787.47	158	39	30271.7	30272.7	1382	1350000000	27.4237	sp|P0A6P1|EFTS_ECOLI	Elongation factor Ts OS=Escherichia coli (strain K12) OX=83333 GN=tsf PE=1 SV=2	2	283	M.AEITASLVKELRERTGAGMMDCKKALTEANGDIELAIENMRKSGAIKAAKKAGNVAADGVIKTKIDGNYGIILEVNCQTDFVAKDAGFQAFADKVLDAAVAGKITDVEVLKAQFEEERVALVAKIGENINIRRVAALEGDVLGSYQHGARIGVLVAAKGADEELVKHIAMHVAASKPEFIKPEDVSAEVVEKEYQVQLDIAMQSGKPKEIAEKMVEGRMKKFTGEVSLTGQPFVMEPSKTVGQLLKEHNAEVTGFIRFEVGEGIEKVETDFAAEVAAMSKQS.	0	-	0	9	9	0.103544	0.00206058	0.00728332
C:\Users\KyowonJeong\Downloads\apr23\Eclip_1481_MB_ms2.msalign	1560	2642	HCD	8443	2343.05	60	9	6763.59	6763.58	421	24340000	-1000	sp|P0A6P9|ENO_ECOLI	Enolase OS=Escherichia coli (strain K12) OX=83333 GN=eno PE=1 SV=2	2	66	M.SKIVKIIGREIIDSRGNPTVEAEVHLEGGFVGMAAAPSGASTGSREALELRDGDKSRFLGKGVTK.A	0	-	0	25	17	4.01699e-13	0	0
C:\Users\KyowonJeong\Downloads\apr23\Eclip_1481_MB_ms2.msalign	1567	2656	HCD	8463	2351.98	49	9	6764.59	6763.58	421	24340000	-1000	sp|P0A6P9|ENO_ECOLI	Enolase OS=Escherichia coli (strain K12) OX=83333 GN=eno PE=1 SV=2	2	66	M.SKIVKIIGREIIDSRGNPTVEAEVHLEGGFVGMAAAPSGASTGSREALELRDGDKSRFLGKGVTK.A	0	-	0	11	9	6.04764e-07	0	0
C:\Users\KyowonJeong\Downloads\apr23\Eclip_1481_MB_ms2.msalign	1579	2681	HCD	8501	2366.38	106	9	6377.35	6378.35	308	26140000	-1000	sp|P0A6P9|ENO_ECOLI	Enolase OS=Escherichia coli (strain K12) OX=83333 GN=eno PE=1 SV=2	2	62	M.SKIVKIIGREIIDSRGNPTVEAEVHLEGGFVGMAAAPSGASTGSREALELRDGDKSRFLGK.G	0	-	0	39	20	4.5294e-16	0	0
C:\Users\KyowonJeong\Downloads\apr23\Eclip_1481_MB_ms2.msalign	1582	2684	HCD	8505	2367.79	106	9	6377.35	6378.35	308	26140000	-1000	sp|P0A6P9|ENO_ECOLI	Enolase OS=Escherichia coli (strain K12) OX=83333 GN=eno PE=1 SV=2	2	62	M.SKIVKIIGREIIDSRGNPTVEAEVHLEGGFVGMAAAPSGASTGSREALELRDGDKSRFLGK.G	0	-	0	27	18	4.64292e-14	0	0
C:\Users\KyowonJeong\Downloads\apr23\Eclip_1481_MB_ms2.msalign	222	501	HCD	5197	953.57	41	4	2461.24	2462.24	415	489800	-1000	sp|P0A6S0|FLGH_ECOLI	Flagellar L-ring protein OS=Escherichia coli (strain K12) OX=83333 GN=flgH PE=3 SV=1	80	103	T.IVLQENVSASKSSSANASRDGKTN.F	0	-	0	13	11	3.52642e-08	0	0
C:\Users\KyowonJeong\Downloads\apr23\Eclip_1481_MB_ms2.msalign	226	505	HCD	5203	956.23	41	4	2462.24	2462.24	415	2107000	-1000	sp|P0A6S0|FLGH_ECOLI	Flagellar L-ring protein OS=Escherichia coli (strain K12) OX=83333 GN=flgH PE=3 SV=1	80	103	T.IVLQENVSASKSSSANASRDGKTN.F	0	-	0	16	14	2.72171e-13	0	0
C:\Users\KyowonJeong\Downloads\apr23\Eclip_1481_MB_ms2.msalign	230	512	HCD	5214	960.93	30	4	2462.24	2462.24	415	2107000	-1000	sp|P0A6S0|FLGH_ECOLI	Flagellar L-ring protein OS=Escherichia coli (strain K12) OX=83333 GN=flgH PE=3 SV=1	80	103	T.IVLQENVSASKSSSANASRDGKTN.F	0	-	0	8	7	0.000378123	0	0
C:\Users\KyowonJeong\Downloads\apr23\Eclip_1481_MB_ms2.msalign	2908	4619	HCD	11415	3375.13	290	17	17631.1	17630.1	161	503400000	29.5004	sp|P0A6W5|GREA_ECOLI	Transcription elongation factor GreA OS=Escherichia coli (strain K12) OX=83333 GN=greA PE=1 SV=1	1	158	.MQAIPMTLRGAEKLREELDFLKSVRRPEIIAAIAEAREHGDLKENAEYHAAREQQGFCEGRIKDIEAKLSNAQVIDVTKMPNNGRVIFGATVTVLNLDSDEEQTYRIVGDDEADFKQNLISVNSPIARGLIGKEEDDVVVIKTPGGEVEFEVIKVEYL.	0	-	0	68	51	1.95392e-21	0	0
C:\Users\KyowonJeong\Downloads\apr23\Eclip_1481_MB_ms2.msalign	2911	4623	HCD	11421	3376.94	291	19	17628.1	17628.1	161	503400000	29.5004	sp|P0A6W5|GREA_ECOLI	Transcription elongation factor GreA OS=Escherichia coli (strain K12) OX=83333 GN=greA PE=1 SV=1	1	158	.MQAIPMTLRGAEKLREELDFLKSVRRPEIIAAIAEAREHGDLKENAEYHAAREQQGFCEGRIKDIEAKLSNAQVIDVTKMPNNGRVIFGATVTV(L)[-1.9791]NLDSDEEQTYRIVGDDEADFKQNLISVNSPIARGLIGKEEDDVVVIKTPGGEVEFEVIKVEYL.	1	-	0	47	33	9.52606e-06	0	0
C:\Users\KyowonJeong\Downloads\apr23\Eclip_1481_MB_ms2.msalign	224	503	HCD	5201	954.96	31	5	2631.43	2631.43	1085	7816000	-1000	sp|P0A6X7|IHFA_ECOLI	Integration host factor subunit alpha OS=Escherichia coli (strain K12) OX=83333 GN=ihfA PE=1 SV=1	54	76	D.LRDKNQRPGRNPKTGEDIPITAR.R	0	-	0	10	8	0.000758268	0	0
C:\Users\KyowonJeong\Downloads\apr23\Eclip_1481_MB_ms2.msalign	239	534	HCD	5250	975.86	35	4	2119.13	2119.12	1127	6568000	-1000	sp|P0A6X7|IHFA_ECOLI	Integration host factor subunit alpha OS=Escherichia coli (strain K12) OX=83333 GN=ihfA PE=1 SV=1	58	76	K.NQRPGRNPKTGEDIPITAR.R	0	-	0	12	9	0.0113101	0.000218484	0
C:\Users\KyowonJeong\Downloads\apr23\Eclip_1481_MB_ms2.msalign	243	538	HCD	5256	978.51	35	4	2119.13	2119.12	1127	6568000	-1000	sp|P0A6X7|IHFA_ECOLI	Integration host factor subunit alpha OS=Escherichia coli (strain K12) OX=83333 GN=ihfA PE=1 SV=1	58	76	K.NQRPGRNPKTGEDIPITAR.R	0	-	0	12	9	0.00560148	0.000223164	0
C:\Users\KyowonJeong\Downloads\apr23\Eclip_1481_MB_ms2.msalign	246	544	HCD	5265	982.45	34	4	2119.13	2119.12	1127	6568000	-1000	sp|P0A6X7|IHFA_ECOLI	Integration host factor subunit alpha OS=Escherichia coli (strain K12) OX=83333 GN=ihfA PE=1 SV=1	58	76	K.NQRPGRNPKTGEDIPITAR.R	0	-	0	13	9	0.00148933	0	0
C:\Users\KyowonJeong\Downloads\apr23\Eclip_1481_MB_ms2.msalign	250	550	HCD	5275	986.54	34	4	2119.13	2119.12	1127	6568000	-1000	sp|P0A6X7|IHFA_ECOLI	Integration host factor subunit alpha OS=Escherichia coli (strain K12) OX=83333 GN=ihfA PE=1 SV=1	58	76	K.NQRPGRNPKTGEDIPITAR.R	0	-	0	10	8	0.0110451	0.000218627	0
C:\Users\KyowonJeong\Downloads\apr23\Eclip_1481_MB_ms2.msalign	251	551	HCD	5277	987.32	33	4	2119.13	2119.12	1127	6568000	-1000	sp|P0A6X7|IHFA_ECOLI	Integration host factor subunit alpha OS=Escherichia coli (strain K12) OX=83333 GN=ihfA PE=1 SV=1	58	76	K.NQRPGRNPKTGEDIPITAR.R	0	-	0	10	7	0.00847081	0.000220264	0
C:\Users\KyowonJeong\Downloads\apr23\Eclip_1481_MB_ms2.msalign	273	603	HCD	5359	1021.51	45	5	2746.46	2746.46	1231	16250000	-1000	sp|P0A6X7|IHFA_ECOLI	Integration host factor subunit alpha OS=Escherichia coli (strain K12) OX=83333 GN=ihfA PE=1 SV=1	53	76	F.DLRDKNQRPGRNPKTGEDIPITAR.R	0	-	0	12	9	0.0119567	0.000218198	0.000812348
C:\Users\KyowonJeong\Downloads\apr23\Eclip_1481_MB_ms2.msalign	276	607	HCD	5365	1024.12	45	5	2746.46	2746.46	1231	16250000	-1000	sp|P0A6X7|IHFA_ECOLI	Integration host factor subunit alpha OS=Escherichia coli (strain K12) OX=83333 GN=ihfA PE=1 SV=1	53	76	F.DLRDKNQRPGRNPKTGEDIPITAR.R	0	-	0	7	6	0.380903	0.00837989	0.000812348
C:\Users\KyowonJeong\Downloads\apr23\Eclip_1481_MB_ms2.msalign	330	692	HCD	5498	1080.88	44	5	2640.45	2640.45	580	39050000	-1000	sp|P0A6X7|IHFA_ECOLI	Integration host factor subunit alpha OS=Escherichia coli (strain K12) OX=83333 GN=ihfA PE=1 SV=1	77	99	R.RVVTFRPGQKLKSRVENASPKDE.	0	-	0	22	17	6.2706e-10	0	0
C:\Users\KyowonJeong\Downloads\apr23\Eclip_1481_MB_ms2.msalign	332	695	HCD	5503	1082.89	44	5	2640.45	2640.45	580	39050000	-1000	sp|P0A6X7|IHFA_ECOLI	Integration host factor subunit alpha OS=Escherichia coli (strain K12) OX=83333 GN=ihfA PE=1 SV=1	77	99	R.RVVTFRPGQKLKSRVENASPKDE.	0	-	0	22	17	4.64065e-10	0	0
C:\Users\KyowonJeong\Downloads\apr23\Eclip_1481_MB_ms2.msalign	340	714	HCD	5531	1095.66	44	5	2640.45	2640.45	580	39050000	-1000	sp|P0A6X7|IHFA_ECOLI	Integration host factor subunit alpha OS=Escherichia coli (strain K12) OX=83333 GN=ihfA PE=1 SV=1	77	99	R.RVVTFRPGQKLKSRVENASPKDE.	0	-	0	18	13	8.4385e-07	0	0
C:\Users\KyowonJeong\Downloads\apr23\Eclip_1481_MB_ms2.msalign	350	729	HCD	5553	1105.69	35	4	2640.44	2640.45	580	39050000	-1000	sp|P0A6X7|IHFA_ECOLI	Integration host factor subunit alpha OS=Escherichia coli (strain K12) OX=83333 GN=ihfA PE=1 SV=1	77	99	R.RVVTFRPGQKLKSRVENASPKDE.	0	-	0	10	8	4.63365e-05	0	0
C:\Users\KyowonJeong\Downloads\apr23\Eclip_1481_MB_ms2.msalign	357	739	HCD	5569	1112.37	26	4	2640.44	2640.45	580	39050000	-1000	sp|P0A6X7|IHFA_ECOLI	Integration host factor subunit alpha OS=Escherichia coli (strain K12) OX=83333 GN=ihfA PE=1 SV=1	77	99	R.RVVTFRPGQKLKSRVENASPKDE.	0	-	0	6	5	0.0068537	0.000221877	0
C:\Users\KyowonJeong\Downloads\apr23\Eclip_1481_MB_ms2.msalign	684	1280	HCD	6399	1467.9	23	5	3211.67	3211.66	878	20160000	-1000	sp|P0A6X7|IHFA_ECOLI	Integration host factor subunit alpha OS=Escherichia coli (strain K12) OX=83333 GN=ihfA PE=1 SV=1	49	76	G.FGNFDLRDKNQRPGRNPKTGEDIPITAR.R	0	-	0	8	7	0.00671536	0.000222074	0
C:\Users\KyowonJeong\Downloads\apr23\Eclip_1481_MB_ms2.msalign	689	1288	HCD	6411	1473.23	32	5	3211.67	3211.66	878	20160000	-1000	sp|P0A6X7|IHFA_ECOLI	Integration host factor subunit alpha OS=Escherichia coli (strain K12) OX=83333 GN=ihfA PE=1 SV=1	49	76	G.FGNFDLRDKNQRPGRNPKTGEDIPITAR.R	0	-	0	9	7	0.0156194	0.00021631	0
C:\Users\KyowonJeong\Downloads\apr23\Eclip_1481_MB_ms2.msalign	697	1298	HCD	6426	1479.81	29	5	3211.65	3211.66	878	20160000	-1000	sp|P0A6X7|IHFA_ECOLI	Integration host factor subunit alpha OS=Escherichia coli (strain K12) OX=83333 GN=ihfA PE=1 SV=1	49	76	G.FGNFDLRDKNQRPGRNPKTGEDIPITAR.R	0	-	0	9	7	0.00754183	0.000221092	0
C:\Users\KyowonJeong\Downloads\apr23\Eclip_1481_MB_ms2.msalign	699	1303	HCD	6434	1483.25	40	5	3211.67	3211.66	878	20160000	-1000	sp|P0A6X7|IHFA_ECOLI	Integration host factor subunit alpha OS=Escherichia coli (strain K12) OX=83333 GN=ihfA PE=1 SV=1	49	76	G.FGNFDLRDKNQRPGRNPKTGEDIPITAR.R	0	-	0	12	10	9.04736e-05	0	0
C:\Users\KyowonJeong\Downloads\apr23\Eclip_1481_MB_ms2.msalign	703	1310	HCD	6445	1488	45	5	3211.67	3211.66	878	20160000	-1000	sp|P0A6X7|IHFA_ECOLI	Integration host factor subunit alpha OS=Escherichia coli (strain K12) OX=83333 GN=ihfA PE=1 SV=1	49	76	G.FGNFDLRDKNQRPGRNPKTGEDIPITAR.R	0	-	0	12	10	0.000794593	0	0
C:\Users\KyowonJeong\Downloads\apr23\Eclip_1481_MB_ms2.msalign	706	1317	HCD	6455	1492.8	53	5	3211.67	3211.66	878	20160000	-1000	sp|P0A6X7|IHFA_ECOLI	Integration host factor subunit alpha OS=Escherichia coli (strain K12) OX=83333 GN=ihfA PE=1 SV=1	49	76	G.FGNFDLRDKNQRPGRNPKTGEDIPITAR.R	0	-	0	11	9	0.0151202	0.000216497	0
C:\Users\KyowonJeong\Downloads\apr23\Eclip_1481_MB_ms2.msalign	708	1319	HCD	6458	1494.22	49	5	3211.67	3211.66	878	20160000	-1000	sp|P0A6X7|IHFA_ECOLI	Integration host factor subunit alpha OS=Escherichia coli (strain K12) OX=83333 GN=ihfA PE=1 SV=1	49	76	G.FGNFDLRDKNQRPGRNPKTGEDIPITAR.R	0	-	0	15	13	6.68206e-06	0	0
C:\Users\KyowonJeong\Downloads\apr23\Eclip_1481_MB_ms2.msalign	714	1326	HCD	6469	1498.6	53	5	3211.67	3211.66	878	20160000	-1000	sp|P0A6X7|IHFA_ECOLI	Integration host factor subunit alpha OS=Escherichia coli (strain K12) OX=83333 GN=ihfA PE=1 SV=1	49	76	G.FGNFDLRDKNQRPGRNPKTGEDIPITAR.R	0	-	0	13	11	0.000221836	0	0
C:\Users\KyowonJeong\Downloads\apr23\Eclip_1481_MB_ms2.msalign	3205	5106	HCD	12148	3570.03	186	14	11216.9	11215.9	285	606900000	-1000	sp|P0A6X7|IHFA_ECOLI	Integration host factor subunit alpha OS=Escherichia coli (strain K12) OX=83333 GN=ihfA PE=1 SV=1	2	99	M.ALTKAEMSEYLFDKLGLSKRDAKELVELFFEEIRRALENGEQVKLSGFGNFDLRDKNQRPGRNPKTGEDIPITARRVVTFRPGQKLKSRVENASPKDE.	0	-	0	13	13	0.00020874	0	0
C:\Users\KyowonJeong\Downloads\apr23\Eclip_1481_MB_ms2.msalign	3208	5115	HCD	12161	3572.83	164	15	11213.9	11213.9	285	606900000	-1000	sp|P0A6X7|IHFA_ECOLI	Integration host factor subunit alpha OS=Escherichia coli (strain K12) OX=83333 GN=ihfA PE=1 SV=1	1	99	.(MA)[-133.0533]LTKAEMSEYLFDKLGLSKRDAKELVELFFEEIRRALENGEQVKLSGFGNFDLRDKNQRPGRNPKTGEDIPITARRVVTFRPGQKLKSRVENASPKDE.	1	-	0	31	28	4.78986e-10	0	0
C:\Users\KyowonJeong\Downloads\apr23\Eclip_1481_MB_ms2.msalign	3209	5118	HCD	12166	3573.67	185	16	11215.9	11215.9	285	606900000	-1000	sp|P0A6X7|IHFA_ECOLI	Integration host factor subunit alpha OS=Escherichia coli (strain K12) OX=83333 GN=ihfA PE=1 SV=1	2	99	M.ALTKAEMSEYLFDKLGLSKRDAKELVELFFEEIRRALENGEQVKLSGFGNFDLRDKNQRPGRNPKTGEDIPITARRVVTFRPGQKLKSRVENASPKDE.	0	-	0	52	34	8.4346e-17	0	0
C:\Users\KyowonJeong\Downloads\apr23\Eclip_1481_MB_ms2.msalign	3214	5125	HCD	12177	3576.72	122	15	11216.9	11215.9	285	606900000	-1000	sp|P0A6X7|IHFA_ECOLI	Integration host factor subunit alpha OS=Escherichia coli (strain K12) OX=83333 GN=ihfA PE=1 SV=1	2	99	M.ALTKAEMSEYLFDKLGLSKRDAKELVELFFEEIRRALENGEQVKLSGFGNFDLRDKNQRPGRNPKTGEDIPITARRVVTFRPGQKLKSRVENASPKDE.	0	-	0	33	28	1.79308e-16	0	0
C:\Users\KyowonJeong\Downloads\apr23\Eclip_1481_MB_ms2.msalign	3344	5324	HCD	12481	3632.81	142	13	8594.49	8593.49	174	2259000000	48.7938	sp|P0A6X7|IHFA_ECOLI	Integration host factor subunit alpha OS=Escherichia coli (strain K12) OX=83333 GN=ihfA PE=1 SV=1	2	76	M.ALTKAEMSEYLFDKLGLSKRDAKELVELFFEEIRRALENGEQVKLSGFGNFDLRDKNQRPGRNPKTGEDIPITAR.R	0	-	0	23	17	0.000219577	0	0
C:\Users\KyowonJeong\Downloads\apr23\Eclip_1481_MB_ms2.msalign	3347	5328	HCD	12487	3634.14	143	12	8592.5	8593.49	174	2259000000	48.7938	sp|P0A6X7|IHFA_ECOLI	Integration host factor subunit alpha OS=Escherichia coli (strain K12) OX=83333 GN=ihfA PE=1 SV=1	2	76	M.ALTKAEMSEYLFDKLGLSKRDAKELVELFFEEIRRALENGEQVKLSGFGNFDLRDKNQRPGRNPKTGEDIPITAR.R	0	-	0	42	33	2.24395e-16	0	0
C:\Users\KyowonJeong\Downloads\apr23\Eclip_1481_MB_ms2.msalign	3353	5336	HCD	12499	3637.76	141	12	8592.5	8593.49	174	2259000000	48.7938	sp|P0A6X7|IHFA_ECOLI	Integration host factor subunit alpha OS=Escherichia coli (strain K12) OX=83333 GN=ihfA PE=1 SV=1	2	76	M.ALTKAEMSEYLFDKLGLSKRDAKELVELFFEEIRRALENGEQVKLSGFGNFDLRDKNQRPGRNPKTGEDIPITAR.R	0	-	0	49	36	5.68593e-18	0	0
C:\Users\KyowonJeong\Downloads\apr23\Eclip_1481_MB_ms2.msalign	3357	5343	HCD	12510	3640.64	143	12	8592.5	8593.49	174	2259000000	48.7938	sp|P0A6X7|IHFA_ECOLI	Integration host factor subunit alpha OS=Escherichia coli (strain K12) OX=83333 GN=ihfA PE=1 SV=1	2	76	M.ALTKAEMSEYLFDKLGLSKRDAKELVELFFEEIRRALENGEQVKLSGFGNFDLRDKNQRPGRNPKTGEDIPITAR.R	0	-	0	47	37	2.85114e-18	0	0
C:\Users\KyowonJeong\Downloads\apr23\Eclip_1481_MB_ms2.msalign	3361	5348	HCD	12517	3642.83	143	13	8594.49	8593.49	174	2259000000	48.7938	sp|P0A6X7|IHFA_ECOLI	Integration host factor subunit alpha OS=Escherichia coli (strain K12) OX=83333 GN=ihfA PE=1 SV=1	2	76	M.ALTKAEMSEYLFDKLGLSKRDAKELVELFFEEIRRALENGEQVKLSGFGNFDLRDKNQRPGRNPKTGEDIPITAR.R	0	-	0	27	22	2.51065e-08	0	0
C:\Users\KyowonJeong\Downloads\apr23\Eclip_1481_MB_ms2.msalign	3363	5352	HCD	12523	3643.99	143	12	8592.5	8593.49	174	2259000000	48.7938	sp|P0A6X7|IHFA_ECOLI	Integration host factor subunit alpha OS=Escherichia coli (strain K12) OX=83333 GN=ihfA PE=1 SV=1	2	76	M.ALTKAEMSEYLFDKLGLSKRDAKELVELFFEEIRRALENGEQVKLSGFGNFDLRDKNQRPGRNPKTGEDIPITAR.R	0	-	0	43	36	5.86503e-17	0	0
C:\Users\KyowonJeong\Downloads\apr23\Eclip_1481_MB_ms2.msalign	3367	5358	HCD	12530	3645.21	143	12	8592.5	8593.49	174	2259000000	48.7938	sp|P0A6X7|IHFA_ECOLI	Integration host factor subunit alpha OS=Escherichia coli (strain K12) OX=83333 GN=ihfA PE=1 SV=1	2	76	M.ALTKAEMSEYLFDKLGLSKRDAKELVELFFEEIRRALENGEQVKLSGFGNFDLRDKNQRPGRNPKTGEDIPITAR.R	0	-	0	44	34	4.61709e-16	0	0
C:\Users\KyowonJeong\Downloads\apr23\Eclip_1481_MB_ms2.msalign	3371	5365	HCD	12545	3647.94	140	12	8592.5	8593.49	174	2259000000	48.7938	sp|P0A6X7|IHFA_ECOLI	Integration host factor subunit alpha OS=Escherichia coli (strain K12) OX=83333 GN=ihfA PE=1 SV=1	2	76	M.ALTKAEMSEYLFDKLGLSKRDAKELVELFFEEIRRALENGEQVKLSGFGNFDLRDKNQRPGRNPKTGEDIPITAR.R	0	-	0	49	38	5.49878e-21	0	0
C:\Users\KyowonJeong\Downloads\apr23\Eclip_1481_MB_ms2.msalign	3376	5373	HCD	12555	3649.85	143	12	8592.5	8593.49	174	2259000000	48.7938	sp|P0A6X7|IHFA_ECOLI	Integration host factor subunit alpha OS=Escherichia coli (strain K12) OX=83333 GN=ihfA PE=1 SV=1	2	76	M.ALTKAEMSEYLFDKLGLSKRDAKELVELFFEEIRRALENGEQVKLSGFGNFDLRDKNQRPGRNPKTGEDIPITAR.R	0	-	0	49	39	4.34052e-20	0	0
C:\Users\KyowonJeong\Downloads\apr23\Eclip_1481_MB_ms2.msalign	3379	5377	HCD	12559	3650.63	143	12	8592.5	8593.49	174	2259000000	48.7938	sp|P0A6X7|IHFA_ECOLI	Integration host factor subunit alpha OS=Escherichia coli (strain K12) OX=83333 GN=ihfA PE=1 SV=1	2	76	M.ALTKAEMSEYLFDKLGLSKRDAKELVELFFEEIRRALENGEQVKLSGFGNFDLRDKNQRPGRNPKTGEDIPITAR.R	0	-	0	46	37	2.34996e-18	0	0
C:\Users\KyowonJeong\Downloads\apr23\Eclip_1481_MB_ms2.msalign	3383	5385	HCD	12571	3652.93	143	12	8593.49	8593.49	174	2259000000	48.7938	sp|P0A6X7|IHFA_ECOLI	Integration host factor subunit alpha OS=Escherichia coli (strain K12) OX=83333 GN=ihfA PE=1 SV=1	2	76	M.ALTKAEMSEYLFDKLGLSKRDAKELVELFFEEIRRALENGEQVKLSGFGNFDLRDKNQRPGRNPKTGEDIPITAR.R	0	-	0	38	30	1.50694e-13	0	0
C:\Users\KyowonJeong\Downloads\apr23\Eclip_1481_MB_ms2.msalign	2875	4572	HCD	11344	3356.15	177	15	10660.5	10660.5	696	14600000	-1000	sp|P0A6Y1|IHFB_ECOLI	Integration host factor subunit beta OS=Escherichia coli (strain K12) OX=83333 GN=ihfB PE=1 SV=1	1	94	.(MTKSELIERLATQQSH)[16.0150]IPAKTVEDAVKEMLEHMASTLAQGERIEIRGFGSFSLHYRAPRTGRNPKTGDKVELEGKYVPHFKPGKELRDRANIYG.	1	-	0	27	23	3.94117e-08	0	0
C:\Users\KyowonJeong\Downloads\apr23\Eclip_1481_MB_ms2.msalign	2899	4606	HCD	11396	3368.79	174	17	10644.5	10644.5	275	913000000	36.992	sp|P0A6Y1|IHFB_ECOLI	Integration host factor subunit beta OS=Escherichia coli (strain K12) OX=83333 GN=ihfB PE=1 SV=1	1	94	.MTKSELIERLATQQSHIPAKTVEDAVKEMLEHMASTLAQGERIEIRGFGSFSLHYRAPRTGRNPKTGDKVELEGKYVPHFKPGKELRDRANIYG.	0	-	0	30	25	2.4438e-11	0	0
C:\Users\KyowonJeong\Downloads\apr23\Eclip_1481_MB_ms2.msalign	2903	4611	HCD	11403	3371.56	162	14	10644.5	10644.5	275	913000000	36.992	sp|P0A6Y1|IHFB_ECOLI	Integration host factor subunit beta OS=Escherichia coli (strain K12) OX=83333 GN=ihfB PE=1 SV=1	1	94	.MTKSELIERLATQQSHIPAKTVEDAVKEMLEHMASTLAQGERIEIRGFGSFSLHYRAPRTGRNPKTGDKVELEGKYVPHFKPGKELRDRANIYG.	0	-	0	33	30	4.1336e-15	0	0
C:\Users\KyowonJeong\Downloads\apr23\Eclip_1481_MB_ms2.msalign	2914	4626	HCD	11426	3378.27	170	15	10643.5	10644.5	275	913000000	36.992	sp|P0A6Y1|IHFB_ECOLI	Integration host factor subunit beta OS=Escherichia coli (strain K12) OX=83333 GN=ihfB PE=1 SV=1	1	94	.MTKSELIERLATQQSHIPAKTVEDAVKEMLEHMASTLAQGERIEIRGFGSFSLHYRAPRTGRNPKTGDKVELEGKYVPHFKPGKELRDRANIYG.	0	-	0	44	34	4.075e-17	0	0
C:\Users\KyowonJeong\Downloads\apr23\Eclip_1481_MB_ms2.msalign	744	1370	HCD	6535	1527.78	45	5	3926.82	3927.81	138	564800	-1000	sp|P0A6Y8|DNAK_ECOLI	Chaperone protein DnaK OS=Escherichia coli (strain K12) OX=83333 GN=dnaK PE=1 SV=2	603	638	A.QQQHAQQQTAGADASANNAKDDDVVDAEFEEVKDKK.	0	-	0	23	21	1.61917e-22	0	0
C:\Users\KyowonJeong\Downloads\apr23\Eclip_1481_MB_ms2.msalign	2231	3655	HCD	9965	2931.71	91	7	7268.74	7268.74	106	67870000	-1000	sp|P0A6Y8|DNAK_ECOLI	Chaperone protein DnaK OS=Escherichia coli (strain K12) OX=83333 GN=dnaK PE=1 SV=2	2	70	M.GKIIGIDLGTTNSCVAIMDGTTPRVLENAEGDRTTPSIIAYTQDGETLVGQPAKRQAVTNPQNTLFAIK.R	0	-	0	34	32	1.07578e-24	0	0
C:\Users\KyowonJeong\Downloads\apr23\Eclip_1481_MB_ms2.msalign	2307	3772	HCD	10142	2997.73	131	8	7864.14	7864.14	87	18320000	-1000	sp|P0A6Y8|DNAK_ECOLI	Chaperone protein DnaK OS=Escherichia coli (strain K12) OX=83333 GN=dnaK PE=1 SV=2	2	75	M.GKIIGIDLGTTNSCVAIMDGTTPRVLENAEGDRTTPSIIAYTQDGETLVGQPAKRQAVTNPQNTLFAIKRLIGR.R	0	-	0	51	43	4.46832e-26	0	0
C:\Users\KyowonJeong\Downloads\apr23\Eclip_1481_MB_ms2.msalign	2311	3779	HCD	10152	3001.96	57	7	7865.12	7864.14	87	18320000	-1000	sp|P0A6Y8|DNAK_ECOLI	Chaperone protein DnaK OS=Escherichia coli (strain K12) OX=83333 GN=dnaK PE=1 SV=2	2	75	M.GKIIGIDLGTTNSCVAIMDGTTPRVLENAEGDRTTPSIIAYTQDGETLVGQPAKRQAVTNPQNTLFAIKRLIGR.R	0	-	0	12	12	1.97932e-09	0	0
C:\Users\KyowonJeong\Downloads\apr23\Eclip_1481_MB_ms2.msalign	505	975	HCD	5925	1266.77	96	9	5800.62	5801.61	298	23560000	-1000	sp|P0A705|IF2_ECOLI	Translation initiation factor IF-2 OS=Escherichia coli (strain K12) OX=83333 GN=infB PE=1 SV=1	208	258	R.RMAEENKWTDNAEPTEDSSDYHVTTSQHARQAEDESDREVEGGRGRGRNAK.A	0	-	0	35	22	1.59875e-15	0	0
C:\Users\KyowonJeong\Downloads\apr23\Eclip_1481_MB_ms2.msalign	506	978	HCD	5930	1268.77	90	8	5801.62	5801.61	298	23560000	-1000	sp|P0A705|IF2_ECOLI	Translation initiation factor IF-2 OS=Escherichia coli (strain K12) OX=83333 GN=infB PE=1 SV=1	208	258	R.RMAEENKWTDNAEPTEDSSDYHVTTSQHARQAEDESDREVEGGRGRGRNAK.A	0	-	0	29	23	2.7075e-16	0	0
C:\Users\KyowonJeong\Downloads\apr23\Eclip_1481_MB_ms2.msalign	571	1092	HCD	6117	1345.11	63	7	6613.06	6613.04	646	20540000	-1000	sp|P0A705|IF2_ECOLI	Translation initiation factor IF-2 OS=Escherichia coli (strain K12) OX=83333 GN=infB PE=1 SV=1	201	258	R.RVAEEARRMAEENKWTDNAEPTEDSSDYHVTTSQHARQAEDESDREVEGGRGRGRNAK.A	0	-	0	22	20	7.18685e-09	0	0
C:\Users\KyowonJeong\Downloads\apr23\Eclip_1481_MB_ms2.msalign	574	1097	HCD	6124	1348.4	44	8	6613.05	6613.04	646	20540000	-1000	sp|P0A705|IF2_ECOLI	Translation initiation factor IF-2 OS=Escherichia coli (strain K12) OX=83333 GN=infB PE=1 SV=1	201	258	R.RVAEEARRMAEENKWTDNAEPTEDSSDYHVTTSQHARQAEDESDREVEGGRGRGRNAK.A	0	-	0	16	15	1.67963e-08	0	0
C:\Users\KyowonJeong\Downloads\apr23\Eclip_1481_MB_ms2.msalign	1471	2445	HCD	8147	2217.58	272	29	19877.7	19877.8	1030	629800000	-1000	sp|P0A705|IF2_ECOLI	Translation initiation factor IF-2 OS=Escherichia coli (strain K12) OX=83333 GN=infB PE=1 SV=1	87	258	R.KKRTFVKRDPQEAERLAAEEQAQREAEEQARREAEESAKREAQQKAEREAAEQAKREAAEQAKREAAEKDKVSNQQDDMTKNAQAEKARREQEAAELKRKAEEEARRKLEEEARRVAEEARRMAEENKWTDNAEPTEDSSDYHVTTSQHARQAEDESDREVEGGRGRGRNAK.A	0	-	0	47	27	0.000239433	0	0
C:\Users\KyowonJeong\Downloads\apr23\Eclip_1481_MB_ms2.msalign	1549	2606	HCD	8389	2319.4	135	14	11563.5	11564.5	549	95900000	-1000	sp|P0A705|IF2_ECOLI	Translation initiation factor IF-2 OS=Escherichia coli (strain K12) OX=83333 GN=infB PE=1 SV=1	159	258	V.SNQQDDMTKNAQAEKARREQEAAELKRKAEEEARRKLEEEARRVAEEARRMAEENKWTDNAEPTEDSSDYHVTTSQHARQAEDESDREVEGGRGRGRNAK.A	0	-	0	29	23	4.51004e-07	0	0
C:\Users\KyowonJeong\Downloads\apr23\Eclip_1481_MB_ms2.msalign	1550	2610	HCD	8395	2322.04	138	15	11564.5	11564.5	549	95900000	-1000	sp|P0A705|IF2_ECOLI	Translation initiation factor IF-2 OS=Escherichia coli (strain K12) OX=83333 GN=infB PE=1 SV=1	159	258	V.SNQQDDMTKNAQAEKARREQEAAELKRKAEEEARRKLEEEARRVAEEARRMAEENKWTDNAEPTEDSSDYHVTTSQHARQAEDESDREVEGGRGRGRNAK.A	0	-	0	31	28	1.0792e-10	0	0
C:\Users\KyowonJeong\Downloads\apr23\Eclip_1481_MB_ms2.msalign	1552	2614	HCD	8401	2324.67	126	16	11565.5	11564.5	549	95900000	-1000	sp|P0A705|IF2_ECOLI	Translation initiation factor IF-2 OS=Escherichia coli (strain K12) OX=83333 GN=infB PE=1 SV=1	159	258	V.SNQQDDMTKNAQAEKARREQEAAELKRKAEEEARRKLEEEARRVAEEARRMAEENKWTDNAEPTEDSSDYHVTTSQHARQAEDESDREVEGGRGRGRNAK.A	0	-	0	21	16	0.00131041	0	0
C:\Users\KyowonJeong\Downloads\apr23\Eclip_1481_MB_ms2.msalign	1948	3242	HCD	9343	2704.74	105	7	6861.59	6861.6	46	2832000000	48.6029	sp|P0A705|IF2_ECOLI	Translation initiation factor IF-2 OS=Escherichia coli (strain K12) OX=83333 GN=infB PE=1 SV=1	2	63	M.TDVTIKTLAAERQTSVERLVQQFADAGIRKSADDSVSAQEKQTLIDHLNQKNSGPDKLTLQR.K	0	-	0	59	50	5.61054e-26	0	0
C:\Users\KyowonJeong\Downloads\apr23\Eclip_1481_MB_ms2.msalign	1950	3246	HCD	9349	2706.83	114	9	6861.61	6861.6	46	2832000000	48.6029	sp|P0A705|IF2_ECOLI	Translation initiation factor IF-2 OS=Escherichia coli (strain K12) OX=83333 GN=infB PE=1 SV=1	2	63	M.TDVTIKTLAAERQTSVERLVQQFADAGIRKSADDSVSAQEKQTLIDHLNQKNSGPDKLTLQR.K	0	-	0	65	55	8.19984e-30	0	0
C:\Users\KyowonJeong\Downloads\apr23\Eclip_1481_MB_ms2.msalign	1957	3253	HCD	9359	2710.63	108	7	6861.59	6861.6	46	2832000000	48.6029	sp|P0A705|IF2_ECOLI	Translation initiation factor IF-2 OS=Escherichia coli (strain K12) OX=83333 GN=infB PE=1 SV=1	2	63	M.TDVTIKTLAAERQTSVERLVQQFADAGIRKSADDSVSAQEKQTLIDHLNQKNSGPDKLTLQR.K	0	-	0	54	46	6.73489e-23	0	0
C:\Users\KyowonJeong\Downloads\apr23\Eclip_1481_MB_ms2.msalign	1958	3254	HCD	9361	2710.87	113	8	7008.63	7008.63	234	87400000	-1000	sp|P0A705|IF2_ECOLI	Translation initiation factor IF-2 OS=Escherichia coli (strain K12) OX=83333 GN=infB PE=1 SV=1	1	63	.(M)[15.9923]TDVTIKTLAAERQTSVERLVQQFADAGIRKSADDSVSAQEKQTLIDHLNQKNSGPDKLTLQR.K	1	-	0	49	42	2.76771e-18	0	0
C:\Users\KyowonJeong\Downloads\apr23\Eclip_1481_MB_ms2.msalign	1963	3261	HCD	9371	2715.18	107	8	7008.63	7008.64	234	87400000	-1000	sp|P0A705|IF2_ECOLI	Translation initiation factor IF-2 OS=Escherichia coli (strain K12) OX=83333 GN=infB PE=1 SV=1	1	63	.(M)[15.9973]TDVTIKTLAAERQTSVERLVQQFADAGIRKSADDSVSAQEKQTLIDHLNQKNSGPDKLTLQR.K	1	-	0	38	35	4.06072e-16	0	0
C:\Users\KyowonJeong\Downloads\apr23\Eclip_1481_MB_ms2.msalign	1999	3306	HCD	9439	2739.04	116	9	6992.64	6992.64	68	444500000	-1000	sp|P0A705|IF2_ECOLI	Translation initiation factor IF-2 OS=Escherichia coli (strain K12) OX=83333 GN=infB PE=1 SV=1	1	63	.MTDVTIKTLAAERQTSVERLVQQFADAGIRKSADDSVSAQEKQTLIDHLNQKNSGPDKLTLQR.K	0	-	0	59	48	2.96859e-27	0	0
C:\Users\KyowonJeong\Downloads\apr23\Eclip_1481_MB_ms2.msalign	2003	3310	HCD	9445	2741.3	116	9	6992.64	6992.64	68	444500000	-1000	sp|P0A705|IF2_ECOLI	Translation initiation factor IF-2 OS=Escherichia coli (strain K12) OX=83333 GN=infB PE=1 SV=1	1	63	.MTDVTIKTLAAERQTSVERLVQQFADAGIRKSADDSVSAQEKQTLIDHLNQKNSGPDKLTLQR.K	0	-	0	60	50	3.54185e-27	0	0
C:\Users\KyowonJeong\Downloads\apr23\Eclip_1481_MB_ms2.msalign	2006	3314	HCD	9451	2743.43	116	8	6992.63	6992.64	68	444500000	-1000	sp|P0A705|IF2_ECOLI	Translation initiation factor IF-2 OS=Escherichia coli (strain K12) OX=83333 GN=infB PE=1 SV=1	1	63	.MTDVTIKTLAAERQTSVERLVQQFADAGIRKSADDSVSAQEKQTLIDHLNQKNSGPDKLTLQR.K	0	-	0	66	52	4.62181e-25	0	0
C:\Users\KyowonJeong\Downloads\apr23\Eclip_1481_MB_ms2.msalign	2118	3463	HCD	9674	2824.34	106	8	7044.63	7044.64	668	21510000	-1000	sp|P0A705|IF2_ECOLI	Translation initiation factor IF-2 OS=Escherichia coli (strain K12) OX=83333 GN=infB PE=1 SV=1	2	63	M.TDVTI(K)[183.0418]TLAAERQTSVERLVQQFADAGIRKSADDSVSAQEKQTLIDHLNQKNSGPDKLTLQR.K	1	-	0	28	23	1.49323e-08	0	0
C:\Users\KyowonJeong\Downloads\apr23\Eclip_1481_MB_ms2.msalign	2131	3494	HCD	9721	2845.1	49	8	6903.6	6903.61	379	35170000	-1000	sp|P0A705|IF2_ECOLI	Translation initiation factor IF-2 OS=Escherichia coli (strain K12) OX=83333 GN=infB PE=1 SV=1	2	63	M.(T)[Acetyl]DVTIKTLAAERQTSVERLVQQFADAGIRKSADDSVSAQEKQTLIDHLNQKNSGPDKLTLQR.K	0	-	0	19	18	1.84138e-09	0	0
C:\Users\KyowonJeong\Downloads\apr23\Eclip_1481_MB_ms2.msalign	2135	3499	HCD	9728	2848.38	73	8	6903.6	6903.61	379	35170000	-1000	sp|P0A705|IF2_ECOLI	Translation initiation factor IF-2 OS=Escherichia coli (strain K12) OX=83333 GN=infB PE=1 SV=1	2	63	M.(T)[Acetyl]DVTIKTLAAERQTSVERLVQQFADAGIRKSADDSVSAQEKQTLIDHLNQKNSGPDKLTLQR.K	0	-	0	28	27	4.07438e-14	0	0
C:\Users\KyowonJeong\Downloads\apr23\Eclip_1481_MB_ms2.msalign	2136	3502	HCD	9733	2850.37	55	7	6903.6	6903.61	379	35170000	-1000	sp|P0A705|IF2_ECOLI	Translation initiation factor IF-2 OS=Escherichia coli (strain K12) OX=83333 GN=infB PE=1 SV=1	2	63	M.(T)[Acetyl]DVTIKTLAAERQTSVERLVQQFADAGIRKSADDSVSAQEKQTLIDHLNQKNSGPDKLTLQR.K	0	-	0	21	18	1.94834e-10	0	0
C:\Users\KyowonJeong\Downloads\apr23\Eclip_1481_MB_ms2.msalign	2140	3511	HCD	9746	2855.95	99	8	6903.63	6903.61	379	35170000	-1000	sp|P0A705|IF2_ECOLI	Translation initiation factor IF-2 OS=Escherichia coli (strain K12) OX=83333 GN=infB PE=1 SV=1	2	63	M.(T)[Acetyl]DVTIKTLAAERQTSVERLVQQFADAGIRKSADDSVSAQEKQTLIDHLNQKNSGPDKLTLQR.K	0	-	0	26	25	4.79594e-12	0	0
C:\Users\KyowonJeong\Downloads\apr23\Eclip_1481_MB_ms2.msalign	1041	1793	HCD	7169	1800.5	38	5	2717.49	2717.49	1495	1041000	-1000	sp|P0A707|IF3_ECOLI	Translation initiation factor IF-3 OS=Escherichia coli (strain K12) OX=83333 GN=infC PE=1 SV=1	90	112	K.VIQVKEIKFRPGTDEGDYQVKLR.S	0	-	0	5	5	0.352044	0.00739261	0.0239562
C:\Users\KyowonJeong\Downloads\apr23\Eclip_1481_MB_ms2.msalign	991	1728	HCD	7071	1758.64	41	5	2495.38	2494.38	787	1057000	-1000	sp|P0A717|KPRS_ECOLI	Ribose-phosphate pyrophosphokinase OS=Escherichia coli (strain K12) OX=83333 GN=prs PE=1 SV=2	179	200	R.AIAKLLNDTDMAIIDKRRPRAN.V	0	-	0	13	10	8.11942e-07	0	0
C:\Users\KyowonJeong\Downloads\apr23\Eclip_1481_MB_ms2.msalign	1011	1756	HCD	7113	1776.6	38	4	2309.3	2309.3	839	3411000	-1000	sp|P0A717|KPRS_ECOLI	Ribose-phosphate pyrophosphokinase OS=Escherichia coli (strain K12) OX=83333 GN=prs PE=1 SV=2	179	198	R.AIAKLLNDTDMAIIDKRRPR.A	0	-	0	14	14	2.57864e-06	0	0
C:\Users\KyowonJeong\Downloads\apr23\Eclip_1481_MB_ms2.msalign	1555	2630	HCD	8425	2335.22	43	4	2604.33	2604.33	477	4134000	-1000	sp|P0A717|KPRS_ECOLI	Ribose-phosphate pyrophosphokinase OS=Escherichia coli (strain K12) OX=83333 GN=prs PE=1 SV=2	218	242	V.LVDDMIDTGGTLCKAAEALKERGAK.R	0	-	0	25	18	5.81005e-12	0	0
C:\Users\KyowonJeong\Downloads\apr23\Eclip_1481_MB_ms2.msalign	3179	5018	HCD	12016	3527.97	102	10	10097.4	10097.4	326	112500000	-1000	sp|P0A734|MINE_ECOLI	Cell division topological specificity factor OS=Escherichia coli (strain K12) OX=83333 GN=minE PE=1 SV=1	2	88	M.ALLDFFLSRKKNTANIAKERLQIIVAERRRSDAEPHYLPQLRKDILEVICKYVQIDPEMVTVQLEQKDGDISILELNVTLPEAEELK.	0	-	0	31	25	1.11652e-14	0	0
C:\Users\KyowonJeong\Downloads\apr23\Eclip_1481_MB_ms2.msalign	3182	5022	HCD	12022	3530.26	166	10	10097.4	10097.4	326	112500000	-1000	sp|P0A734|MINE_ECOLI	Cell division topological specificity factor OS=Escherichia coli (strain K12) OX=83333 GN=minE PE=1 SV=1	2	88	M.ALLDFFLSRKKNTANIAKERLQIIVAERRRSDAEPHYLPQLRKDILEVICKYVQIDPEMVTVQLEQKDGDISILELNVTLPEAEELK.	0	-	0	43	30	1.54606e-14	0	0
C:\Users\KyowonJeong\Downloads\apr23\Eclip_1481_MB_ms2.msalign	3185	5026	HCD	12028	3532.84	168	10	10097.4	10097.4	326	112500000	-1000	sp|P0A734|MINE_ECOLI	Cell division topological specificity factor OS=Escherichia coli (strain K12) OX=83333 GN=minE PE=1 SV=1	2	88	M.ALLDFFLSRKKNTANIAKERLQIIVAERRRSDAEPHYLPQLRKDILEVICKYVQIDPEMVTVQLEQKDGDISILELNVTLPEAEELK.	0	-	0	47	33	1.36838e-15	0	0
C:\Users\KyowonJeong\Downloads\apr23\Eclip_1481_MB_ms2.msalign	3187	5033	HCD	12039	3537.15	91	9	10097.5	10097.4	326	112500000	-1000	sp|P0A734|MINE_ECOLI	Cell division topological specificity factor OS=Escherichia coli (strain K12) OX=83333 GN=minE PE=1 SV=1	2	88	M.ALLDFFLSRKKNTANIAKERLQIIVAERRRSDAEPHYLPQLRKDILEVICKYVQIDPEMVTVQLEQKDGDISILELNVTLPEAEELK.	0	-	0	29	24	3.2166e-14	0	0
C:\Users\KyowonJeong\Downloads\apr23\Eclip_1481_MB_ms2.msalign	4150	6700	HCD	15205	4103.7	251	16	15321.8	15322.8	41	20250000000	50.4377	sp|P0A763|NDK_ECOLI	Nucleoside diphosphate kinase OS=Escherichia coli (strain K12) OX=83333 GN=ndk PE=1 SV=2	2	143	M.AIERTFSIIKPNAVAKNVIGNIFARFEAAGFKIVGTKMLHLTVEQARGFYAEHDGKPFFDGLVEFMTSGPIVVSVLEGENAVQRHRDLLGATNPANALAGTLRADYADSLTENGTHGSDSVESAAREIAYFFGEGEVCPRTR.	0	-	0	50	37	9.0474e-16	0	0
C:\Users\KyowonJeong\Downloads\apr23\Eclip_1481_MB_ms2.msalign	4154	6707	HCD	15219	4105.91	222	17	15323.8	15322.8	41	20250000000	50.4377	sp|P0A763|NDK_ECOLI	Nucleoside diphosphate kinase OS=Escherichia coli (strain K12) OX=83333 GN=ndk PE=1 SV=2	2	143	M.AIERTFSIIKPNAVAKNVIGNIFARFEAAGFKIVGTKMLHLTVEQARGFYAEHDGKPFFDGLVEFMTSGPIVVSVLEGENAVQRHRDLLGATNPANALAGTLRADYADSLTENGTHGSDSVESAAREIAYFFGEGEVCPRTR.	0	-	0	38	28	1.0313e-11	0	0
C:\Users\KyowonJeong\Downloads\apr23\Eclip_1481_MB_ms2.msalign	4155	6708	HCD	15221	4106.23	252	17	15320.7	15320.8	41	20250000000	50.4377	sp|P0A763|NDK_ECOLI	Nucleoside diphosphate kinase OS=Escherichia coli (strain K12) OX=83333 GN=ndk PE=1 SV=2	2	143	M.AIERTFSIIKPNAVAKNVIGNIFARFEAAGFKIVGTKMLHLTVEQARGFYAEHDGKPFFDGLVEF(M)[-1.9630]TSGPIVVSVLEGENAVQRHRDLLGATNPANALAGTLRADYADSLTENGTHGSDSVESAAREIAYFFGEGEVCPRTR.	1	-	0	44	31	1.25486e-08	0	0
C:\Users\KyowonJeong\Downloads\apr23\Eclip_1481_MB_ms2.msalign	4156	6710	HCD	15227	4107.11	238	16	15322.8	15322.8	41	20250000000	50.4377	sp|P0A763|NDK_ECOLI	Nucleoside diphosphate kinase OS=Escherichia coli (strain K12) OX=83333 GN=ndk PE=1 SV=2	2	143	M.AIERTFSIIKPNAVAKNVIGNIFARFEAAGFKIVGTKMLHLTVEQARGFYAEHDGKPFFDGLVEFMTSGPIVVSVLEGENAVQRHRDLLGATNPANALAGTLRADYADSLTENGTHGSDSVESAAREIAYFFGEGEVCPRTR.	0	-	0	58	39	2.5366e-19	0	0
C:\Users\KyowonJeong\Downloads\apr23\Eclip_1481_MB_ms2.msalign	4157	6711	HCD	15229	4107.52	247	16	15322.8	15322.8	41	20250000000	50.4377	sp|P0A763|NDK_ECOLI	Nucleoside diphosphate kinase OS=Escherichia coli (strain K12) OX=83333 GN=ndk PE=1 SV=2	2	143	M.AIERTFSIIKPNAVAKNVIGNIFARFEAAGFKIVGTKMLHLTVEQARGFYAEHDGKPFFDGLVEFMTSGPIVVSVLEGENAVQRHRDLLGATNPANALAGTLRADYADSLTENGTHGSDSVESAAREIAYFFGEGEVCPRTR.	0	-	0	67	48	9.5234e-25	0	0
C:\Users\KyowonJeong\Downloads\apr23\Eclip_1481_MB_ms2.msalign	4158	6713	HCD	15234	4108.32	196	15	15321.7	15322.8	41	20250000000	50.4377	sp|P0A763|NDK_ECOLI	Nucleoside diphosphate kinase OS=Escherichia coli (strain K12) OX=83333 GN=ndk PE=1 SV=2	2	143	M.AIERTFSIIKPNAVAKNVIGNIFARFEAAGFKIVGTKMLHLTVEQARGFYAEHDGKPFFDGLVEFMTSGPIVVSVLEGENAVQRHRDLLGATNPANALAGTLRADYADSLTENGTHGSDSVESAAREIAYFFGEGEVCPRTR.	0	-	0	53	35	5.3738e-16	0	0
C:\Users\KyowonJeong\Downloads\apr23\Eclip_1481_MB_ms2.msalign	4159	6714	HCD	15236	4108.73	253	16	15321.8	15322.8	41	20250000000	50.4377	sp|P0A763|NDK_ECOLI	Nucleoside diphosphate kinase OS=Escherichia coli (strain K12) OX=83333 GN=ndk PE=1 SV=2	2	143	M.AIERTFSIIKPNAVAKNVIGNIFARFEAAGFKIVGTKMLHLTVEQARGFYAEHDGKPFFDGLVEFMTSGPIVVSVLEGENAVQRHRDLLGATNPANALAGTLRADYADSLTENGTHGSDSVESAAREIAYFFGEGEVCPRTR.	0	-	0	68	45	3.3172e-23	0	0
C:\Users\KyowonJeong\Downloads\apr23\Eclip_1481_MB_ms2.msalign	4161	6716	HCD	15241	4109.54	228	15	15322.8	15322.8	41	20250000000	50.4377	sp|P0A763|NDK_ECOLI	Nucleoside diphosphate kinase OS=Escherichia coli (strain K12) OX=83333 GN=ndk PE=1 SV=2	2	143	M.AIERTFSIIKPNAVAKNVIGNIFARFEAAGFKIVGTKMLHLTVEQARGFYAEHDGKPFFDGLVEFMTSGPIVVSVLEGENAVQRHRDLLGATNPANALAGTLRADYADSLTENGTHGSDSVESAAREIAYFFGEGEVCPRTR.	0	-	0	54	33	1.21992e-13	0	0
C:\Users\KyowonJeong\Downloads\apr23\Eclip_1481_MB_ms2.msalign	4162	6717	HCD	15243	4109.96	223	16	15322.7	15322.8	41	20250000000	50.4377	sp|P0A763|NDK_ECOLI	Nucleoside diphosphate kinase OS=Escherichia coli (strain K12) OX=83333 GN=ndk PE=1 SV=2	2	143	M.AIERTFSIIKPNAVAKNVIGNIFARFEAAGFKIVGTKMLHLTVEQARGFYAEHDGKPFFDGLVEFMTSGPIVVSVLEGENAVQRHRDLLGATNPANALAGTLRADYADSLTENGTHGSDSVESAAREIAYFFGEGEVCPRTR.	0	-	0	56	38	3.7422e-18	0	0
C:\Users\KyowonJeong\Downloads\apr23\Eclip_1481_MB_ms2.msalign	4163	6718	HCD	15246	4110.32	255	16	15322.7	15322.8	41	20250000000	50.4377	sp|P0A763|NDK_ECOLI	Nucleoside diphosphate kinase OS=Escherichia coli (strain K12) OX=83333 GN=ndk PE=1 SV=2	2	143	M.AIERTFSIIKPNAVAKNVIGNIFARFEAAGFKIVGTKMLHLTVEQARGFYAEHDGKPFFDGLVEFMTSGPIVVSVLEGENAVQRHRDLLGATNPANALAGTLRADYADSLTENGTHGSDSVESAAREIAYFFGEGEVCPRTR.	0	-	0	63	43	6.0286e-21	0	0
C:\Users\KyowonJeong\Downloads\apr23\Eclip_1481_MB_ms2.msalign	4164	6719	HCD	15251	4110.94	242	17	15322.8	15322.8	41	20250000000	50.4377	sp|P0A763|NDK_ECOLI	Nucleoside diphosphate kinase OS=Escherichia coli (strain K12) OX=83333 GN=ndk PE=1 SV=2	2	143	M.AIERTFSIIKPNAVAKNVIGNIFARFEAAGFKIVGTKMLHLTVEQARGFYAEHDGKPFFDGLVEFMTSGPIVVSVLEGENAVQRHRDLLGATNPANALAGTLRADYADSLTENGTHGSDSVESAAREIAYFFGEGEVCPRTR.	0	-	0	64	45	9.3084e-23	0	0
C:\Users\KyowonJeong\Downloads\apr23\Eclip_1481_MB_ms2.msalign	4165	6720	HCD	15253	4111.36	246	17	15322.8	15322.8	41	20250000000	50.4377	sp|P0A763|NDK_ECOLI	Nucleoside diphosphate kinase OS=Escherichia coli (strain K12) OX=83333 GN=ndk PE=1 SV=2	2	143	M.AIERTFSIIKPNAVAKNVIGNIFARFEAAGFKIVGTKMLHLTVEQARGFYAEHDGKPFFDGLVEFMTSGPIVVSVLEGENAVQRHRDLLGATNPANALAGTLRADYADSLTENGTHGSDSVESAAREIAYFFGEGEVCPRTR.	0	-	0	69	49	4.1542e-27	0	0
C:\Users\KyowonJeong\Downloads\apr23\Eclip_1481_MB_ms2.msalign	4166	6721	HCD	15257	4111.85	243	17	15321.7	15322.8	41	20250000000	50.4377	sp|P0A763|NDK_ECOLI	Nucleoside diphosphate kinase OS=Escherichia coli (strain K12) OX=83333 GN=ndk PE=1 SV=2	2	143	M.AIERTFSIIKPNAVAKNVIGNIFARFEAAGFKIVGTKMLHLTVEQARGFYAEHDGKPFFDGLVEFMTSGPIVVSVLEGENAVQRHRDLLGATNPANALAGTLRADYADSLTENGTHGSDSVESAAREIAYFFGEGEVCPRTR.	0	-	0	57	39	2.033e-19	0	0
C:\Users\KyowonJeong\Downloads\apr23\Eclip_1481_MB_ms2.msalign	4167	6723	HCD	15261	4112.41	192	16	15322.7	15322.8	41	20250000000	50.4377	sp|P0A763|NDK_ECOLI	Nucleoside diphosphate kinase OS=Escherichia coli (strain K12) OX=83333 GN=ndk PE=1 SV=2	2	143	M.AIERTFSIIKPNAVAKNVIGNIFARFEAAGFKIVGTKMLHLTVEQARGFYAEHDGKPFFDGLVEFMTSGPIVVSVLEGENAVQRHRDLLGATNPANALAGTLRADYADSLTENGTHGSDSVESAAREIAYFFGEGEVCPRTR.	0	-	0	59	39	3.1344e-20	0	0
C:\Users\KyowonJeong\Downloads\apr23\Eclip_1481_MB_ms2.msalign	4168	6724	HCD	15263	4112.7	250	16	15321.7	15322.8	41	20250000000	50.4377	sp|P0A763|NDK_ECOLI	Nucleoside diphosphate kinase OS=Escherichia coli (strain K12) OX=83333 GN=ndk PE=1 SV=2	2	143	M.AIERTFSIIKPNAVAKNVIGNIFARFEAAGFKIVGTKMLHLTVEQARGFYAEHDGKPFFDGLVEFMTSGPIVVSVLEGENAVQRHRDLLGATNPANALAGTLRADYADSLTENGTHGSDSVESAAREIAYFFGEGEVCPRTR.	0	-	0	66	42	8.1884e-19	0	0
C:\Users\KyowonJeong\Downloads\apr23\Eclip_1481_MB_ms2.msalign	4169	6725	HCD	15267	4113.36	206	17	15320.7	15320.8	41	20250000000	50.4377	sp|P0A763|NDK_ECOLI	Nucleoside diphosphate kinase OS=Escherichia coli (strain K12) OX=83333 GN=ndk PE=1 SV=2	2	143	M.AIERTFSIIKPNAVAKNVIGNIFARFEAAGFKIVGTKMLHLTVEQARGFYAEHDGKPFFDGLVEFMT(S)[-1.9729]GPIVVSVLEGENAVQRHRDLLGATNPANALAGTLRADYADSLTENGTHGSDSVESAAREIAYFFGEGEVCPRTR.	1	-	0	53	40	3.8309e-16	0	0
C:\Users\KyowonJeong\Downloads\apr23\Eclip_1481_MB_ms2.msalign	4170	6726	HCD	15268	4113.68	251	17	15320.7	15320.8	41	20250000000	50.4377	sp|P0A763|NDK_ECOLI	Nucleoside diphosphate kinase OS=Escherichia coli (strain K12) OX=83333 GN=ndk PE=1 SV=2	2	143	M.AIERTFSIIKPNAVAKNVIGNIFARFEAAGFKIVGTKMLHLTVEQARGFYAEHDGKPFFDGLVEFMT(S)[-1.9979]GPIVVSVLEGENAVQRHRDLLGATNPANALAGTLRADYADSLTENGTHGSDSVESAAREIAYFFGEGEVCPRTR.	1	-	0	62	44	2.87547e-16	0	0
C:\Users\KyowonJeong\Downloads\apr23\Eclip_1481_MB_ms2.msalign	4171	6727	HCD	15270	4113.95	195	16	15322.7	15322.8	41	20250000000	50.4377	sp|P0A763|NDK_ECOLI	Nucleoside diphosphate kinase OS=Escherichia coli (strain K12) OX=83333 GN=ndk PE=1 SV=2	2	143	M.AIERTFSIIKPNAVAKNVIGNIFARFEAAGFKIVGTKMLHLTVEQARGFYAEHDGKPFFDGLVEFMTSGPIVVSVLEGENAVQRHRDLLGATNPANALAGTLRADYADSLTENGTHGSDSVESAAREIAYFFGEGEVCPRTR.	0	-	0	57	41	2.476e-22	0	0
C:\Users\KyowonJeong\Downloads\apr23\Eclip_1481_MB_ms2.msalign	4172	6728	HCD	15274	4114.46	248	16	15322.7	15322.8	41	20250000000	50.4377	sp|P0A763|NDK_ECOLI	Nucleoside diphosphate kinase OS=Escherichia coli (strain K12) OX=83333 GN=ndk PE=1 SV=2	2	143	M.AIERTFSIIKPNAVAKNVIGNIFARFEAAGFKIVGTKMLHLTVEQARGFYAEHDGKPFFDGLVEFMTSGPIVVSVLEGENAVQRHRDLLGATNPANALAGTLRADYADSLTENGTHGSDSVESAAREIAYFFGEGEVCPRTR.	0	-	0	69	44	6.2072e-21	0	0
C:\Users\KyowonJeong\Downloads\apr23\Eclip_1481_MB_ms2.msalign	4173	6730	HCD	15286	4116.59	249	17	15323.7	15322.8	41	20250000000	50.4377	sp|P0A763|NDK_ECOLI	Nucleoside diphosphate kinase OS=Escherichia coli (strain K12) OX=83333 GN=ndk PE=1 SV=2	2	143	M.AIERTFSIIKPNAVAKNVIGNIFARFEAAGFKIVGTKMLHLTVEQARGFYAEHDGKPFFDGLVEFMTSGPIVVSVLEGENAVQRHRDLLGATNPANALAGTLRADYADSLTENGTHGSDSVESAAREIAYFFGEGEVCPRTR.	0	-	0	72	50	4.8342e-30	0	0
C:\Users\KyowonJeong\Downloads\apr23\Eclip_1481_MB_ms2.msalign	4174	6731	HCD	15288	4116.83	195	15	15322.7	15322.8	41	20250000000	50.4377	sp|P0A763|NDK_ECOLI	Nucleoside diphosphate kinase OS=Escherichia coli (strain K12) OX=83333 GN=ndk PE=1 SV=2	2	143	M.AIERTFSIIKPNAVAKNVIGNIFARFEAAGFKIVGTKMLHLTVEQARGFYAEHDGKPFFDGLVEFMTSGPIVVSVLEGENAVQRHRDLLGATNPANALAGTLRADYADSLTENGTHGSDSVESAAREIAYFFGEGEVCPRTR.	0	-	0	60	39	1.10242e-18	0	0
C:\Users\KyowonJeong\Downloads\apr23\Eclip_1481_MB_ms2.msalign	4175	6732	HCD	15290	4117.16	236	15	15321.7	15322.8	41	20250000000	50.4377	sp|P0A763|NDK_ECOLI	Nucleoside diphosphate kinase OS=Escherichia coli (strain K12) OX=83333 GN=ndk PE=1 SV=2	2	143	M.AIERTFSIIKPNAVAKNVIGNIFARFEAAGFKIVGTKMLHLTVEQARGFYAEHDGKPFFDGLVEFMTSGPIVVSVLEGENAVQRHRDLLGATNPANALAGTLRADYADSLTENGTHGSDSVESAAREIAYFFGEGEVCPRTR.	0	-	0	63	36	3.5014e-16	0	0
C:\Users\KyowonJeong\Downloads\apr23\Eclip_1481_MB_ms2.msalign	4176	6733	HCD	15291	4117.41	245	17	15321.7	15322.8	41	20250000000	50.4377	sp|P0A763|NDK_ECOLI	Nucleoside diphosphate kinase OS=Escherichia coli (strain K12) OX=83333 GN=ndk PE=1 SV=2	2	143	M.AIERTFSIIKPNAVAKNVIGNIFARFEAAGFKIVGTKMLHLTVEQARGFYAEHDGKPFFDGLVEFMTSGPIVVSVLEGENAVQRHRDLLGATNPANALAGTLRADYADSLTENGTHGSDSVESAAREIAYFFGEGEVCPRTR.	0	-	0	60	43	1.58818e-22	0	0
C:\Users\KyowonJeong\Downloads\apr23\Eclip_1481_MB_ms2.msalign	4177	6734	HCD	15293	4117.66	243	16	15322.7	15322.8	41	20250000000	50.4377	sp|P0A763|NDK_ECOLI	Nucleoside diphosphate kinase OS=Escherichia coli (strain K12) OX=83333 GN=ndk PE=1 SV=2	2	143	M.AIERTFSIIKPNAVAKNVIGNIFARFEAAGFKIVGTKMLHLTVEQARGFYAEHDGKPFFDGLVEFMTSGPIVVSVLEGENAVQRHRDLLGATNPANALAGTLRADYADSLTENGTHGSDSVESAAREIAYFFGEGEVCPRTR.	0	-	0	66	44	5.4994e-21	0	0
C:\Users\KyowonJeong\Downloads\apr23\Eclip_1481_MB_ms2.msalign	4178	6735	HCD	15295	4117.91	240	16	15321.7	15322.8	41	20250000000	50.4377	sp|P0A763|NDK_ECOLI	Nucleoside diphosphate kinase OS=Escherichia coli (strain K12) OX=83333 GN=ndk PE=1 SV=2	2	143	M.AIERTFSIIKPNAVAKNVIGNIFARFEAAGFKIVGTKMLHLTVEQARGFYAEHDGKPFFDGLVEFMTSGPIVVSVLEGENAVQRHRDLLGATNPANALAGTLRADYADSLTENGTHGSDSVESAAREIAYFFGEGEVCPRTR.	0	-	0	67	46	1.27828e-25	0	0
C:\Users\KyowonJeong\Downloads\apr23\Eclip_1481_MB_ms2.msalign	4179	6736	HCD	15298	4118.43	186	16	15321.7	15322.8	41	20250000000	50.4377	sp|P0A763|NDK_ECOLI	Nucleoside diphosphate kinase OS=Escherichia coli (strain K12) OX=83333 GN=ndk PE=1 SV=2	2	143	M.AIERTFSIIKPNAVAKNVIGNIFARFEAAGFKIVGTKMLHLTVEQARGFYAEHDGKPFFDGLVEFMTSGPIVVSVLEGENAVQRHRDLLGATNPANALAGTLRADYADSLTENGTHGSDSVESAAREIAYFFGEGEVCPRTR.	0	-	0	54	38	2.9366e-21	0	0
C:\Users\KyowonJeong\Downloads\apr23\Eclip_1481_MB_ms2.msalign	4180	6738	HCD	15301	4118.9	199	16	15321.7	15322.8	41	20250000000	50.4377	sp|P0A763|NDK_ECOLI	Nucleoside diphosphate kinase OS=Escherichia coli (strain K12) OX=83333 GN=ndk PE=1 SV=2	2	143	M.AIERTFSIIKPNAVAKNVIGNIFARFEAAGFKIVGTKMLHLTVEQARGFYAEHDGKPFFDGLVEFMTSGPIVVSVLEGENAVQRHRDLLGATNPANALAGTLRADYADSLTENGTHGSDSVESAAREIAYFFGEGEVCPRTR.	0	-	0	60	43	1.97758e-25	0	0
C:\Users\KyowonJeong\Downloads\apr23\Eclip_1481_MB_ms2.msalign	4181	6739	HCD	15304	4119.25	240	15	15321.7	15322.8	41	20250000000	50.4377	sp|P0A763|NDK_ECOLI	Nucleoside diphosphate kinase OS=Escherichia coli (strain K12) OX=83333 GN=ndk PE=1 SV=2	2	143	M.AIERTFSIIKPNAVAKNVIGNIFARFEAAGFKIVGTKMLHLTVEQARGFYAEHDGKPFFDGLVEFMTSGPIVVSVLEGENAVQRHRDLLGATNPANALAGTLRADYADSLTENGTHGSDSVESAAREIAYFFGEGEVCPRTR.	0	-	0	73	42	5.9964e-19	0	0
C:\Users\KyowonJeong\Downloads\apr23\Eclip_1481_MB_ms2.msalign	4182	6740	HCD	15306	4119.49	204	18	15321.8	15322.8	41	20250000000	50.4377	sp|P0A763|NDK_ECOLI	Nucleoside diphosphate kinase OS=Escherichia coli (strain K12) OX=83333 GN=ndk PE=1 SV=2	2	143	M.AIERTFSIIKPNAVAKNVIGNIFARFEAAGFKIVGTKMLHLTVEQARGFYAEHDGKPFFDGLVEFMTSGPIVVSVLEGENAVQRHRDLLGATNPANALAGTLRADYADSLTENGTHGSDSVESAAREIAYFFGEGEVCPRTR.	0	-	0	42	30	3.4418e-14	0	0
C:\Users\KyowonJeong\Downloads\apr23\Eclip_1481_MB_ms2.msalign	4183	6742	HCD	15310	4120.09	242	16	15321.8	15322.8	41	20250000000	50.4377	sp|P0A763|NDK_ECOLI	Nucleoside diphosphate kinase OS=Escherichia coli (strain K12) OX=83333 GN=ndk PE=1 SV=2	2	143	M.AIERTFSIIKPNAVAKNVIGNIFARFEAAGFKIVGTKMLHLTVEQARGFYAEHDGKPFFDGLVEFMTSGPIVVSVLEGENAVQRHRDLLGATNPANALAGTLRADYADSLTENGTHGSDSVESAAREIAYFFGEGEVCPRTR.	0	-	0	65	49	1.61344e-24	0	0
C:\Users\KyowonJeong\Downloads\apr23\Eclip_1481_MB_ms2.msalign	4184	6744	HCD	15314	4120.71	247	16	15322.8	15322.8	41	20250000000	50.4377	sp|P0A763|NDK_ECOLI	Nucleoside diphosphate kinase OS=Escherichia coli (strain K12) OX=83333 GN=ndk PE=1 SV=2	2	143	M.AIERTFSIIKPNAVAKNVIGNIFARFEAAGFKIVGTKMLHLTVEQARGFYAEHDGKPFFDGLVEFMTSGPIVVSVLEGENAVQRHRDLLGATNPANALAGTLRADYADSLTENGTHGSDSVESAAREIAYFFGEGEVCPRTR.	0	-	0	67	48	1.38294e-23	0	0
C:\Users\KyowonJeong\Downloads\apr23\Eclip_1481_MB_ms2.msalign	4185	6746	HCD	15318	4121.34	249	16	15321.7	15322.8	41	20250000000	50.4377	sp|P0A763|NDK_ECOLI	Nucleoside diphosphate kinase OS=Escherichia coli (strain K12) OX=83333 GN=ndk PE=1 SV=2	2	143	M.AIERTFSIIKPNAVAKNVIGNIFARFEAAGFKIVGTKMLHLTVEQARGFYAEHDGKPFFDGLVEFMTSGPIVVSVLEGENAVQRHRDLLGATNPANALAGTLRADYADSLTENGTHGSDSVESAAREIAYFFGEGEVCPRTR.	0	-	0	65	41	1.99096e-20	0	0
C:\Users\KyowonJeong\Downloads\apr23\Eclip_1481_MB_ms2.msalign	4186	6747	HCD	15322	4121.94	255	18	15322.7	15322.8	41	20250000000	50.4377	sp|P0A763|NDK_ECOLI	Nucleoside diphosphate kinase OS=Escherichia coli (strain K12) OX=83333 GN=ndk PE=1 SV=2	2	143	M.AIERTFSIIKPNAVAKNVIGNIFARFEAAGFKIVGTKMLHLTVEQARGFYAEHDGKPFFDGLVEFMTSGPIVVSVLEGENAVQRHRDLLGATNPANALAGTLRADYADSLTENGTHGSDSVESAAREIAYFFGEGEVCPRTR.	0	-	0	63	42	1.36174e-22	0	0
C:\Users\KyowonJeong\Downloads\apr23\Eclip_1481_MB_ms2.msalign	4187	6748	HCD	15324	4122.35	243	16	15323.8	15322.8	41	20250000000	50.4377	sp|P0A763|NDK_ECOLI	Nucleoside diphosphate kinase OS=Escherichia coli (strain K12) OX=83333 GN=ndk PE=1 SV=2	2	143	M.AIERTFSIIKPNAVAKNVIGNIFARFEAAGFKIVGTKMLHLTVEQARGFYAEHDGKPFFDGLVEFMTSGPIVVSVLEGENAVQRHRDLLGATNPANALAGTLRADYADSLTENGTHGSDSVESAAREIAYFFGEGEVCPRTR.	0	-	0	61	43	1.49724e-21	0	0
C:\Users\KyowonJeong\Downloads\apr23\Eclip_1481_MB_ms2.msalign	4188	6750	HCD	15329	4123.03	237	16	15321.7	15322.8	41	20250000000	50.4377	sp|P0A763|NDK_ECOLI	Nucleoside diphosphate kinase OS=Escherichia coli (strain K12) OX=83333 GN=ndk PE=1 SV=2	2	143	M.AIERTFSIIKPNAVAKNVIGNIFARFEAAGFKIVGTKMLHLTVEQARGFYAEHDGKPFFDGLVEFMTSGPIVVSVLEGENAVQRHRDLLGATNPANALAGTLRADYADSLTENGTHGSDSVESAAREIAYFFGEGEVCPRTR.	0	-	0	58	41	1.19732e-20	0	0
C:\Users\KyowonJeong\Downloads\apr23\Eclip_1481_MB_ms2.msalign	4190	6752	HCD	15332	4123.69	244	17	15321.7	15322.8	41	20250000000	50.4377	sp|P0A763|NDK_ECOLI	Nucleoside diphosphate kinase OS=Escherichia coli (strain K12) OX=83333 GN=ndk PE=1 SV=2	2	143	M.AIERTFSIIKPNAVAKNVIGNIFARFEAAGFKIVGTKMLHLTVEQARGFYAEHDGKPFFDGLVEFMTSGPIVVSVLEGENAVQRHRDLLGATNPANALAGTLRADYADSLTENGTHGSDSVESAAREIAYFFGEGEVCPRTR.	0	-	0	55	39	3.434e-19	0	0
C:\Users\KyowonJeong\Downloads\apr23\Eclip_1481_MB_ms2.msalign	4192	6755	HCD	15338	4124.56	255	16	15323.8	15322.8	41	20250000000	50.4377	sp|P0A763|NDK_ECOLI	Nucleoside diphosphate kinase OS=Escherichia coli (strain K12) OX=83333 GN=ndk PE=1 SV=2	2	143	M.AIERTFSIIKPNAVAKNVIGNIFARFEAAGFKIVGTKMLHLTVEQARGFYAEHDGKPFFDGLVEFMTSGPIVVSVLEGENAVQRHRDLLGATNPANALAGTLRADYADSLTENGTHGSDSVESAAREIAYFFGEGEVCPRTR.	0	-	0	58	36	7.2872e-17	0	0
C:\Users\KyowonJeong\Downloads\apr23\Eclip_1481_MB_ms2.msalign	4194	6757	HCD	15343	4125.2	247	17	15321.7	15322.8	41	20250000000	50.4377	sp|P0A763|NDK_ECOLI	Nucleoside diphosphate kinase OS=Escherichia coli (strain K12) OX=83333 GN=ndk PE=1 SV=2	2	143	M.AIERTFSIIKPNAVAKNVIGNIFARFEAAGFKIVGTKMLHLTVEQARGFYAEHDGKPFFDGLVEFMTSGPIVVSVLEGENAVQRHRDLLGATNPANALAGTLRADYADSLTENGTHGSDSVESAAREIAYFFGEGEVCPRTR.	0	-	0	56	40	1.61858e-19	0	0
C:\Users\KyowonJeong\Downloads\apr23\Eclip_1481_MB_ms2.msalign	4196	6760	HCD	15346	4125.83	253	16	15323.8	15322.8	41	20250000000	50.4377	sp|P0A763|NDK_ECOLI	Nucleoside diphosphate kinase OS=Escherichia coli (strain K12) OX=83333 GN=ndk PE=1 SV=2	2	143	M.AIERTFSIIKPNAVAKNVIGNIFARFEAAGFKIVGTKMLHLTVEQARGFYAEHDGKPFFDGLVEFMTSGPIVVSVLEGENAVQRHRDLLGATNPANALAGTLRADYADSLTENGTHGSDSVESAAREIAYFFGEGEVCPRTR.	0	-	0	54	36	6.9214e-15	0	0
C:\Users\KyowonJeong\Downloads\apr23\Eclip_1481_MB_ms2.msalign	4197	6763	HCD	15354	4127.01	169	16	15323.8	15322.8	41	20250000000	50.4377	sp|P0A763|NDK_ECOLI	Nucleoside diphosphate kinase OS=Escherichia coli (strain K12) OX=83333 GN=ndk PE=1 SV=2	2	143	M.AIERTFSIIKPNAVAKNVIGNIFARFEAAGFKIVGTKMLHLTVEQARGFYAEHDGKPFFDGLVEFMTSGPIVVSVLEGENAVQRHRDLLGATNPANALAGTLRADYADSLTENGTHGSDSVESAAREIAYFFGEGEVCPRTR.	0	-	0	40	26	9.2326e-13	0	0
C:\Users\KyowonJeong\Downloads\apr23\Eclip_1481_MB_ms2.msalign	4199	6765	HCD	15358	4127.57	229	16	15322.7	15322.8	41	20250000000	50.4377	sp|P0A763|NDK_ECOLI	Nucleoside diphosphate kinase OS=Escherichia coli (strain K12) OX=83333 GN=ndk PE=1 SV=2	2	143	M.AIERTFSIIKPNAVAKNVIGNIFARFEAAGFKIVGTKMLHLTVEQARGFYAEHDGKPFFDGLVEFMTSGPIVVSVLEGENAVQRHRDLLGATNPANALAGTLRADYADSLTENGTHGSDSVESAAREIAYFFGEGEVCPRTR.	0	-	0	51	36	2.2138e-16	0	0
C:\Users\KyowonJeong\Downloads\apr23\Eclip_1481_MB_ms2.msalign	4202	6769	HCD	15363	4128.69	178	17	15322.7	15322.8	41	20250000000	50.4377	sp|P0A763|NDK_ECOLI	Nucleoside diphosphate kinase OS=Escherichia coli (strain K12) OX=83333 GN=ndk PE=1 SV=2	2	143	M.AIERTFSIIKPNAVAKNVIGNIFARFEAAGFKIVGTKMLHLTVEQARGFYAEHDGKPFFDGLVEFMTSGPIVVSVLEGENAVQRHRDLLGATNPANALAGTLRADYADSLTENGTHGSDSVESAAREIAYFFGEGEVCPRTR.	0	-	0	41	28	1.52704e-14	0	0
C:\Users\KyowonJeong\Downloads\apr23\Eclip_1481_MB_ms2.msalign	526	1003	HCD	5967	1284.34	47	5	2848.51	2848.5	579	468400000	54.7505	sp|P0A790|PAND_ECOLI	Aspartate 1-decarboxylase OS=Escherichia coli (strain K12) OX=83333 GN=panD PE=1 SV=1	1	24	.MIR(T)[15.9999]MLQGKLHRVKVTHADLHYEG.S	1	-	0	18	15	4.07248e-05	0	0
C:\Users\KyowonJeong\Downloads\apr23\Eclip_1481_MB_ms2.msalign	547	1035	HCD	6015	1304.85	44	5	2848.5	2848.5	579	468400000	54.7505	sp|P0A790|PAND_ECOLI	Aspartate 1-decarboxylase OS=Escherichia coli (strain K12) OX=83333 GN=panD PE=1 SV=1	1	24	.(MIRTM)[15.9958]LQGKLHRVKVTHADLHYEG.S	1	-	0	9	8	0.00372408	0	0
C:\Users\KyowonJeong\Downloads\apr23\Eclip_1481_MB_ms2.msalign	604	1153	HCD	6208	1385.37	47	4	2848.5	2848.5	579	468400000	54.7505	sp|P0A790|PAND_ECOLI	Aspartate 1-decarboxylase OS=Escherichia coli (strain K12) OX=83333 GN=panD PE=1 SV=1	1	24	.(MIRTM)[15.9951]LQGKLHRVKVTHADLHYEG.S	1	-	0	19	18	4.55659e-10	0	0
C:\Users\KyowonJeong\Downloads\apr23\Eclip_1481_MB_ms2.msalign	610	1164	HCD	6225	1392.67	47	5	2848.5	2848.5	579	468400000	54.7505	sp|P0A790|PAND_ECOLI	Aspartate 1-decarboxylase OS=Escherichia coli (strain K12) OX=83333 GN=panD PE=1 SV=1	1	24	.(MIRT)[15.9958]MLQGKLHRVKVTHADLHYEG.S	1	-	0	21	16	4.80565e-08	0	0
C:\Users\KyowonJeong\Downloads\apr23\Eclip_1481_MB_ms2.msalign	613	1168	HCD	6231	1395.31	47	4	2848.5	2848.49	579	468400000	54.7505	sp|P0A790|PAND_ECOLI	Aspartate 1-decarboxylase OS=Escherichia coli (strain K12) OX=83333 GN=panD PE=1 SV=1	1	24	.(MIRTM)[15.9901]LQGKLHRVKVTHADLHYEG.S	1	-	0	18	16	2.79892e-08	0	0
C:\Users\KyowonJeong\Downloads\apr23\Eclip_1481_MB_ms2.msalign	625	1190	HCD	6263	1409.8	47	4	2848.5	2848.5	579	468400000	54.7505	sp|P0A790|PAND_ECOLI	Aspartate 1-decarboxylase OS=Escherichia coli (strain K12) OX=83333 GN=panD PE=1 SV=1	1	24	.(MIRTM)[15.9951]LQGKLHRVKVTHADLHYEG.S	1	-	0	19	17	3.70233e-09	0	0
C:\Users\KyowonJeong\Downloads\apr23\Eclip_1481_MB_ms2.msalign	646	1224	HCD	6315	1432.08	47	5	2848.5	2848.5	579	468400000	54.7505	sp|P0A790|PAND_ECOLI	Aspartate 1-decarboxylase OS=Escherichia coli (strain K12) OX=83333 GN=panD PE=1 SV=1	1	24	.(MIRT)[15.9958]MLQGKLHRVKVTHADLHYEG.S	1	-	0	17	13	7.68535e-07	0	0
C:\Users\KyowonJeong\Downloads\apr23\Eclip_1481_MB_ms2.msalign	658	1241	HCD	6340	1443.24	47	4	2832.51	2832.5	306	430500000	55.5967	sp|P0A790|PAND_ECOLI	Aspartate 1-decarboxylase OS=Escherichia coli (strain K12) OX=83333 GN=panD PE=1 SV=1	1	24	.MIRTMLQGKLHRVKVTHADLHYEG.S	0	-	0	27	21	1.24846e-14	0	0
C:\Users\KyowonJeong\Downloads\apr23\Eclip_1481_MB_ms2.msalign	661	1245	HCD	6346	1445.66	47	5	2832.51	2832.5	306	430500000	55.5967	sp|P0A790|PAND_ECOLI	Aspartate 1-decarboxylase OS=Escherichia coli (strain K12) OX=83333 GN=panD PE=1 SV=1	1	24	.MIRTMLQGKLHRVKVTHADLHYEG.S	0	-	0	21	17	2.47612e-12	0	0
C:\Users\KyowonJeong\Downloads\apr23\Eclip_1481_MB_ms2.msalign	668	1256	HCD	6363	1452	47	4	2832.51	2832.5	306	430500000	55.5967	sp|P0A790|PAND_ECOLI	Aspartate 1-decarboxylase OS=Escherichia coli (strain K12) OX=83333 GN=panD PE=1 SV=1	1	24	.MIRTMLQGKLHRVKVTHADLHYEG.S	0	-	0	24	20	4.10494e-16	0	0
C:\Users\KyowonJeong\Downloads\apr23\Eclip_1481_MB_ms2.msalign	672	1261	HCD	6370	1455.19	47	5	2848.5	2848.49	579	468400000	54.7505	sp|P0A790|PAND_ECOLI	Aspartate 1-decarboxylase OS=Escherichia coli (strain K12) OX=83333 GN=panD PE=1 SV=1	1	24	.(MIRT)[15.9908]MLQGKLHRVKVTHADLHYEG.S	1	-	0	12	10	0.00023247	0	0
C:\Users\KyowonJeong\Downloads\apr23\Eclip_1481_MB_ms2.msalign	673	1263	HCD	6373	1456.47	47	4	2832.51	2832.5	306	430500000	55.5967	sp|P0A790|PAND_ECOLI	Aspartate 1-decarboxylase OS=Escherichia coli (strain K12) OX=83333 GN=panD PE=1 SV=1	1	24	.MIRTMLQGKLHRVKVTHADLHYEG.S	0	-	0	24	20	1.25381e-13	0	0
C:\Users\KyowonJeong\Downloads\apr23\Eclip_1481_MB_ms2.msalign	681	1277	HCD	6394	1465.85	42	4	2832.51	2832.5	306	430500000	55.5967	sp|P0A790|PAND_ECOLI	Aspartate 1-decarboxylase OS=Escherichia coli (strain K12) OX=83333 GN=panD PE=1 SV=1	1	24	.MIRTMLQGKLHRVKVTHADLHYEG.S	0	-	0	20	17	2.8985e-12	0	0
C:\Users\KyowonJeong\Downloads\apr23\Eclip_1481_MB_ms2.msalign	690	1289	HCD	6412	1473.84	47	5	2832.51	2832.5	306	430500000	55.5967	sp|P0A790|PAND_ECOLI	Aspartate 1-decarboxylase OS=Escherichia coli (strain K12) OX=83333 GN=panD PE=1 SV=1	1	24	.MIRTMLQGKLHRVKVTHADLHYEG.S	0	-	0	18	14	6.98486e-08	0	0
C:\Users\KyowonJeong\Downloads\apr23\Eclip_1481_MB_ms2.msalign	721	1334	HCD	6481	1503.9	47	5	2832.51	2832.5	306	430500000	55.5967	sp|P0A790|PAND_ECOLI	Aspartate 1-decarboxylase OS=Escherichia coli (strain K12) OX=83333 GN=panD PE=1 SV=1	1	24	.MIRTMLQGKLHRVKVTHADLHYEG.S	0	-	0	16	13	2.04474e-06	0	0
C:\Users\KyowonJeong\Downloads\apr23\Eclip_1481_MB_ms2.msalign	733	1351	HCD	6506	1515.15	47	5	2832.51	2832.5	306	430500000	55.5967	sp|P0A790|PAND_ECOLI	Aspartate 1-decarboxylase OS=Escherichia coli (strain K12) OX=83333 GN=panD PE=1 SV=1	1	24	.MIRTMLQGKLHRVKVTHADLHYEG.S	0	-	0	20	16	1.35592e-09	0	0
C:\Users\KyowonJeong\Downloads\apr23\Eclip_1481_MB_ms2.msalign	752	1381	HCD	6551	1534.95	47	5	2832.51	2832.5	306	430500000	55.5967	sp|P0A790|PAND_ECOLI	Aspartate 1-decarboxylase OS=Escherichia coli (strain K12) OX=83333 GN=panD PE=1 SV=1	1	24	.MIRTMLQGKLHRVKVTHADLHYEG.S	0	-	0	16	13	5.72286e-09	0	0
C:\Users\KyowonJeong\Downloads\apr23\Eclip_1481_MB_ms2.msalign	757	1388	HCD	6561	1539.59	47	5	2832.51	2832.5	306	430500000	55.5967	sp|P0A790|PAND_ECOLI	Aspartate 1-decarboxylase OS=Escherichia coli (strain K12) OX=83333 GN=panD PE=1 SV=1	1	24	.MIRTMLQGKLHRVKVTHADLHYEG.S	0	-	0	14	12	1.72134e-07	0	0
C:\Users\KyowonJeong\Downloads\apr23\Eclip_1481_MB_ms2.msalign	965	1695	HCD	7022	1736.83	50	5	3015.53	3015.53	564	12730000	-1000	sp|P0A790|PAND_ECOLI	Aspartate 1-decarboxylase OS=Escherichia coli (strain K12) OX=83333 GN=panD PE=1 SV=1	1	26	.MIRTMLQGKLHRVKVTHADLH(YEGSC)[-7.0066].A	1	-	0	22	20	2.43695e-10	0	0
C:\Users\KyowonJeong\Downloads\apr23\Eclip_1481_MB_ms2.msalign	968	1698	HCD	7027	1738.83	50	5	3015.53	3015.53	564	12730000	-1000	sp|P0A790|PAND_ECOLI	Aspartate 1-decarboxylase OS=Escherichia coli (strain K12) OX=83333 GN=panD PE=1 SV=1	1	26	.MIRTMLQGKLHRVKVTHADLH(YEGSC)[-7.0066].A	1	-	0	21	19	1.48909e-09	0	0
C:\Users\KyowonJeong\Downloads\apr23\Eclip_1481_MB_ms2.msalign	976	1709	HCD	7043	1746.06	50	5	3015.53	3015.53	564	12730000	-1000	sp|P0A790|PAND_ECOLI	Aspartate 1-decarboxylase OS=Escherichia coli (strain K12) OX=83333 GN=panD PE=1 SV=1	1	26	.MIRTMLQGKLHRVKVTHADLH(YEGSC)[-7.0066].A	1	-	0	20	17	2.40413e-07	0	0
C:\Users\KyowonJeong\Downloads\apr23\Eclip_1481_MB_ms2.msalign	3238	5167	HCD	12240	3592.03	321	23	19577.9	19578.1	492	170000000	-104.124	sp|P0A7A9|IPYR_ECOLI	Inorganic pyrophosphatase OS=Escherichia coli (strain K12) OX=83333 GN=ppa PE=1 SV=2	2	176	M.SLLNVPAGKDLPEDIYVVIEIPANADPIKYEIDKESGALFVDRFMSTA(MFY)[18.1066]PCNYGYINHTLSLDGDPVDVLVPTPYPLQPGSVIRCRPVGVLKMTDEAGEDAKLVAVPHSKLSKEYDHIKDVNDLPELLKAQIAHFFEHYKDLEKGKWVKVEGWENAEAAKAEIVASFERAKNK.	1	-	0	51	28	7.01249e-05	0	0
C:\Users\KyowonJeong\Downloads\apr23\Eclip_1481_MB_ms2.msalign	3241	5170	HCD	12244	3592.96	264	20	19575	19575	492	170000000	-104.124	sp|P0A7A9|IPYR_ECOLI	Inorganic pyrophosphatase OS=Escherichia coli (strain K12) OX=83333 GN=ppa PE=1 SV=2	2	176	M.SLLNVPAGKDLPEDIYVVIEI(PANADPIKYEIDKESGALFVDRFMSTA)[15.0147]MFYPCNYGYINHTLSLDGDPVDVLVPTPYPLQPGSVIRCRPVGVLKMTDEAGEDAKLVAVPHSKLSKEYDHIKDVNDLPELLKAQIAHFFEHYKDLEKGKWVKVEGWENAEAAKAEIVASFERAKNK.	1	-	0	58	41	1.08761e-11	0	0
C:\Users\KyowonJeong\Downloads\apr23\Eclip_1481_MB_ms2.msalign	3280	5240	HCD	12352	3610.13	155	21	19576	19576	492	73220000	-308.328	sp|P0A7A9|IPYR_ECOLI	Inorganic pyrophosphatase OS=Escherichia coli (strain K12) OX=83333 GN=ppa PE=1 SV=2	2	176	M.SLLNVPAGKDLPEDIYVV(IEIPANADPIKYEIDKESGALFVDRFMSTAM)[16.0123]FYPCNYGYINHTLSLDGDPVDVLVPTPYPLQPGSVIRCRPVGVLKMTDEAGEDAKLVAVPHSKLSKEYDHIKDVNDLPELLKAQIAHFFEHYKDLEKGKWVKVEGWENAEAAKAEIVASFERAKNK.	1	-	0	34	24	4.0032e-09	0	0
C:\Users\KyowonJeong\Downloads\apr23\Eclip_1481_MB_ms2.msalign	3413	5486	HCD	12727	3689.24	183	19	19576	19576	492	1345000000	31.892	sp|P0A7A9|IPYR_ECOLI	Inorganic pyrophosphatase OS=Escherichia coli (strain K12) OX=83333 GN=ppa PE=1 SV=2	2	176	M.SLLNVPAGKDLPEDIYVVIEIPANADPIKYEIDKESGALFVDRFMSTAMFYPCNYGYINHTLSLDGDPVDVLVP(T)[15.9902]PYPLQPGSVIRCRPVGVLKMTDEAGEDAKLVAVPHSKLSKEYDHIKDVNDLPELLKAQIAHFFEHYKDLEKGKWVKVEGWENAEAAKAEIVASFERAKNK.	1	-	0	36	28	2.99623e-08	0	0
C:\Users\KyowonJeong\Downloads\apr23\Eclip_1481_MB_ms2.msalign	3419	5496	HCD	12741	3692.43	222	20	19577	19577	578	1345000000	31.892	sp|P0A7A9|IPYR_ECOLI	Inorganic pyrophosphatase OS=Escherichia coli (strain K12) OX=83333 GN=ppa PE=1 SV=2	2	176	M.SLLNVPAGKDLPEDIYVVIEIPANADPIKYEIDKESGALFVDRFMSTAMFYPCNYGYINHTLSLDGDPVDVLVPTPY(PLQPGSVIRCRPVGVLKMTDEAGED)[17.0075]AKLVAVPHSKLSKEYDHIKDVNDLPELLKAQIAHFFEHYKDLEKGKWVKVEGWENAEAAKAEIVASFERAKNK.	1	-	0	35	29	6.67601e-08	0	0
C:\Users\KyowonJeong\Downloads\apr23\Eclip_1481_MB_ms2.msalign	3435	5523	HCD	12781	3700.94	294	23	19559	19560	245	7936000000	36.6322	sp|P0A7A9|IPYR_ECOLI	Inorganic pyrophosphatase OS=Escherichia coli (strain K12) OX=83333 GN=ppa PE=1 SV=2	2	176	M.SLLNVPAGKDLPEDIYVVIEIPANADPIKYEIDKESGALFVDRFMSTAMFYPCNYGYINHTLSLDGDPVDVLVPTPYPLQPGSVIRCRPVGVLKMTDEAGEDAKLVAVPHSKLSKEYDHIKDVNDLPELLKAQIAHFFEHYKDLEKGKWVKVEGWENAEAAKAEIVASFERAKNK.	0	-	0	56	36	3.0984e-15	0	0
C:\Users\KyowonJeong\Downloads\apr23\Eclip_1481_MB_ms2.msalign	3438	5527	HCD	12791	3702.37	206	18	19560	19560	245	7936000000	36.6322	sp|P0A7A9|IPYR_ECOLI	Inorganic pyrophosphatase OS=Escherichia coli (strain K12) OX=83333 GN=ppa PE=1 SV=2	2	176	M.SLLNVPAGKDLPEDIYVVIEIPANADPIKYEIDKESGALFVDRFMSTAMFYPCNYGYINHTLSLDGDPVDVLVPTPYPLQPGSVIRCRPVGVLKMTDEAGEDAKLVAVPHSKLSKEYDHIKDVNDLPELLKAQIAHFFEHYKDLEKGKWVKVEGWENAEAAKAEIVASFERAKNK.	0	-	0	49	33	2.1334e-14	0	0
C:\Users\KyowonJeong\Downloads\apr23\Eclip_1481_MB_ms2.msalign	3443	5535	HCD	12804	3704.45	216	18	19561	19560	245	7936000000	36.6322	sp|P0A7A9|IPYR_ECOLI	Inorganic pyrophosphatase OS=Escherichia coli (strain K12) OX=83333 GN=ppa PE=1 SV=2	2	176	M.SLLNVPAGKDLPEDIYVVIEIPANADPIKYEIDKESGALFVDRFMSTAMFYPCNYGYINHTLSLDGDPVDVLVPTPYPLQPGSVIRCRPVGVLKMTDEAGEDAKLVAVPHSKLSKEYDHIKDVNDLPELLKAQIAHFFEHYKDLEKGKWVKVEGWENAEAAKAEIVASFERAKNK.	0	-	0	56	38	7.4052e-18	0	0
C:\Users\KyowonJeong\Downloads\apr23\Eclip_1481_MB_ms2.msalign	3445	5538	HCD	12807	3705.09	326	21	19561	19560	245	7936000000	36.6322	sp|P0A7A9|IPYR_ECOLI	Inorganic pyrophosphatase OS=Escherichia coli (strain K12) OX=83333 GN=ppa PE=1 SV=2	2	176	M.SLLNVPAGKDLPEDIYVVIEIPANADPIKYEIDKESGALFVDRFMSTAMFYPCNYGYINHTLSLDGDPVDVLVPTPYPLQPGSVIRCRPVGVLKMTDEAGEDAKLVAVPHSKLSKEYDHIKDVNDLPELLKAQIAHFFEHYKDLEKGKWVKVEGWENAEAAKAEIVASFERAKNK.	0	-	0	42	27	6.073e-07	0	0
C:\Users\KyowonJeong\Downloads\apr23\Eclip_1481_MB_ms2.msalign	3446	5539	HCD	12808	3705.22	250	19	19560	19560	245	7936000000	36.6322	sp|P0A7A9|IPYR_ECOLI	Inorganic pyrophosphatase OS=Escherichia coli (strain K12) OX=83333 GN=ppa PE=1 SV=2	2	176	M.SLLNVPAGKDLPEDIYVVIEIPANADPIKYEIDKESGALFVDRFMSTAMFYPCNYGYINHTLSLDGDPVDVLVPTPYPLQPGSVIRCRPVGVLKMTDEAGEDAKLVAVPHSKLSKEYDHIKDVNDLPELLKAQIAHFFEHYKDLEKGKWVKVEGWENAEAAKAEIVASFERAKNK.	0	-	0	59	39	7.66e-16	0	0
C:\Users\KyowonJeong\Downloads\apr23\Eclip_1481_MB_ms2.msalign	3447	5542	HCD	12812	3705.72	326	24	19561	19560	245	7936000000	36.6322	sp|P0A7A9|IPYR_ECOLI	Inorganic pyrophosphatase OS=Escherichia coli (strain K12) OX=83333 GN=ppa PE=1 SV=2	2	176	M.SLLNVPAGKDLPEDIYVVIEIPANADPIKYEIDKESGALFVDRFMSTAMFYPCNYGYINHTLSLDGDPVDVLVPTPYPLQPGSVIRCRPVGVLKMTDEAGEDAKLVAVPHSKLSKEYDHIKDVNDLPELLKAQIAHFFEHYKDLEKGKWVKVEGWENAEAAKAEIVASFERAKNK.	0	-	0	45	33	1.83416e-10	0	0
C:\Users\KyowonJeong\Downloads\apr23\Eclip_1481_MB_ms2.msalign	3448	5543	HCD	12813	3705.81	325	22	19559	19560	245	7936000000	36.6322	sp|P0A7A9|IPYR_ECOLI	Inorganic pyrophosphatase OS=Escherichia coli (strain K12) OX=83333 GN=ppa PE=1 SV=2	2	176	M.SLLNVPAGKDLPEDIYVVIEIPANADPIKYEIDKESGALFVDRFMSTAMFYPCNYGYINHTLSLDGDPVDVLVPTPYPLQPGSVIRCRPVGVLKMTDEAGEDAKLVAVPHSKLSKEYDHIKDVNDLPELLKAQIAHFFEHYKDLEKGKWVKVEGWENAEAAKAEIVASFERAKNK.	0	-	0	27	17	0.0123694	0.000217912	0
C:\Users\KyowonJeong\Downloads\apr23\Eclip_1481_MB_ms2.msalign	3449	5546	HCD	12817	3706.39	143	19	19561	19560	245	7936000000	36.6322	sp|P0A7A9|IPYR_ECOLI	Inorganic pyrophosphatase OS=Escherichia coli (strain K12) OX=83333 GN=ppa PE=1 SV=2	2	176	M.SLLNVPAGKDLPEDIYVVIEIPANADPIKYEIDKESGALFVDRFMSTAMFYPCNYGYINHTLSLDGDPVDVLVPTPYPLQPGSVIRCRPVGVLKMTDEAGEDAKLVAVPHSKLSKEYDHIKDVNDLPELLKAQIAHFFEHYKDLEKGKWVKVEGWENAEAAKAEIVASFERAKNK.	0	-	0	40	29	2.6188e-15	0	0
C:\Users\KyowonJeong\Downloads\apr23\Eclip_1481_MB_ms2.msalign	3451	5551	HCD	12824	3707.53	242	21	19559	19560	245	7936000000	36.6322	sp|P0A7A9|IPYR_ECOLI	Inorganic pyrophosphatase OS=Escherichia coli (strain K12) OX=83333 GN=ppa PE=1 SV=2	2	176	M.SLLNVPAGKDLPEDIYVVIEIPANADPIKYEIDKESGALFVDRFMSTAMFYPCNYGYINHTLSLDGDPVDVLVPTPYPLQPGSVIRCRPVGVLKMTDEAGEDAKLVAVPHSKLSKEYDHIKDVNDLPELLKAQIAHFFEHYKDLEKGKWVKVEGWENAEAAKAEIVASFERAKNK.	0	-	0	52	32	7.7878e-16	0	0
C:\Users\KyowonJeong\Downloads\apr23\Eclip_1481_MB_ms2.msalign	3457	5560	HCD	12837	3709.56	293	24	19559	19560	245	7936000000	36.6322	sp|P0A7A9|IPYR_ECOLI	Inorganic pyrophosphatase OS=Escherichia coli (strain K12) OX=83333 GN=ppa PE=1 SV=2	2	176	M.SLLNVPAGKDLPEDIYVVIEIPANADPIKYEIDKESGALFVDRFMSTAMFYPCNYGYINHTLSLDGDPVDVLVPTPYPLQPGSVIRCRPVGVLKMTDEAGEDAKLVAVPHSKLSKEYDHIKDVNDLPELLKAQIAHFFEHYKDLEKGKWVKVEGWENAEAAKAEIVASFERAKNK.	0	-	0	53	34	2.5758e-13	0	0
C:\Users\KyowonJeong\Downloads\apr23\Eclip_1481_MB_ms2.msalign	2919	4631	HCD	11433	3380.3	283	20	16992.8	16992.9	708	790300000	-1000	sp|P0A7F3|PYRI_ECOLI	Aspartate carbamoyltransferase regulatory chain OS=Escherichia coli (strain K12) OX=83333 GN=pyrI PE=1 SV=2	2	153	M.THDNKLQVEAIKRGTVIDHIPAQIGFKLLSLFKLTETDQRITIGLNL(PSGEMGRKDLIKIENTFL)[14.0282]SEDQVDQLALYAPQATVNRIDNYEVVGKSRPSLPERIDNVLVCPNSNCISHAEPVSSSFAVRKRANDIALKCKYCEKEFSHNVVLAN.	1	-	0	47	23	0.000665479	0	0
C:\Users\KyowonJeong\Downloads\apr23\Eclip_1481_MB_ms2.msalign	2923	4637	HCD	11442	3382.88	279	20	16994.8	16994.9	708	790300000	-1000	sp|P0A7F3|PYRI_ECOLI	Aspartate carbamoyltransferase regulatory chain OS=Escherichia coli (strain K12) OX=83333 GN=pyrI PE=1 SV=2	2	153	M.THDNKLQVEAIKRGTVIDHIPAQIGFKLLSLFKLTETDQRITIGLNLPSGEMGRKDLIKIENTF(L)[16.0132]SEDQVDQLALYAPQATVNRIDNYEVVGKSRPSLPERIDNVLVCPNSNCISHAEPVSSSFAVRKRANDIALKCKYCEKEFSHNVVLAN.	1	-	0	66	32	6.24496e-08	0	0
C:\Users\KyowonJeong\Downloads\apr23\Eclip_1481_MB_ms2.msalign	2926	4640	HCD	11446	3383.76	171	16	16993.8	16993.8	708	790300000	-1000	sp|P0A7F3|PYRI_ECOLI	Aspartate carbamoyltransferase regulatory chain OS=Escherichia coli (strain K12) OX=83333 GN=pyrI PE=1 SV=2	2	153	M.THDNKLQVEAIKRGTVIDHIPAQIGFKLLSLFKLTETDQRITIGLN(LPSGEMGRKDLIKIENTFLSE)[14.9906]DQVDQLALYAPQATVNRIDNYEVVGKSRPSLPERIDNVLVCPNSNCISHAEPVSSSFAVRKRANDIALKCKYCEKEFSHNVVLAN.	1	-	0	31	18	0.0147039	0.000216685	0
C:\Users\KyowonJeong\Downloads\apr23\Eclip_1481_MB_ms2.msalign	2928	4642	HCD	11450	3384.83	279	19	16992.8	16992.9	708	790300000	-1000	sp|P0A7F3|PYRI_ECOLI	Aspartate carbamoyltransferase regulatory chain OS=Escherichia coli (strain K12) OX=83333 GN=pyrI PE=1 SV=2	2	153	M.THDNKLQVEAIKRGTVIDHIPAQIGFKLLSLFKLTETDQRITIGLNLPSGEMGRKDLIKIENTFLSED(Q)[14.0107]VDQLALYAPQATVNRIDNYEVVGKSRPSLPERIDNVLVCPNSNCISHAEPVSSSFAVRKRANDIALKCKYCEKEFSHNVVLAN.	1	-	0	47	21	0.00652097	0.000222321	0
C:\Users\KyowonJeong\Downloads\apr23\Eclip_1481_MB_ms2.msalign	2937	4653	HCD	11466	3388.33	282	21	17125.9	17125.9	799	691500000	25.5449	sp|P0A7F3|PYRI_ECOLI	Aspartate carbamoyltransferase regulatory chain OS=Escherichia coli (strain K12) OX=83333 GN=pyrI PE=1 SV=2	1	153	.MTHDNKLQVEAIKRGTVIDHIPAQIGFKLLSLFKLTETDQRITIGL(N)[16.0251]LPSGEMGRKDLIKIENTFLSEDQVDQLALYAPQATVNRIDNYEVVGKSRPSLPERIDNVLVCPNSNCISHAEPVSSSFAVRKRANDIALKCKYCEKEFSHNVVLAN.	1	-	0	64	27	6.19406e-06	0	0
C:\Users\KyowonJeong\Downloads\apr23\Eclip_1481_MB_ms2.msalign	2948	4664	HCD	11482	3392.03	285	19	17125.9	17125.9	799	691500000	25.5449	sp|P0A7F3|PYRI_ECOLI	Aspartate carbamoyltransferase regulatory chain OS=Escherichia coli (strain K12) OX=83333 GN=pyrI PE=1 SV=2	1	153	.(MTHDNKLQVEAIKRGTVIDH)[16.0098]IPAQIGFKLLSLFKLTETDQRITIGLNLPSGEMGRKDLIKIENTFLSEDQVDQLALYAPQATVNRIDNYEVVGKSRPSLPERIDNVLVCPNSNCISHAEPVSSSFAVRKRANDIALKCKYCEKEFSHNVVLAN.	1	-	0	56	26	0.00105254	0	0
C:\Users\KyowonJeong\Downloads\apr23\Eclip_1481_MB_ms2.msalign	2952	4668	HCD	11488	3393.61	283	20	17124.9	17124.9	799	691500000	25.5449	sp|P0A7F3|PYRI_ECOLI	Aspartate carbamoyltransferase regulatory chain OS=Escherichia coli (strain K12) OX=83333 GN=pyrI PE=1 SV=2	1	153	.MTHDNKLQVEAIKRGTVIDHIPAQIGFKLLSLFKLTETDQRITIGL(N)[15.0186]LPSGEMGRKDLIKIENTFLSEDQVDQLALYAPQATVNRIDNYEVVGKSRPSLPERIDNVLVCPNSNCISHAEPVSSSFAVRKRANDIALKCKYCEKEFSHNVVLAN.	1	-	0	72	30	9.92113e-07	0	0
C:\Users\KyowonJeong\Downloads\apr23\Eclip_1481_MB_ms2.msalign	2956	4672	HCD	11494	3395.65	205	20	17123.9	17123.9	799	691500000	25.5449	sp|P0A7F3|PYRI_ECOLI	Aspartate carbamoyltransferase regulatory chain OS=Escherichia coli (strain K12) OX=83333 GN=pyrI PE=1 SV=2	1	153	.MTHDNKLQVEAIKRGTVIDHIPAQIGFKLLSLFKLTETDQRITIGLNL(PSGEMGRKDLIKIENTFL)[13.9821]SEDQVDQLALYAPQATVNRIDNYEVVGKSRPSLPERIDNVLVCPNSNCISHAEPVSSSFAVRKRANDIALKCKYCEKEFSHNVVLAN.	1	-	0	38	20	0.000745259	0	0
C:\Users\KyowonJeong\Downloads\apr23\Eclip_1481_MB_ms2.msalign	2965	4681	HCD	11508	3399.34	273	17	17127.8	17127.9	799	691500000	25.5449	sp|P0A7F3|PYRI_ECOLI	Aspartate carbamoyltransferase regulatory chain OS=Escherichia coli (strain K12) OX=83333 GN=pyrI PE=1 SV=2	1	153	.MTHDNKLQVEAIKRGTVIDHIPAQIGFKLLSLFKLTETDQRITIGLNLPSGEM(GRKDLIKIENTFLSED)[18.0487]QVDQLALYAPQATVNRIDNYEVVGKSRPSLPERIDNVLVCPNSNCISHAEPVSSSFAVRKRANDIALKCKYCEKEFSHNVVLAN.	1	-	0	43	23	0.00084434	0	0
C:\Users\KyowonJeong\Downloads\apr23\Eclip_1481_MB_ms2.msalign	3003	4735	HCD	11589	3418.05	273	18	16979.8	16978.8	458	5738000000	33.5218	sp|P0A7F3|PYRI_ECOLI	Aspartate carbamoyltransferase regulatory chain OS=Escherichia coli (strain K12) OX=83333 GN=pyrI PE=1 SV=2	2	153	M.THDNKLQVEAIKRGTVIDHIPAQIGFKLLSLFKLTETDQRITIGLNLPSGEMGRKDLIKIENTFLSEDQVDQLALYAPQATVNRIDNYEVVGKSRPSLPERIDNVLVCPNSNCISHAEPVSSSFAVRKRANDIALKCKYCEKEFSHNVVLAN.	0	-	0	71	33	2.90032e-12	0	0
C:\Users\KyowonJeong\Downloads\apr23\Eclip_1481_MB_ms2.msalign	3005	4738	HCD	11594	3419.13	281	19	16977.9	16978.8	458	5738000000	33.5218	sp|P0A7F3|PYRI_ECOLI	Aspartate carbamoyltransferase regulatory chain OS=Escherichia coli (strain K12) OX=83333 GN=pyrI PE=1 SV=2	2	153	M.THDNKLQVEAIKRGTVIDHIPAQIGFKLLSLFKLTETDQRITIGLNLPSGEMGRKDLIKIENTFLSEDQVDQLALYAPQATVNRIDNYEVVGKSRPSLPERIDNVLVCPNSNCISHAEPVSSSFAVRKRANDIALKCKYCEKEFSHNVVLAN.	0	-	0	74	33	2.75412e-11	0	0
C:\Users\KyowonJeong\Downloads\apr23\Eclip_1481_MB_ms2.msalign	3006	4739	HCD	11595	3419.43	272	18	17107.9	17107.9	465	3667000000	30.4186	sp|P0A7F3|PYRI_ECOLI	Aspartate carbamoyltransferase regulatory chain OS=Escherichia coli (strain K12) OX=83333 GN=pyrI PE=1 SV=2	1	153	.MTHDNKLQVEAIKRGTVIDHIPAQIGFKLLSLFKLTETDQRITIGLNLPSGEMGRKDLIKIENTFLSEDQVDQLALYAPQATVNRIDNYEVVGKSRPSLPERIDN(VLVCPNSNCISHAEPVSSSFAVRKRANDIALKCKYCEKEFSHNVVL)[-1.9570]AN.	1	-	0	70	35	1.64123e-07	0	0
C:\Users\KyowonJeong\Downloads\apr23\Eclip_1481_MB_ms2.msalign	3010	4744	HCD	11602	3421.37	281	19	16976.8	16976.9	458	5738000000	33.5218	sp|P0A7F3|PYRI_ECOLI	Aspartate carbamoyltransferase regulatory chain OS=Escherichia coli (strain K12) OX=83333 GN=pyrI PE=1 SV=2	2	153	M.THDNKLQVEAIKRGTVIDHIPAQIGFKLLSLFKLTETDQRITIGLNLPSGEMGRKDLIKIENTFLSEDQVDQLAL(Y)[-1.9849]APQATVNRIDNYEVVGKSRPSLPERIDNVLVCPNSNCISHAEPVSSSFAVRKRANDIALKCKYCEKEFSHNVVLAN.	1	-	0	62	31	3.11579e-07	0	0
C:\Users\KyowonJeong\Downloads\apr23\Eclip_1481_MB_ms2.msalign	3011	4745	HCD	11604	3421.59	275	18	17108.9	17109.9	465	3667000000	30.4186	sp|P0A7F3|PYRI_ECOLI	Aspartate carbamoyltransferase regulatory chain OS=Escherichia coli (strain K12) OX=83333 GN=pyrI PE=1 SV=2	1	153	.MTHDNKLQVEAIKRGTVIDHIPAQIGFKLLSLFKLTETDQRITIGLNLPSGEMGRKDLIKIENTFLSEDQVDQLALYAPQATVNRIDNYEVVGKSRPSLPERIDNVLVCPNSNCISHAEPVSSSFAVRKRANDIALKCKYCEKEFSHNVVLAN.	0	-	0	61	30	4.5846e-09	0	0
C:\Users\KyowonJeong\Downloads\apr23\Eclip_1481_MB_ms2.msalign	3023	4763	HCD	11631	3427.67	282	22	16977.9	16978.8	458	5738000000	33.5218	sp|P0A7F3|PYRI_ECOLI	Aspartate carbamoyltransferase regulatory chain OS=Escherichia coli (strain K12) OX=83333 GN=pyrI PE=1 SV=2	2	153	M.THDNKLQVEAIKRGTVIDHIPAQIGFKLLSLFKLTETDQRITIGLNLPSGEMGRKDLIKIENTFLSEDQVDQLALYAPQATVNRIDNYEVVGKSRPSLPERIDNVLVCPNSNCISHAEPVSSSFAVRKRANDIALKCKYCEKEFSHNVVLAN.	0	-	0	51	24	2.55236e-07	0	0
C:\Users\KyowonJeong\Downloads\apr23\Eclip_1481_MB_ms2.msalign	3024	4764	HCD	11632	3427.84	281	20	17108.9	17109.9	465	3667000000	30.4186	sp|P0A7F3|PYRI_ECOLI	Aspartate carbamoyltransferase regulatory chain OS=Escherichia coli (strain K12) OX=83333 GN=pyrI PE=1 SV=2	1	153	.MTHDNKLQVEAIKRGTVIDHIPAQIGFKLLSLFKLTETDQRITIGLNLPSGEMGRKDLIKIENTFLSEDQVDQLALYAPQATVNRIDNYEVVGKSRPSLPERIDNVLVCPNSNCISHAEPVSSSFAVRKRANDIALKCKYCEKEFSHNVVLAN.	0	-	0	66	28	3.989e-08	0	0
C:\Users\KyowonJeong\Downloads\apr23\Eclip_1481_MB_ms2.msalign	3030	4771	HCD	11643	3429.39	212	17	17110.9	17109.9	465	3667000000	30.4186	sp|P0A7F3|PYRI_ECOLI	Aspartate carbamoyltransferase regulatory chain OS=Escherichia coli (strain K12) OX=83333 GN=pyrI PE=1 SV=2	1	153	.MTHDNKLQVEAIKRGTVIDHIPAQIGFKLLSLFKLTETDQRITIGLNLPSGEMGRKDLIKIENTFLSEDQVDQLALYAPQATVNRIDNYEVVGKSRPSLPERIDNVLVCPNSNCISHAEPVSSSFAVRKRANDIALKCKYCEKEFSHNVVLAN.	0	-	0	64	31	2.5748e-10	0	0
C:\Users\KyowonJeong\Downloads\apr23\Eclip_1481_MB_ms2.msalign	3031	4772	HCD	11644	3429.56	281	21	16978.9	16978.8	458	5738000000	33.5218	sp|P0A7F3|PYRI_ECOLI	Aspartate carbamoyltransferase regulatory chain OS=Escherichia coli (strain K12) OX=83333 GN=pyrI PE=1 SV=2	2	153	M.THDNKLQVEAIKRGTVIDHIPAQIGFKLLSLFKLTETDQRITIGLNLPSGEMGRKDLIKIENTFLSEDQVDQLALYAPQATVNRIDNYEVVGKSRPSLPERIDNVLVCPNSNCISHAEPVSSSFAVRKRANDIALKCKYCEKEFSHNVVLAN.	0	-	0	57	28	1.87964e-09	0	0
C:\Users\KyowonJeong\Downloads\apr23\Eclip_1481_MB_ms2.msalign	3036	4777	HCD	11652	3430.76	285	20	17109.9	17109.9	465	3667000000	30.4186	sp|P0A7F3|PYRI_ECOLI	Aspartate carbamoyltransferase regulatory chain OS=Escherichia coli (strain K12) OX=83333 GN=pyrI PE=1 SV=2	1	153	.MTHDNKLQVEAIKRGTVIDHIPAQIGFKLLSLFKLTETDQRITIGLNLPSGEMGRKDLIKIENTFLSEDQVDQLALYAPQATVNRIDNYEVVGKSRPSLPERIDNVLVCPNSNCISHAEPVSSSFAVRKRANDIALKCKYCEKEFSHNVVLAN.	0	-	0	76	34	4.1208e-12	0	0
C:\Users\KyowonJeong\Downloads\apr23\Eclip_1481_MB_ms2.msalign	192	444	HCD	5108	915.77	40	4	2565.26	2566.26	831	587400	-1000	sp|P0A7G2|RBFA_ECOLI	30S ribosome-binding factor OS=Escherichia coli (strain K12) OX=83333 GN=rbfA PE=1 SV=2	112	133	N.LVTSVVKHDEERRVNPDDSKED.	0	-	0	9	8	2.33167e-06	0	0
C:\Users\KyowonJeong\Downloads\apr23\Eclip_1481_MB_ms2.msalign	3169	5002	HCD	11992	3520.54	144	11	11878.1	11877.1	468	146600000	-1000	sp|P0A7G6|RECA_ECOLI	Protein RecA OS=Escherichia coli (strain K12) OX=83333 GN=recA PE=1 SV=2	247	353	K.VVKNKIAAPFKQAEFQILYGEGINFYGELVDLGVKEKLIEKAGAWYSYKGEKIGQGKANATAWLKDNPETAKEIEKKVRELLLSNPNSTPDFSVDDSEGVAETNEDF.	0	-	0	38	26	4.29299e-12	0	0
C:\Users\KyowonJeong\Downloads\apr23\Eclip_1481_MB_ms2.msalign	784	1432	HCD	6627	1568.33	39	4	2707.41	2707.41	759	920300	-1000	sp|P0A7J3|RL10_ECOLI	50S ribosomal protein L10 OS=Escherichia coli (strain K12) OX=83333 GN=rplJ PE=1 SV=2	27	51	V.VADSRGVTVDKMTELRKAGREAGVY.M	0	-	0	19	16	2.86618e-07	0	0
C:\Users\KyowonJeong\Downloads\apr23\Eclip_1481_MB_ms2.msalign	850	1524	HCD	6765	1626.2	46	5	2806.48	2806.48	693	32550000	-1000	sp|P0A7J3|RL10_ECOLI	50S ribosomal protein L10 OS=Escherichia coli (strain K12) OX=83333 GN=rplJ PE=1 SV=2	26	51	A.VVADSRGVTVDKMTELRKAGREAGVY.M	0	-	0	17	13	2.21869e-07	0	0
C:\Users\KyowonJeong\Downloads\apr23\Eclip_1481_MB_ms2.msalign	853	1527	HCD	6770	1628.23	46	5	2806.48	2806.48	693	32550000	-1000	sp|P0A7J3|RL10_ECOLI	50S ribosomal protein L10 OS=Escherichia coli (strain K12) OX=83333 GN=rplJ PE=1 SV=2	26	51	A.VVADSRGVTVDKMTELRKAGREAGVY.M	0	-	0	19	14	3.46686e-08	0	0
C:\Users\KyowonJeong\Downloads\apr23\Eclip_1481_MB_ms2.msalign	897	1588	HCD	6861	1665.4	23	4	2877.52	2877.51	948	48160000	-1000	sp|P0A7J3|RL10_ECOLI	50S ribosomal protein L10 OS=Escherichia coli (strain K12) OX=83333 GN=rplJ PE=1 SV=2	25	51	S.AVVADSRGVTVDKMTELRKAGREAGVY.M	0	-	0	9	8	3.33199e-05	0	0
C:\Users\KyowonJeong\Downloads\apr23\Eclip_1481_MB_ms2.msalign	2791	4468	HCD	11188	3298.09	91	7	5498.93	5499.93	19	161900000	-1000	sp|P0A7J3|RL10_ECOLI	50S ribosomal protein L10 OS=Escherichia coli (strain K12) OX=83333 GN=rplJ PE=1 SV=2	2	53	M.ALNLQDKQAIVAEVSEVAKGALSAVVADSRGVTVDKMTELRKAGREAGVYMR.V	0	-	0	57	40	3.34417e-34	0	0
C:\Users\KyowonJeong\Downloads\apr23\Eclip_1481_MB_ms2.msalign	2885	4583	HCD	11361	3360.58	86	7	5213.81	5212.79	62	102600000	-1000	sp|P0A7J3|RL10_ECOLI	50S ribosomal protein L10 OS=Escherichia coli (strain K12) OX=83333 GN=rplJ PE=1 SV=2	2	51	M.ALNLQDKQAIVAEVSEVAKGALSAVVADSRGVTVDKMTELRKAGREAGVY.M	0	-	0	46	32	6.02548e-28	0	0
C:\Users\KyowonJeong\Downloads\apr23\Eclip_1481_MB_ms2.msalign	3066	4824	HCD	11722	3449.77	62	7	7390.97	7389.96	504	8315000	-1000	sp|P0A7J3|RL10_ECOLI	50S ribosomal protein L10 OS=Escherichia coli (strain K12) OX=83333 GN=rplJ PE=1 SV=2	97	165	F.KEFAKANAKFEVKAAAFEGELIPASQIDRLATLPTYEEAIARLMATMKEASAGKLVRTLAAVRDAKEAA.	0	-	0	23	21	1.52323e-11	0	0
C:\Users\KyowonJeong\Downloads\apr23\Eclip_1481_MB_ms2.msalign	3130	4936	HCD	11890	3497.72	118	9	7133.81	7132.82	100	237500000	-1000	sp|P0A7J3|RL10_ECOLI	50S ribosomal protein L10 OS=Escherichia coli (strain K12) OX=83333 GN=rplJ PE=1 SV=2	99	165	E.FAKANAKFEVKAAAFEGELIPASQIDRLATLPTYEEAIARLMATMKEASAGKLVRTLAAVRDAKEAA.	0	-	0	39	28	2.15785e-20	0	0
C:\Users\KyowonJeong\Downloads\apr23\Eclip_1481_MB_ms2.msalign	3132	4939	HCD	11895	3498.72	118	7	7132.82	7132.82	100	237500000	-1000	sp|P0A7J3|RL10_ECOLI	50S ribosomal protein L10 OS=Escherichia coli (strain K12) OX=83333 GN=rplJ PE=1 SV=2	99	165	E.FAKANAKFEVKAAAFEGELIPASQIDRLATLPTYEEAIARLMATMKEASAGKLVRTLAAVRDAKEAA.	0	-	0	60	52	4.7304e-25	0	0
C:\Users\KyowonJeong\Downloads\apr23\Eclip_1481_MB_ms2.msalign	3152	4970	HCD	11946	3507.53	87	8	7649.12	7650.11	424	564500000	37.0972	sp|P0A7J3|RL10_ECOLI	50S ribosomal protein L10 OS=Escherichia coli (strain K12) OX=83333 GN=rplJ PE=1 SV=2	95	165	R.LFKEFAKANAKFEVKAAAFEGELIPASQIDRLATLPTYEEAIARLMATMKEASAGKLVRTLAAVRDAKEAA.	0	-	0	33	23	4.44136e-13	0	0
C:\Users\KyowonJeong\Downloads\apr23\Eclip_1481_MB_ms2.msalign	3164	4996	HCD	11983	3518.44	113	7	6786.62	6786.62	55	318700000	50.3065	sp|P0A7J3|RL10_ECOLI	50S ribosomal protein L10 OS=Escherichia coli (strain K12) OX=83333 GN=rplJ PE=1 SV=2	102	165	K.ANAKFEVKAAAFEGELIPASQIDRLATLPTYEEAIARLMATMKEASAGKLVRTLAAVRDAKEAA.	0	-	0	53	46	1.41095e-23	0	0
C:\Users\KyowonJeong\Downloads\apr23\Eclip_1481_MB_ms2.msalign	3165	4997	HCD	11985	3518.77	113	7	6786.6	6786.62	55	318700000	50.3065	sp|P0A7J3|RL10_ECOLI	50S ribosomal protein L10 OS=Escherichia coli (strain K12) OX=83333 GN=rplJ PE=1 SV=2	102	165	K.ANAKFEVKAAAFEGELIPASQIDRLATLPTYEEAIARLMATMKEASAGKLVRTLAAVRDAKEAA.	0	-	0	62	51	1.23603e-28	0	0
C:\Users\KyowonJeong\Downloads\apr23\Eclip_1481_MB_ms2.msalign	3985	6371	HCD	14547	3997.94	117	11	11134.9	11135.8	733	869900000	20.8152	sp|P0A7J3|RL10_ECOLI	50S ribosomal protein L10 OS=Escherichia coli (strain K12) OX=83333 GN=rplJ PE=1 SV=2	62	165	R.RAVEGTPFECLKDAFVGPTLIAYSMEHPGAAARLFKEFAKANAKFEVKAAAFEGELIPASQIDRLATLPTYEEAIARLMATMKEASAGKLVRTLAAVRDAKEAA.	0	-	0	20	18	1.68946e-06	0	0
C:\Users\KyowonJeong\Downloads\apr23\Eclip_1481_MB_ms2.msalign	3986	6374	HCD	14559	4000.19	15	8	11134.8	11135.8	733	869900000	20.8152	sp|P0A7J3|RL10_ECOLI	50S ribosomal protein L10 OS=Escherichia coli (strain K12) OX=83333 GN=rplJ PE=1 SV=2	62	165	R.RAVEGTPFECLKDAFVGPTLIAYSMEHPGAAARLFKEFAKANAKFEVKAAAFEGELIPASQIDRLATLPTYEEAIARLMATMKEASAGKLVRTLAAVRDAKEAA.	0	-	0	10	10	1.4486e-07	0	0
C:\Users\KyowonJeong\Downloads\apr23\Eclip_1481_MB_ms2.msalign	4098	6613	HCD	15029	4075.36	292	20	17570.3	17569.4	473	12570000000	37.9327	sp|P0A7J3|RL10_ECOLI	50S ribosomal protein L10 OS=Escherichia coli (strain K12) OX=83333 GN=rplJ PE=1 SV=2	2	165	M.ALNLQDKQAIVAEVSEVAKGALSAVVADSRGVTVDKMTELRKAGREAGVYMRVVRNTLLRRAVEGTPFECLKDAFVGPTLIAYSMEHPGAAARLFKEFAKANAKFEVKAAAFEGELIPASQIDRLATLPTYEEAIARLMATMKEASAGKLVRTLAAVRDAKEAA.	0	-	0	41	29	4.3148e-08	0	0
C:\Users\KyowonJeong\Downloads\apr23\Eclip_1481_MB_ms2.msalign	4099	6616	HCD	15035	4076.21	232	18	17569.4	17569.4	473	12570000000	37.9327	sp|P0A7J3|RL10_ECOLI	50S ribosomal protein L10 OS=Escherichia coli (strain K12) OX=83333 GN=rplJ PE=1 SV=2	2	165	M.ALNLQDKQAIVAEVSEVAKGALSAVVADSRGVTVDKMTELRKAGREAGVYMRVVRNTLLRRAVEGTPFECLKDAFVGPTLIAYSMEHPGAAARLFKEFAKANAKFEVKAAAFEGELIPASQIDRLATLPTYEEAIARLMATMKEASAGKLVRTLAAVRDAKEAA.	0	-	0	46	34	1.32034e-11	0	0
C:\Users\KyowonJeong\Downloads\apr23\Eclip_1481_MB_ms2.msalign	4100	6617	HCD	15038	4076.62	159	18	17570.3	17569.4	473	12570000000	37.9327	sp|P0A7J3|RL10_ECOLI	50S ribosomal protein L10 OS=Escherichia coli (strain K12) OX=83333 GN=rplJ PE=1 SV=2	2	165	M.ALNLQDKQAIVAEVSEVAKGALSAVVADSRGVTVDKMTELRKAGREAGVYMRVVRNTLLRRAVEGTPFECLKDAFVGPTLIAYSMEHPGAAARLFKEFAKANAKFEVKAAAFEGELIPASQIDRLATLPTYEEAIARLMATMKEASAGKLVRTLAAVRDAKEAA.	0	-	0	31	24	5.181e-10	0	0
C:\Users\KyowonJeong\Downloads\apr23\Eclip_1481_MB_ms2.msalign	4101	6618	HCD	15039	4076.82	292	20	17568.3	17569.4	473	12570000000	37.9327	sp|P0A7J3|RL10_ECOLI	50S ribosomal protein L10 OS=Escherichia coli (strain K12) OX=83333 GN=rplJ PE=1 SV=2	2	165	M.ALNLQDKQAIVAEVSEVAKGALSAVVADSRGVTVDKMTELRKAGREAGVYMRVVRNTLLRRAVEGTPFECLKDAFVGPTLIAYSMEHPGAAARLFKEFAKANAKFEVKAAAFEGELIPASQIDRLATLPTYEEAIARLMATMKEASAGKLVRTLAAVRDAKEAA.	0	-	0	45	28	4.1868e-07	0	0
C:\Users\KyowonJeong\Downloads\apr23\Eclip_1481_MB_ms2.msalign	4102	6619	HCD	15041	4077.11	148	16	17570.3	17569.4	473	12570000000	37.9327	sp|P0A7J3|RL10_ECOLI	50S ribosomal protein L10 OS=Escherichia coli (strain K12) OX=83333 GN=rplJ PE=1 SV=2	2	165	M.ALNLQDKQAIVAEVSEVAKGALSAVVADSRGVTVDKMTELRKAGREAGVYMRVVRNTLLRRAVEGTPFECLKDAFVGPTLIAYSMEHPGAAARLFKEFAKANAKFEVKAAAFEGELIPASQIDRLATLPTYEEAIARLMATMKEASAGKLVRTLAAVRDAKEAA.	0	-	0	18	16	8.5536e-06	0	0
C:\Users\KyowonJeong\Downloads\apr23\Eclip_1481_MB_ms2.msalign	4103	6622	HCD	15051	4078.71	222	18	17568.4	17569.4	473	12570000000	37.9327	sp|P0A7J3|RL10_ECOLI	50S ribosomal protein L10 OS=Escherichia coli (strain K12) OX=83333 GN=rplJ PE=1 SV=2	2	165	M.ALNLQDKQAIVAEVSEVAKGALSAVVADSRGVTVDKMTELRKAGREAGVYMRVVRNTLLRRAVEGTPFECLKDAFVGPTLIAYSMEHPGAAARLFKEFAKANAKFEVKAAAFEGELIPASQIDRLATLPTYEEAIARLMATMKEASAGKLVRTLAAVRDAKEAA.	0	-	0	34	25	1.59066e-08	0	0
C:\Users\KyowonJeong\Downloads\apr23\Eclip_1481_MB_ms2.msalign	4104	6623	HCD	15053	4079.13	205	19	17570.3	17569.4	473	12570000000	37.9327	sp|P0A7J3|RL10_ECOLI	50S ribosomal protein L10 OS=Escherichia coli (strain K12) OX=83333 GN=rplJ PE=1 SV=2	2	165	M.ALNLQDKQAIVAEVSEVAKGALSAVVADSRGVTVDKMTELRKAGREAGVYMRVVRNTLLRRAVEGTPFECLKDAFVGPTLIAYSMEHPGAAARLFKEFAKANAKFEVKAAAFEGELIPASQIDRLATLPTYEEAIARLMATMKEASAGKLVRTLAAVRDAKEAA.	0	-	0	44	27	2.8012e-08	0	0
C:\Users\KyowonJeong\Downloads\apr23\Eclip_1481_MB_ms2.msalign	4106	6625	HCD	15057	4079.89	164	16	17571.4	17571.4	473	12570000000	37.9327	sp|P0A7J3|RL10_ECOLI	50S ribosomal protein L10 OS=Escherichia coli (strain K12) OX=83333 GN=rplJ PE=1 SV=2	2	165	M.ALNLQDKQAIVAEVSEVAKGALSAVVADSRGVTVDKMTELRKAGREAGVYMRVVRNTLLRRAVEGTPFECLKDAF(V)[2.0418]GPTLIAYSMEHPGAAARLFKEFAKANAKFEVKAAAFEGELIPASQIDRLATLPTYEEAIARLMATMKEASAGKLVRTLAAVRDAKEAA.	1	-	0	21	18	0.00954763	0.000219443	0
C:\Users\KyowonJeong\Downloads\apr23\Eclip_1481_MB_ms2.msalign	4107	6627	HCD	15061	4080.59	271	17	17569.3	17569.4	473	12570000000	37.9327	sp|P0A7J3|RL10_ECOLI	50S ribosomal protein L10 OS=Escherichia coli (strain K12) OX=83333 GN=rplJ PE=1 SV=2	2	165	M.ALNLQDKQAIVAEVSEVAKGALSAVVADSRGVTVDKMTELRKAGREAGVYMRVVRNTLLRRAVEGTPFECLKDAFVGPTLIAYSMEHPGAAARLFKEFAKANAKFEVKAAAFEGELIPASQIDRLATLPTYEEAIARLMATMKEASAGKLVRTLAAVRDAKEAA.	0	-	0	30	24	2.0852e-07	0	0
C:\Users\KyowonJeong\Downloads\apr23\Eclip_1481_MB_ms2.msalign	4108	6628	HCD	15062	4080.89	164	16	17568.3	17569.4	473	12570000000	37.9327	sp|P0A7J3|RL10_ECOLI	50S ribosomal protein L10 OS=Escherichia coli (strain K12) OX=83333 GN=rplJ PE=1 SV=2	2	165	M.ALNLQDKQAIVAEVSEVAKGALSAVVADSRGVTVDKMTELRKAGREAGVYMRVVRNTLLRRAVEGTPFECLKDAFVGPTLIAYSMEHPGAAARLFKEFAKANAKFEVKAAAFEGELIPASQIDRLATLPTYEEAIARLMATMKEASAGKLVRTLAAVRDAKEAA.	0	-	0	30	26	1.66298e-09	0	0
C:\Users\KyowonJeong\Downloads\apr23\Eclip_1481_MB_ms2.msalign	4109	6630	HCD	15064	4081.48	292	20	17569.3	17569.4	473	12570000000	37.9327	sp|P0A7J3|RL10_ECOLI	50S ribosomal protein L10 OS=Escherichia coli (strain K12) OX=83333 GN=rplJ PE=1 SV=2	2	165	M.ALNLQDKQAIVAEVSEVAKGALSAVVADSRGVTVDKMTELRKAGREAGVYMRVVRNTLLRRAVEGTPFECLKDAFVGPTLIAYSMEHPGAAARLFKEFAKANAKFEVKAAAFEGELIPASQIDRLATLPTYEEAIARLMATMKEASAGKLVRTLAAVRDAKEAA.	0	-	0	57	35	1.88232e-10	0	0
C:\Users\KyowonJeong\Downloads\apr23\Eclip_1481_MB_ms2.msalign	4113	6635	HCD	15074	4083.48	179	19	17567.3	17567.3	473	12570000000	37.9327	sp|P0A7J3|RL10_ECOLI	50S ribosomal protein L10 OS=Escherichia coli (strain K12) OX=83333 GN=rplJ PE=1 SV=2	2	165	M.ALNLQDKQAIVA(E)[-2.0296]VSEVAKGALSAVVADSRGVTVDKMTELRKAGREAGVYMRVVRNTLLRRAVEGTPFECLKDAFVGPTLIAYSMEHPGAAARLFKEFAKANAKFEVKAAAFEGELIPASQIDRLATLPTYEEAIARLMATMKEASAGKLVRTLAAVRDAKEAA.	1	-	0	37	26	1.25161e-06	0	0
C:\Users\KyowonJeong\Downloads\apr23\Eclip_1481_MB_ms2.msalign	4118	6641	HCD	15094	4086.32	246	19	17568.3	17569.4	473	12570000000	37.9327	sp|P0A7J3|RL10_ECOLI	50S ribosomal protein L10 OS=Escherichia coli (strain K12) OX=83333 GN=rplJ PE=1 SV=2	2	165	M.ALNLQDKQAIVAEVSEVAKGALSAVVADSRGVTVDKMTELRKAGREAGVYMRVVRNTLLRRAVEGTPFECLKDAFVGPTLIAYSMEHPGAAARLFKEFAKANAKFEVKAAAFEGELIPASQIDRLATLPTYEEAIARLMATMKEASAGKLVRTLAAVRDAKEAA.	0	-	0	52	35	5.0798e-12	0	0
C:\Users\KyowonJeong\Downloads\apr23\Eclip_1481_MB_ms2.msalign	4119	6642	HCD	15097	4086.64	263	18	17571.3	17571.5	473	12570000000	37.9327	sp|P0A7J3|RL10_ECOLI	50S ribosomal protein L10 OS=Escherichia coli (strain K12) OX=83333 GN=rplJ PE=1 SV=2	2	165	M.ALNLQDKQAIV(A)[2.1440]EVSEVAKGALSAVVADSRGVTVDKMTELRKAGREAGVYMRVVRNTLLRRAVEGTPFECLKDAFVGPTLIAYSMEHPGAAARLFKEFAKANAKFEVKAAAFEGELIPASQIDRLATLPTYEEAIARLMATMKEASAGKLVRTLAAVRDAKEAA.	1	-	0	32	24	0.000329814	0	0
C:\Users\KyowonJeong\Downloads\apr23\Eclip_1481_MB_ms2.msalign	4120	6643	HCD	15101	4087.35	292	22	17568.4	17569.4	473	12570000000	37.9327	sp|P0A7J3|RL10_ECOLI	50S ribosomal protein L10 OS=Escherichia coli (strain K12) OX=83333 GN=rplJ PE=1 SV=2	2	165	M.ALNLQDKQAIVAEVSEVAKGALSAVVADSRGVTVDKMTELRKAGREAGVYMRVVRNTLLRRAVEGTPFECLKDAFVGPTLIAYSMEHPGAAARLFKEFAKANAKFEVKAAAFEGELIPASQIDRLATLPTYEEAIARLMATMKEASAGKLVRTLAAVRDAKEAA.	0	-	0	44	31	3.3258e-10	0	0
C:\Users\KyowonJeong\Downloads\apr23\Eclip_1481_MB_ms2.msalign	4122	6645	HCD	15105	4088	242	19	17568.3	17569.4	473	12570000000	37.9327	sp|P0A7J3|RL10_ECOLI	50S ribosomal protein L10 OS=Escherichia coli (strain K12) OX=83333 GN=rplJ PE=1 SV=2	2	165	M.ALNLQDKQAIVAEVSEVAKGALSAVVADSRGVTVDKMTELRKAGREAGVYMRVVRNTLLRRAVEGTPFECLKDAFVGPTLIAYSMEHPGAAARLFKEFAKANAKFEVKAAAFEGELIPASQIDRLATLPTYEEAIARLMATMKEASAGKLVRTLAAVRDAKEAA.	0	-	0	47	33	5.2874e-11	0	0
C:\Users\KyowonJeong\Downloads\apr23\Eclip_1481_MB_ms2.msalign	4123	6646	HCD	15108	4088.37	183	19	17571.3	17571.4	473	12570000000	37.9327	sp|P0A7J3|RL10_ECOLI	50S ribosomal protein L10 OS=Escherichia coli (strain K12) OX=83333 GN=rplJ PE=1 SV=2	2	165	M.ALNLQDKQAIVAEVSEVAKGAL(SAVVADSRG)[2.0064]VTVDKMTELRKAGREAGVYMRVVRNTLLRRAVEGTPFECLKDAFVGPTLIAYSMEHPGAAARLFKEFAKANAKFEVKAAAFEGELIPASQIDRLATLPTYEEAIARLMATMKEASAGKLVRTLAAVRDAKEAA.	1	-	0	33	25	2.11486e-06	0	0
C:\Users\KyowonJeong\Downloads\apr23\Eclip_1481_MB_ms2.msalign	4124	6647	HCD	15109	4088.57	224	20	17569.4	17569.4	473	12570000000	37.9327	sp|P0A7J3|RL10_ECOLI	50S ribosomal protein L10 OS=Escherichia coli (strain K12) OX=83333 GN=rplJ PE=1 SV=2	2	165	M.ALNLQDKQAIVAEVSEVAKGALSAVVADSRGVTVDKMTELRKAGREAGVYMRVVRNTLLRRAVEGTPFECLKDAFVGPTLIAYSMEHPGAAARLFKEFAKANAKFEVKAAAFEGELIPASQIDRLATLPTYEEAIARLMATMKEASAGKLVRTLAAVRDAKEAA.	0	-	0	40	26	1.34904e-08	0	0
C:\Users\KyowonJeong\Downloads\apr23\Eclip_1481_MB_ms2.msalign	4126	6649	HCD	15111	4088.94	292	20	17569.4	17569.4	473	12570000000	37.9327	sp|P0A7J3|RL10_ECOLI	50S ribosomal protein L10 OS=Escherichia coli (strain K12) OX=83333 GN=rplJ PE=1 SV=2	2	165	M.ALNLQDKQAIVAEVSEVAKGALSAVVADSRGVTVDKMTELRKAGREAGVYMRVVRNTLLRRAVEGTPFECLKDAFVGPTLIAYSMEHPGAAARLFKEFAKANAKFEVKAAAFEGELIPASQIDRLATLPTYEEAIARLMATMKEASAGKLVRTLAAVRDAKEAA.	0	-	0	50	31	1.0086e-08	0	0
C:\Users\KyowonJeong\Downloads\apr23\Eclip_1481_MB_ms2.msalign	4127	6650	HCD	15115	4089.52	261	20	17568.3	17569.4	473	12570000000	37.9327	sp|P0A7J3|RL10_ECOLI	50S ribosomal protein L10 OS=Escherichia coli (strain K12) OX=83333 GN=rplJ PE=1 SV=2	2	165	M.ALNLQDKQAIVAEVSEVAKGALSAVVADSRGVTVDKMTELRKAGREAGVYMRVVRNTLLRRAVEGTPFECLKDAFVGPTLIAYSMEHPGAAARLFKEFAKANAKFEVKAAAFEGELIPASQIDRLATLPTYEEAIARLMATMKEASAGKLVRTLAAVRDAKEAA.	0	-	0	36	23	8.9774e-06	0	0
C:\Users\KyowonJeong\Downloads\apr23\Eclip_1481_MB_ms2.msalign	4128	6651	HCD	15118	4089.98	80	17	17570.3	17569.4	473	12570000000	37.9327	sp|P0A7J3|RL10_ECOLI	50S ribosomal protein L10 OS=Escherichia coli (strain K12) OX=83333 GN=rplJ PE=1 SV=2	2	165	M.ALNLQDKQAIVAEVSEVAKGALSAVVADSRGVTVDKMTELRKAGREAGVYMRVVRNTLLRRAVEGTPFECLKDAFVGPTLIAYSMEHPGAAARLFKEFAKANAKFEVKAAAFEGELIPASQIDRLATLPTYEEAIARLMATMKEASAGKLVRTLAAVRDAKEAA.	0	-	0	12	8	0.00071776	0	0
C:\Users\KyowonJeong\Downloads\apr23\Eclip_1481_MB_ms2.msalign	4131	6655	HCD	15124	4090.87	120	17	17569.3	17569.4	473	12570000000	37.9327	sp|P0A7J3|RL10_ECOLI	50S ribosomal protein L10 OS=Escherichia coli (strain K12) OX=83333 GN=rplJ PE=1 SV=2	2	165	M.ALNLQDKQAIVAEVSEVAKGALSAVVADSRGVTVDKMTELRKAGREAGVYMRVVRNTLLRRAVEGTPFECLKDAFVGPTLIAYSMEHPGAAARLFKEFAKANAKFEVKAAAFEGELIPASQIDRLATLPTYEEAIARLMATMKEASAGKLVRTLAAVRDAKEAA.	0	-	0	19	15	3.13e-06	0	0
C:\Users\KyowonJeong\Downloads\apr23\Eclip_1481_MB_ms2.msalign	4132	6657	HCD	15127	4091.39	222	19	17568.3	17569.4	473	12570000000	37.9327	sp|P0A7J3|RL10_ECOLI	50S ribosomal protein L10 OS=Escherichia coli (strain K12) OX=83333 GN=rplJ PE=1 SV=2	2	165	M.ALNLQDKQAIVAEVSEVAKGALSAVVADSRGVTVDKMTELRKAGREAGVYMRVVRNTLLRRAVEGTPFECLKDAFVGPTLIAYSMEHPGAAARLFKEFAKANAKFEVKAAAFEGELIPASQIDRLATLPTYEEAIARLMATMKEASAGKLVRTLAAVRDAKEAA.	0	-	0	48	32	6.5636e-11	0	0
C:\Users\KyowonJeong\Downloads\apr23\Eclip_1481_MB_ms2.msalign	4133	6658	HCD	15128	4091.69	292	20	17569.4	17569.4	473	12570000000	37.9327	sp|P0A7J3|RL10_ECOLI	50S ribosomal protein L10 OS=Escherichia coli (strain K12) OX=83333 GN=rplJ PE=1 SV=2	2	165	M.ALNLQDKQAIVAEVSEVAKGALSAVVADSRGVTVDKMTELRKAGREAGVYMRVVRNTLLRRAVEGTPFECLKDAFVGPTLIAYSMEHPGAAARLFKEFAKANAKFEVKAAAFEGELIPASQIDRLATLPTYEEAIARLMATMKEASAGKLVRTLAAVRDAKEAA.	0	-	0	48	29	1.05732e-07	0	0
C:\Users\KyowonJeong\Downloads\apr23\Eclip_1481_MB_ms2.msalign	4134	6660	HCD	15133	4092.21	260	19	17569.4	17569.4	473	12570000000	37.9327	sp|P0A7J3|RL10_ECOLI	50S ribosomal protein L10 OS=Escherichia coli (strain K12) OX=83333 GN=rplJ PE=1 SV=2	2	165	M.ALNLQDKQAIVAEVSEVAKGALSAVVADSRGVTVDKMTELRKAGREAGVYMRVVRNTLLRRAVEGTPFECLKDAFVGPTLIAYSMEHPGAAARLFKEFAKANAKFEVKAAAFEGELIPASQIDRLATLPTYEEAIARLMATMKEASAGKLVRTLAAVRDAKEAA.	0	-	0	56	36	1.75756e-11	0	0
C:\Users\KyowonJeong\Downloads\apr23\Eclip_1481_MB_ms2.msalign	4138	6664	HCD	15138	4093.1	252	19	17568.3	17569.4	473	12570000000	37.9327	sp|P0A7J3|RL10_ECOLI	50S ribosomal protein L10 OS=Escherichia coli (strain K12) OX=83333 GN=rplJ PE=1 SV=2	2	165	M.ALNLQDKQAIVAEVSEVAKGALSAVVADSRGVTVDKMTELRKAGREAGVYMRVVRNTLLRRAVEGTPFECLKDAFVGPTLIAYSMEHPGAAARLFKEFAKANAKFEVKAAAFEGELIPASQIDRLATLPTYEEAIARLMATMKEASAGKLVRTLAAVRDAKEAA.	0	-	0	46	30	2.0094e-09	0	0
C:\Users\KyowonJeong\Downloads\apr23\Eclip_1481_MB_ms2.msalign	4140	6667	HCD	15144	4093.84	292	17	17569.3	17569.4	473	12570000000	37.9327	sp|P0A7J3|RL10_ECOLI	50S ribosomal protein L10 OS=Escherichia coli (strain K12) OX=83333 GN=rplJ PE=1 SV=2	2	165	M.ALNLQDKQAIVAEVSEVAKGALSAVVADSRGVTVDKMTELRKAGREAGVYMRVVRNTLLRRAVEGTPFECLKDAFVGPTLIAYSMEHPGAAARLFKEFAKANAKFEVKAAAFEGELIPASQIDRLATLPTYEEAIARLMATMKEASAGKLVRTLAAVRDAKEAA.	0	-	0	14	11	0.146026	0.0030606	0
C:\Users\KyowonJeong\Downloads\apr23\Eclip_1481_MB_ms2.msalign	4141	6670	HCD	15148	4094.46	292	20	17569.4	17569.4	473	12570000000	37.9327	sp|P0A7J3|RL10_ECOLI	50S ribosomal protein L10 OS=Escherichia coli (strain K12) OX=83333 GN=rplJ PE=1 SV=2	2	165	M.ALNLQDKQAIVAEVSEVAKGALSAVVADSRGVTVDKMTELRKAGREAGVYMRVVRNTLLRRAVEGTPFECLKDAFVGPTLIAYSMEHPGAAARLFKEFAKANAKFEVKAAAFEGELIPASQIDRLATLPTYEEAIARLMATMKEASAGKLVRTLAAVRDAKEAA.	0	-	0	31	23	1.34178e-05	0	0
C:\Users\KyowonJeong\Downloads\apr23\Eclip_1481_MB_ms2.msalign	4142	6671	HCD	15149	4094.63	292	20	17569.4	17569.4	473	12570000000	37.9327	sp|P0A7J3|RL10_ECOLI	50S ribosomal protein L10 OS=Escherichia coli (strain K12) OX=83333 GN=rplJ PE=1 SV=2	2	165	M.ALNLQDKQAIVAEVSEVAKGALSAVVADSRGVTVDKMTELRKAGREAGVYMRVVRNTLLRRAVEGTPFECLKDAFVGPTLIAYSMEHPGAAARLFKEFAKANAKFEVKAAAFEGELIPASQIDRLATLPTYEEAIARLMATMKEASAGKLVRTLAAVRDAKEAA.	0	-	0	15	12	0.110136	0.00205423	0
C:\Users\KyowonJeong\Downloads\apr23\Eclip_1481_MB_ms2.msalign	107	266	HCD	4693	777.69	38	5	2794.57	2794.58	686	7992000	-1000	sp|P0A7J7|RL11_ECOLI	50S ribosomal protein L11 OS=Escherichia coli (strain K12) OX=83333 GN=rplK PE=1 SV=2	82	108	K.KAAGIKSGSGKPNKDKVGKISRAQLQE.I	0	-	0	12	11	2.53272e-08	0	0
C:\Users\KyowonJeong\Downloads\apr23\Eclip_1481_MB_ms2.msalign	111	273	HCD	4706	782.63	26	5	2794.58	2794.58	686	7992000	-1000	sp|P0A7J7|RL11_ECOLI	50S ribosomal protein L11 OS=Escherichia coli (strain K12) OX=83333 GN=rplK PE=1 SV=2	82	108	K.KAAGIKSGSGKPNKDKVGKISRAQLQE.I	0	-	0	9	8	0.000127548	0	0
C:\Users\KyowonJeong\Downloads\apr23\Eclip_1481_MB_ms2.msalign	118	288	HCD	4732	792.92	21	5	2794.58	2794.58	686	7992000	-1000	sp|P0A7J7|RL11_ECOLI	50S ribosomal protein L11 OS=Escherichia coli (strain K12) OX=83333 GN=rplK PE=1 SV=2	82	108	K.KAAGIKSGSGKPNKDKVGKISRAQLQE.I	0	-	0	5	5	0.0090603	0.000219732	0
C:\Users\KyowonJeong\Downloads\apr23\Eclip_1481_MB_ms2.msalign	452	889	HCD	5795	1210.47	53	5	3207.81	3207.81	784	5787000	-1000	sp|P0A7J7|RL11_ECOLI	50S ribosomal protein L11 OS=Escherichia coli (strain K12) OX=83333 GN=rplK PE=1 SV=2	82	112	K.KAAGIKSGSGKPNKDKVGKISRAQLQEIAQT.K	0	-	0	16	11	7.32252e-07	0	0
C:\Users\KyowonJeong\Downloads\apr23\Eclip_1481_MB_ms2.msalign	456	896	HCD	5806	1215.08	49	5	3207.81	3207.81	784	5787000	-1000	sp|P0A7J7|RL11_ECOLI	50S ribosomal protein L11 OS=Escherichia coli (strain K12) OX=83333 GN=rplK PE=1 SV=2	82	112	K.KAAGIKSGSGKPNKDKVGKISRAQLQEIAQT.K	0	-	0	13	9	9.10027e-05	0	0
C:\Users\KyowonJeong\Downloads\apr23\Eclip_1481_MB_ms2.msalign	1245	2098	HCD	7627	2001.33	47	5	4769.53	4769.53	262	5218000	-1000	sp|P0A7J7|RL11_ECOLI	50S ribosomal protein L11 OS=Escherichia coli (strain K12) OX=83333 GN=rplK PE=1 SV=2	82	127	K.KAAGIKSGSGKPNKDKVGKISRAQLQEIAQTKAADMTGADIEAMTR.S	0	-	0	27	27	2.1284e-17	0	0
C:\Users\KyowonJeong\Downloads\apr23\Eclip_1481_MB_ms2.msalign	1247	2102	HCD	7633	2003.97	52	6	4769.53	4769.53	262	5218000	-1000	sp|P0A7J7|RL11_ECOLI	50S ribosomal protein L11 OS=Escherichia coli (strain K12) OX=83333 GN=rplK PE=1 SV=2	82	127	K.KAAGIKSGSGKPNKDKVGKISRAQLQEIAQTKAADMTGADIEAMTR.S	0	-	0	28	24	1.43079e-15	0	0
C:\Users\KyowonJeong\Downloads\apr23\Eclip_1481_MB_ms2.msalign	1766	2981	HCD	8951	2547.25	19	6	6330.26	6330.27	194	4497000	-1000	sp|P0A7J7|RL11_ECOLI	50S ribosomal protein L11 OS=Escherichia coli (strain K12) OX=83333 GN=rplK PE=1 SV=2	82	142	K.KAAGIKSGSGKPNKDKVGKISRAQLQEIAQTKAADMT(GADIEAMTRSIEGTARSMGLV)[15.9911]VED.	1	-	0	8	8	0.000464456	0	0
C:\Users\KyowonJeong\Downloads\apr23\Eclip_1481_MB_ms2.msalign	2234	3660	HCD	9973	2935	103	7	6331.27	6331.28	194	184200000	-1000	sp|P0A7J7|RL11_ECOLI	50S ribosomal protein L11 OS=Escherichia coli (strain K12) OX=83333 GN=rplK PE=1 SV=2	82	142	K.KAAGIKSGSGKPNKDKVGKISRAQLQEIAQTKAAD(M)[17.0017]TGADIEAMTRSIEGTARSMGLVVED.	1	-	0	40	30	3.99498e-20	0	0
C:\Users\KyowonJeong\Downloads\apr23\Eclip_1481_MB_ms2.msalign	2337	3814	HCD	10204	3019.08	102	6	6314.28	6314.28	7	391600000	53.109	sp|P0A7J7|RL11_ECOLI	50S ribosomal protein L11 OS=Escherichia coli (strain K12) OX=83333 GN=rplK PE=1 SV=2	82	142	K.KAAGIKSGSGKPNKDKVGKISRAQLQEIAQTKAADMTGADIEAMTRSIEGTARSMGLVVED.	0	-	0	63	54	2.98267e-32	0	0
C:\Users\KyowonJeong\Downloads\apr23\Eclip_1481_MB_ms2.msalign	2339	3816	HCD	10208	3020.3	105	6	6314.28	6314.28	7	391600000	53.109	sp|P0A7J7|RL11_ECOLI	50S ribosomal protein L11 OS=Escherichia coli (strain K12) OX=83333 GN=rplK PE=1 SV=2	82	142	K.KAAGIKSGSGKPNKDKVGKISRAQLQEIAQTKAADMTGADIEAMTRSIEGTARSMGLVVED.	0	-	0	66	56	6.17904e-36	0	0
C:\Users\KyowonJeong\Downloads\apr23\Eclip_1481_MB_ms2.msalign	3186	5029	HCD	12033	3534.83	181	14	14877	14876.9	823	7512000000	48.5178	sp|P0A7J7|RL11_ECOLI	50S ribosomal protein L11 OS=Escherichia coli (strain K12) OX=83333 GN=rplK PE=1 SV=2	1	142	.MAKKVQAYVKLQVAAGMANPSP(PVG)[10.9744]PALGQQGVNIMEFCKAFNAKTDSIEKGLPIPVVITVYADRSFTFVTKTPPAAVLLKKAAGIKSGSGKPNKDKVGKISRAQLQEIAQTKAADMTGADIEAMTRSIEGTARSMGLVVED.	1	-	0	21	20	1.81489e-06	0	0
C:\Users\KyowonJeong\Downloads\apr23\Eclip_1481_MB_ms2.msalign	1937	3226	HCD	9319	2694.56	61	4	3708.94	3708.93	199	28640000	-1000	sp|P0A7K2|RL7_ECOLI	50S ribosomal protein L7/L12 OS=Escherichia coli (strain K12) OX=83333 GN=rplL PE=1 SV=2	86	121	K.DLVESAPAALKEGVSKDDAEALKKALEEAGAEVEVK.	0	-	0	28	23	2.8594e-18	0	0
C:\Users\KyowonJeong\Downloads\apr23\Eclip_1481_MB_ms2.msalign	1946	3239	HCD	9338	2702.75	61	5	3708.93	3708.93	199	28640000	-1000	sp|P0A7K2|RL7_ECOLI	50S ribosomal protein L7/L12 OS=Escherichia coli (strain K12) OX=83333 GN=rplL PE=1 SV=2	86	121	K.DLVESAPAALKEGVSKDDAEALKKALEEAGAEVEVK.	0	-	0	29	24	1.12729e-19	0	0
C:\Users\KyowonJeong\Downloads\apr23\Eclip_1481_MB_ms2.msalign	2092	3430	HCD	9625	2806.75	84	6	5060.73	5060.72	47	3940000000	55.413	sp|P0A7K2|RL7_ECOLI	50S ribosomal protein L7/L12 OS=Escherichia coli (strain K12) OX=83333 GN=rplL PE=1 SV=2	72	121	K.AVRGATGLGLKEAKDLVESAPAALKEGVSKDDAEALKKALEEAGAEVEVK.	0	-	0	53	48	8.6135e-30	0	0
C:\Users\KyowonJeong\Downloads\apr23\Eclip_1481_MB_ms2.msalign	2106	3447	HCD	9650	2815.81	84	6	5074.75	5074.74	152	135100000	-1000	sp|P0A7K2|RL7_ECOLI	50S ribosomal protein L7/L12 OS=Escherichia coli (strain K12) OX=83333 GN=rplL PE=1 SV=2	72	121	K.AVRGATGLGL(KE)[14.0180]AKDLVESAPAALKEGVSKDDAEALKKALEEAGAEVEVK.	1	-	0	45	41	5.11774e-22	0	0
C:\Users\KyowonJeong\Downloads\apr23\Eclip_1481_MB_ms2.msalign	2112	3453	HCD	9659	2818.48	84	6	5074.75	5074.74	152	135100000	-1000	sp|P0A7K2|RL7_ECOLI	50S ribosomal protein L7/L12 OS=Escherichia coli (strain K12) OX=83333 GN=rplL PE=1 SV=2	72	121	K.AVRGATGLGL(KE)[14.0180]AKDLVESAPAALKEGVSKDDAEALKKALEEAGAEVEVK.	1	-	0	30	28	1.04105e-13	0	0
C:\Users\KyowonJeong\Downloads\apr23\Eclip_1481_MB_ms2.msalign	2287	3742	HCD	10096	2982.6	87	6	5243.76	5243.76	81	57550000	-1000	sp|P0A7K2|RL7_ECOLI	50S ribosomal protein L7/L12 OS=Escherichia coli (strain K12) OX=83333 GN=rplL PE=1 SV=2	72	121	K.AVRGATGLGLKEA(K)[183.0381]DLVESAPAALKEGVSKDDAEALKKALEEAGAEVEVK.	1	-	0	45	41	2.16094e-26	0	0
C:\Users\KyowonJeong\Downloads\apr23\Eclip_1481_MB_ms2.msalign	4587	7429	HCD	17432	4470.41	140	12	12214.4	12214.5	95	2878000000	38.863	sp|P0A7K2|RL7_ECOLI	50S ribosomal protein L7/L12 OS=Escherichia coli (strain K12) OX=83333 GN=rplL PE=1 SV=2	2	121	M.(S)[Acetyl]ITKDQIIEAVAAMS(VMDVVELISAMEEKFG)[16.0125]VSAAAAVAVAAGPVEAAEEKTEFDVILKAAGANKVAVIKAVRGATGLGLKEAKDLVESAPAALKEGVSKDDAEALKKALEEAGAEVEVK.	1	-	0	33	22	1.06099e-09	0	0
C:\Users\KyowonJeong\Downloads\apr23\Eclip_1481_MB_ms2.msalign	4588	7431	HCD	17437	4471.66	121	11	12214.5	12214.5	95	2878000000	38.863	sp|P0A7K2|RL7_ECOLI	50S ribosomal protein L7/L12 OS=Escherichia coli (strain K12) OX=83333 GN=rplL PE=1 SV=2	2	121	M.(S)[Acetyl]ITKDQIIEAVAAMSVMDVVELI(SAMEEKFGV)[15.9847]SAAAAVAVAAGPVEAAEEKTEFDVILKAAGANKVAVIKAVRGATGLGLKEAKDLVESAPAALKEGVSKDDAEALKKALEEAGAEVEVK.	1	-	0	48	33	2.49669e-16	0	0
C:\Users\KyowonJeong\Downloads\apr23\Eclip_1481_MB_ms2.msalign	4591	7435	HCD	17451	4474	129	11	12214.5	12214.5	95	2878000000	38.863	sp|P0A7K2|RL7_ECOLI	50S ribosomal protein L7/L12 OS=Escherichia coli (strain K12) OX=83333 GN=rplL PE=1 SV=2	2	121	M.(S)[Acetyl]ITKDQIIEAVAAMSVMDVVELI(SAMEEKFG)[15.9947]VSAAAAVAVAAGPVEAAEEKTEFDVILKAAGANKVAVIKAVRGATGLGLKEAKDLVESAPAALKEGVSKDDAEALKKALEEAGAEVEVK.	1	-	0	55	38	3.5195e-17	0	0
C:\Users\KyowonJeong\Downloads\apr23\Eclip_1481_MB_ms2.msalign	4594	7438	HCD	17468	4476.91	175	12	12214.5	12214.5	95	2878000000	38.863	sp|P0A7K2|RL7_ECOLI	50S ribosomal protein L7/L12 OS=Escherichia coli (strain K12) OX=83333 GN=rplL PE=1 SV=2	2	121	M.(S)[Acetyl]ITKDQIIEAVAAMSVMDVVELISAM(EEKF)[16.0100]GVSAAAAVAVAAGPVEAAEEKTEFDVILKAAGANKVAVIKAVRGATGLGLKEAKDLVESAPAALKEGVSKDDAEALKKALEEAGAEVEVK.	1	-	0	44	29	4.76955e-12	0	0
C:\Users\KyowonJeong\Downloads\apr23\Eclip_1481_MB_ms2.msalign	4595	7439	HCD	17470	4477.4	125	11	12215.5	12215.5	95	2878000000	38.863	sp|P0A7K2|RL7_ECOLI	50S ribosomal protein L7/L12 OS=Escherichia coli (strain K12) OX=83333 GN=rplL PE=1 SV=2	2	121	M.(S)[Acetyl]ITKDQIIEAVAAMSVMDVVELI(SAMEEKFGV)[17.0603]SAAAAVAVAAGPVEAAEEKTEFDVILKAAGANKVAVIKAVRGATGLGLKEAKDLVESAPAALKEGVSKDDAEALKKALEEAGAEVEVK.	1	-	0	48	32	1.99271e-17	0	0
C:\Users\KyowonJeong\Downloads\apr23\Eclip_1481_MB_ms2.msalign	4597	7441	HCD	17475	4478.15	203	12	12213.5	12213.5	95	2878000000	38.863	sp|P0A7K2|RL7_ECOLI	50S ribosomal protein L7/L12 OS=Escherichia coli (strain K12) OX=83333 GN=rplL PE=1 SV=2	2	121	M.(S)[Acetyl]ITKDQIIEAVAAMSVM(DVVELISAMEEKFGV)[15.0139]SAAAAVAVAAGPVEAAEEKTEFDVILKAAGANKVAVIKAVRGATGLGLKEAKDLVESAPAALKEGVSKDDAEALKKALEEAGAEVEVK.	1	-	0	47	32	1.22915e-12	0	0
C:\Users\KyowonJeong\Downloads\apr23\Eclip_1481_MB_ms2.msalign	4599	7443	HCD	17477	4479.19	110	11	12213.4	12213.5	95	2878000000	38.863	sp|P0A7K2|RL7_ECOLI	50S ribosomal protein L7/L12 OS=Escherichia coli (strain K12) OX=83333 GN=rplL PE=1 SV=2	2	121	M.(S)[Acetyl]ITKDQIIEAVAAMSVMDVVELI(SAMEEKF)[15.0095]GVSAAAAVAVAAGPVEAAEEKTEFDVILKAAGANKVAVIKAVRGATGLGLKEAKDLVESAPAALKEGVSKDDAEALKKALEEAGAEVEVK.	1	-	0	48	30	9.60695e-13	0	0
C:\Users\KyowonJeong\Downloads\apr23\Eclip_1481_MB_ms2.msalign	4600	7444	HCD	17482	4479.8	123	11	12214.5	12214.5	95	2878000000	38.863	sp|P0A7K2|RL7_ECOLI	50S ribosomal protein L7/L12 OS=Escherichia coli (strain K12) OX=83333 GN=rplL PE=1 SV=2	2	121	M.(S)[Acetyl]ITKDQIIEAVAAMSVMDVVELI(SAMEEKFG)[15.9947]VSAAAAVAVAAGPVEAAEEKTEFDVILKAAGANKVAVIKAVRGATGLGLKEAKDLVESAPAALKEGVSKDDAEALKKALEEAGAEVEVK.	1	-	0	54	39	6.00966e-19	0	0
C:\Users\KyowonJeong\Downloads\apr23\Eclip_1481_MB_ms2.msalign	4601	7445	HCD	17485	4480.32	85	11	12214.5	12214.5	95	2878000000	38.863	sp|P0A7K2|RL7_ECOLI	50S ribosomal protein L7/L12 OS=Escherichia coli (strain K12) OX=83333 GN=rplL PE=1 SV=2	2	121	M.(S)[Acetyl]ITKDQIIEAVAAMSVMDVVELI(SAMEEKFGV)[15.9947]SAAAAVAVAAGPVEAAEEKTEFDVILKAAGANKVAVIKAVRGATGLGLKEAKDLVESAPAALKEGVSKDDAEALKKALEEAGAEVEVK.	1	-	0	43	28	1.21365e-14	0	0
C:\Users\KyowonJeong\Downloads\apr23\Eclip_1481_MB_ms2.msalign	4602	7446	HCD	17488	4480.72	102	11	12214.5	12214.5	95	2878000000	38.863	sp|P0A7K2|RL7_ECOLI	50S ribosomal protein L7/L12 OS=Escherichia coli (strain K12) OX=83333 GN=rplL PE=1 SV=2	2	121	M.(S)[Acetyl]ITKDQIIEAVAAMSVMDVVELI(SAMEEKFG)[15.9947]VSAAAAVAVAAGPVEAAEEKTEFDVILKAAGANKVAVIKAVRGATGLGLKEAKDLVESAPAALKEGVSKDDAEALKKALEEAGAEVEVK.	1	-	0	53	35	1.51778e-16	0	0
C:\Users\KyowonJeong\Downloads\apr23\Eclip_1481_MB_ms2.msalign	4603	7447	HCD	17491	4481.21	135	11	12214.5	12214.5	95	2878000000	38.863	sp|P0A7K2|RL7_ECOLI	50S ribosomal protein L7/L12 OS=Escherichia coli (strain K12) OX=83333 GN=rplL PE=1 SV=2	2	121	M.(S)[Acetyl]ITKDQIIEAVAAMSVMDVVELI(SAMEEKF)[15.9947]GVSAAAAVAVAAGPVEAAEEKTEFDVILKAAGANKVAVIKAVRGATGLGLKEAKDLVESAPAALKEGVSKDDAEALKKALEEAGAEVEVK.	1	-	0	56	39	3.93628e-17	0	0
C:\Users\KyowonJeong\Downloads\apr23\Eclip_1481_MB_ms2.msalign	4604	7448	HCD	17494	4481.74	200	11	12214.5	12214.5	95	2878000000	38.863	sp|P0A7K2|RL7_ECOLI	50S ribosomal protein L7/L12 OS=Escherichia coli (strain K12) OX=83333 GN=rplL PE=1 SV=2	2	121	M.(S)[Acetyl]ITKDQIIEAVAAMSVMDVVELI(SAMEEKF)[15.9997]GVSAAAAVAVAAGPVEAAEEKTEFDVILKAAGANKVAVIKAVRGATGLGLKEAKDLVESAPAALKEGVSKDDAEALKKALEEAGAEVEVK.	1	-	0	64	42	7.89858e-18	0	0
C:\Users\KyowonJeong\Downloads\apr23\Eclip_1481_MB_ms2.msalign	4605	7449	HCD	17498	4482.53	186	11	12213.5	12213.5	95	2878000000	38.863	sp|P0A7K2|RL7_ECOLI	50S ribosomal protein L7/L12 OS=Escherichia coli (strain K12) OX=83333 GN=rplL PE=1 SV=2	2	121	M.(S)[Acetyl]ITKDQIIEAVAAMSVMDVVELI(SAMEEK)[14.9942]FGVSAAAAVAVAAGPVEAAEEKTEFDVILKAAGANKVAVIKAVRGATGLGLKEAKDLVESAPAALKEGVSKDDAEALKKALEEAGAEVEVK.	1	-	0	54	34	7.50562e-12	0	0
C:\Users\KyowonJeong\Downloads\apr23\Eclip_1481_MB_ms2.msalign	4606	7450	HCD	17503	4483.29	125	11	12214.4	12214.5	95	2878000000	38.863	sp|P0A7K2|RL7_ECOLI	50S ribosomal protein L7/L12 OS=Escherichia coli (strain K12) OX=83333 GN=rplL PE=1 SV=2	2	121	M.(S)[Acetyl]ITKDQIIEAVAAMSVMDVVELI(SAMEEKF)[15.9949]GVSAAAAVAVAAGPVEAAEEKTEFDVILKAAGANKVAVIKAVRGATGLGLKEAKDLVESAPAALKEGVSKDDAEALKKALEEAGAEVEVK.	1	-	0	50	34	1.46426e-16	0	0
C:\Users\KyowonJeong\Downloads\apr23\Eclip_1481_MB_ms2.msalign	4609	7454	HCD	17514	4485.64	171	11	12213.4	12213.5	95	2878000000	38.863	sp|P0A7K2|RL7_ECOLI	50S ribosomal protein L7/L12 OS=Escherichia coli (strain K12) OX=83333 GN=rplL PE=1 SV=2	2	121	M.(S)[Acetyl]ITKDQIIEAVAAMSVMDVVELI(SAMEEKF)[14.9895]GVSAAAAVAVAAGPVEAAEEKTEFDVILKAAGANKVAVIKAVRGATGLGLKEAKDLVESAPAALKEGVSKDDAEALKKALEEAGAEVEVK.	1	-	0	52	32	2.67477e-10	0	0
C:\Users\KyowonJeong\Downloads\apr23\Eclip_1481_MB_ms2.msalign	4610	7455	HCD	17522	4486.83	139	11	12214.5	12214.5	95	2878000000	38.863	sp|P0A7K2|RL7_ECOLI	50S ribosomal protein L7/L12 OS=Escherichia coli (strain K12) OX=83333 GN=rplL PE=1 SV=2	2	121	M.(S)[Acetyl]ITKDQIIEAVAAMSVMDVVELI(SAMEEKFGV)[15.9997]SAAAAVAVAAGPVEAAEEKTEFDVILKAAGANKVAVIKAVRGATGLGLKEAKDLVESAPAALKEGVSKDDAEALKKALEEAGAEVEVK.	1	-	0	56	38	2.76626e-16	0	0
C:\Users\KyowonJeong\Downloads\apr23\Eclip_1481_MB_ms2.msalign	4611	7456	HCD	17524	4487.23	203	11	12214.5	12214.5	95	2878000000	38.863	sp|P0A7K2|RL7_ECOLI	50S ribosomal protein L7/L12 OS=Escherichia coli (strain K12) OX=83333 GN=rplL PE=1 SV=2	2	121	M.(S)[Acetyl]ITKDQIIEAVAAMSVMDVVELI(SAMEEKF)[16.0097]GVSAAAAVAVAAGPVEAAEEKTEFDVILKAAGANKVAVIKAVRGATGLGLKEAKDLVESAPAALKEGVSKDDAEALKKALEEAGAEVEVK.	1	-	0	64	44	3.56854e-17	0	0
C:\Users\KyowonJeong\Downloads\apr23\Eclip_1481_MB_ms2.msalign	4613	7458	HCD	17531	4488.65	203	11	12214.5	12214.5	95	2878000000	38.863	sp|P0A7K2|RL7_ECOLI	50S ribosomal protein L7/L12 OS=Escherichia coli (strain K12) OX=83333 GN=rplL PE=1 SV=2	2	121	M.(S)[Acetyl]ITKDQIIEAVAAMSVMDVVELI(SAMEEK)[16.0197]FGVSAAAAVAVAAGPVEAAEEKTEFDVILKAAGANKVAVIKAVRGATGLGLKEAKDLVESAPAALKEGVSKDDAEALKKALEEAGAEVEVK.	1	-	0	67	45	4.27982e-18	0	0
C:\Users\KyowonJeong\Downloads\apr23\Eclip_1481_MB_ms2.msalign	4614	7459	HCD	17533	4489.38	203	11	12212.5	12212.5	414	2878000000	38.863	sp|P0A7K2|RL7_ECOLI	50S ribosomal protein L7/L12 OS=Escherichia coli (strain K12) OX=83333 GN=rplL PE=1 SV=2	2	121	M.(S)[Acetyl]ITKDQIIEAVAAMSVMDVVELI(SAMEEKFGV)[14.0291]SAAAAVAVAAGPVEAAEEKTEFDVILKAAGANKVAVIKAVRGATGLGLKEAKDLVESAPAALKEGVSKDDAEALKKALEEAGAEVEVK.	1	-	0	48	29	9.12506e-09	0	0
C:\Users\KyowonJeong\Downloads\apr23\Eclip_1481_MB_ms2.msalign	4615	7460	HCD	17536	4490.21	78	11	12214.5	12214.5	95	2878000000	38.863	sp|P0A7K2|RL7_ECOLI	50S ribosomal protein L7/L12 OS=Escherichia coli (strain K12) OX=83333 GN=rplL PE=1 SV=2	2	121	M.(S)[Acetyl]ITKDQIIEAVAAMSVMDVVELI(SAMEEKFG)[15.9947]VSAAAAVAVAAGPVEAAEEKTEFDVILKAAGANKVAVIKAVRGATGLGLKEAKDLVESAPAALKEGVSKDDAEALKKALEEAGAEVEVK.	1	-	0	44	28	2.85968e-16	0	0
C:\Users\KyowonJeong\Downloads\apr23\Eclip_1481_MB_ms2.msalign	4616	7461	HCD	17543	4491.11	117	11	12213.4	12213.5	95	2878000000	38.863	sp|P0A7K2|RL7_ECOLI	50S ribosomal protein L7/L12 OS=Escherichia coli (strain K12) OX=83333 GN=rplL PE=1 SV=2	2	121	M.(S)[Acetyl]ITKDQIIEAVAAMSVMDVVELI(SAMEEK)[14.9945]FGVSAAAAVAVAAGPVEAAEEKTEFDVILKAAGANKVAVIKAVRGATGLGLKEAKDLVESAPAALKEGVSKDDAEALKKALEEAGAEVEVK.	1	-	0	46	28	2.83471e-11	0	0
C:\Users\KyowonJeong\Downloads\apr23\Eclip_1481_MB_ms2.msalign	4617	7462	HCD	17545	4491.49	191	11	12213.4	12213.5	95	2878000000	38.863	sp|P0A7K2|RL7_ECOLI	50S ribosomal protein L7/L12 OS=Escherichia coli (strain K12) OX=83333 GN=rplL PE=1 SV=2	2	121	M.(S)[Acetyl]ITKDQIIEAVAAMSVMDVVELI(SAMEEK)[14.9945]FGVSAAAAVAVAAGPVEAAEEKTEFDVILKAAGANKVAVIKAVRGATGLGLKEAKDLVESAPAALKEGVSKDDAEALKKALEEAGAEVEVK.	1	-	0	51	31	5.38959e-11	0	0
C:\Users\KyowonJeong\Downloads\apr23\Eclip_1481_MB_ms2.msalign	4618	7464	HCD	17549	4492.37	203	11	12214.4	12214.5	95	2878000000	38.863	sp|P0A7K2|RL7_ECOLI	50S ribosomal protein L7/L12 OS=Escherichia coli (strain K12) OX=83333 GN=rplL PE=1 SV=2	2	121	M.(S)[Acetyl]ITKDQIIEAVAAMSVMDVVELI(SAMEEK)[15.9999]FGVSAAAAVAVAAGPVEAAEEKTEFDVILKAAGANKVAVIKAVRGATGLGLKEAKDLVESAPAALKEGVSKDDAEALKKALEEAGAEVEVK.	1	-	0	78	52	1.59403e-22	0	0
C:\Users\KyowonJeong\Downloads\apr23\Eclip_1481_MB_ms2.msalign	4619	7465	HCD	17552	4493.21	203	11	12214.5	12214.5	95	2878000000	38.863	sp|P0A7K2|RL7_ECOLI	50S ribosomal protein L7/L12 OS=Escherichia coli (strain K12) OX=83333 GN=rplL PE=1 SV=2	2	121	M.(S)[Acetyl]ITKDQIIEAVAAMSVMDVVELI(SAMEEKFG)[16.0047]VSAAAAVAVAAGPVEAAEEKTEFDVILKAAGANKVAVIKAVRGATGLGLKEAKDLVESAPAALKEGVSKDDAEALKKALEEAGAEVEVK.	1	-	0	58	40	1.52215e-15	0	0
C:\Users\KyowonJeong\Downloads\apr23\Eclip_1481_MB_ms2.msalign	4620	7466	HCD	17554	4493.8	203	11	12214.5	12214.5	95	2878000000	38.863	sp|P0A7K2|RL7_ECOLI	50S ribosomal protein L7/L12 OS=Escherichia coli (strain K12) OX=83333 GN=rplL PE=1 SV=2	2	121	M.(S)[Acetyl]ITKDQIIEAVAAMSVMDVVELI(SAMEEKF)[15.9997]GVSAAAAVAVAAGPVEAAEEKTEFDVILKAAGANKVAVIKAVRGATGLGLKEAKDLVESAPAALKEGVSKDDAEALKKALEEAGAEVEVK.	1	-	0	58	41	1.40081e-15	0	0
C:\Users\KyowonJeong\Downloads\apr23\Eclip_1481_MB_ms2.msalign	4622	7468	HCD	17562	4495.64	109	11	12214.4	12214.5	95	2878000000	38.863	sp|P0A7K2|RL7_ECOLI	50S ribosomal protein L7/L12 OS=Escherichia coli (strain K12) OX=83333 GN=rplL PE=1 SV=2	2	121	M.(S)[Acetyl]ITKDQIIEAVAAMSVMDVVELI(SAMEEKFG)[15.9949]VSAAAAVAVAAGPVEAAEEKTEFDVILKAAGANKVAVIKAVRGATGLGLKEAKDLVESAPAALKEGVSKDDAEALKKALEEAGAEVEVK.	1	-	0	48	33	2.13197e-15	0	0
C:\Users\KyowonJeong\Downloads\apr23\Eclip_1481_MB_ms2.msalign	4623	7469	HCD	17566	4496.35	112	11	12214.5	12214.5	95	2878000000	38.863	sp|P0A7K2|RL7_ECOLI	50S ribosomal protein L7/L12 OS=Escherichia coli (strain K12) OX=83333 GN=rplL PE=1 SV=2	2	121	M.(S)[Acetyl]ITKDQIIEAVAAMSVMDVVELI(SAMEEKFG)[15.9997]VSAAAAVAVAAGPVEAAEEKTEFDVILKAAGANKVAVIKAVRGATGLGLKEAKDLVESAPAALKEGVSKDDAEALKKALEEAGAEVEVK.	1	-	0	48	33	2.60523e-17	0	0
C:\Users\KyowonJeong\Downloads\apr23\Eclip_1481_MB_ms2.msalign	4624	7470	HCD	17567	4496.68	134	11	12214.5	12214.5	95	2878000000	38.863	sp|P0A7K2|RL7_ECOLI	50S ribosomal protein L7/L12 OS=Escherichia coli (strain K12) OX=83333 GN=rplL PE=1 SV=2	2	121	M.(S)[Acetyl]ITKDQIIEAVAAMSVMDVVELI(SAMEEKF)[15.9947]GVSAAAAVAVAAGPVEAAEEKTEFDVILKAAGANKVAVIKAVRGATGLGLKEAKDLVESAPAALKEGVSKDDAEALKKALEEAGAEVEVK.	1	-	0	55	37	2.36358e-17	0	0
C:\Users\KyowonJeong\Downloads\apr23\Eclip_1481_MB_ms2.msalign	4625	7471	HCD	17569	4497.16	149	11	12214.5	12214.5	95	2878000000	38.863	sp|P0A7K2|RL7_ECOLI	50S ribosomal protein L7/L12 OS=Escherichia coli (strain K12) OX=83333 GN=rplL PE=1 SV=2	2	121	M.(S)[Acetyl]ITKDQIIEAVAAMSVMDVVELI(SAMEEKF)[16.0097]GVSAAAAVAVAAGPVEAAEEKTEFDVILKAAGANKVAVIKAVRGATGLGLKEAKDLVESAPAALKEGVSKDDAEALKKALEEAGAEVEVK.	1	-	0	52	36	6.85368e-15	0	0
C:\Users\KyowonJeong\Downloads\apr23\Eclip_1481_MB_ms2.msalign	4626	7472	HCD	17571	4497.61	142	11	12214.5	12214.5	95	2878000000	38.863	sp|P0A7K2|RL7_ECOLI	50S ribosomal protein L7/L12 OS=Escherichia coli (strain K12) OX=83333 GN=rplL PE=1 SV=2	2	121	M.(S)[Acetyl]ITKDQIIEAVAAMSVMDVVELISA(MEEKFG)[15.9997]VSAAAAVAVAAGPVEAAEEKTEFDVILKAAGANKVAVIKAVRGATGLGLKEAKDLVESAPAALKEGVSKDDAEALKKALEEAGAEVEVK.	1	-	0	55	38	8.21934e-17	0	0
C:\Users\KyowonJeong\Downloads\apr23\Eclip_1481_MB_ms2.msalign	4627	7473	HCD	17574	4498.23	167	11	12215.5	12215.6	95	2878000000	38.863	sp|P0A7K2|RL7_ECOLI	50S ribosomal protein L7/L12 OS=Escherichia coli (strain K12) OX=83333 GN=rplL PE=1 SV=2	2	121	M.(S)[Acetyl]ITKDQIIEAVAAMSVMDVVELI(SAMEEK)[17.0853]FGVSAAAAVAVAAGPVEAAEEKTEFDVILKAAGANKVAVIKAVRGATGLGLKEAKDLVESAPAALKEGVSKDDAEALKKALEEAGAEVEVK.	1	-	0	47	32	3.36064e-13	0	0
C:\Users\KyowonJeong\Downloads\apr23\Eclip_1481_MB_ms2.msalign	4628	7474	HCD	17575	4498.69	154	11	12215.5	12215.5	95	2878000000	38.863	sp|P0A7K2|RL7_ECOLI	50S ribosomal protein L7/L12 OS=Escherichia coli (strain K12) OX=83333 GN=rplL PE=1 SV=2	2	121	M.(S)[Acetyl]ITKDQIIEAVAAMSVMDVVELISA(MEEKFGV)[17.0403]SAAAAVAVAAGPVEAAEEKTEFDVILKAAGANKVAVIKAVRGATGLGLKEAKDLVESAPAALKEGVSKDDAEALKKALEEAGAEVEVK.	1	-	0	46	31	8.13726e-14	0	0
C:\Users\KyowonJeong\Downloads\apr23\Eclip_1481_MB_ms2.msalign	4629	7475	HCD	17581	4499.42	166	12	12213.5	12213.5	95	2878000000	38.863	sp|P0A7K2|RL7_ECOLI	50S ribosomal protein L7/L12 OS=Escherichia coli (strain K12) OX=83333 GN=rplL PE=1 SV=2	2	121	M.(S)[Acetyl]ITKDQIIEAVAAMSVM(DVVELISAMEEKFG)[15.0239]VSAAAAVAVAAGPVEAAEEKTEFDVILKAAGANKVAVIKAVRGATGLGLKEAKDLVESAPAALKEGVSKDDAEALKKALEEAGAEVEVK.	1	-	0	35	26	3.10159e-10	0	0
C:\Users\KyowonJeong\Downloads\apr23\Eclip_1481_MB_ms2.msalign	4630	7476	HCD	17586	4500.5	148	11	12215.5	12215.5	95	2878000000	38.863	sp|P0A7K2|RL7_ECOLI	50S ribosomal protein L7/L12 OS=Escherichia coli (strain K12) OX=83333 GN=rplL PE=1 SV=2	2	121	M.(S)[Acetyl]ITKDQIIEAVAAMSVMDVVELI(SAMEEK)[17.0153]FGVSAAAAVAVAAGPVEAAEEKTEFDVILKAAGANKVAVIKAVRGATGLGLKEAKDLVESAPAALKEGVSKDDAEALKKALEEAGAEVEVK.	1	-	0	44	29	3.0888e-12	0	0
C:\Users\KyowonJeong\Downloads\apr23\Eclip_1481_MB_ms2.msalign	4632	7478	HCD	17592	4501.68	108	11	12215.5	12215.6	95	2878000000	38.863	sp|P0A7K2|RL7_ECOLI	50S ribosomal protein L7/L12 OS=Escherichia coli (strain K12) OX=83333 GN=rplL PE=1 SV=2	2	121	M.(S)[Acetyl]ITKDQIIEAVAAMS(VMDVVELISAMEEKFGV)[17.0750]SAAAAVAVAAGPVEAAEEKTEFDVILKAAGANKVAVIKAVRGATGLGLKEAKDLVESAPAALKEGVSKDDAEALKKALEEAGAEVEVK.	1	-	0	33	24	4.15881e-13	0	0
C:\Users\KyowonJeong\Downloads\apr23\Eclip_1481_MB_ms2.msalign	4645	7512	HCD	18205	4590.83	148	11	12172.5	12172.5	327	939300000	15.5077	sp|P0A7K2|RL7_ECOLI	50S ribosomal protein L7/L12 OS=Escherichia coli (strain K12) OX=83333 GN=rplL PE=1 SV=2	2	121	M.SITKDQIIEAVAAMSV(M)[15.9896]DVVELISAMEEKFGVSAAAAVAVAAGPVEAAEEKTEFDVILKAAGANKVAVIKAVRGATGLGLKEAKDLVESAPAALKEGVSKDDAEALKKALEEAGAEVEVK.	1	-	0	49	37	1.79599e-15	0	0
C:\Users\KyowonJeong\Downloads\apr23\Eclip_1481_MB_ms2.msalign	4647	7516	HCD	18216	4592.88	62	11	12172.4	12172.5	327	939300000	15.5077	sp|P0A7K2|RL7_ECOLI	50S ribosomal protein L7/L12 OS=Escherichia coli (strain K12) OX=83333 GN=rplL PE=1 SV=2	2	121	M.SITKDQIIEAVAAMS(VMDVVELISAMEEKFGVSA)[16.0651]AAAVAVAAGPVEAAEEKTEFDVILKAAGANKVAVIKAVRGATGLGLKEAKDLVESAPAALKEGVSKDDAEALKKALEEAGAEVEVK.	1	-	0	25	21	3.48057e-12	0	0
C:\Users\KyowonJeong\Downloads\apr23\Eclip_1481_MB_ms2.msalign	4674	7562	HCD	18332	4612.07	205	11	12303.5	12303.5	171	5864000000	34.1012	sp|P0A7K2|RL7_ECOLI	50S ribosomal protein L7/L12 OS=Escherichia coli (strain K12) OX=83333 GN=rplL PE=1 SV=2	1	121	.MSITKDQIIEAVAAMS(V)[16.0011]MDVVELISAMEEKFGVSAAAAVAVAAGPVEAAEEKTEFDVILKAAGANKVAVIKAVRGATGLGLKEAKDLVESAPAALKEGVSKDDAEALKKALEEAGAEVEVK.	1	-	0	66	51	4.24391e-21	0	0
C:\Users\KyowonJeong\Downloads\apr23\Eclip_1481_MB_ms2.msalign	4688	7592	HCD	18409	4623.92	88	11	12301.5	12301.5	171	5864000000	34.1012	sp|P0A7K2|RL7_ECOLI	50S ribosomal protein L7/L12 OS=Escherichia coli (strain K12) OX=83333 GN=rplL PE=1 SV=2	1	121	.MSITKDQIIEAVAA(MSVMDV)[13.9988]VELISAMEEKFGVSAAAAVAVAAGPVEAAEEKTEFDVILKAAGANKVAVIKAVRGATGLGLKEAKDLVESAPAALKEGVSKDDAEALKKALEEAGAEVEVK.	1	-	0	26	20	4.49893e-10	0	0
C:\Users\KyowonJeong\Downloads\apr23\Eclip_1481_MB_ms2.msalign	4692	7598	HCD	18431	4627.42	55	11	12303.5	12303.5	171	5864000000	34.1012	sp|P0A7K2|RL7_ECOLI	50S ribosomal protein L7/L12 OS=Escherichia coli (strain K12) OX=83333 GN=rplL PE=1 SV=2	1	121	.MSITKDQIIEAVAA(MS)[15.9961]VMDVVELISAMEEKFGVSAAAAVAVAAGPVEAAEEKTEFDVILKAAGANKVAVIKAVRGATGLGLKEAKDLVESAPAALKEGVSKDDAEALKKALEEAGAEVEVK.	1	-	0	29	22	8.58691e-15	0	0
C:\Users\KyowonJeong\Downloads\apr23\Eclip_1481_MB_ms2.msalign	4693	7599	HCD	18434	4627.83	137	12	12302.5	12302.5	171	5864000000	34.1012	sp|P0A7K2|RL7_ECOLI	50S ribosomal protein L7/L12 OS=Escherichia coli (strain K12) OX=83333 GN=rplL PE=1 SV=2	1	121	.MSITKDQIIEAVAA(MSVMDV)[15.0106]VELISAMEEKFGVSAAAAVAVAAGPVEAAEEKTEFDVILKAAGANKVAVIKAVRGATGLGLKEAKDLVESAPAALKEGVSKDDAEALKKALEEAGAEVEVK.	1	-	0	28	20	1.51509e-07	0	0
C:\Users\KyowonJeong\Downloads\apr23\Eclip_1481_MB_ms2.msalign	4694	7600	HCD	18438	4628.24	61	11	12302.5	12302.5	171	5864000000	34.1012	sp|P0A7K2|RL7_ECOLI	50S ribosomal protein L7/L12 OS=Escherichia coli (strain K12) OX=83333 GN=rplL PE=1 SV=2	1	121	.MSITKDQIIEAVAA(MSV)[14.9799]MDVVELISAMEEKFGVSAAAAVAVAAGPVEAAEEKTEFDVILKAAGANKVAVIKAVRGATGLGLKEAKDLVESAPAALKEGVSKDDAEALKKALEEAGAEVEVK.	1	-	0	27	22	1.52984e-11	0	0
C:\Users\KyowonJeong\Downloads\apr23\Eclip_1481_MB_ms2.msalign	4696	7605	HCD	18447	4630.07	88	12	12304.5	12304.5	171	5864000000	34.1012	sp|P0A7K2|RL7_ECOLI	50S ribosomal protein L7/L12 OS=Escherichia coli (strain K12) OX=83333 GN=rplL PE=1 SV=2	1	121	.MSITKDQIIEAVAA(MSVMDVVELISAMEEKFG)[16.9997]VSAAAAVAVAAGPVEAAEEKTEFDVILKAAGANKVAVIKAVRGATGLGLKEAKDLVESAPAALKEGVSKDDAEALKKALEEAGAEVEVK.	1	-	0	26	18	4.56726e-09	0	0
C:\Users\KyowonJeong\Downloads\apr23\Eclip_1481_MB_ms2.msalign	4697	7606	HCD	18448	4630.26	167	12	12230.5	12230.5	268	6625000000	21.3661	sp|P0A7K2|RL7_ECOLI	50S ribosomal protein L7/L12 OS=Escherichia coli (strain K12) OX=83333 GN=rplL PE=1 SV=2	2	121	M.(S)[Acetyl]ITKDQIIEAVAA(MSVMDVV)[31.9859]ELISAMEEKFGVSAAAAVAVAAGPVEAAEEKTEFDVILKAAGANKVAVIKAVRGATGLGLKEAKDLVESAPAALKEGVSKDDAEALKKALEEAGAEVEVK.	1	-	0	47	35	4.09751e-16	0	0
C:\Users\KyowonJeong\Downloads\apr23\Eclip_1481_MB_ms2.msalign	4699	7608	HCD	18455	4631.21	203	12	12230.5	12230.5	268	6625000000	21.3661	sp|P0A7K2|RL7_ECOLI	50S ribosomal protein L7/L12 OS=Escherichia coli (strain K12) OX=83333 GN=rplL PE=1 SV=2	2	121	M.(S)[Acetyl]ITKDQIIEAVAA(MSVMDV)[32.0009]VELISAMEEKFGVSAAAAVAVAAGPVEAAEEKTEFDVILKAAGANKVAVIKAVRGATGLGLKEAKDLVESAPAALKEGVSKDDAEALKKALEEAGAEVEVK.	1	-	0	58	43	2.74534e-17	0	0
C:\Users\KyowonJeong\Downloads\apr23\Eclip_1481_MB_ms2.msalign	4700	7609	HCD	18456	4631.55	145	13	12303.5	12303.5	171	5864000000	34.1012	sp|P0A7K2|RL7_ECOLI	50S ribosomal protein L7/L12 OS=Escherichia coli (strain K12) OX=83333 GN=rplL PE=1 SV=2	1	121	.MSITKDQIIEAVAA(M)[15.9946]SVMDVVELISAMEEKFGVSAAAAVAVAAGPVEAAEEKTEFDVILKAAGANKVAVIKAVRGATGLGLKEAKDLVESAPAALKEGVSKDDAEALKKALEEAGAEVEVK.	1	-	0	37	23	1.22346e-10	0	0
C:\Users\KyowonJeong\Downloads\apr23\Eclip_1481_MB_ms2.msalign	4701	7610	HCD	18458	4631.8	107	11	12229.4	12229.5	268	6625000000	21.3661	sp|P0A7K2|RL7_ECOLI	50S ribosomal protein L7/L12 OS=Escherichia coli (strain K12) OX=83333 GN=rplL PE=1 SV=2	2	121	M.(S)[Acetyl]ITKDQIIEAVAA(MSVMDVVEL)[31.0056]ISAMEEKFGVSAAAAVAVAAGPVEAAEEKTEFDVILKAAGANKVAVIKAVRGATGLGLKEAKDLVESAPAALKEGVSKDDAEALKKALEEAGAEVEVK.	1	-	0	36	25	2.18778e-09	0	0
C:\Users\KyowonJeong\Downloads\apr23\Eclip_1481_MB_ms2.msalign	4702	7613	HCD	18469	4633.92	203	12	12229.5	12229.6	268	6625000000	21.3661	sp|P0A7K2|RL7_ECOLI	50S ribosomal protein L7/L12 OS=Escherichia coli (strain K12) OX=83333 GN=rplL PE=1 SV=2	2	121	M.(S)[Acetyl]ITKDQIIEAVAA(MSVMDVVELISAMEEKFGVSAAAA)[31.0679]VAVAAGPVEAAEEKTEFDVILKAAGANKVAVIKAVRGATGLGLKEAKDLVESAPAALKEGVSKDDAEALKKALEEAGAEVEVK.	1	-	0	36	25	2.63346e-07	0	0
C:\Users\KyowonJeong\Downloads\apr23\Eclip_1481_MB_ms2.msalign	4703	7614	HCD	18473	4634.44	166	12	12230.5	12230.5	268	6625000000	21.3661	sp|P0A7K2|RL7_ECOLI	50S ribosomal protein L7/L12 OS=Escherichia coli (strain K12) OX=83333 GN=rplL PE=1 SV=2	2	121	M.(S)[Acetyl]ITKDQIIEAVAA(MSVMDVV)[31.9959]ELISAMEEKFGVSAAAAVAVAAGPVEAAEEKTEFDVILKAAGANKVAVIKAVRGATGLGLKEAKDLVESAPAALKEGVSKDDAEALKKALEEAGAEVEVK.	1	-	0	48	35	6.84686e-16	0	0
C:\Users\KyowonJeong\Downloads\apr23\Eclip_1481_MB_ms2.msalign	4705	7616	HCD	18475	4634.94	57	11	12230.4	12230.5	268	6625000000	21.3661	sp|P0A7K2|RL7_ECOLI	50S ribosomal protein L7/L12 OS=Escherichia coli (strain K12) OX=83333 GN=rplL PE=1 SV=2	2	121	M.(S)[Acetyl]ITKDQIIEAVA(AMSVMDVVELI)[31.9780]SAMEEKFGVSAAAAVAVAAGPVEAAEEKTEFDVILKAAGANKVAVIKAVRGATGLGLKEAKDLVESAPAALKEGVSKDDAEALKKALEEAGAEVEVK.	1	-	0	27	23	4.43604e-11	0	0
C:\Users\KyowonJeong\Downloads\apr23\Eclip_1481_MB_ms2.msalign	4706	7617	HCD	18476	4635.11	203	12	12230.5	12230.5	268	6625000000	21.3661	sp|P0A7K2|RL7_ECOLI	50S ribosomal protein L7/L12 OS=Escherichia coli (strain K12) OX=83333 GN=rplL PE=1 SV=2	2	121	M.(S)[Acetyl]ITKDQIIEAVAA(MSVMDVV)[31.9909]ELISAMEEKFGVSAAAAVAVAAGPVEAAEEKTEFDVILKAAGANKVAVIKAVRGATGLGLKEAKDLVESAPAALKEGVSKDDAEALKKALEEAGAEVEVK.	1	-	0	49	35	5.06252e-14	0	0
C:\Users\KyowonJeong\Downloads\apr23\Eclip_1481_MB_ms2.msalign	4708	7619	HCD	18482	4635.94	65	12	12229.5	12229.5	268	6625000000	21.3661	sp|P0A7K2|RL7_ECOLI	50S ribosomal protein L7/L12 OS=Escherichia coli (strain K12) OX=83333 GN=rplL PE=1 SV=2	2	121	M.(S)[Acetyl]ITKDQIIEAVAA(MSVMDVVELI)[31.0079]SAMEEKFGVSAAAAVAVAAGPVEAAEEKTEFDVILKAAGANKVAVIKAVRGATGLGLKEAKDLVESAPAALKEGVSKDDAEALKKALEEAGAEVEVK.	1	-	0	26	17	1.77045e-07	0	0
C:\Users\KyowonJeong\Downloads\apr23\Eclip_1481_MB_ms2.msalign	4709	7621	HCD	18504	4639.03	125	12	12230.5	12230.5	268	6625000000	21.3661	sp|P0A7K2|RL7_ECOLI	50S ribosomal protein L7/L12 OS=Escherichia coli (strain K12) OX=83333 GN=rplL PE=1 SV=2	2	121	M.(S)[Acetyl]ITKDQIIEAVAA(MSVMDVVE)[31.9909]LISAMEEKFGVSAAAAVAVAAGPVEAAEEKTEFDVILKAAGANKVAVIKAVRGATGLGLKEAKDLVESAPAALKEGVSKDDAEALKKALEEAGAEVEVK.	1	-	0	46	32	5.73252e-15	0	0
C:\Users\KyowonJeong\Downloads\apr23\Eclip_1481_MB_ms2.msalign	4711	7624	HCD	18538	4644.3	76	11	12230.5	12230.5	268	6625000000	21.3661	sp|P0A7K2|RL7_ECOLI	50S ribosomal protein L7/L12 OS=Escherichia coli (strain K12) OX=83333 GN=rplL PE=1 SV=2	2	121	M.(S)[Acetyl]ITKDQIIEAVAA(MSVMDVVELI)[31.9878]SAMEEKFGVSAAAAVAVAAGPVEAAEEKTEFDVILKAAGANKVAVIKAVRGATGLGLKEAKDLVESAPAALKEGVSKDDAEALKKALEEAGAEVEVK.	1	-	0	34	30	3.63065e-14	0	0
C:\Users\KyowonJeong\Downloads\apr23\Eclip_1481_MB_ms2.msalign	4712	7625	HCD	18542	4644.81	68	11	12230.4	12230.5	268	6625000000	21.3661	sp|P0A7K2|RL7_ECOLI	50S ribosomal protein L7/L12 OS=Escherichia coli (strain K12) OX=83333 GN=rplL PE=1 SV=2	2	121	M.(S)[Acetyl]ITKDQIIEAVAA(MSVMDVVELI)[31.9880]SAMEEKFGVSAAAAVAVAAGPVEAAEEKTEFDVILKAAGANKVAVIKAVRGATGLGLKEAKDLVESAPAALKEGVSKDDAEALKKALEEAGAEVEVK.	1	-	0	27	24	4.37355e-12	0	0
C:\Users\KyowonJeong\Downloads\apr23\Eclip_1481_MB_ms2.msalign	4714	7628	HCD	18576	4649.37	52	11	12303.5	12303.5	171	5864000000	34.1012	sp|P0A7K2|RL7_ECOLI	50S ribosomal protein L7/L12 OS=Escherichia coli (strain K12) OX=83333 GN=rplL PE=1 SV=2	1	121	.(MSITKDQI)[15.9961]IEAVAAMSVMDVVELISAMEEKFGVSAAAAVAVAAGPVEAAEEKTEFDVILKAAGANKVAVIKAVRGATGLGLKEAKDLVESAPAALKEGVSKDDAEALKKALEEAGAEVEVK.	1	-	0	27	22	2.14274e-15	0	0
C:\Users\KyowonJeong\Downloads\apr23\Eclip_1481_MB_ms2.msalign	4715	7629	HCD	18581	4650.25	62	11	12303.5	12303.5	171	5864000000	34.1012	sp|P0A7K2|RL7_ECOLI	50S ribosomal protein L7/L12 OS=Escherichia coli (strain K12) OX=83333 GN=rplL PE=1 SV=2	1	121	.(MSITKDQI)[15.9961]IEAVAAMSVMDVVELISAMEEKFGVSAAAAVAVAAGPVEAAEEKTEFDVILKAAGANKVAVIKAVRGATGLGLKEAKDLVESAPAALKEGVSKDDAEALKKALEEAGAEVEVK.	1	-	0	32	24	3.54961e-15	0	0
C:\Users\KyowonJeong\Downloads\apr23\Eclip_1481_MB_ms2.msalign	4716	7630	HCD	18586	4650.81	117	13	12303.5	12303.5	171	5864000000	34.1012	sp|P0A7K2|RL7_ECOLI	50S ribosomal protein L7/L12 OS=Escherichia coli (strain K12) OX=83333 GN=rplL PE=1 SV=2	1	121	.(MSITKDQIIE)[15.9946]AVAAMSVMDVVELISAMEEKFGVSAAAAVAVAAGPVEAAEEKTEFDVILKAAGANKVAVIKAVRGATGLGLKEAKDLVESAPAALKEGVSKDDAEALKKALEEAGAEVEVK.	1	-	0	33	22	2.09835e-11	0	0
C:\Users\KyowonJeong\Downloads\apr23\Eclip_1481_MB_ms2.msalign	4717	7631	HCD	18589	4651.14	132	12	12303.5	12303.5	171	5864000000	34.1012	sp|P0A7K2|RL7_ECOLI	50S ribosomal protein L7/L12 OS=Escherichia coli (strain K12) OX=83333 GN=rplL PE=1 SV=2	1	121	.(MSITKDQI)[15.9976]IEAVAAMSVMDVVELISAMEEKFGVSAAAAVAVAAGPVEAAEEKTEFDVILKAAGANKVAVIKAVRGATGLGLKEAKDLVESAPAALKEGVSKDDAEALKKALEEAGAEVEVK.	1	-	0	30	24	4.94315e-11	0	0
C:\Users\KyowonJeong\Downloads\apr23\Eclip_1481_MB_ms2.msalign	4718	7632	HCD	18591	4651.46	102	11	12155.5	12156.5	124	4693000000	48.9862	sp|P0A7K2|RL7_ECOLI	50S ribosomal protein L7/L12 OS=Escherichia coli (strain K12) OX=83333 GN=rplL PE=1 SV=2	2	121	M.SITKDQIIEAVAAMSVMDVVELISAMEEKFGVSAAAAVAVAAGPVEAAEEKTEFDVILKAAGANKVAVIKAVRGATGLGLKEAKDLVESAPAALKEGVSKDDAEALKKALEEAGAEVEVK.	0	-	0	41	31	1.57716e-21	0	0
C:\Users\KyowonJeong\Downloads\apr23\Eclip_1481_MB_ms2.msalign	4719	7633	HCD	18593	4651.77	151	12	12303.5	12303.5	171	5864000000	34.1012	sp|P0A7K2|RL7_ECOLI	50S ribosomal protein L7/L12 OS=Escherichia coli (strain K12) OX=83333 GN=rplL PE=1 SV=2	1	121	.(MSITKDQII)[15.9976]EAVAAMSVMDVVELISAMEEKFGVSAAAAVAVAAGPVEAAEEKTEFDVILKAAGANKVAVIKAVRGATGLGLKEAKDLVESAPAALKEGVSKDDAEALKKALEEAGAEVEVK.	1	-	0	33	25	2.49071e-11	0	0
C:\Users\KyowonJeong\Downloads\apr23\Eclip_1481_MB_ms2.msalign	4720	7634	HCD	18595	4652.1	134	11	12303.5	12303.5	171	5864000000	34.1012	sp|P0A7K2|RL7_ECOLI	50S ribosomal protein L7/L12 OS=Escherichia coli (strain K12) OX=83333 GN=rplL PE=1 SV=2	1	121	.(MSITKDQI)[15.9961]IEAVAAMSVMDVVELISAMEEKFGVSAAAAVAVAAGPVEAAEEKTEFDVILKAAGANKVAVIKAVRGATGLGLKEAKDLVESAPAALKEGVSKDDAEALKKALEEAGAEVEVK.	1	-	0	51	40	3.48148e-18	0	0
C:\Users\KyowonJeong\Downloads\apr23\Eclip_1481_MB_ms2.msalign	4721	7635	HCD	18596	4652.35	143	12	12155.5	12156.5	124	4693000000	48.9862	sp|P0A7K2|RL7_ECOLI	50S ribosomal protein L7/L12 OS=Escherichia coli (strain K12) OX=83333 GN=rplL PE=1 SV=2	2	121	M.SITKDQIIEAVAAMSVMDVVELISAMEEKFGVSAAAAVAVAAGPVEAAEEKTEFDVILKAAGANKVAVIKAVRGATGLGLKEAKDLVESAPAALKEGVSKDDAEALKKALEEAGAEVEVK.	0	-	0	43	33	1.2003e-20	0	0
C:\Users\KyowonJeong\Downloads\apr23\Eclip_1481_MB_ms2.msalign	4722	7636	HCD	18599	4652.74	153	12	12155.5	12156.5	124	4693000000	48.9862	sp|P0A7K2|RL7_ECOLI	50S ribosomal protein L7/L12 OS=Escherichia coli (strain K12) OX=83333 GN=rplL PE=1 SV=2	2	121	M.SITKDQIIEAVAAMSVMDVVELISAMEEKFGVSAAAAVAVAAGPVEAAEEKTEFDVILKAAGANKVAVIKAVRGATGLGLKEAKDLVESAPAALKEGVSKDDAEALKKALEEAGAEVEVK.	0	-	0	44	31	3.4312e-17	0	0
C:\Users\KyowonJeong\Downloads\apr23\Eclip_1481_MB_ms2.msalign	4723	7637	HCD	18600	4652.93	110	11	12302.5	12302.5	171	5864000000	34.1012	sp|P0A7K2|RL7_ECOLI	50S ribosomal protein L7/L12 OS=Escherichia coli (strain K12) OX=83333 GN=rplL PE=1 SV=2	1	121	.MSITKDQIIEAVAA(MSV)[15.0049]MDVVELISAMEEKFGVSAAAAVAVAAGPVEAAEEKTEFDVILKAAGANKVAVIKAVRGATGLGLKEAKDLVESAPAALKEGVSKDDAEALKKALEEAGAEVEVK.	1	-	0	32	23	1.09507e-09	0	0
C:\Users\KyowonJeong\Downloads\apr23\Eclip_1481_MB_ms2.msalign	4724	7638	HCD	18601	4653.13	76	12	12229.5	12229.6	268	6625000000	21.3661	sp|P0A7K2|RL7_ECOLI	50S ribosomal protein L7/L12 OS=Escherichia coli (strain K12) OX=83333 GN=rplL PE=1 SV=2	2	121	M.(S)[Acetyl]ITKDQIIEAVAA(MSVMDVVELISAMEEKFGVSAAAA)[31.0679]VAVAAGPVEAAEEKTEFDVILKAAGANKVAVIKAVRGATGLGLKEAKDLVESAPAALKEGVSKDDAEALKKALEEAGAEVEVK.	1	-	0	23	15	2.70356e-05	0	0
C:\Users\KyowonJeong\Downloads\apr23\Eclip_1481_MB_ms2.msalign	4725	7639	HCD	18604	4653.44	111	10	12302.5	12302.5	171	5864000000	34.1012	sp|P0A7K2|RL7_ECOLI	50S ribosomal protein L7/L12 OS=Escherichia coli (strain K12) OX=83333 GN=rplL PE=1 SV=2	1	121	.MSITKDQIIEAVAA(M)[15.0079]SVMDVVELISAMEEKFGVSAAAAVAVAAGPVEAAEEKTEFDVILKAAGANKVAVIKAVRGATGLGLKEAKDLVESAPAALKEGVSKDDAEALKKALEEAGAEVEVK.	1	-	0	35	26	1.229e-09	0	0
C:\Users\KyowonJeong\Downloads\apr23\Eclip_1481_MB_ms2.msalign	4727	7641	HCD	18606	4653.91	70	10	12156.5	12156.5	124	4693000000	48.9862	sp|P0A7K2|RL7_ECOLI	50S ribosomal protein L7/L12 OS=Escherichia coli (strain K12) OX=83333 GN=rplL PE=1 SV=2	2	121	M.SITKDQIIEAVAAMSVMDVVELISAMEEKFGVSAAAAVAVAAGPVEAAEEKTEFDVILKAAGANKVAVIKAVRGATGLGLKEAKDLVESAPAALKEGVSKDDAEALKKALEEAGAEVEVK.	0	-	0	45	35	1.24524e-22	0	0
C:\Users\KyowonJeong\Downloads\apr23\Eclip_1481_MB_ms2.msalign	4728	7642	HCD	18608	4654.14	202	12	12155.5	12156.5	124	4693000000	48.9862	sp|P0A7K2|RL7_ECOLI	50S ribosomal protein L7/L12 OS=Escherichia coli (strain K12) OX=83333 GN=rplL PE=1 SV=2	2	121	M.SITKDQIIEAVAAMSVMDVVELISAMEEKFGVSAAAAVAVAAGPVEAAEEKTEFDVILKAAGANKVAVIKAVRGATGLGLKEAKDLVESAPAALKEGVSKDDAEALKKALEEAGAEVEVK.	0	-	0	51	39	9.2088e-21	0	0
C:\Users\KyowonJeong\Downloads\apr23\Eclip_1481_MB_ms2.msalign	4732	7646	HCD	18613	4655.13	89	11	12156.4	12156.5	124	4693000000	48.9862	sp|P0A7K2|RL7_ECOLI	50S ribosomal protein L7/L12 OS=Escherichia coli (strain K12) OX=83333 GN=rplL PE=1 SV=2	2	121	M.SITKDQIIEAVAAMSVMDVVELISAMEEKFGVSAAAAVAVAAGPVEAAEEKTEFDVILKAAGANKVAVIKAVRGATGLGLKEAKDLVESAPAALKEGVSKDDAEALKKALEEAGAEVEVK.	0	-	0	48	36	1.12814e-23	0	0
C:\Users\KyowonJeong\Downloads\apr23\Eclip_1481_MB_ms2.msalign	4733	7647	HCD	18614	4655.3	189	11	12214.5	12214.5	95	38750000000	56.2239	sp|P0A7K2|RL7_ECOLI	50S ribosomal protein L7/L12 OS=Escherichia coli (strain K12) OX=83333 GN=rplL PE=1 SV=2	2	121	M.(S)[Acetyl]ITKDQIIEAVAAMSV(M)[15.9947]DVVELISAMEEKFGVSAAAAVAVAAGPVEAAEEKTEFDVILKAAGANKVAVIKAVRGATGLGLKEAKDLVESAPAALKEGVSKDDAEALKKALEEAGAEVEVK.	1	-	0	70	51	4.67818e-22	0	0
C:\Users\KyowonJeong\Downloads\apr23\Eclip_1481_MB_ms2.msalign	4736	7650	HCD	18619	4656	161	11	12214.5	12214.5	95	38750000000	56.2239	sp|P0A7K2|RL7_ECOLI	50S ribosomal protein L7/L12 OS=Escherichia coli (strain K12) OX=83333 GN=rplL PE=1 SV=2	2	121	M.(S)[Acetyl]ITKDQIIEAVAAMS(VM)[15.9997]DVVELISAMEEKFGVSAAAAVAVAAGPVEAAEEKTEFDVILKAAGANKVAVIKAVRGATGLGLKEAKDLVESAPAALKEGVSKDDAEALKKALEEAGAEVEVK.	1	-	0	61	43	1.51724e-18	0	0
C:\Users\KyowonJeong\Downloads\apr23\Eclip_1481_MB_ms2.msalign	4737	7651	HCD	18620	4656.3	69	11	12156.5	12156.5	124	4693000000	48.9862	sp|P0A7K2|RL7_ECOLI	50S ribosomal protein L7/L12 OS=Escherichia coli (strain K12) OX=83333 GN=rplL PE=1 SV=2	2	121	M.SITKDQIIEAVAAMSVMDVVELISAMEEKFGVSAAAAVAVAAGPVEAAEEKTEFDVILKAAGANKVAVIKAVRGATGLGLKEAKDLVESAPAALKEGVSKDDAEALKKALEEAGAEVEVK.	0	-	0	34	26	1.2116e-18	0	0
C:\Users\KyowonJeong\Downloads\apr23\Eclip_1481_MB_ms2.msalign	4739	7653	HCD	18623	4656.68	136	12	12286.5	12287.5	84	6713000000	46.7525	sp|P0A7K2|RL7_ECOLI	50S ribosomal protein L7/L12 OS=Escherichia coli (strain K12) OX=83333 GN=rplL PE=1 SV=2	1	121	.MSITKDQIIEAVAAMSVMDVVELISAMEEKFGVSAAAAVAVAAGPVEAAEEKTEFDVILKAAGANKVAVIKAVRGATGLGLKEAKDLVESAPAALKEGVSKDDAEALKKALEEAGAEVEVK.	0	-	0	36	29	1.383e-17	0	0
C:\Users\KyowonJeong\Downloads\apr23\Eclip_1481_MB_ms2.msalign	4740	7654	HCD	18625	4656.93	87	10	12287.5	12287.5	84	6713000000	46.7525	sp|P0A7K2|RL7_ECOLI	50S ribosomal protein L7/L12 OS=Escherichia coli (strain K12) OX=83333 GN=rplL PE=1 SV=2	1	121	.MSITKDQIIEAVAAMSVMDVVELISAMEEKFGVSAAAAVAVAAGPVEAAEEKTEFDVILKAAGANKVAVIKAVRGATGLGLKEAKDLVESAPAALKEGVSKDDAEALKKALEEAGAEVEVK.	0	-	0	50	39	1.07684e-24	0	0
C:\Users\KyowonJeong\Downloads\apr23\Eclip_1481_MB_ms2.msalign	4741	7655	HCD	18626	4657.23	198	12	12214.5	12214.5	95	38750000000	56.2239	sp|P0A7K2|RL7_ECOLI	50S ribosomal protein L7/L12 OS=Escherichia coli (strain K12) OX=83333 GN=rplL PE=1 SV=2	2	121	M.(S)[Acetyl]ITKDQIIEAVAAMS(VMDVVELI)[15.9949]SAMEEKFGVSAAAAVAVAAGPVEAAEEKTEFDVILKAAGANKVAVIKAVRGATGLGLKEAKDLVESAPAALKEGVSKDDAEALKKALEEAGAEVEVK.	1	-	0	50	35	6.59988e-14	0	0
C:\Users\KyowonJeong\Downloads\apr23\Eclip_1481_MB_ms2.msalign	4742	7656	HCD	18627	4657.4	116	12	12156.4	12156.5	124	4693000000	48.9862	sp|P0A7K2|RL7_ECOLI	50S ribosomal protein L7/L12 OS=Escherichia coli (strain K12) OX=83333 GN=rplL PE=1 SV=2	2	121	M.SITKDQIIEAVAAMSVMDVVELISAMEEKFGVSAAAAVAVAAGPVEAAEEKTEFDVILKAAGANKVAVIKAVRGATGLGLKEAKDLVESAPAALKEGVSKDDAEALKKALEEAGAEVEVK.	0	-	0	33	23	1.33528e-14	0	0
C:\Users\KyowonJeong\Downloads\apr23\Eclip_1481_MB_ms2.msalign	4744	7658	HCD	18631	4657.9	126	11	12286.5	12287.5	84	6713000000	46.7525	sp|P0A7K2|RL7_ECOLI	50S ribosomal protein L7/L12 OS=Escherichia coli (strain K12) OX=83333 GN=rplL PE=1 SV=2	1	121	.MSITKDQIIEAVAAMSVMDVVELISAMEEKFGVSAAAAVAVAAGPVEAAEEKTEFDVILKAAGANKVAVIKAVRGATGLGLKEAKDLVESAPAALKEGVSKDDAEALKKALEEAGAEVEVK.	0	-	0	53	43	3.1324e-26	0	0
C:\Users\KyowonJeong\Downloads\apr23\Eclip_1481_MB_ms2.msalign	4745	7659	HCD	18632	4658.2	87	10	12213.5	12213.5	95	38750000000	56.2239	sp|P0A7K2|RL7_ECOLI	50S ribosomal protein L7/L12 OS=Escherichia coli (strain K12) OX=83333 GN=rplL PE=1 SV=2	2	121	M.(S)[Acetyl]ITKDQIIEAVAAMSV(M)[14.9866]DVVELISAMEEKFGVSAAAAVAVAAGPVEAAEEKTEFDVILKAAGANKVAVIKAVRGATGLGLKEAKDLVESAPAALKEGVSKDDAEALKKALEEAGAEVEVK.	1	-	0	49	30	2.93694e-16	0	0
C:\Users\KyowonJeong\Downloads\apr23\Eclip_1481_MB_ms2.msalign	4746	7660	HCD	18633	4658.38	35	10	12156.5	12156.5	124	4693000000	48.9862	sp|P0A7K2|RL7_ECOLI	50S ribosomal protein L7/L12 OS=Escherichia coli (strain K12) OX=83333 GN=rplL PE=1 SV=2	2	121	M.SITKDQIIEAVAAMSVMDVVELISAMEEKFGVSAAAAVAVAAGPVEAAEEKTEFDVILKAAGANKVAVIKAVRGATGLGLKEAKDLVESAPAALKEGVSKDDAEALKKALEEAGAEVEVK.	0	-	0	22	17	1.88914e-14	0	0
C:\Users\KyowonJeong\Downloads\apr23\Eclip_1481_MB_ms2.msalign	4748	7662	HCD	18637	4658.96	190	12	12213.5	12213.6	95	38750000000	56.2239	sp|P0A7K2|RL7_ECOLI	50S ribosomal protein L7/L12 OS=Escherichia coli (strain K12) OX=83333 GN=rplL PE=1 SV=2	2	121	M.(S)[Acetyl]ITKDQIIEAVAAMS(VMDVVELISAMEEKFGVSAA)[15.0739]AAVAVAAGPVEAAEEKTEFDVILKAAGANKVAVIKAVRGATGLGLKEAKDLVESAPAALKEGVSKDDAEALKKALEEAGAEVEVK.	1	-	0	38	23	2.20318e-06	0	0
C:\Users\KyowonJeong\Downloads\apr23\Eclip_1481_MB_ms2.msalign	4749	7663	HCD	18638	4659.26	52	9	12287.5	12287.5	84	6713000000	46.7525	sp|P0A7K2|RL7_ECOLI	50S ribosomal protein L7/L12 OS=Escherichia coli (strain K12) OX=83333 GN=rplL PE=1 SV=2	1	121	.MSITKDQIIEAVAAMSVMDVVELISAMEEKFGVSAAAAVAVAAGPVEAAEEKTEFDVILKAAGANKVAVIKAVRGATGLGLKEAKDLVESAPAALKEGVSKDDAEALKKALEEAGAEVEVK.	0	-	0	34	31	1.85948e-18	0	0
C:\Users\KyowonJeong\Downloads\apr23\Eclip_1481_MB_ms2.msalign	4750	7665	HCD	18642	4659.84	116	11	12213.4	12213.5	95	38750000000	56.2239	sp|P0A7K2|RL7_ECOLI	50S ribosomal protein L7/L12 OS=Escherichia coli (strain K12) OX=83333 GN=rplL PE=1 SV=2	2	121	M.(S)[Acetyl]ITKDQIIEAVAAMSV(M)[14.9895]DVVELISAMEEKFGVSAAAAVAVAAGPVEAAEEKTEFDVILKAAGANKVAVIKAVRGATGLGLKEAKDLVESAPAALKEGVSKDDAEALKKALEEAGAEVEVK.	1	-	0	44	33	8.83081e-16	0	0
C:\Users\KyowonJeong\Downloads\apr23\Eclip_1481_MB_ms2.msalign	4752	7667	HCD	18644	4660.29	89	11	12287.5	12287.5	84	6713000000	46.7525	sp|P0A7K2|RL7_ECOLI	50S ribosomal protein L7/L12 OS=Escherichia coli (strain K12) OX=83333 GN=rplL PE=1 SV=2	1	121	.MSITKDQIIEAVAAMSVMDVVELISAMEEKFGVSAAAAVAVAAGPVEAAEEKTEFDVILKAAGANKVAVIKAVRGATGLGLKEAKDLVESAPAALKEGVSKDDAEALKKALEEAGAEVEVK.	0	-	0	40	33	1.12772e-23	0	0
C:\Users\KyowonJeong\Downloads\apr23\Eclip_1481_MB_ms2.msalign	4754	7669	HCD	18648	4660.93	114	11	12214.5	12214.5	95	38750000000	56.2239	sp|P0A7K2|RL7_ECOLI	50S ribosomal protein L7/L12 OS=Escherichia coli (strain K12) OX=83333 GN=rplL PE=1 SV=2	2	121	M.(S)[Acetyl]ITKDQIIEAVAAMS(VMDV)[15.9847]VELISAMEEKFGVSAAAAVAVAAGPVEAAEEKTEFDVILKAAGANKVAVIKAVRGATGLGLKEAKDLVESAPAALKEGVSKDDAEALKKALEEAGAEVEVK.	1	-	0	42	28	2.14753e-12	0	0
C:\Users\KyowonJeong\Downloads\apr23\Eclip_1481_MB_ms2.msalign	4755	7670	HCD	18651	4661.29	62	10	12287.5	12287.5	84	6713000000	46.7525	sp|P0A7K2|RL7_ECOLI	50S ribosomal protein L7/L12 OS=Escherichia coli (strain K12) OX=83333 GN=rplL PE=1 SV=2	1	121	.MSITKDQIIEAVAAMSVMDVVELISAMEEKFGVSAAAAVAVAAGPVEAAEEKTEFDVILKAAGANKVAVIKAVRGATGLGLKEAKDLVESAPAALKEGVSKDDAEALKKALEEAGAEVEVK.	0	-	0	40	31	3.0736e-21	0	0
C:\Users\KyowonJeong\Downloads\apr23\Eclip_1481_MB_ms2.msalign	4756	7671	HCD	18652	4661.48	89	11	12213.4	12213.5	95	38750000000	56.2239	sp|P0A7K2|RL7_ECOLI	50S ribosomal protein L7/L12 OS=Escherichia coli (strain K12) OX=83333 GN=rplL PE=1 SV=2	2	121	M.(S)[Acetyl]ITKDQIIEAVAAMS(VMDV)[14.9845]VELISAMEEKFGVSAAAAVAVAAGPVEAAEEKTEFDVILKAAGANKVAVIKAVRGATGLGLKEAKDLVESAPAALKEGVSKDDAEALKKALEEAGAEVEVK.	1	-	0	42	26	1.51435e-11	0	0
C:\Users\KyowonJeong\Downloads\apr23\Eclip_1481_MB_ms2.msalign	4759	7674	HCD	18657	4662.12	172	12	12213.5	12213.5	95	38750000000	56.2239	sp|P0A7K2|RL7_ECOLI	50S ribosomal protein L7/L12 OS=Escherichia coli (strain K12) OX=83333 GN=rplL PE=1 SV=2	2	121	M.(S)[Acetyl]ITKDQIIEAVAAMS(VMDVVELISAM)[15.0089]EEKFGVSAAAAVAVAAGPVEAAEEKTEFDVILKAAGANKVAVIKAVRGATGLGLKEAKDLVESAPAALKEGVSKDDAEALKKALEEAGAEVEVK.	1	-	0	44	29	9.58527e-11	0	0
C:\Users\KyowonJeong\Downloads\apr23\Eclip_1481_MB_ms2.msalign	4760	7675	HCD	18658	4662.42	143	12	12287.5	12287.5	84	6713000000	46.7525	sp|P0A7K2|RL7_ECOLI	50S ribosomal protein L7/L12 OS=Escherichia coli (strain K12) OX=83333 GN=rplL PE=1 SV=2	1	121	.MSITKDQIIEAVAAMSVMDVVELISAMEEKFGVSAAAAVAVAAGPVEAAEEKTEFDVILKAAGANKVAVIKAVRGATGLGLKEAKDLVESAPAALKEGVSKDDAEALKKALEEAGAEVEVK.	0	-	0	34	28	4.918e-16	0	0
C:\Users\KyowonJeong\Downloads\apr23\Eclip_1481_MB_ms2.msalign	4762	7678	HCD	18663	4663.03	113	12	12288.5	12287.5	84	6713000000	46.7525	sp|P0A7K2|RL7_ECOLI	50S ribosomal protein L7/L12 OS=Escherichia coli (strain K12) OX=83333 GN=rplL PE=1 SV=2	1	121	.MSITKDQIIEAVAAMSVMDVVELISAMEEKFGVSAAAAVAVAAGPVEAAEEKTEFDVILKAAGANKVAVIKAVRGATGLGLKEAKDLVESAPAALKEGVSKDDAEALKKALEEAGAEVEVK.	0	-	0	29	22	5.5136e-13	0	0
C:\Users\KyowonJeong\Downloads\apr23\Eclip_1481_MB_ms2.msalign	4765	7681	HCD	18668	4663.75	112	11	12287.5	12287.5	84	6713000000	46.7525	sp|P0A7K2|RL7_ECOLI	50S ribosomal protein L7/L12 OS=Escherichia coli (strain K12) OX=83333 GN=rplL PE=1 SV=2	1	121	.MSITKDQIIEAVAAMSVMDVVELISAMEEKFGVSAAAAVAVAAGPVEAAEEKTEFDVILKAAGANKVAVIKAVRGATGLGLKEAKDLVESAPAALKEGVSKDDAEALKKALEEAGAEVEVK.	0	-	0	44	33	1.91942e-21	0	0
C:\Users\KyowonJeong\Downloads\apr23\Eclip_1481_MB_ms2.msalign	4766	7682	HCD	18669	4664.05	58	10	12286.5	12286.5	84	6713000000	46.7525	sp|P0A7K2|RL7_ECOLI	50S ribosomal protein L7/L12 OS=Escherichia coli (strain K12) OX=83333 GN=rplL PE=1 SV=2	1	121	.MSITKDQIIEAVAAMSVMDVVELISAMEEKFGVSAAAAVAVAAGPVEAAEEKTEFDVILKAAGANKVAV(IKAVRGATGLG)[-1.0269]LKEAKDLVESAPAALKEGVSKDDAEALKKALEEAGAEVEVK.	1	-	0	39	28	6.90949e-18	0	0
C:\Users\KyowonJeong\Downloads\apr23\Eclip_1481_MB_ms2.msalign	4769	7685	HCD	18674	4664.68	81	11	12214.5	12214.5	95	38750000000	56.2239	sp|P0A7K2|RL7_ECOLI	50S ribosomal protein L7/L12 OS=Escherichia coli (strain K12) OX=83333 GN=rplL PE=1 SV=2	2	121	M.(S)[Acetyl]ITKDQIIEAVAAMS(VMDV)[15.9997]VELISAMEEKFGVSAAAAVAVAAGPVEAAEEKTEFDVILKAAGANKVAVIKAVRGATGLGLKEAKDLVESAPAALKEGVSKDDAEALKKALEEAGAEVEVK.	1	-	0	44	29	1.01563e-14	0	0
C:\Users\KyowonJeong\Downloads\apr23\Eclip_1481_MB_ms2.msalign	4770	7686	HCD	18675	4664.98	126	12	12287.5	12287.5	84	6713000000	46.7525	sp|P0A7K2|RL7_ECOLI	50S ribosomal protein L7/L12 OS=Escherichia coli (strain K12) OX=83333 GN=rplL PE=1 SV=2	1	121	.MSITKDQIIEAVAAMSVMDVVELISAMEEKFGVSAAAAVAVAAGPVEAAEEKTEFDVILKAAGANKVAVIKAVRGATGLGLKEAKDLVESAPAALKEGVSKDDAEALKKALEEAGAEVEVK.	0	-	0	31	25	3.3378e-15	0	0
C:\Users\KyowonJeong\Downloads\apr23\Eclip_1481_MB_ms2.msalign	4772	7689	HCD	18680	4665.63	71	10	12214.5	12214.5	95	38750000000	56.2239	sp|P0A7K2|RL7_ECOLI	50S ribosomal protein L7/L12 OS=Escherichia coli (strain K12) OX=83333 GN=rplL PE=1 SV=2	2	121	M.(S)[Acetyl]ITKDQIIEAVAAMS(V)[16.0276]MDVVELISAMEEKFGVSAAAAVAVAAGPVEAAEEKTEFDVILKAAGANKVAVIKAVRGATGLGLKEAKDLVESAPAALKEGVSKDDAEALKKALEEAGAEVEVK.	1	-	0	42	30	5.91192e-16	0	0
C:\Users\KyowonJeong\Downloads\apr23\Eclip_1481_MB_ms2.msalign	4773	7690	HCD	18681	4665.94	146	12	12286.5	12287.5	84	6713000000	46.7525	sp|P0A7K2|RL7_ECOLI	50S ribosomal protein L7/L12 OS=Escherichia coli (strain K12) OX=83333 GN=rplL PE=1 SV=2	1	121	.MSITKDQIIEAVAAMSVMDVVELISAMEEKFGVSAAAAVAVAAGPVEAAEEKTEFDVILKAAGANKVAVIKAVRGATGLGLKEAKDLVESAPAALKEGVSKDDAEALKKALEEAGAEVEVK.	0	-	0	28	23	2.0224e-12	0	0
C:\Users\KyowonJeong\Downloads\apr23\Eclip_1481_MB_ms2.msalign	4775	7693	HCD	18686	4666.54	76	10	12213.5	12213.5	95	38750000000	56.2239	sp|P0A7K2|RL7_ECOLI	50S ribosomal protein L7/L12 OS=Escherichia coli (strain K12) OX=83333 GN=rplL PE=1 SV=2	2	121	M.(S)[Acetyl]ITKDQIIEAVAAMSV(M)[14.9916]DVVELISAMEEKFGVSAAAAVAVAAGPVEAAEEKTEFDVILKAAGANKVAVIKAVRGATGLGLKEAKDLVESAPAALKEGVSKDDAEALKKALEEAGAEVEVK.	1	-	0	43	28	2.49808e-16	0	0
C:\Users\KyowonJeong\Downloads\apr23\Eclip_1481_MB_ms2.msalign	4776	7694	HCD	18687	4666.84	128	11	12287.5	12287.5	84	6713000000	46.7525	sp|P0A7K2|RL7_ECOLI	50S ribosomal protein L7/L12 OS=Escherichia coli (strain K12) OX=83333 GN=rplL PE=1 SV=2	1	121	.MSITKDQIIEAVAAMSVMDVVELISAMEEKFGVSAAAAVAVAAGPVEAAEEKTEFDVILKAAGANKVAVIKAVRGATGLGLKEAKDLVESAPAALKEGVSKDDAEALKKALEEAGAEVEVK.	0	-	0	49	39	1.39868e-21	0	0
C:\Users\KyowonJeong\Downloads\apr23\Eclip_1481_MB_ms2.msalign	4778	7696	HCD	18691	4667.34	199	12	12213.5	12213.5	95	38750000000	56.2239	sp|P0A7K2|RL7_ECOLI	50S ribosomal protein L7/L12 OS=Escherichia coli (strain K12) OX=83333 GN=rplL PE=1 SV=2	2	121	M.(S)[Acetyl]ITKDQIIEAVAAMS(VMDVVEL)[14.9939]ISAMEEKFGVSAAAAVAVAAGPVEAAEEKTEFDVILKAAGANKVAVIKAVRGATGLGLKEAKDLVESAPAALKEGVSKDDAEALKKALEEAGAEVEVK.	1	-	0	46	29	2.92192e-10	0	0
C:\Users\KyowonJeong\Downloads\apr23\Eclip_1481_MB_ms2.msalign	4780	7698	HCD	18693	4667.73	204	12	12286.5	12287.5	84	6713000000	46.7525	sp|P0A7K2|RL7_ECOLI	50S ribosomal protein L7/L12 OS=Escherichia coli (strain K12) OX=83333 GN=rplL PE=1 SV=2	1	121	.MSITKDQIIEAVAAMSVMDVVELISAMEEKFGVSAAAAVAVAAGPVEAAEEKTEFDVILKAAGANKVAVIKAVRGATGLGLKEAKDLVESAPAALKEGVSKDDAEALKKALEEAGAEVEVK.	0	-	0	31	25	1.81936e-10	0	0
C:\Users\KyowonJeong\Downloads\apr23\Eclip_1481_MB_ms2.msalign	4782	7701	HCD	18698	4668.58	119	11	12214.5	12214.5	95	38750000000	56.2239	sp|P0A7K2|RL7_ECOLI	50S ribosomal protein L7/L12 OS=Escherichia coli (strain K12) OX=83333 GN=rplL PE=1 SV=2	2	121	M.(S)[Acetyl]ITKDQIIEAVAA(M)[15.9947]SVMDVVELISAMEEKFGVSAAAAVAVAAGPVEAAEEKTEFDVILKAAGANKVAVIKAVRGATGLGLKEAKDLVESAPAALKEGVSKDDAEALKKALEEAGAEVEVK.	1	-	0	61	44	1.98131e-22	0	0
C:\Users\KyowonJeong\Downloads\apr23\Eclip_1481_MB_ms2.msalign	4785	7704	HCD	18703	4669.29	203	13	12214.4	12214.5	95	38750000000	56.2239	sp|P0A7K2|RL7_ECOLI	50S ribosomal protein L7/L12 OS=Escherichia coli (strain K12) OX=83333 GN=rplL PE=1 SV=2	2	121	M.(S)[Acetyl]ITKDQIIEAVAA(M)[15.9997]SVMDVVELISAMEEKFGVSAAAAVAVAAGPVEAAEEKTEFDVILKAAGANKVAVIKAVRGATGLGLKEAKDLVESAPAALKEGVSKDDAEALKKALEEAGAEVEVK.	1	-	0	78	51	8.00766e-25	0	0
C:\Users\KyowonJeong\Downloads\apr23\Eclip_1481_MB_ms2.msalign	4787	7707	HCD	18708	4670.2	203	13	12214.4	12214.5	95	38750000000	56.2239	sp|P0A7K2|RL7_ECOLI	50S ribosomal protein L7/L12 OS=Escherichia coli (strain K12) OX=83333 GN=rplL PE=1 SV=2	2	121	M.(S)[Acetyl]ITKDQIIEAVAA(M)[16.0047]SVMDVVELISAMEEKFGVSAAAAVAVAAGPVEAAEEKTEFDVILKAAGANKVAVIKAVRGATGLGLKEAKDLVESAPAALKEGVSKDDAEALKKALEEAGAEVEVK.	1	-	0	75	51	2.25504e-25	0	0
C:\Users\KyowonJeong\Downloads\apr23\Eclip_1481_MB_ms2.msalign	4788	7709	HCD	18711	4670.72	132	11	12214.5	12214.5	95	38750000000	56.2239	sp|P0A7K2|RL7_ECOLI	50S ribosomal protein L7/L12 OS=Escherichia coli (strain K12) OX=83333 GN=rplL PE=1 SV=2	2	121	M.(S)[Acetyl]ITKDQIIEAVAAM(S)[15.9947]VMDVVELISAMEEKFGVSAAAAVAVAAGPVEAAEEKTEFDVILKAAGANKVAVIKAVRGATGLGLKEAKDLVESAPAALKEGVSKDDAEALKKALEEAGAEVEVK.	1	-	0	58	42	7.4466e-20	0	0
C:\Users\KyowonJeong\Downloads\apr23\Eclip_1481_MB_ms2.msalign	4790	7711	HCD	18714	4671.16	86	11	12480.6	12480.7	559	168500000	14.7047	sp|P0A7K2|RL7_ECOLI	50S ribosomal protein L7/L12 OS=Escherichia coli (strain K12) OX=83333 GN=rplL PE=1 SV=2	2	121	M.(S)[Acetyl]ITKDQIIEAVAA(MSVMDVV)[282.1826]ELISAMEEKFGVSAAAAVAVAAGPVEAAEEKTEFDVILKAAGANKVAVIKAVRGATGLGLKEAKDLVESAPAALKEGVSKDDAEALKKALEEAGAEVEVK.	1	-	0	26	20	1.93063e-10	0	0
C:\Users\KyowonJeong\Downloads\apr23\Eclip_1481_MB_ms2.msalign	4791	7712	HCD	18721	4672.17	149	12	12213.5	12213.5	95	38750000000	56.2239	sp|P0A7K2|RL7_ECOLI	50S ribosomal protein L7/L12 OS=Escherichia coli (strain K12) OX=83333 GN=rplL PE=1 SV=2	2	121	M.(S)[Acetyl]ITKDQIIEAVAAM(SVMDVVELISAMEEK)[14.9889]FGVSAAAAVAVAAGPVEAAEEKTEFDVILKAAGANKVAVIKAVRGATGLGLKEAKDLVESAPAALKEGVSKDDAEALKKALEEAGAEVEVK.	1	-	0	39	25	3.79476e-09	0	0
C:\Users\KyowonJeong\Downloads\apr23\Eclip_1481_MB_ms2.msalign	4792	7713	HCD	18724	4672.57	66	10	12214.5	12214.5	95	38750000000	56.2239	sp|P0A7K2|RL7_ECOLI	50S ribosomal protein L7/L12 OS=Escherichia coli (strain K12) OX=83333 GN=rplL PE=1 SV=2	2	121	M.(S)[Acetyl]ITKDQIIEAVAAM(SV)[15.9876]MDVVELISAMEEKFGVSAAAAVAVAAGPVEAAEEKTEFDVILKAAGANKVAVIKAVRGATGLGLKEAKDLVESAPAALKEGVSKDDAEALKKALEEAGAEVEVK.	1	-	0	41	28	3.67708e-15	0	0
C:\Users\KyowonJeong\Downloads\apr23\Eclip_1481_MB_ms2.msalign	4793	7714	HCD	18728	4673.06	159	12	12214.5	12214.5	95	38750000000	56.2239	sp|P0A7K2|RL7_ECOLI	50S ribosomal protein L7/L12 OS=Escherichia coli (strain K12) OX=83333 GN=rplL PE=1 SV=2	2	121	M.(S)[Acetyl]ITKDQIIEAVAA(M)[15.9949]SVMDVVELISAMEEKFGVSAAAAVAVAAGPVEAAEEKTEFDVILKAAGANKVAVIKAVRGATGLGLKEAKDLVESAPAALKEGVSKDDAEALKKALEEAGAEVEVK.	1	-	0	43	29	5.98806e-13	0	0
C:\Users\KyowonJeong\Downloads\apr23\Eclip_1481_MB_ms2.msalign	4794	7715	HCD	18730	4673.52	113	11	12214.5	12214.5	95	38750000000	56.2239	sp|P0A7K2|RL7_ECOLI	50S ribosomal protein L7/L12 OS=Escherichia coli (strain K12) OX=83333 GN=rplL PE=1 SV=2	2	121	M.(S)[Acetyl]ITKDQIIEAVAA(M)[15.9947]SVMDVVELISAMEEKFGVSAAAAVAVAAGPVEAAEEKTEFDVILKAAGANKVAVIKAVRGATGLGLKEAKDLVESAPAALKEGVSKDDAEALKKALEEAGAEVEVK.	1	-	0	54	38	2.59605e-19	0	0
C:\Users\KyowonJeong\Downloads\apr23\Eclip_1481_MB_ms2.msalign	4795	7718	HCD	18736	4674.68	123	11	12213.5	12213.5	95	38750000000	56.2239	sp|P0A7K2|RL7_ECOLI	50S ribosomal protein L7/L12 OS=Escherichia coli (strain K12) OX=83333 GN=rplL PE=1 SV=2	2	121	M.(S)[Acetyl]ITKDQIIEAVAA(MS)[14.9892]VMDVVELISAMEEKFGVSAAAAVAVAAGPVEAAEEKTEFDVILKAAGANKVAVIKAVRGATGLGLKEAKDLVESAPAALKEGVSKDDAEALKKALEEAGAEVEVK.	1	-	0	49	33	1.79023e-15	0	0
C:\Users\KyowonJeong\Downloads\apr23\Eclip_1481_MB_ms2.msalign	4797	7720	HCD	18740	4675.26	173	12	12214.5	12214.5	95	38750000000	56.2239	sp|P0A7K2|RL7_ECOLI	50S ribosomal protein L7/L12 OS=Escherichia coli (strain K12) OX=83333 GN=rplL PE=1 SV=2	2	121	M.(S)[Acetyl]ITKDQIIEAVAA(M)[15.9949]SVMDVVELISAMEEKFGVSAAAAVAVAAGPVEAAEEKTEFDVILKAAGANKVAVIKAVRGATGLGLKEAKDLVESAPAALKEGVSKDDAEALKKALEEAGAEVEVK.	1	-	0	49	34	1.14097e-14	0	0
C:\Users\KyowonJeong\Downloads\apr23\Eclip_1481_MB_ms2.msalign	4798	7722	HCD	18742	4675.77	166	12	12214.5	12214.5	95	38750000000	56.2239	sp|P0A7K2|RL7_ECOLI	50S ribosomal protein L7/L12 OS=Escherichia coli (strain K12) OX=83333 GN=rplL PE=1 SV=2	2	121	M.(S)[Acetyl]ITKDQIIEAVAA(M)[15.9949]SVMDVVELISAMEEKFGVSAAAAVAVAAGPVEAAEEKTEFDVILKAAGANKVAVIKAVRGATGLGLKEAKDLVESAPAALKEGVSKDDAEALKKALEEAGAEVEVK.	1	-	0	46	32	8.87382e-15	0	0
C:\Users\KyowonJeong\Downloads\apr23\Eclip_1481_MB_ms2.msalign	4799	7723	HCD	18744	4676.06	130	12	12214.5	12214.5	95	38750000000	56.2239	sp|P0A7K2|RL7_ECOLI	50S ribosomal protein L7/L12 OS=Escherichia coli (strain K12) OX=83333 GN=rplL PE=1 SV=2	2	121	M.(S)[Acetyl]ITKDQIIEAVAA(M)[15.9949]SVMDVVELISAMEEKFGVSAAAAVAVAAGPVEAAEEKTEFDVILKAAGANKVAVIKAVRGATGLGLKEAKDLVESAPAALKEGVSKDDAEALKKALEEAGAEVEVK.	1	-	0	43	29	1.2076e-14	0	0
C:\Users\KyowonJeong\Downloads\apr23\Eclip_1481_MB_ms2.msalign	4801	7726	HCD	18750	4677.2	203	12	12215.5	12215.6	95	38750000000	56.2239	sp|P0A7K2|RL7_ECOLI	50S ribosomal protein L7/L12 OS=Escherichia coli (strain K12) OX=83333 GN=rplL PE=1 SV=2	2	121	M.(S)[Acetyl]ITKDQIIEAVAAMSVMDVVELISAMEEKFGV(SAAA)[17.1061]AVAVAAGPVEAAEEKTEFDVILKAAGANKVAVIKAVRGATGLGLKEAKDLVESAPAALKEGVSKDDAEALKKALEEAGAEVEVK.	1	-	0	36	25	4.67483e-08	0	0
C:\Users\KyowonJeong\Downloads\apr23\Eclip_1481_MB_ms2.msalign	4804	7730	HCD	18760	4678.74	77	11	12214.5	12214.5	95	38750000000	56.2239	sp|P0A7K2|RL7_ECOLI	50S ribosomal protein L7/L12 OS=Escherichia coli (strain K12) OX=83333 GN=rplL PE=1 SV=2	2	121	M.(S)[Acetyl]ITKDQIIEAVAA(M)[15.9997]SVMDVVELISAMEEKFGVSAAAAVAVAAGPVEAAEEKTEFDVILKAAGANKVAVIKAVRGATGLGLKEAKDLVESAPAALKEGVSKDDAEALKKALEEAGAEVEVK.	1	-	0	40	27	1.13983e-16	0	0
C:\Users\KyowonJeong\Downloads\apr23\Eclip_1481_MB_ms2.msalign	4805	7733	HCD	18767	4679.82	139	11	12213.5	12213.5	95	38750000000	56.2239	sp|P0A7K2|RL7_ECOLI	50S ribosomal protein L7/L12 OS=Escherichia coli (strain K12) OX=83333 GN=rplL PE=1 SV=2	2	121	M.(S)[Acetyl]ITKDQIIEAVAAM(SV)[14.9992]MDVVELISAMEEKFGVSAAAAVAVAAGPVEAAEEKTEFDVILKAAGANKVAVIKAVRGATGLGLKEAKDLVESAPAALKEGVSKDDAEALKKALEEAGAEVEVK.	1	-	0	44	31	6.12568e-14	0	0
C:\Users\KyowonJeong\Downloads\apr23\Eclip_1481_MB_ms2.msalign	4807	7735	HCD	18771	4680.87	107	11	12214.5	12214.5	95	38750000000	56.2239	sp|P0A7K2|RL7_ECOLI	50S ribosomal protein L7/L12 OS=Escherichia coli (strain K12) OX=83333 GN=rplL PE=1 SV=2	2	121	M.(S)[Acetyl]ITKDQIIEAVAA(M)[15.9947]SVMDVVELISAMEEKFGVSAAAAVAVAAGPVEAAEEKTEFDVILKAAGANKVAVIKAVRGATGLGLKEAKDLVESAPAALKEGVSKDDAEALKKALEEAGAEVEVK.	1	-	0	56	41	3.56189e-21	0	0
C:\Users\KyowonJeong\Downloads\apr23\Eclip_1481_MB_ms2.msalign	4809	7737	HCD	18775	4681.49	68	10	12212.5	12212.4	95	38750000000	56.2239	sp|P0A7K2|RL7_ECOLI	50S ribosomal protein L7/L12 OS=Escherichia coli (strain K12) OX=83333 GN=rplL PE=1 SV=2	2	121	M.(S)[Acetyl]ITKDQIIEAVAA(M)[13.9583]SVMDVVELISAMEEKFGVSAAAAVAVAAGPVEAAEEKTEFDVILKAAGANKVAVIKAVRGATGLGLKEAKDLVESAPAALKEGVSKDDAEALKKALEEAGAEVEVK.	1	-	0	39	24	1.68635e-12	0	0
C:\Users\KyowonJeong\Downloads\apr23\Eclip_1481_MB_ms2.msalign	4810	7738	HCD	18777	4681.72	203	12	12214.4	12214.5	95	38750000000	56.2239	sp|P0A7K2|RL7_ECOLI	50S ribosomal protein L7/L12 OS=Escherichia coli (strain K12) OX=83333 GN=rplL PE=1 SV=2	2	121	M.(S)[Acetyl]ITKDQIIEAVAA(M)[16.0025]SVMDVVELISAMEEKFGVSAAAAVAVAAGPVEAAEEKTEFDVILKAAGANKVAVIKAVRGATGLGLKEAKDLVESAPAALKEGVSKDDAEALKKALEEAGAEVEVK.	1	-	0	40	28	3.26668e-10	0	0
C:\Users\KyowonJeong\Downloads\apr23\Eclip_1481_MB_ms2.msalign	4811	7739	HCD	18781	4682.32	120	11	12214.5	12214.5	95	38750000000	56.2239	sp|P0A7K2|RL7_ECOLI	50S ribosomal protein L7/L12 OS=Escherichia coli (strain K12) OX=83333 GN=rplL PE=1 SV=2	2	121	M.(S)[Acetyl]ITKDQIIEAVAA(M)[15.9947]SVMDVVELISAMEEKFGVSAAAAVAVAAGPVEAAEEKTEFDVILKAAGANKVAVIKAVRGATGLGLKEAKDLVESAPAALKEGVSKDDAEALKKALEEAGAEVEVK.	1	-	0	54	38	1.39784e-18	0	0
C:\Users\KyowonJeong\Downloads\apr23\Eclip_1481_MB_ms2.msalign	4812	7740	HCD	18783	4682.74	71	10	12214.5	12214.5	95	38750000000	56.2239	sp|P0A7K2|RL7_ECOLI	50S ribosomal protein L7/L12 OS=Escherichia coli (strain K12) OX=83333 GN=rplL PE=1 SV=2	2	121	M.(S)[Acetyl]ITKDQIIEAVAA(M)[16.0026]SVMDVVELISAMEEKFGVSAAAAVAVAAGPVEAAEEKTEFDVILKAAGANKVAVIKAVRGATGLGLKEAKDLVESAPAALKEGVSKDDAEALKKALEEAGAEVEVK.	1	-	0	40	26	1.17504e-15	0	0
C:\Users\KyowonJeong\Downloads\apr23\Eclip_1481_MB_ms2.msalign	4813	7741	HCD	18786	4683.14	127	11	12213.4	12213.5	95	38750000000	56.2239	sp|P0A7K2|RL7_ECOLI	50S ribosomal protein L7/L12 OS=Escherichia coli (strain K12) OX=83333 GN=rplL PE=1 SV=2	2	121	M.(S)[Acetyl]ITKDQIIEAVAAM(SV)[14.9945]MDVVELISAMEEKFGVSAAAAVAVAAGPVEAAEEKTEFDVILKAAGANKVAVIKAVRGATGLGLKEAKDLVESAPAALKEGVSKDDAEALKKALEEAGAEVEVK.	1	-	0	41	27	8.63677e-11	0	0
C:\Users\KyowonJeong\Downloads\apr23\Eclip_1481_MB_ms2.msalign	4814	7742	HCD	18791	4683.77	107	10	12214.5	12214.5	95	38750000000	56.2239	sp|P0A7K2|RL7_ECOLI	50S ribosomal protein L7/L12 OS=Escherichia coli (strain K12) OX=83333 GN=rplL PE=1 SV=2	2	121	M.(S)[Acetyl]ITKDQIIEAVAAMS(V)[15.9876]MDVVELISAMEEKFGVSAAAAVAVAAGPVEAAEEKTEFDVILKAAGANKVAVIKAVRGATGLGLKEAKDLVESAPAALKEGVSKDDAEALKKALEEAGAEVEVK.	1	-	0	51	32	1.54051e-17	0	0
C:\Users\KyowonJeong\Downloads\apr23\Eclip_1481_MB_ms2.msalign	4816	7744	HCD	18797	4684.67	84	11	12213.5	12213.5	95	38750000000	56.2239	sp|P0A7K2|RL7_ECOLI	50S ribosomal protein L7/L12 OS=Escherichia coli (strain K12) OX=83333 GN=rplL PE=1 SV=2	2	121	M.(S)[Acetyl]ITKDQIIEAVAAMS(VM)[14.9992]DVVELISAMEEKFGVSAAAAVAVAAGPVEAAEEKTEFDVILKAAGANKVAVIKAVRGATGLGLKEAKDLVESAPAALKEGVSKDDAEALKKALEEAGAEVEVK.	1	-	0	44	30	8.54626e-16	0	0
C:\Users\KyowonJeong\Downloads\apr23\Eclip_1481_MB_ms2.msalign	4817	7745	HCD	18800	4685.18	99	10	12198.5	12198.5	25	74040000000	56.9922	sp|P0A7K2|RL7_ECOLI	50S ribosomal protein L7/L12 OS=Escherichia coli (strain K12) OX=83333 GN=rplL PE=1 SV=2	2	121	M.(S)[Acetyl]ITKDQIIEAVAAMSVMDVVELISAMEEKFGVSAAAAVAVAAGPVEAAEEKTEFDVILKAAGANKVAVIKAVRGATGLGLKEAKDLVESAPAALKEGVSKDDAEALKKALEEAGAEVEVK.	0	-	0	59	41	1.34794e-23	0	0
C:\Users\KyowonJeong\Downloads\apr23\Eclip_1481_MB_ms2.msalign	4818	7746	HCD	18802	4685.64	203	12	12198.5	12198.5	25	74040000000	56.9922	sp|P0A7K2|RL7_ECOLI	50S ribosomal protein L7/L12 OS=Escherichia coli (strain K12) OX=83333 GN=rplL PE=1 SV=2	2	121	M.(S)[Acetyl]ITKDQIIEAVAAMSVMDVVELISAMEEKFGVSAAAAVAVAAGPVEAAEEKTEFDVILKAAGANKVAVIKAVRGATGLGLKEAKDLVESAPAALKEGVSKDDAEALKKALEEAGAEVEVK.	0	-	0	64	43	5.5222e-25	0	0
C:\Users\KyowonJeong\Downloads\apr23\Eclip_1481_MB_ms2.msalign	4820	7748	HCD	18806	4686.23	109	11	12198.5	12198.5	25	74040000000	56.9922	sp|P0A7K2|RL7_ECOLI	50S ribosomal protein L7/L12 OS=Escherichia coli (strain K12) OX=83333 GN=rplL PE=1 SV=2	2	121	M.(S)[Acetyl]ITKDQIIEAVAAMSVMDVVELISAMEEKFGVSAAAAVAVAAGPVEAAEEKTEFDVILKAAGANKVAVIKAVRGATGLGLKEAKDLVESAPAALKEGVSKDDAEALKKALEEAGAEVEVK.	0	-	0	56	37	1.21452e-24	0	0
C:\Users\KyowonJeong\Downloads\apr23\Eclip_1481_MB_ms2.msalign	4822	7750	HCD	18810	4686.82	101	11	12198.5	12198.5	25	74040000000	56.9922	sp|P0A7K2|RL7_ECOLI	50S ribosomal protein L7/L12 OS=Escherichia coli (strain K12) OX=83333 GN=rplL PE=1 SV=2	2	121	M.(S)[Acetyl]ITKDQIIEAVAAMSVMDVVELISAMEEKFGVSAAAAVAVAAGPVEAAEEKTEFDVILKAAGANKVAVIKAVRGATGLGLKEAKDLVESAPAALKEGVSKDDAEALKKALEEAGAEVEVK.	0	-	0	55	37	2.24e-26	0	0
C:\Users\KyowonJeong\Downloads\apr23\Eclip_1481_MB_ms2.msalign	4824	7752	HCD	18812	4687.21	110	11	12198.5	12198.5	25	74040000000	56.9922	sp|P0A7K2|RL7_ECOLI	50S ribosomal protein L7/L12 OS=Escherichia coli (strain K12) OX=83333 GN=rplL PE=1 SV=2	2	121	M.(S)[Acetyl]ITKDQIIEAVAAMSVMDVVELISAMEEKFGVSAAAAVAVAAGPVEAAEEKTEFDVILKAAGANKVAVIKAVRGATGLGLKEAKDLVESAPAALKEGVSKDDAEALKKALEEAGAEVEVK.	0	-	0	56	37	1.17126e-25	0	0
C:\Users\KyowonJeong\Downloads\apr23\Eclip_1481_MB_ms2.msalign	4826	7754	HCD	18815	4687.55	124	11	12198.5	12198.5	25	74040000000	56.9922	sp|P0A7K2|RL7_ECOLI	50S ribosomal protein L7/L12 OS=Escherichia coli (strain K12) OX=83333 GN=rplL PE=1 SV=2	2	121	M.(S)[Acetyl]ITKDQIIEAVAAMSVMDVVELISAMEEKFGVSAAAAVAVAAGPVEAAEEKTEFDVILKAAGANKVAVIKAVRGATGLGLKEAKDLVESAPAALKEGVSKDDAEALKKALEEAGAEVEVK.	0	-	0	54	36	3.9546e-23	0	0
C:\Users\KyowonJeong\Downloads\apr23\Eclip_1481_MB_ms2.msalign	4828	7756	HCD	18820	4688.05	129	11	12198.5	12198.5	25	74040000000	56.9922	sp|P0A7K2|RL7_ECOLI	50S ribosomal protein L7/L12 OS=Escherichia coli (strain K12) OX=83333 GN=rplL PE=1 SV=2	2	121	M.(S)[Acetyl]ITKDQIIEAVAAMSVMDVVELISAMEEKFGVSAAAAVAVAAGPVEAAEEKTEFDVILKAAGANKVAVIKAVRGATGLGLKEAKDLVESAPAALKEGVSKDDAEALKKALEEAGAEVEVK.	0	-	0	61	43	1.90394e-25	0	0
C:\Users\KyowonJeong\Downloads\apr23\Eclip_1481_MB_ms2.msalign	4831	7759	HCD	18827	4689.34	100	11	12198.5	12198.5	25	74040000000	56.9922	sp|P0A7K2|RL7_ECOLI	50S ribosomal protein L7/L12 OS=Escherichia coli (strain K12) OX=83333 GN=rplL PE=1 SV=2	2	121	M.(S)[Acetyl]ITKDQIIEAVAAMSVMDVVELISAMEEKFGVSAAAAVAVAAGPVEAAEEKTEFDVILKAAGANKVAVIKAVRGATGLGLKEAKDLVESAPAALKEGVSKDDAEALKKALEEAGAEVEVK.	0	-	0	49	33	2.6812e-22	0	0
C:\Users\KyowonJeong\Downloads\apr23\Eclip_1481_MB_ms2.msalign	4833	7761	HCD	18831	4689.93	127	11	12198.5	12198.5	25	74040000000	56.9922	sp|P0A7K2|RL7_ECOLI	50S ribosomal protein L7/L12 OS=Escherichia coli (strain K12) OX=83333 GN=rplL PE=1 SV=2	2	121	M.(S)[Acetyl]ITKDQIIEAVAAMSVMDVVELISAMEEKFGVSAAAAVAVAAGPVEAAEEKTEFDVILKAAGANKVAVIKAVRGATGLGLKEAKDLVESAPAALKEGVSKDDAEALKKALEEAGAEVEVK.	0	-	0	59	41	8.7916e-26	0	0
C:\Users\KyowonJeong\Downloads\apr23\Eclip_1481_MB_ms2.msalign	4834	7762	HCD	18833	4690.16	91	11	12198.5	12198.5	25	74040000000	56.9922	sp|P0A7K2|RL7_ECOLI	50S ribosomal protein L7/L12 OS=Escherichia coli (strain K12) OX=83333 GN=rplL PE=1 SV=2	2	121	M.(S)[Acetyl]ITKDQIIEAVAAMSVMDVVELISAMEEKFGVSAAAAVAVAAGPVEAAEEKTEFDVILKAAGANKVAVIKAVRGATGLGLKEAKDLVESAPAALKEGVSKDDAEALKKALEEAGAEVEVK.	0	-	0	50	32	2.6296e-21	0	0
C:\Users\KyowonJeong\Downloads\apr23\Eclip_1481_MB_ms2.msalign	4836	7764	HCD	18837	4690.77	64	9	12198.5	12198.5	25	74040000000	56.9922	sp|P0A7K2|RL7_ECOLI	50S ribosomal protein L7/L12 OS=Escherichia coli (strain K12) OX=83333 GN=rplL PE=1 SV=2	2	121	M.(S)[Acetyl]ITKDQIIEAVAAMSVMDVVELISAMEEKFGVSAAAAVAVAAGPVEAAEEKTEFDVILKAAGANKVAVIKAVRGATGLGLKEAKDLVESAPAALKEGVSKDDAEALKKALEEAGAEVEVK.	0	-	0	40	31	9.2784e-18	0	0
C:\Users\KyowonJeong\Downloads\apr23\Eclip_1481_MB_ms2.msalign	4837	7765	HCD	18838	4690.93	117	11	12198.5	12198.5	25	74040000000	56.9922	sp|P0A7K2|RL7_ECOLI	50S ribosomal protein L7/L12 OS=Escherichia coli (strain K12) OX=83333 GN=rplL PE=1 SV=2	2	121	M.(S)[Acetyl]ITKDQIIEAVAAMSVMDVVELISAMEEKFGVSAAAAVAVAAGPVEAAEEKTEFDVILKAAGANKVAVIKAVRGATGLGLKEAKDLVESAPAALKEGVSKDDAEALKKALEEAGAEVEVK.	0	-	0	55	34	4.537e-21	0	0
C:\Users\KyowonJeong\Downloads\apr23\Eclip_1481_MB_ms2.msalign	4838	7767	HCD	18847	4692.1	92	11	12198.5	12198.5	25	74040000000	56.9922	sp|P0A7K2|RL7_ECOLI	50S ribosomal protein L7/L12 OS=Escherichia coli (strain K12) OX=83333 GN=rplL PE=1 SV=2	2	121	M.(S)[Acetyl]ITKDQIIEAVAAMSVMDVVELISAMEEKFGVSAAAAVAVAAGPVEAAEEKTEFDVILKAAGANKVAVIKAVRGATGLGLKEAKDLVESAPAALKEGVSKDDAEALKKALEEAGAEVEVK.	0	-	0	45	28	1.4054e-19	0	0
C:\Users\KyowonJeong\Downloads\apr23\Eclip_1481_MB_ms2.msalign	4839	7768	HCD	18849	4692.31	86	11	12198.5	12198.5	25	74040000000	56.9922	sp|P0A7K2|RL7_ECOLI	50S ribosomal protein L7/L12 OS=Escherichia coli (strain K12) OX=83333 GN=rplL PE=1 SV=2	2	121	M.(S)[Acetyl]ITKDQIIEAVAAMSVMDVVELISAMEEKFGVSAAAAVAVAAGPVEAAEEKTEFDVILKAAGANKVAVIKAVRGATGLGLKEAKDLVESAPAALKEGVSKDDAEALKKALEEAGAEVEVK.	0	-	0	52	35	6.346e-26	0	0
C:\Users\KyowonJeong\Downloads\apr23\Eclip_1481_MB_ms2.msalign	4840	7769	HCD	18853	4692.87	145	12	12198.5	12198.5	25	74040000000	56.9922	sp|P0A7K2|RL7_ECOLI	50S ribosomal protein L7/L12 OS=Escherichia coli (strain K12) OX=83333 GN=rplL PE=1 SV=2	2	121	M.(S)[Acetyl]ITKDQIIEAVAAMSVMDVVELISAMEEKFGVSAAAAVAVAAGPVEAAEEKTEFDVILKAAGANKVAVIKAVRGATGLGLKEAKDLVESAPAALKEGVSKDDAEALKKALEEAGAEVEVK.	0	-	0	45	30	3.4136e-17	0	0
C:\Users\KyowonJeong\Downloads\apr23\Eclip_1481_MB_ms2.msalign	4841	7770	HCD	18860	4694.05	61	12	12198.5	12198.5	25	74040000000	56.9922	sp|P0A7K2|RL7_ECOLI	50S ribosomal protein L7/L12 OS=Escherichia coli (strain K12) OX=83333 GN=rplL PE=1 SV=2	2	121	M.(S)[Acetyl]ITKDQIIEAVAAMSVMDVVELISAMEEKFGVSAAAAVAVAAGPVEAAEEKTEFDVILKAAGANKVAVIKAVRGATGLGLKEAKDLVESAPAALKEGVSKDDAEALKKALEEAGAEVEVK.	0	-	0	43	35	4.106e-33	0	0
C:\Users\KyowonJeong\Downloads\apr23\Eclip_1481_MB_ms2.msalign	4842	7771	HCD	18862	4694.37	123	12	12198.5	12198.5	25	74040000000	56.9922	sp|P0A7K2|RL7_ECOLI	50S ribosomal protein L7/L12 OS=Escherichia coli (strain K12) OX=83333 GN=rplL PE=1 SV=2	2	121	M.(S)[Acetyl]ITKDQIIEAVAAMSVMDVVELISAMEEKFGVSAAAAVAVAAGPVEAAEEKTEFDVILKAAGANKVAVIKAVRGATGLGLKEAKDLVESAPAALKEGVSKDDAEALKKALEEAGAEVEVK.	0	-	0	42	28	6.1864e-18	0	0
C:\Users\KyowonJeong\Downloads\apr23\Eclip_1481_MB_ms2.msalign	4844	7773	HCD	18868	4695.27	115	11	12198.5	12198.5	25	74040000000	56.9922	sp|P0A7K2|RL7_ECOLI	50S ribosomal protein L7/L12 OS=Escherichia coli (strain K12) OX=83333 GN=rplL PE=1 SV=2	2	121	M.(S)[Acetyl]ITKDQIIEAVAAMSVMDVVELISAMEEKFGVSAAAAVAVAAGPVEAAEEKTEFDVILKAAGANKVAVIKAVRGATGLGLKEAKDLVESAPAALKEGVSKDDAEALKKALEEAGAEVEVK.	0	-	0	53	35	2.4222e-20	0	0
C:\Users\KyowonJeong\Downloads\apr23\Eclip_1481_MB_ms2.msalign	4848	7777	HCD	18875	4696.41	112	11	12198.5	12198.5	25	74040000000	56.9922	sp|P0A7K2|RL7_ECOLI	50S ribosomal protein L7/L12 OS=Escherichia coli (strain K12) OX=83333 GN=rplL PE=1 SV=2	2	121	M.(S)[Acetyl]ITKDQIIEAVAAMSVMDVVELISAMEEKFGVSAAAAVAVAAGPVEAAEEKTEFDVILKAAGANKVAVIKAVRGATGLGLKEAKDLVESAPAALKEGVSKDDAEALKKALEEAGAEVEVK.	0	-	0	57	37	8.1524e-25	0	0
C:\Users\KyowonJeong\Downloads\apr23\Eclip_1481_MB_ms2.msalign	4849	7778	HCD	18876	4696.55	104	11	12198.5	12198.5	25	74040000000	56.9922	sp|P0A7K2|RL7_ECOLI	50S ribosomal protein L7/L12 OS=Escherichia coli (strain K12) OX=83333 GN=rplL PE=1 SV=2	2	121	M.(S)[Acetyl]ITKDQIIEAVAAMSVMDVVELISAMEEKFGVSAAAAVAVAAGPVEAAEEKTEFDVILKAAGANKVAVIKAVRGATGLGLKEAKDLVESAPAALKEGVSKDDAEALKKALEEAGAEVEVK.	0	-	0	51	34	1.40624e-22	0	0
C:\Users\KyowonJeong\Downloads\apr23\Eclip_1481_MB_ms2.msalign	4850	7779	HCD	18878	4696.86	123	11	12197.5	12198.5	25	74040000000	56.9922	sp|P0A7K2|RL7_ECOLI	50S ribosomal protein L7/L12 OS=Escherichia coli (strain K12) OX=83333 GN=rplL PE=1 SV=2	2	121	M.(S)[Acetyl]ITKDQIIEAVAAMSVMDVVELISAMEEKFGVSAAAAVAVAAGPVEAAEEKTEFDVILKAAGANKVAVIKAVRGATGLGLKEAKDLVESAPAALKEGVSKDDAEALKKALEEAGAEVEVK.	0	-	0	57	40	6.6488e-25	0	0
C:\Users\KyowonJeong\Downloads\apr23\Eclip_1481_MB_ms2.msalign	4851	7780	HCD	18880	4697.14	122	11	12197.5	12198.5	25	74040000000	56.9922	sp|P0A7K2|RL7_ECOLI	50S ribosomal protein L7/L12 OS=Escherichia coli (strain K12) OX=83333 GN=rplL PE=1 SV=2	2	121	M.(S)[Acetyl]ITKDQIIEAVAAMSVMDVVELISAMEEKFGVSAAAAVAVAAGPVEAAEEKTEFDVILKAAGANKVAVIKAVRGATGLGLKEAKDLVESAPAALKEGVSKDDAEALKKALEEAGAEVEVK.	0	-	0	54	35	4.4442e-21	0	0
C:\Users\KyowonJeong\Downloads\apr23\Eclip_1481_MB_ms2.msalign	4852	7781	HCD	18884	4697.71	69	10	12198.5	12198.5	25	74040000000	56.9922	sp|P0A7K2|RL7_ECOLI	50S ribosomal protein L7/L12 OS=Escherichia coli (strain K12) OX=83333 GN=rplL PE=1 SV=2	2	121	M.(S)[Acetyl]ITKDQIIEAVAAMSVMDVVELISAMEEKFGVSAAAAVAVAAGPVEAAEEKTEFDVILKAAGANKVAVIKAVRGATGLGLKEAKDLVESAPAALKEGVSKDDAEALKKALEEAGAEVEVK.	0	-	0	45	29	2.8646e-18	0	0
C:\Users\KyowonJeong\Downloads\apr23\Eclip_1481_MB_ms2.msalign	4853	7782	HCD	18887	4698.22	113	11	12198.5	12198.5	25	74040000000	56.9922	sp|P0A7K2|RL7_ECOLI	50S ribosomal protein L7/L12 OS=Escherichia coli (strain K12) OX=83333 GN=rplL PE=1 SV=2	2	121	M.(S)[Acetyl]ITKDQIIEAVAAMSVMDVVELISAMEEKFGVSAAAAVAVAAGPVEAAEEKTEFDVILKAAGANKVAVIKAVRGATGLGLKEAKDLVESAPAALKEGVSKDDAEALKKALEEAGAEVEVK.	0	-	0	54	35	3.267e-22	0	0
C:\Users\KyowonJeong\Downloads\apr23\Eclip_1481_MB_ms2.msalign	4854	7783	HCD	18890	4698.49	79	10	12382.5	12382.5	117	4725000000	46.1846	sp|P0A7K2|RL7_ECOLI	50S ribosomal protein L7/L12 OS=Escherichia coli (strain K12) OX=83333 GN=rplL PE=1 SV=2	2	121	M.(S)[Acetyl]ITKDQIIEAVAAMSVMDVVELISAMEEKFGVSAAAAVAVAAG(PVEAAEEKTEFDVILKAAGANKVAVIKAVRGATGLG)[184.0129]LKEAKDLVESAPAALKEGVSKDDAEALKKALEEAGAEVEVK.	1	-	0	47	32	7.48143e-19	0	0
C:\Users\KyowonJeong\Downloads\apr23\Eclip_1481_MB_ms2.msalign	4855	7784	HCD	18891	4698.82	119	11	12198.5	12198.5	25	74040000000	56.9922	sp|P0A7K2|RL7_ECOLI	50S ribosomal protein L7/L12 OS=Escherichia coli (strain K12) OX=83333 GN=rplL PE=1 SV=2	2	121	M.(S)[Acetyl]ITKDQIIEAVAAMSVMDVVELISAMEEKFGVSAAAAVAVAAGPVEAAEEKTEFDVILKAAGANKVAVIKAVRGATGLGLKEAKDLVESAPAALKEGVSKDDAEALKKALEEAGAEVEVK.	0	-	0	51	33	6.9416e-20	0	0
C:\Users\KyowonJeong\Downloads\apr23\Eclip_1481_MB_ms2.msalign	4856	7785	HCD	18892	4698.97	97	12	12382.5	12382.5	117	4725000000	46.1846	sp|P0A7K2|RL7_ECOLI	50S ribosomal protein L7/L12 OS=Escherichia coli (strain K12) OX=83333 GN=rplL PE=1 SV=2	2	121	M.(S)[Acetyl]ITKDQIIEAVAAMSVMDVVELISAMEEKFGVSAAAAVAVAAG(PVEAAEEKTEFDVILKAAGANKVAVIKAVRGAT)[184.0500]GLGLKEAKDLVESAPAALKEGVSKDDAEALKKALEEAGAEVEVK.	1	-	0	26	20	2.41971e-10	0	0
C:\Users\KyowonJeong\Downloads\apr23\Eclip_1481_MB_ms2.msalign	4857	7786	HCD	18895	4699.32	95	10	12197.4	12198.5	25	74040000000	56.9922	sp|P0A7K2|RL7_ECOLI	50S ribosomal protein L7/L12 OS=Escherichia coli (strain K12) OX=83333 GN=rplL PE=1 SV=2	2	121	M.(S)[Acetyl]ITKDQIIEAVAAMSVMDVVELISAMEEKFGVSAAAAVAVAAGPVEAAEEKTEFDVILKAAGANKVAVIKAVRGATGLGLKEAKDLVESAPAALKEGVSKDDAEALKKALEEAGAEVEVK.	0	-	0	58	40	1.52394e-25	0	0
C:\Users\KyowonJeong\Downloads\apr23\Eclip_1481_MB_ms2.msalign	4859	7788	HCD	18897	4699.7	206	12	12380.5	12380.6	117	4725000000	46.1846	sp|P0A7K2|RL7_ECOLI	50S ribosomal protein L7/L12 OS=Escherichia coli (strain K12) OX=83333 GN=rplL PE=1 SV=2	2	121	M.(S)[Acetyl]ITKDQIIEAVAAMSVMDVVELISAMEEKFGVSAAAAVAVAAGPVEAAEEKTEFDVILKAA(GANKVAVIKAVRGATGLGLKEAKDLV)[182.0803]ESAPAALKEGVSKDDAEALKKALEEAGAEVEVK.	1	-	0	51	35	8.76204e-14	0	0
C:\Users\KyowonJeong\Downloads\apr23\Eclip_1481_MB_ms2.msalign	4860	7789	HCD	18899	4700.26	102	11	12198.5	12198.5	25	74040000000	56.9922	sp|P0A7K2|RL7_ECOLI	50S ribosomal protein L7/L12 OS=Escherichia coli (strain K12) OX=83333 GN=rplL PE=1 SV=2	2	121	M.(S)[Acetyl]ITKDQIIEAVAAMSVMDVVELISAMEEKFGVSAAAAVAVAAGPVEAAEEKTEFDVILKAAGANKVAVIKAVRGATGLGLKEAKDLVESAPAALKEGVSKDDAEALKKALEEAGAEVEVK.	0	-	0	44	27	9.1972e-18	0	0
C:\Users\KyowonJeong\Downloads\apr23\Eclip_1481_MB_ms2.msalign	4861	7790	HCD	18900	4700.56	125	11	12380.5	12380.5	117	4725000000	46.1846	sp|P0A7K2|RL7_ECOLI	50S ribosomal protein L7/L12 OS=Escherichia coli (strain K12) OX=83333 GN=rplL PE=1 SV=2	2	121	M.(S)[Acetyl]ITKDQIIEAVAAMSVMDVVELISAMEEKFGVSAAAAVAVAAGPVEAAEEKTEFDVILKAAGANKVAVIKAVRGATGLGLKEAKDLV(ESAPAALKEGVSKDDAEALKKALEEA)[182.0306]GAEVEVK.	1	-	0	55	40	1.0841e-19	0	0
C:\Users\KyowonJeong\Downloads\apr23\Eclip_1481_MB_ms2.msalign	4862	7791	HCD	18903	4700.96	107	11	12198.5	12198.5	25	74040000000	56.9922	sp|P0A7K2|RL7_ECOLI	50S ribosomal protein L7/L12 OS=Escherichia coli (strain K12) OX=83333 GN=rplL PE=1 SV=2	2	121	M.(S)[Acetyl]ITKDQIIEAVAAMSVMDVVELISAMEEKFGVSAAAAVAVAAGPVEAAEEKTEFDVILKAAGANKVAVIKAVRGATGLGLKEAKDLVESAPAALKEGVSKDDAEALKKALEEAGAEVEVK.	0	-	0	55	37	2.9304e-23	0	0
C:\Users\KyowonJeong\Downloads\apr23\Eclip_1481_MB_ms2.msalign	4863	7792	HCD	18904	4701.15	185	12	12380.5	12380.5	117	4725000000	46.1846	sp|P0A7K2|RL7_ECOLI	50S ribosomal protein L7/L12 OS=Escherichia coli (strain K12) OX=83333 GN=rplL PE=1 SV=2	2	121	M.(S)[Acetyl]ITKDQIIEAVAAMSVMDVVELISAMEEKFGVSAAAAVAVAAGPVEAAEEKTEFDVILKAAGANKVAVIKAVR(GATGLGLKEAK)[182.0353]DLVESAPAALKEGVSKDDAEALKKALEEAGAEVEVK.	1	-	0	47	33	3.31382e-14	0	0
C:\Users\KyowonJeong\Downloads\apr23\Eclip_1481_MB_ms2.msalign	4865	7794	HCD	18909	4701.75	173	12	12198.5	12198.5	25	74040000000	56.9922	sp|P0A7K2|RL7_ECOLI	50S ribosomal protein L7/L12 OS=Escherichia coli (strain K12) OX=83333 GN=rplL PE=1 SV=2	2	121	M.(S)[Acetyl]ITKDQIIEAVAAMSVMDVVELISAMEEKFGVSAAAAVAVAAGPVEAAEEKTEFDVILKAAGANKVAVIKAVRGATGLGLKEAKDLVESAPAALKEGVSKDDAEALKKALEEAGAEVEVK.	0	-	0	46	31	8.7508e-18	0	0
C:\Users\KyowonJeong\Downloads\apr23\Eclip_1481_MB_ms2.msalign	4866	7795	HCD	18911	4702.09	119	11	12381.5	12381.5	117	4725000000	46.1846	sp|P0A7K2|RL7_ECOLI	50S ribosomal protein L7/L12 OS=Escherichia coli (strain K12) OX=83333 GN=rplL PE=1 SV=2	2	121	M.(S)[Acetyl]ITKDQIIEAVAAMSVMDVVELISAMEEKFGVSAAAAVAVAAGPVEAAEEKTEFDVILKAAGANKVAVIKAVRGATGLGLKEAKDLV(ESAPAALKEGVSKDDAEALKKALEEA)[183.0255]GAEVEVK.	1	-	0	51	39	1.34546e-20	0	0
C:\Users\KyowonJeong\Downloads\apr23\Eclip_1481_MB_ms2.msalign	4867	7796	HCD	18914	4702.49	139	11	12197.5	12198.5	25	74040000000	56.9922	sp|P0A7K2|RL7_ECOLI	50S ribosomal protein L7/L12 OS=Escherichia coli (strain K12) OX=83333 GN=rplL PE=1 SV=2	2	121	M.(S)[Acetyl]ITKDQIIEAVAAMSVMDVVELISAMEEKFGVSAAAAVAVAAGPVEAAEEKTEFDVILKAAGANKVAVIKAVRGATGLGLKEAKDLVESAPAALKEGVSKDDAEALKKALEEAGAEVEVK.	0	-	0	58	38	1.61976e-20	0	0
C:\Users\KyowonJeong\Downloads\apr23\Eclip_1481_MB_ms2.msalign	4870	7799	HCD	18919	4703.24	179	12	12197.5	12198.5	25	74040000000	56.9922	sp|P0A7K2|RL7_ECOLI	50S ribosomal protein L7/L12 OS=Escherichia coli (strain K12) OX=83333 GN=rplL PE=1 SV=2	2	121	M.(S)[Acetyl]ITKDQIIEAVAAMSVMDVVELISAMEEKFGVSAAAAVAVAAGPVEAAEEKTEFDVILKAAGANKVAVIKAVRGATGLGLKEAKDLVESAPAALKEGVSKDDAEALKKALEEAGAEVEVK.	0	-	0	41	26	3.9962e-13	0	0
C:\Users\KyowonJeong\Downloads\apr23\Eclip_1481_MB_ms2.msalign	4871	7800	HCD	18920	4703.42	76	10	12381.5	12381.5	117	4725000000	46.1846	sp|P0A7K2|RL7_ECOLI	50S ribosomal protein L7/L12 OS=Escherichia coli (strain K12) OX=83333 GN=rplL PE=1 SV=2	2	121	M.(S)[Acetyl]ITKDQIIEAVAAMSVMDVVELISAMEEKFGVSAAAAVAVAAGPVEAAEEKTEFDVILKAAGANKVAVIKAVRGATGLGLKEAKDLV(ESAPAALKEGVSKDDAEALKKALEEA)[183.0203]GAEVEVK.	1	-	0	51	36	5.89464e-20	0	0
C:\Users\KyowonJeong\Downloads\apr23\Eclip_1481_MB_ms2.msalign	4872	7801	HCD	18921	4703.68	71	10	12381.5	12381.5	117	4725000000	46.1846	sp|P0A7K2|RL7_ECOLI	50S ribosomal protein L7/L12 OS=Escherichia coli (strain K12) OX=83333 GN=rplL PE=1 SV=2	2	121	M.(S)[Acetyl]ITKDQIIEAVAAMSVMDVVELISAMEEKFGVSAAAAVAVAAGPVEAAEEKTEFDVILKAAGANKVAVIKAVRGATGLGLKEAKD(LVESAPAALKEGVSKDDAEALKKALEEAGAEVEVK)[183.0203].	1	-	0	46	33	3.4675e-18	0	0
C:\Users\KyowonJeong\Downloads\apr23\Eclip_1481_MB_ms2.msalign	4873	7802	HCD	18923	4704.04	203	11	12198.5	12198.5	25	74040000000	56.9922	sp|P0A7K2|RL7_ECOLI	50S ribosomal protein L7/L12 OS=Escherichia coli (strain K12) OX=83333 GN=rplL PE=1 SV=2	2	121	M.(S)[Acetyl]ITKDQIIEAVAAMSVMDVVELISAMEEKFGVSAAAAVAVAAGPVEAAEEKTEFDVILKAAGANKVAVIKAVRGATGLGLKEAKDLVESAPAALKEGVSKDDAEALKKALEEAGAEVEVK.	0	-	0	63	44	1.2856e-21	0	0
C:\Users\KyowonJeong\Downloads\apr23\Eclip_1481_MB_ms2.msalign	4874	7803	HCD	18924	4704.34	85	11	12381.5	12381.5	117	4725000000	46.1846	sp|P0A7K2|RL7_ECOLI	50S ribosomal protein L7/L12 OS=Escherichia coli (strain K12) OX=83333 GN=rplL PE=1 SV=2	2	121	M.(S)[Acetyl]ITKDQIIEAVAAMSVMDVVELISAMEEKFGVSAAAAVAVAAG(PVEAAEEKTEFDVILKAAGANKVAVIKAVRGATGLG)[183.0463]LKEAKDLVESAPAALKEGVSKDDAEALKKALEEAGAEVEVK.	1	-	0	42	28	4.58989e-16	0	0
C:\Users\KyowonJeong\Downloads\apr23\Eclip_1481_MB_ms2.msalign	4876	7805	HCD	18926	4704.8	195	11	12198.5	12198.5	25	74040000000	56.9922	sp|P0A7K2|RL7_ECOLI	50S ribosomal protein L7/L12 OS=Escherichia coli (strain K12) OX=83333 GN=rplL PE=1 SV=2	2	121	M.(S)[Acetyl]ITKDQIIEAVAAMSVMDVVELISAMEEKFGVSAAAAVAVAAGPVEAAEEKTEFDVILKAAGANKVAVIKAVRGATGLGLKEAKDLVESAPAALKEGVSKDDAEALKKALEEAGAEVEVK.	0	-	0	56	40	5.974e-20	0	0
C:\Users\KyowonJeong\Downloads\apr23\Eclip_1481_MB_ms2.msalign	4878	7807	HCD	18929	4705.35	55	11	12381.5	12381.5	117	4725000000	46.1846	sp|P0A7K2|RL7_ECOLI	50S ribosomal protein L7/L12 OS=Escherichia coli (strain K12) OX=83333 GN=rplL PE=1 SV=2	2	121	M.(S)[Acetyl]ITKDQIIEAVAAMSVMDVVELISAMEEKFGVSAAAAVAVAAGPVEAAEEKTEFDVILKAAGANKVAVIKAVRGATGLGLKEAKD(LVESAPAALKEGVSKDDAEALKKALEEAGAEVEVK)[183.0163].	1	-	0	34	24	4.65993e-17	0	0
C:\Users\KyowonJeong\Downloads\apr23\Eclip_1481_MB_ms2.msalign	4879	7808	HCD	18931	4705.61	99	11	12381.5	12381.5	117	4725000000	46.1846	sp|P0A7K2|RL7_ECOLI	50S ribosomal protein L7/L12 OS=Escherichia coli (strain K12) OX=83333 GN=rplL PE=1 SV=2	2	121	M.(S)[Acetyl]ITKDQIIEAVAAMSVMDVVELISAMEEKFGVSAAAAVAVAAGPVEAAEEKTEFDVILKAAGANKVAVIKAVRGATGLGLKEAKDLV(ESAPAALKEGVSKDDAEALKKALEE)[183.0363]AGAEVEVK.	1	-	0	42	29	1.36598e-16	0	0
C:\Users\KyowonJeong\Downloads\apr23\Eclip_1481_MB_ms2.msalign	4880	7809	HCD	18932	4705.91	68	11	12198.5	12198.5	25	74040000000	56.9922	sp|P0A7K2|RL7_ECOLI	50S ribosomal protein L7/L12 OS=Escherichia coli (strain K12) OX=83333 GN=rplL PE=1 SV=2	2	121	M.(S)[Acetyl]ITKDQIIEAVAAMSVMDVVELISAMEEKFGVSAAAAVAVAAGPVEAAEEKTEFDVILKAAGANKVAVIKAVRGATGLGLKEAKDLVESAPAALKEGVSKDDAEALKKALEEAGAEVEVK.	0	-	0	32	24	5.8956e-16	0	0
C:\Users\KyowonJeong\Downloads\apr23\Eclip_1481_MB_ms2.msalign	4892	7825	HCD	18970	4714.22	66	10	12315.5	12315.5	252	638900000	32.1764	sp|P0A7K2|RL7_ECOLI	50S ribosomal protein L7/L12 OS=Escherichia coli (strain K12) OX=83333 GN=rplL PE=1 SV=2	1	121	.(MSITKDQ)[27.9917]IIEAVAAMSVMDVVELISAMEEKFGVSAAAAVAVAAGPVEAAEEKTEFDVILKAAGANKVAVIKAVRGATGLGLKEAKDLVESAPAALKEGVSKDDAEALKKALEEAGAEVEVK.	1	-	0	39	28	1.24582e-17	0	0
C:\Users\KyowonJeong\Downloads\apr23\Eclip_1481_MB_ms2.msalign	4894	7828	HCD	18974	4715.16	42	9	12316.5	12316.5	252	638900000	32.1764	sp|P0A7K2|RL7_ECOLI	50S ribosomal protein L7/L12 OS=Escherichia coli (strain K12) OX=83333 GN=rplL PE=1 SV=2	1	121	.(MSITKDQIIEAV)[29.0248]AAMSVMDVVELISAMEEKFGVSAAAAVAVAAGPVEAAEEKTEFDVILKAAGANKVAVIKAVRGATGLGLKEAKDLVESAPAALKEGVSKDDAEALKKALEEAGAEVEVK.	1	-	0	18	15	9.25344e-07	0	0
C:\Users\KyowonJeong\Downloads\apr23\Eclip_1481_MB_ms2.msalign	4895	7829	HCD	18981	4716.41	135	11	12314.5	12314.5	252	638900000	32.1764	sp|P0A7K2|RL7_ECOLI	50S ribosomal protein L7/L12 OS=Escherichia coli (strain K12) OX=83333 GN=rplL PE=1 SV=2	1	121	.(M)[Acetyl]SITKDQIIEAVA(A)[-15.0123]MSVMDVVELISAMEEKFGVSAAAAVAVAAGPVEAAEEKTEFDVILKAAGANKVAVIKAVRGATGLGLKEAKDLVESAPAALKEGVSKDDAEALKKALEEAGAEVEVK.	1	-	0	40	28	1.22878e-10	0	0
C:\Users\KyowonJeong\Downloads\apr23\Eclip_1481_MB_ms2.msalign	4896	7831	HCD	18983	4717.06	145	12	12381.5	12381.5	117	4725000000	46.1846	sp|P0A7K2|RL7_ECOLI	50S ribosomal protein L7/L12 OS=Escherichia coli (strain K12) OX=83333 GN=rplL PE=1 SV=2	2	121	M.(S)[Acetyl]ITKDQIIEAVAAMSVMDVVELISAMEEKFGVSAAAAVAVAAG(PVEAAEEKTEFDVILKAAGANKVAVIKAVRGATGLG)[183.0518]LKEAKDLVESAPAALKEGVSKDDAEALKKALEEAGAEVEVK.	1	-	0	35	23	1.91047e-09	0	0
C:\Users\KyowonJeong\Downloads\apr23\Eclip_1481_MB_ms2.msalign	4902	7840	HCD	18996	4719.93	129	11	12382.5	12382.6	117	4725000000	46.1846	sp|P0A7K2|RL7_ECOLI	50S ribosomal protein L7/L12 OS=Escherichia coli (strain K12) OX=83333 GN=rplL PE=1 SV=2	2	121	M.(S)[Acetyl]ITKDQIIEAVAAMSVMDVVELISAMEEKFGVS(AA)[184.0913]AAVAVAAGPVEAAEEKTEFDVILKAAGANKVAVIKAVRGATGLGLKEAKDLVESAPAALKEGVSKDDAEALKKALEEAGAEVEVK.	1	-	0	30	24	3.45434e-10	0	0
C:\Users\KyowonJeong\Downloads\apr23\Eclip_1481_MB_ms2.msalign	4906	7848	HCD	19008	4723.58	171	11	12396.5	12396.5	250	1266000000	40.3073	sp|P0A7K2|RL7_ECOLI	50S ribosomal protein L7/L12 OS=Escherichia coli (strain K12) OX=83333 GN=rplL PE=1 SV=2	2	121	M.(S)[Acetyl]ITKDQIIEAVAAMSV(MDVVELISAMEEKF)[198.0299]GVSAAAAVAVAAGPVEAAEEKTEFDVILKAAGANKVAVIKAVRGATGLGLKEAKDLVESAPAALKEGVSKDDAEALKKALEEAGAEVEVK.	1	-	0	47	30	1.9144e-10	0	0
C:\Users\KyowonJeong\Downloads\apr23\Eclip_1481_MB_ms2.msalign	4908	7850	HCD	19012	4724.34	90	11	12397.5	12397.5	250	1266000000	40.3073	sp|P0A7K2|RL7_ECOLI	50S ribosomal protein L7/L12 OS=Escherichia coli (strain K12) OX=83333 GN=rplL PE=1 SV=2	2	121	M.(S)[Acetyl]ITKDQIIEAVAAMS(VMDVVELISAMEEKFGV)[199.0226]SAAAAVAVAAGPVEAAEEKTEFDVILKAAGANKVAVIKAVRGATGLGLKEAKDLVESAPAALKEGVSKDDAEALKKALEEAGAEVEVK.	1	-	0	45	31	4.1275e-14	0	0
C:\Users\KyowonJeong\Downloads\apr23\Eclip_1481_MB_ms2.msalign	4910	7852	HCD	19016	4724.97	206	11	12397.5	12397.5	250	1266000000	40.3073	sp|P0A7K2|RL7_ECOLI	50S ribosomal protein L7/L12 OS=Escherichia coli (strain K12) OX=83333 GN=rplL PE=1 SV=2	2	121	M.(S)[Acetyl]ITKDQIIEAVAAMSVMD(VVELISAMEEK)[199.0466]FGVSAAAAVAVAAGPVEAAEEKTEFDVILKAAGANKVAVIKAVRGATGLGLKEAKDLVESAPAALKEGVSKDDAEALKKALEEAGAEVEVK.	1	-	0	63	43	1.13133e-16	0	0
C:\Users\KyowonJeong\Downloads\apr23\Eclip_1481_MB_ms2.msalign	4911	7853	HCD	19019	4725.55	103	11	12396.5	12396.5	250	1266000000	40.3073	sp|P0A7K2|RL7_ECOLI	50S ribosomal protein L7/L12 OS=Escherichia coli (strain K12) OX=83333 GN=rplL PE=1 SV=2	2	121	M.(S)[Acetyl]ITKDQIIEAVAAMS(VMDVVELISAMEEK)[198.0349]FGVSAAAAVAVAAGPVEAAEEKTEFDVILKAAGANKVAVIKAVRGATGLGLKEAKDLVESAPAALKEGVSKDDAEALKKALEEAGAEVEVK.	1	-	0	43	29	1.94286e-11	0	0
C:\Users\KyowonJeong\Downloads\apr23\Eclip_1481_MB_ms2.msalign	4913	7855	HCD	19023	4726.29	150	11	12397.5	12397.5	250	1266000000	40.3073	sp|P0A7K2|RL7_ECOLI	50S ribosomal protein L7/L12 OS=Escherichia coli (strain K12) OX=83333 GN=rplL PE=1 SV=2	2	121	M.(S)[Acetyl]ITKDQIIEAVAAMSV(MDVVELISAMEEK)[199.0426]FGVSAAAAVAVAAGPVEAAEEKTEFDVILKAAGANKVAVIKAVRGATGLGLKEAKDLVESAPAALKEGVSKDDAEALKKALEEAGAEVEVK.	1	-	0	57	38	4.04516e-15	0	0
C:\Users\KyowonJeong\Downloads\apr23\Eclip_1481_MB_ms2.msalign	4914	7857	HCD	19027	4727.33	142	11	12396.5	12396.5	250	1266000000	40.3073	sp|P0A7K2|RL7_ECOLI	50S ribosomal protein L7/L12 OS=Escherichia coli (strain K12) OX=83333 GN=rplL PE=1 SV=2	2	121	M.(S)[Acetyl]ITKDQIIEAVAAMS(VMDVVELISAMEEKF)[198.0549]GVSAAAAVAVAAGPVEAAEEKTEFDVILKAAGANKVAVIKAVRGATGLGLKEAKDLVESAPAALKEGVSKDDAEALKKALEEAGAEVEVK.	1	-	0	49	31	3.99325e-11	0	0
C:\Users\KyowonJeong\Downloads\apr23\Eclip_1481_MB_ms2.msalign	4916	7860	HCD	19035	4728.97	142	11	12396.5	12396.5	250	1266000000	40.3073	sp|P0A7K2|RL7_ECOLI	50S ribosomal protein L7/L12 OS=Escherichia coli (strain K12) OX=83333 GN=rplL PE=1 SV=2	2	121	M.(S)[Acetyl]ITKDQIIEAVAAMSV(M)[198.0449]DVVELISAMEEKFGVSAAAAVAVAAGPVEAAEEKTEFDVILKAAGANKVAVIKAVRGATGLGLKEAKDLVESAPAALKEGVSKDDAEALKKALEEAGAEVEVK.	1	-	0	46	34	1.66606e-13	0	0
C:\Users\KyowonJeong\Downloads\apr23\Eclip_1481_MB_ms2.msalign	4918	7862	HCD	19039	4730.03	128	11	12381.5	12381.5	117	4725000000	46.1846	sp|P0A7K2|RL7_ECOLI	50S ribosomal protein L7/L12 OS=Escherichia coli (strain K12) OX=83333 GN=rplL PE=1 SV=2	1	121	.(MSITKDQI)[94.0055]IEAVAAMSVMDVVELISAMEEKFGVSAAAAVAVAAGPVEAAEEKTEFDVILKAAGANKVAVIKAVRGATGLGLKEAKDLVESAPAALKEGVSKDDAEALKKALEEAGAEVEVK.	1	-	0	46	34	5.93082e-16	0	0
C:\Users\KyowonJeong\Downloads\apr23\Eclip_1481_MB_ms2.msalign	4919	7863	HCD	19041	4730.43	120	11	12396.5	12396.5	250	1266000000	40.3073	sp|P0A7K2|RL7_ECOLI	50S ribosomal protein L7/L12 OS=Escherichia coli (strain K12) OX=83333 GN=rplL PE=1 SV=2	2	121	M.(S)[Acetyl]ITKDQIIEAVAAMS(VMDVVELISAMEEKFGV)[198.0499]SAAAAVAVAAGPVEAAEEKTEFDVILKAAGANKVAVIKAVRGATGLGLKEAKDLVESAPAALKEGVSKDDAEALKKALEEAGAEVEVK.	1	-	0	37	23	1.49609e-08	0	0
C:\Users\KyowonJeong\Downloads\apr23\Eclip_1481_MB_ms2.msalign	4923	7867	HCD	19050	4732.48	194	11	12395.6	12395.5	250	1266000000	40.3073	sp|P0A7K2|RL7_ECOLI	50S ribosomal protein L7/L12 OS=Escherichia coli (strain K12) OX=83333 GN=rplL PE=1 SV=2	2	121	M.(S)[Acetyl]ITKDQIIEAVAAMS(VMDVVELISAMEEKF)[197.0283]GVSAAAAVAVAAGPVEAAEEKTEFDVILKAAGANKVAVIKAVRGATGLGLKEAKDLVESAPAALKEGVSKDDAEALKKALEEAGAEVEVK.	1	-	0	47	31	2.51716e-10	0	0
C:\Users\KyowonJeong\Downloads\apr23\Eclip_1481_MB_ms2.msalign	4924	7869	HCD	19052	4733.74	164	11	12395.6	12395.6	250	1266000000	40.3073	sp|P0A7K2|RL7_ECOLI	50S ribosomal protein L7/L12 OS=Escherichia coli (strain K12) OX=83333 GN=rplL PE=1 SV=2	2	121	M.(S)[Acetyl]ITKDQIIEAVAAMSV(MDVVELISAMEEKF)[197.0833]GVSAAAAVAVAAGPVEAAEEKTEFDVILKAAGANKVAVIKAVRGATGLGLKEAKDLVESAPAALKEGVSKDDAEALKKALEEAGAEVEVK.	1	-	0	39	27	3.95861e-09	0	0
C:\Users\KyowonJeong\Downloads\apr23\Eclip_1481_MB_ms2.msalign	4929	7879	HCD	19080	4740.43	206	11	12381.5	12381.5	117	4725000000	46.1846	sp|P0A7K2|RL7_ECOLI	50S ribosomal protein L7/L12 OS=Escherichia coli (strain K12) OX=83333 GN=rplL PE=1 SV=2	2	121	M.(S)[Acetyl]ITKDQIIEAVAAMSVMDVVELISAMEE(K)[183.0613]FGVSAAAAVAVAAGPVEAAEEKTEFDVILKAAGANKVAVIKAVRGATGLGLKEAKDLVESAPAALKEGVSKDDAEALKKALEEAGAEVEVK.	1	-	0	79	56	2.80557e-23	0	0
C:\Users\KyowonJeong\Downloads\apr23\Eclip_1481_MB_ms2.msalign	4930	7881	HCD	19083	4741.53	63	9	12382.5	12382.5	117	4725000000	46.1846	sp|P0A7K2|RL7_ECOLI	50S ribosomal protein L7/L12 OS=Escherichia coli (strain K12) OX=83333 GN=rplL PE=1 SV=2	2	121	M.(S)[Acetyl]ITKDQIIEAVAAMSVMDVVELI(SAMEEKF)[184.0307]GVSAAAAVAVAAGPVEAAEEKTEFDVILKAAGANKVAVIKAVRGATGLGLKEAKDLVESAPAALKEGVSKDDAEALKKALEEAGAEVEVK.	1	-	0	37	29	7.35823e-15	0	0
C:\Users\KyowonJeong\Downloads\apr23\Eclip_1481_MB_ms2.msalign	4931	7883	HCD	19087	4742.91	166	11	12381.5	12381.5	117	4725000000	46.1846	sp|P0A7K2|RL7_ECOLI	50S ribosomal protein L7/L12 OS=Escherichia coli (strain K12) OX=83333 GN=rplL PE=1 SV=2	2	121	M.(S)[Acetyl]ITKDQIIEAVAAMSVMDVVELISAMEE(K)[183.0363]FGVSAAAAVAVAAGPVEAAEEKTEFDVILKAAGANKVAVIKAVRGATGLGLKEAKDLVESAPAALKEGVSKDDAEALKKALEEAGAEVEVK.	1	-	0	75	52	1.03361e-23	0	0
C:\Users\KyowonJeong\Downloads\apr23\Eclip_1481_MB_ms2.msalign	4932	7885	HCD	19091	4744.05	106	10	12380.5	12380.5	117	4725000000	46.1846	sp|P0A7K2|RL7_ECOLI	50S ribosomal protein L7/L12 OS=Escherichia coli (strain K12) OX=83333 GN=rplL PE=1 SV=2	2	121	M.(S)[Acetyl]ITKDQIIEAVAAMSVMDVVELISAM(EEKF)[182.0356]GVSAAAAVAVAAGPVEAAEEKTEFDVILKAAGANKVAVIKAVRGATGLGLKEAKDLVESAPAALKEGVSKDDAEALKKALEEAGAEVEVK.	1	-	0	61	43	2.9228e-20	0	0
C:\Users\KyowonJeong\Downloads\apr23\Eclip_1481_MB_ms2.msalign	4934	7887	HCD	19095	4744.86	206	12	12381.5	12381.5	117	4725000000	46.1846	sp|P0A7K2|RL7_ECOLI	50S ribosomal protein L7/L12 OS=Escherichia coli (strain K12) OX=83333 GN=rplL PE=1 SV=2	2	121	M.(S)[Acetyl]ITKDQIIEAVAAMSVMDVVELISA(MEEKFG)[183.0668]VSAAAAVAVAAGPVEAAEEKTEFDVILKAAGANKVAVIKAVRGATGLGLKEAKDLVESAPAALKEGVSKDDAEALKKALEEAGAEVEVK.	1	-	0	55	37	1.82353e-15	0	0
C:\Users\KyowonJeong\Downloads\apr23\Eclip_1481_MB_ms2.msalign	4937	7890	HCD	19100	4746.31	206	11	12380.5	12380.6	117	4725000000	46.1846	sp|P0A7K2|RL7_ECOLI	50S ribosomal protein L7/L12 OS=Escherichia coli (strain K12) OX=83333 GN=rplL PE=1 SV=2	2	121	M.(S)[Acetyl]ITKDQIIEAVAAMSVMDVVELISA(MEEK)[182.0706]FGVSAAAAVAVAAGPVEAAEEKTEFDVILKAAGANKVAVIKAVRGATGLGLKEAKDLVESAPAALKEGVSKDDAEALKKALEEAGAEVEVK.	1	-	0	67	45	3.77039e-17	0	0
C:\Users\KyowonJeong\Downloads\apr23\Eclip_1481_MB_ms2.msalign	4939	7892	HCD	19104	4747.25	100	10	12381.5	12381.5	117	4725000000	46.1846	sp|P0A7K2|RL7_ECOLI	50S ribosomal protein L7/L12 OS=Escherichia coli (strain K12) OX=83333 GN=rplL PE=1 SV=2	2	121	M.(S)[Acetyl]ITKDQIIEAVAAMSVMDVVELIS(AMEEK)[183.0303]FGVSAAAAVAVAAGPVEAAEEKTEFDVILKAAGANKVAVIKAVRGATGLGLKEAKDLVESAPAALKEGVSKDDAEALKKALEEAGAEVEVK.	1	-	0	61	43	3.95761e-24	0	0
C:\Users\KyowonJeong\Downloads\apr23\Eclip_1481_MB_ms2.msalign	4940	7893	HCD	19107	4747.81	104	11	12380.5	12380.5	117	4725000000	46.1846	sp|P0A7K2|RL7_ECOLI	50S ribosomal protein L7/L12 OS=Escherichia coli (strain K12) OX=83333 GN=rplL PE=1 SV=2	2	121	M.(S)[Acetyl]ITKDQIIEAVAAMSVMDVVELISA(MEEKF)[182.0106]GVSAAAAVAVAAGPVEAAEEKTEFDVILKAAGANKVAVIKAVRGATGLGLKEAKDLVESAPAALKEGVSKDDAEALKKALEEAGAEVEVK.	1	-	0	52	36	8.41752e-19	0	0
C:\Users\KyowonJeong\Downloads\apr23\Eclip_1481_MB_ms2.msalign	4946	7900	HCD	19122	4752.07	120	7	7244.79	7244.8	224	72150000	-1000	sp|P0A7K2|RL7_ECOLI	50S ribosomal protein L7/L12 OS=Escherichia coli (strain K12) OX=83333 GN=rplL PE=1 SV=2	1	71	.MSITKDQIIEAVAAMSVMDVVELISAMEEKFGVSAAAAVAVAAGPVEAAEEKTEFDVILKAAGANKVAVIK.A	0	-	0	30	26	1.39282e-18	0	0
C:\Users\KyowonJeong\Downloads\apr23\Eclip_1481_MB_ms2.msalign	4947	7901	HCD	19124	4752.78	31	6	7243.78	7244.8	224	72150000	-1000	sp|P0A7K2|RL7_ECOLI	50S ribosomal protein L7/L12 OS=Escherichia coli (strain K12) OX=83333 GN=rplL PE=1 SV=2	1	71	.MSITKDQIIEAVAAMSVMDVVELISAMEEKFGVSAAAAVAVAAGPVEAAEEKTEFDVILKAAGANKVAVIK.A	0	-	0	19	15	2.25474e-13	0	0
C:\Users\KyowonJeong\Downloads\apr23\Eclip_1481_MB_ms2.msalign	4977	7954	HCD	19259	4783.26	21	6	7155.73	7155.77	21	437500000	-1000	sp|P0A7K2|RL7_ECOLI	50S ribosomal protein L7/L12 OS=Escherichia coli (strain K12) OX=83333 GN=rplL PE=1 SV=2	2	71	M.(S)[Acetyl]ITKDQIIEAVAAMSVMDVVELISAMEEKFGVSAAAAVAVAAGPVEAAEEKTEFDVILKAAGANKVAVIK.A	0	-	0	20	15	3.0206e-14	0	0
C:\Users\KyowonJeong\Downloads\apr23\Eclip_1481_MB_ms2.msalign	4978	7956	HCD	19270	4784.68	74	7	7155.79	7155.77	21	437500000	-1000	sp|P0A7K2|RL7_ECOLI	50S ribosomal protein L7/L12 OS=Escherichia coli (strain K12) OX=83333 GN=rplL PE=1 SV=2	2	71	M.(S)[Acetyl]ITKDQIIEAVAAMSVMDVVELISAMEEKFGVSAAAAVAVAAGPVEAAEEKTEFDVILKAAGANKVAVIK.A	0	-	0	41	32	7.71793e-27	0	0
C:\Users\KyowonJeong\Downloads\apr23\Eclip_1481_MB_ms2.msalign	4979	7958	HCD	19273	4785.31	75	6	7155.76	7155.77	21	437500000	-1000	sp|P0A7K2|RL7_ECOLI	50S ribosomal protein L7/L12 OS=Escherichia coli (strain K12) OX=83333 GN=rplL PE=1 SV=2	2	71	M.(S)[Acetyl]ITKDQIIEAVAAMSVMDVVELISAMEEKFGVSAAAAVAVAAGPVEAAEEKTEFDVILKAAGANKVAVIK.A	0	-	0	54	41	1.91026e-33	0	0
C:\Users\KyowonJeong\Downloads\apr23\Eclip_1481_MB_ms2.msalign	4980	7959	HCD	19278	4786.1	55	7	7155.79	7155.77	21	437500000	-1000	sp|P0A7K2|RL7_ECOLI	50S ribosomal protein L7/L12 OS=Escherichia coli (strain K12) OX=83333 GN=rplL PE=1 SV=2	2	71	M.(S)[Acetyl]ITKDQIIEAVAAMSVMDVVELISAMEEKFGVSAAAAVAVAAGPVEAAEEKTEFDVILKAAGANKVAVIK.A	0	-	0	36	27	5.0949e-23	0	0
C:\Users\KyowonJeong\Downloads\apr23\Eclip_1481_MB_ms2.msalign	2251	3683	HCD	10007	2948.56	216	20	13010.1	13010.2	691	2144000000	45.3351	sp|P0A7K6|RL19_ECOLI	50S ribosomal protein L19 OS=Escherichia coli (strain K12) OX=83333 GN=rplS PE=1 SV=2	1	115	.MSNIIKQL(EQEQMKQD)[-115.0389]VPSFRPGDTVEVKVWVVEGSKKRLQAFEGVVIAIRNRGLHSAFTVRKISNGEGVERVFQTHSPVVDSISVKRRGAVRKAKLYYLRERTGKAARIKERLN.	1	-	0	33	26	2.96626e-08	0	0
C:\Users\KyowonJeong\Downloads\apr23\Eclip_1481_MB_ms2.msalign	2262	3701	HCD	10035	2959.77	172	15	12993.2	12994.2	278	3174000000	49.2414	sp|P0A7K6|RL19_ECOLI	50S ribosomal protein L19 OS=Escherichia coli (strain K12) OX=83333 GN=rplS PE=1 SV=2	2	115	M.SNIIKQLEQEQMKQDVPSFRPGDTVEVKVWVVEGSKKRLQAFEGVVIAIRNRGLHSAFTVRKISNGEGVERVFQTHSPVVDSISVKRRGAVRKAKLYYLRERTGKAARIKERLN.	0	-	0	21	19	2.92772e-07	0	0
C:\Users\KyowonJeong\Downloads\apr23\Eclip_1481_MB_ms2.msalign	2269	3709	HCD	10047	2964.44	202	17	12994.2	12994.2	278	3174000000	49.2414	sp|P0A7K6|RL19_ECOLI	50S ribosomal protein L19 OS=Escherichia coli (strain K12) OX=83333 GN=rplS PE=1 SV=2	2	115	M.SNIIKQLEQEQMKQDVPSFRPGDTVEVKVWVVEGSKKRLQAFEGVVIAIRNRGLHSAFTVRKISNGEGVERVFQTHSPVVDSISVKRRGAVRKAKLYYLRERTGKAARIKERLN.	0	-	0	43	36	4.495e-17	0	0
C:\Users\KyowonJeong\Downloads\apr23\Eclip_1481_MB_ms2.msalign	2275	3720	HCD	10064	2970.42	210	20	12994.2	12994.2	278	3174000000	49.2414	sp|P0A7K6|RL19_ECOLI	50S ribosomal protein L19 OS=Escherichia coli (strain K12) OX=83333 GN=rplS PE=1 SV=2	2	115	M.SNIIKQLEQEQMKQDVPSFRPGDTVEVKVWVVEGSKKRLQAFEGVVIAIRNRGLHSAFTVRKISNGEGVERVFQTHSPVVDSISVKRRGAVRKAKLYYLRERTGKAARIKERLN.	0	-	0	47	34	6.3404e-17	0	0
C:\Users\KyowonJeong\Downloads\apr23\Eclip_1481_MB_ms2.msalign	2312	3780	HCD	10154	3002.68	58	12	10351.6	10351.6	854	1160000000	48.5592	sp|P0A7K6|RL19_ECOLI	50S ribosomal protein L19 OS=Escherichia coli (strain K12) OX=83333 GN=rplS PE=1 SV=2	2	93	M.SN(IIKQLEQEQM)[16.0007]KQDVPSFRPGDTVEVKVWVVEGSKKRLQAFEGVVIAIRNRGLHSAFTVRKISNGEGVERVFQTHSPVVDSISVKRRGAVR.K	1	-	0	18	17	4.02665e-06	0	0
C:\Users\KyowonJeong\Downloads\apr23\Eclip_1481_MB_ms2.msalign	2322	3796	HCD	10178	3010.03	165	14	10335.6	10335.6	101	2825000000	48.5467	sp|P0A7K6|RL19_ECOLI	50S ribosomal protein L19 OS=Escherichia coli (strain K12) OX=83333 GN=rplS PE=1 SV=2	2	93	M.SNIIKQLEQEQMKQDVPSFRPGDTVEVKVWVVEGSKKRLQAFEGVVIAIRNRGLHSAFTVRKISNGEGVERVFQTHSPVVDSISVKRRGAVR.K	0	-	0	61	48	6.10893e-25	0	0
C:\Users\KyowonJeong\Downloads\apr23\Eclip_1481_MB_ms2.msalign	2330	3805	HCD	10191	3014.43	132	14	10335.6	10335.6	101	2825000000	48.5467	sp|P0A7K6|RL19_ECOLI	50S ribosomal protein L19 OS=Escherichia coli (strain K12) OX=83333 GN=rplS PE=1 SV=2	2	93	M.SNIIKQLEQEQMKQDVPSFRPGDTVEVKVWVVEGSKKRLQAFEGVVIAIRNRGLHSAFTVRKISNGEGVERVFQTHSPVVDSISVKRRGAVR.K	0	-	0	46	36	7.2019e-18	0	0
C:\Users\KyowonJeong\Downloads\apr23\Eclip_1481_MB_ms2.msalign	2332	3808	HCD	10196	3015.94	140	13	10335.6	10335.6	101	2825000000	48.5467	sp|P0A7K6|RL19_ECOLI	50S ribosomal protein L19 OS=Escherichia coli (strain K12) OX=83333 GN=rplS PE=1 SV=2	2	93	M.SNIIKQLEQEQMKQDVPSFRPGDTVEVKVWVVEGSKKRLQAFEGVVIAIRNRGLHSAFTVRKISNGEGVERVFQTHSPVVDSISVKRRGAVR.K	0	-	0	52	42	3.25871e-19	0	0
C:\Users\KyowonJeong\Downloads\apr23\Eclip_1481_MB_ms2.msalign	231	513	HCD	5215	961.54	39	4	2347.25	2347.25	1043	3026000	-1000	sp|P0A7L0|RL1_ECOLI	50S ribosomal protein L1 OS=Escherichia coli (strain K12) OX=83333 GN=rplA PE=1 SV=2	50	71	G.IDARKSDQNVRGATVLPHGTGR.S	0	-	0	12	11	0.000339449	0	0
C:\Users\KyowonJeong\Downloads\apr23\Eclip_1481_MB_ms2.msalign	235	522	HCD	5230	967.67	18	4	2346.25	2347.25	1043	227500	-1000	sp|P0A7L0|RL1_ECOLI	50S ribosomal protein L1 OS=Escherichia coli (strain K12) OX=83333 GN=rplA PE=1 SV=2	50	71	G.IDARKSDQNVRGATVLPHGTGR.S	0	-	0	6	6	0.0024376	0	0
C:\Users\KyowonJeong\Downloads\apr23\Eclip_1481_MB_ms2.msalign	393	797	HCD	5655	1149.47	27	4	2517.35	2517.35	1081	6193000	-1000	sp|P0A7L0|RL1_ECOLI	50S ribosomal protein L1 OS=Escherichia coli (strain K12) OX=83333 GN=rplA PE=1 SV=2	48	71	N.LGIDARKSDQNVRGATVLPHGTGR.S	0	-	0	9	8	0.000679083	0	0
C:\Users\KyowonJeong\Downloads\apr23\Eclip_1481_MB_ms2.msalign	545	1030	HCD	6008	1301.53	32	5	2801.51	2801.5	1071	3288000	-1000	sp|P0A7L0|RL1_ECOLI	50S ribosomal protein L1 OS=Escherichia coli (strain K12) OX=83333 GN=rplA PE=1 SV=2	45	71	V.AVNLGIDARKSDQNVRGATVLPHGTGR.S	0	-	0	12	8	0.000537096	0	0
C:\Users\KyowonJeong\Downloads\apr23\Eclip_1481_MB_ms2.msalign	546	1034	HCD	6014	1304.23	13	5	2801.5	2801.5	1071	3288000	-1000	sp|P0A7L0|RL1_ECOLI	50S ribosomal protein L1 OS=Escherichia coli (strain K12) OX=83333 GN=rplA PE=1 SV=2	45	71	V.AVNLGIDARKSDQNVRGATVLPHGTGR.S	0	-	0	8	6	0.000778059	0	0
C:\Users\KyowonJeong\Downloads\apr23\Eclip_1481_MB_ms2.msalign	1095	1875	HCD	7292	1854.88	29	4	2845.56	2845.56	274	2705000	-1000	sp|P0A7L0|RL1_ECOLI	50S ribosomal protein L1 OS=Escherichia coli (strain K12) OX=83333 GN=rplA PE=1 SV=2	135	162	R.GLMPNPKVGTVTPNVAEAVKNAKAGQVR.Y	0	-	0	19	18	3.95665e-17	0	0
C:\Users\KyowonJeong\Downloads\apr23\Eclip_1481_MB_ms2.msalign	1098	1879	HCD	7298	1857.54	27	4	2845.57	2845.56	274	2705000	-1000	sp|P0A7L0|RL1_ECOLI	50S ribosomal protein L1 OS=Escherichia coli (strain K12) OX=83333 GN=rplA PE=1 SV=2	135	162	R.GLMPNPKVGTVTPNVAEAVKNAKAGQVR.Y	0	-	0	17	16	5.12018e-16	0	0
C:\Users\KyowonJeong\Downloads\apr23\Eclip_1481_MB_ms2.msalign	1130	1939	HCD	7388	1897.53	36	6	4258.27	4258.28	974	1598000	-1000	sp|P0A7L0|RL1_ECOLI	50S ribosomal protein L1 OS=Escherichia coli (strain K12) OX=83333 GN=rplA PE=1 SV=2	135	174	R.GLMPNPKVGTVTPNVAEAVKNAKAGQVRYRNDKNGIIHTT.I	0	-	0	9	8	6.01705e-05	0	0
C:\Users\KyowonJeong\Downloads\apr23\Eclip_1481_MB_ms2.msalign	1348	2247	HCD	7850	2092.24	24	4	3576.88	3576.88	662	8235000	-1000	sp|P0A7L0|RL1_ECOLI	50S ribosomal protein L1 OS=Escherichia coli (strain K12) OX=83333 GN=rplA PE=1 SV=2	38	71	K.FVESVDVAVNLGIDARKSDQNVRGATVLPHGTGR.S	0	-	0	14	13	1.29305e-08	0	0
C:\Users\KyowonJeong\Downloads\apr23\Eclip_1481_MB_ms2.msalign	2257	3692	HCD	10022	2953.95	59	5	3586	3586	619	8664000	-1000	sp|P0A7L0|RL1_ECOLI	50S ribosomal protein L1 OS=Escherichia coli (strain K12) OX=83333 GN=rplA PE=1 SV=2	7	37	K.RMRVIREKVDATKQYDINEAIALLKELATAK.F	0	-	0	33	26	2.40915e-09	0	0
C:\Users\KyowonJeong\Downloads\apr23\Eclip_1481_MB_ms2.msalign	2353	3839	HCD	10242	3035.14	46	7	6797.73	6797.7	489	34050000	-1000	sp|P0A7L0|RL1_ECOLI	50S ribosomal protein L1 OS=Escherichia coli (strain K12) OX=83333 GN=rplA PE=1 SV=2	135	197	R.GL(M)[15.9899]PNPKVGTVTPNVAEAVKNAKAGQVRYRNDKNGIIHTTIGKVDFDADKLKENLEALLVALK.K	1	-	0	21	20	9.08872e-12	0	0
C:\Users\KyowonJeong\Downloads\apr23\Eclip_1481_MB_ms2.msalign	2365	3856	HCD	10268	3046.39	61	7	6724.7	6724.69	270	43780000	-1000	sp|P0A7L0|RL1_ECOLI	50S ribosomal protein L1 OS=Escherichia coli (strain K12) OX=83333 GN=rplA PE=1 SV=2	136	197	G.LMPNPKVGTVTPNVAEAVKNAKAGQVRYRNDKNGIIHTTIGKVDFDADKLKENLEALLVALK.K	0	-	0	31	28	3.62516e-17	0	0
C:\Users\KyowonJeong\Downloads\apr23\Eclip_1481_MB_ms2.msalign	2373	3866	HCD	10282	3052.48	89	8	6724.68	6724.69	270	43780000	-1000	sp|P0A7L0|RL1_ECOLI	50S ribosomal protein L1 OS=Escherichia coli (strain K12) OX=83333 GN=rplA PE=1 SV=2	136	197	G.LMPNPKVGTVTPNVAEAVKNAKAGQVRYRNDKNGIIHTTIGKVDFDADKLKENLEALLVALK.K	0	-	0	31	23	3.12889e-14	0	0
C:\Users\KyowonJeong\Downloads\apr23\Eclip_1481_MB_ms2.msalign	2390	3890	HCD	10318	3066.21	105	8	6781.72	6781.71	204	82130000	-1000	sp|P0A7L0|RL1_ECOLI	50S ribosomal protein L1 OS=Escherichia coli (strain K12) OX=83333 GN=rplA PE=1 SV=2	135	197	R.GLMPNPKVGTVTPNVAEAVKNAKAGQVRYRNDKNGIIHTTIGKVDFDADKLKENLEALLVALK.K	0	-	0	29	20	2.09972e-10	0	0
C:\Users\KyowonJeong\Downloads\apr23\Eclip_1481_MB_ms2.msalign	2391	3893	HCD	10323	3068.23	45	5	3142.76	3142.76	373	6239000	-1000	sp|P0A7L0|RL1_ECOLI	50S ribosomal protein L1 OS=Escherichia coli (strain K12) OX=83333 GN=rplA PE=1 SV=2	10	37	R.VIREKVDATKQYDINEAIALLKELATAK.F	0	-	0	31	24	2.00973e-11	0	0
C:\Users\KyowonJeong\Downloads\apr23\Eclip_1481_MB_ms2.msalign	2394	3898	HCD	10330	3071.3	51	7	6724.67	6724.69	270	43780000	-1000	sp|P0A7L0|RL1_ECOLI	50S ribosomal protein L1 OS=Escherichia coli (strain K12) OX=83333 GN=rplA PE=1 SV=2	136	197	G.LMPNPKVGTVTPNVAEAVKNAKAGQVRYRNDKNGIIHTTIGKVDFDADKLKENLEALLVALK.K	0	-	0	11	9	0.0617359	0.000834899	0
C:\Users\KyowonJeong\Downloads\apr23\Eclip_1481_MB_ms2.msalign	2395	3899	HCD	10332	3071.96	49	5	3142.76	3142.76	373	6239000	-1000	sp|P0A7L0|RL1_ECOLI	50S ribosomal protein L1 OS=Escherichia coli (strain K12) OX=83333 GN=rplA PE=1 SV=2	10	37	R.VIREKVDATKQYDINEAIALLKELATAK.F	0	-	0	31	24	9.22081e-13	0	0
C:\Users\KyowonJeong\Downloads\apr23\Eclip_1481_MB_ms2.msalign	2397	3901	HCD	10335	3073.32	45	5	3142.76	3142.76	373	6239000	-1000	sp|P0A7L0|RL1_ECOLI	50S ribosomal protein L1 OS=Escherichia coli (strain K12) OX=83333 GN=rplA PE=1 SV=2	10	37	R.VIREKVDATKQYDINEAIALLKELATAK.F	0	-	0	31	24	2.73161e-14	0	0
C:\Users\KyowonJeong\Downloads\apr23\Eclip_1481_MB_ms2.msalign	2398	3904	HCD	10340	3074.96	113	8	6781.72	6781.71	204	82130000	-1000	sp|P0A7L0|RL1_ECOLI	50S ribosomal protein L1 OS=Escherichia coli (strain K12) OX=83333 GN=rplA PE=1 SV=2	135	197	R.GLMPNPKVGTVTPNVAEAVKNAKAGQVRYRNDKNGIIHTTIGKVDFDADKLKENLEALLVALK.K	0	-	0	49	33	1.47382e-19	0	0
C:\Users\KyowonJeong\Downloads\apr23\Eclip_1481_MB_ms2.msalign	3042	4788	HCD	11668	3434.47	114	10	7159.86	7159.87	182	581500000	-1000	sp|P0A7L0|RL1_ECOLI	50S ribosomal protein L1 OS=Escherichia coli (strain K12) OX=83333 GN=rplA PE=1 SV=2	8	71	R.MRVIREKVDAT(KQYDI)[171.1006]NEAIALLKELATAKFVESVDVAVNLGIDARKSDQNVRGATVLPHGTGR.S	1	-	0	36	26	6.20934e-09	0	0
C:\Users\KyowonJeong\Downloads\apr23\Eclip_1481_MB_ms2.msalign	3047	4793	HCD	11676	3436.44	119	10	7160.87	7160.86	182	581500000	-1000	sp|P0A7L0|RL1_ECOLI	50S ribosomal protein L1 OS=Escherichia coli (strain K12) OX=83333 GN=rplA PE=1 SV=2	8	71	R.(MRVIREKVD)[172.0966]ATKQYDINEAIALLKELATAKFVESVDVAVNLGIDARKSDQNVRGATVLPHGTGR.S	1	-	0	57	40	1.01893e-20	0	0
C:\Users\KyowonJeong\Downloads\apr23\Eclip_1481_MB_ms2.msalign	3059	4810	HCD	11702	3444.11	119	11	7144.88	7144.87	86	1148000000	53.9253	sp|P0A7L0|RL1_ECOLI	50S ribosomal protein L1 OS=Escherichia coli (strain K12) OX=83333 GN=rplA PE=1 SV=2	7	71	K.RMRVIREKVDATKQYDINEAIALLKELATAKFVESVDVAVNLGIDARKSDQNVRGATVLPHGTGR.S	0	-	0	53	32	9.93723e-19	0	0
C:\Users\KyowonJeong\Downloads\apr23\Eclip_1481_MB_ms2.msalign	3063	4819	HCD	11715	3447.89	114	10	7144.88	7144.87	86	1148000000	53.9253	sp|P0A7L0|RL1_ECOLI	50S ribosomal protein L1 OS=Escherichia coli (strain K12) OX=83333 GN=rplA PE=1 SV=2	7	71	K.RMRVIREKVDATKQYDINEAIALLKELATAKFVESVDVAVNLGIDARKSDQNVRGATVLPHGTGR.S	0	-	0	64	45	5.7224e-25	0	0
C:\Users\KyowonJeong\Downloads\apr23\Eclip_1481_MB_ms2.msalign	3072	4835	HCD	11739	3455.18	114	7	7144.87	7144.87	86	1148000000	53.9253	sp|P0A7L0|RL1_ECOLI	50S ribosomal protein L1 OS=Escherichia coli (strain K12) OX=83333 GN=rplA PE=1 SV=2	7	71	K.RMRVIREKVDATKQYDINEAIALLKELATAKFVESVDVAVNLGIDARKSDQNVRGATVLPHGTGR.S	0	-	0	59	53	4.84236e-25	0	0
C:\Users\KyowonJeong\Downloads\apr23\Eclip_1481_MB_ms2.msalign	3074	4838	HCD	11744	3456.95	109	7	7144.87	7144.87	86	1148000000	53.9253	sp|P0A7L0|RL1_ECOLI	50S ribosomal protein L1 OS=Escherichia coli (strain K12) OX=83333 GN=rplA PE=1 SV=2	7	71	K.RMRVIREKVDATKQYDINEAIALLKELATAKFVESVDVAVNLGIDARKSDQNVRGATVLPHGTGR.S	0	-	0	62	54	4.04537e-24	0	0
C:\Users\KyowonJeong\Downloads\apr23\Eclip_1481_MB_ms2.msalign	3078	4843	HCD	11751	3459.41	119	10	7144.88	7144.87	86	1148000000	53.9253	sp|P0A7L0|RL1_ECOLI	50S ribosomal protein L1 OS=Escherichia coli (strain K12) OX=83333 GN=rplA PE=1 SV=2	7	71	K.RMRVIREKVDATKQYDINEAIALLKELATAKFVESVDVAVNLGIDARKSDQNVRGATVLPHGTGR.S	0	-	0	67	44	1.98861e-25	0	0
C:\Users\KyowonJeong\Downloads\apr23\Eclip_1481_MB_ms2.msalign	3084	4851	HCD	11763	3461.89	109	7	7144.87	7144.87	86	1148000000	53.9253	sp|P0A7L0|RL1_ECOLI	50S ribosomal protein L1 OS=Escherichia coli (strain K12) OX=83333 GN=rplA PE=1 SV=2	7	71	K.RMRVIREKVDATKQYDINEAIALLKELATAKFVESVDVAVNLGIDARKSDQNVRGATVLPHGTGR.S	0	-	0	45	43	8.28103e-21	0	0
C:\Users\KyowonJeong\Downloads\apr23\Eclip_1481_MB_ms2.msalign	3086	4854	HCD	11768	3462.82	118	10	7144.88	7144.87	86	1148000000	53.9253	sp|P0A7L0|RL1_ECOLI	50S ribosomal protein L1 OS=Escherichia coli (strain K12) OX=83333 GN=rplA PE=1 SV=2	7	71	K.RMRVIREKVDATKQYDINEAIALLKELATAKFVESVDVAVNLGIDARKSDQNVRGATVLPHGTGR.S	0	-	0	67	44	3.34396e-26	0	0
C:\Users\KyowonJeong\Downloads\apr23\Eclip_1481_MB_ms2.msalign	3091	4860	HCD	11776	3464.67	117	10	7144.88	7144.87	86	1148000000	53.9253	sp|P0A7L0|RL1_ECOLI	50S ribosomal protein L1 OS=Escherichia coli (strain K12) OX=83333 GN=rplA PE=1 SV=2	7	71	K.RMRVIREKVDATKQYDINEAIALLKELATAKFVESVDVAVNLGIDARKSDQNVRGATVLPHGTGR.S	0	-	0	54	36	5.34104e-21	0	0
C:\Users\KyowonJeong\Downloads\apr23\Eclip_1481_MB_ms2.msalign	3175	5009	HCD	12003	3524.04	111	9	6701.62	6701.63	114	417200000	47.1525	sp|P0A7L0|RL1_ECOLI	50S ribosomal protein L1 OS=Escherichia coli (strain K12) OX=83333 GN=rplA PE=1 SV=2	10	71	R.VIREKVDATKQYDINEAIALLKELATAKFVESVDVAVNLGIDARKSDQNVRGATVLPHGTGR.S	0	-	0	56	41	2.95072e-24	0	0
C:\Users\KyowonJeong\Downloads\apr23\Eclip_1481_MB_ms2.msalign	3181	5021	HCD	12021	3529.61	77	9	6099.31	6098.31	2	44270000	-1000	sp|P0A7L0|RL1_ECOLI	50S ribosomal protein L1 OS=Escherichia coli (strain K12) OX=83333 GN=rplA PE=1 SV=2	7	60	K.RMRVIREKVDATKQYDINEAIALLKELATAKFVESVDVAVNLGIDARKSDQNVR.G	0	-	0	35	28	4.08796e-23	0	0
C:\Users\KyowonJeong\Downloads\apr23\Eclip_1481_MB_ms2.msalign	3184	5025	HCD	12027	3532.25	74	6	6097.3	6098.31	2	44270000	-1000	sp|P0A7L0|RL1_ECOLI	50S ribosomal protein L1 OS=Escherichia coli (strain K12) OX=83333 GN=rplA PE=1 SV=2	7	60	K.RMRVIREKVDATKQYDINEAIALLKELATAKFVESVDVAVNLGIDARKSDQNVR.G	0	-	0	45	43	7.46461e-39	0	0
C:\Users\KyowonJeong\Downloads\apr23\Eclip_1481_MB_ms2.msalign	3194	5048	HCD	12061	3545.81	218	14	13275	13275.1	526	50470000	-1000	sp|P0A7L0|RL1_ECOLI	50S ribosomal protein L1 OS=Escherichia coli (strain K12) OX=83333 GN=rplA PE=1 SV=2	72	195	R.SVRVAVFTQGANAEAAKAAGAELVGMEDLADQIKKGEMNFDVVIASPD(AMRVVGQLGQV)[258.2236]LGPRGLMPNPKVGTVTPNVAEAVKNAKAGQVRYRNDKNGIIHTTIGKVDFDADKLKENLEALLVA.L	1	-	0	42	32	1.65548e-06	0	0
C:\Users\KyowonJeong\Downloads\apr23\Eclip_1481_MB_ms2.msalign	3204	5101	HCD	12141	3568.3	143	10	8580.72	8580.71	1488	603000000	-1000	sp|P0A7L0|RL1_ECOLI	50S ribosomal protein L1 OS=Escherichia coli (strain K12) OX=83333 GN=rplA PE=1 SV=2	7	85	K.RMRVIREKVDATKQYDINEAIALLKELATAKFVESVDVAVNLGIDARKSDQNVRGATVLPHGTGRSVRVAVFTQGANA(E)[6.1112].A	1	-	0	21	16	0.330903	0.00720721	0.0233677
C:\Users\KyowonJeong\Downloads\apr23\Eclip_1481_MB_ms2.msalign	3206	5107	HCD	12149	3570.22	391	32	24057.8	24058	1124	634000000	5.4626	sp|P0A7L0|RL1_ECOLI	50S ribosomal protein L1 OS=Escherichia coli (strain K12) OX=83333 GN=rplA PE=1 SV=2	7	234	K.RMRVIREKVDATKQYDINEAIALLKELATAKFVESVDVAVNLGIDARKSDQNVRGATVLPHGTGRSVRVAVFTQGANAEAAKAAGAELVGMEDLADQIKKGEMNFDVVIASPDAMRVVGQLGQVLGPRGLMPNPKVGTVTPNVAEAVKNAKAGQVRYRNDKNGIIHT(TIGKVDFDADKLKENLEALLVALKKAKPTQAKGVYIKKVSISTTMGAGVAVDQAGL)[16.0677]SASVN.	1	-	0	41	32	0.00144906	0	0
C:\Users\KyowonJeong\Downloads\apr23\Eclip_1481_MB_ms2.msalign	3230	5153	HCD	12219	3587.93	133	12	13274.1	13274.1	526	370200000	-1000	sp|P0A7L0|RL1_ECOLI	50S ribosomal protein L1 OS=Escherichia coli (strain K12) OX=83333 GN=rplA PE=1 SV=2	72	197	R.SVRVAVFTQGANAEAAKAAGAELVGMEDLADQIKKGEMNFDVVIASPD(AMRVVGQLGQVLGPRGLMPN)[16.0215]PKVGTVTPNVAEAVKNAKAGQVRYRNDKNGIIHTTIGKVDFDADKLKENLEALLVALK.K	1	-	0	31	31	4.52352e-11	0	0
C:\Users\KyowonJeong\Downloads\apr23\Eclip_1481_MB_ms2.msalign	3235	5163	HCD	12234	3591	399	32	24054.9	24054.8	1124	634000000	5.4626	sp|P0A7L0|RL1_ECOLI	50S ribosomal protein L1 OS=Escherichia coli (strain K12) OX=83333 GN=rplA PE=1 SV=2	7	234	K.RMRVIREKVDATKQYDINEAIALLKELATAKFVESVDVAVNLGIDARKSDQNVRGATVLPHGTGRSVRVAVFTQGANAEAAKAAGAELVGMEDLADQIKKGEMNFDVVIASPDAMRVVGQLGQVLGPRGLMPNPKVGTVTPNVAEAVKNAKAGQVRYRNDKNGIIHTTIGKVDFDADKLK(ENLEAL)[12.9126]LVALKKAKPTQAKGVYIKKVSISTTMGAGVAVDQAGLSASVN.	1	-	0	40	31	0.00421372	0	0
C:\Users\KyowonJeong\Downloads\apr23\Eclip_1481_MB_ms2.msalign	3246	5186	HCD	12268	3597.15	389	28	24055.8	24055.8	1124	634000000	5.4626	sp|P0A7L0|RL1_ECOLI	50S ribosomal protein L1 OS=Escherichia coli (strain K12) OX=83333 GN=rplA PE=1 SV=2	7	234	K.RMRVIREKVDATKQYDINEAIALLKELATAKFVESVDVAVNLGIDARKSDQNVRGATVLPHGTGRSVRVAVFTQGANAEAAKAAGAELVGMEDLADQIKKGEMNFDVVIASPDAMRVVGQLGQVLGPRGLMPN(PKVGTVTPNVAEAVKNAK)[13.9347]AGQVRYRNDKNGIIHTTIGKVDFDADKLKENLEALLVALKKAKPTQAKGVYIKKVSISTTMGAGVAVDQAGLSASVN.	1	-	0	47	34	0.00383059	0	0
C:\Users\KyowonJeong\Downloads\apr23\Eclip_1481_MB_ms2.msalign	3249	5194	HCD	12280	3599.25	400	32	24057.9	24058	1124	634000000	5.4626	sp|P0A7L0|RL1_ECOLI	50S ribosomal protein L1 OS=Escherichia coli (strain K12) OX=83333 GN=rplA PE=1 SV=2	7	234	K.RMRVIREKVDATKQYDINEAIALLKELATAKFVESVDVAVNLGIDARKSDQNVRGATVLPHGTGRSVRVAVFTQGANAEAAKAAGAELVGMEDLADQIKKGEMNFDVVIASPDAMRVVGQLGQVLGPRGLMPNPKVGTVTPNVAEAVKNAKAGQVRYRNDKNGIIHTTIGKVDFDAD(KLKE)[16.0615]NLEALLVALKKAKPTQAKGVYIKKVSISTTMGAGVAVDQAGLSASVN.	1	-	0	37	32	0.00167264	0	0
C:\Users\KyowonJeong\Downloads\apr23\Eclip_1481_MB_ms2.msalign	1229	2068	HCD	7581	1981.66	141	13	8987.84	8987.84	128	3181000000	55.6277	sp|P0A7L8|RL27_ECOLI	50S ribosomal protein L27 OS=Escherichia coli (strain K12) OX=83333 GN=rpmA PE=1 SV=2	2	85	M.AHKKAGGSTRNGRDSEAKRLGVKRFGGESVLAGSIIVRQRGTKFHAGANVGCGRDHTLFAKADGKVKFEVKGPKNRKFISIEAE.	0	-	0	52	39	2.0562e-23	0	0
C:\Users\KyowonJeong\Downloads\apr23\Eclip_1481_MB_ms2.msalign	1230	2070	HCD	7585	1983.04	29	8	8987.84	8987.84	128	3181000000	55.6277	sp|P0A7L8|RL27_ECOLI	50S ribosomal protein L27 OS=Escherichia coli (strain K12) OX=83333 GN=rpmA PE=1 SV=2	2	85	M.AHKKAGGSTRNGRDSEAKRLGVKRFGGESVLAGSIIVRQRGTKFHAGANVGCGRDHTLFAKADGKVKFEVKGPKNRKFISIEAE.	0	-	0	15	14	4.8524e-13	0	0
C:\Users\KyowonJeong\Downloads\apr23\Eclip_1481_MB_ms2.msalign	1231	2072	HCD	7587	1984.27	138	14	9019.83	9019.83	1159	72460000	-1000	sp|P0A7L8|RL27_ECOLI	50S ribosomal protein L27 OS=Escherichia coli (strain K12) OX=83333 GN=rpmA PE=1 SV=2	2	85	M.AHKKAGGSTRNGRDSEAKRLGVKRFGGESVLAGSIIVRQRGTKFHAGANVG(C)[31.9843]GRDHTLFAKADGKVKFEVKGPKNRKFISIEAE.	1	-	0	22	14	0.0029825	0	0
C:\Users\KyowonJeong\Downloads\apr23\Eclip_1481_MB_ms2.msalign	1235	2079	HCD	7598	1988.93	129	14	9019.83	9019.83	1159	72460000	-1000	sp|P0A7L8|RL27_ECOLI	50S ribosomal protein L27 OS=Escherichia coli (strain K12) OX=83333 GN=rpmA PE=1 SV=2	2	85	M.AHKKAGGSTRNGRDSEAKRLGVKRFGGESVLAGSIIVRQRGTKFHAGANVG(C)[31.9843]GRDHTLFAKADGKVKFEVKGPKNRKFISIEAE.	1	-	0	18	13	0.0107637	0.000218723	0
C:\Users\KyowonJeong\Downloads\apr23\Eclip_1481_MB_ms2.msalign	1241	2091	HCD	7616	1996.84	79	13	9170.89	9170.87	1269	45590000	-1000	sp|P0A7L8|RL27_ECOLI	50S ribosomal protein L27 OS=Escherichia coli (strain K12) OX=83333 GN=rpmA PE=1 SV=2	1	85	.(M)[51.9885]AHKKAGGSTRNGRDSEAKRLGVKRFGGESVLAGSIIVRQRGTKFHAGANVGCGRDHTLFAKADGKVKFEVKGPKNRKFISIEAE.	1	-	0	10	9	0.0210742	0.000428908	0.00157729
C:\Users\KyowonJeong\Downloads\apr23\Eclip_1481_MB_ms2.msalign	1248	2103	HCD	7634	2004.61	136	15	9012.83	9012.84	1284	43900000	-1000	sp|P0A7L8|RL27_ECOLI	50S ribosomal protein L27 OS=Escherichia coli (strain K12) OX=83333 GN=rpmA PE=1 SV=2	2	85	M.AHKKAGGSTRNGRDSEAKRLGVKRFGGESVLAGSIIVRQRGTKFHAGANVGC(GRDHTLFA)[24.9999]KADGKVKFEVKGPKNRKFISIEAE.	1	-	0	15	12	0.0266614	0.000425985	0.00155885
C:\Users\KyowonJeong\Downloads\apr23\Eclip_1481_MB_ms2.msalign	1252	2110	HCD	7645	2009.24	138	13	8987.84	8987.84	128	3181000000	55.6277	sp|P0A7L8|RL27_ECOLI	50S ribosomal protein L27 OS=Escherichia coli (strain K12) OX=83333 GN=rpmA PE=1 SV=2	2	85	M.AHKKAGGSTRNGRDSEAKRLGVKRFGGESVLAGSIIVRQRGTKFHAGANVGCGRDHTLFAKADGKVKFEVKGPKNRKFISIEAE.	0	-	0	29	22	3.7326e-10	0	0
C:\Users\KyowonJeong\Downloads\apr23\Eclip_1481_MB_ms2.msalign	1304	2182	HCD	7753	2051.78	137	14	8986.84	8987.84	128	3181000000	55.6277	sp|P0A7L8|RL27_ECOLI	50S ribosomal protein L27 OS=Escherichia coli (strain K12) OX=83333 GN=rpmA PE=1 SV=2	2	85	M.AHKKAGGSTRNGRDSEAKRLGVKRFGGESVLAGSIIVRQRGTKFHAGANVGCGRDHTLFAKADGKVKFEVKGPKNRKFISIEAE.	0	-	0	28	19	2.4108e-08	0	0
C:\Users\KyowonJeong\Downloads\apr23\Eclip_1481_MB_ms2.msalign	1333	2227	HCD	7820	2079.16	141	13	8987.84	8987.84	128	3181000000	55.6277	sp|P0A7L8|RL27_ECOLI	50S ribosomal protein L27 OS=Escherichia coli (strain K12) OX=83333 GN=rpmA PE=1 SV=2	2	85	M.AHKKAGGSTRNGRDSEAKRLGVKRFGGESVLAGSIIVRQRGTKFHAGANVGCGRDHTLFAKADGKVKFEVKGPKNRKFISIEAE.	0	-	0	27	18	1.71632e-08	0	0
C:\Users\KyowonJeong\Downloads\apr23\Eclip_1481_MB_ms2.msalign	1375	2294	HCD	7921	2121.43	149	14	8987.85	8987.84	128	3181000000	55.6277	sp|P0A7L8|RL27_ECOLI	50S ribosomal protein L27 OS=Escherichia coli (strain K12) OX=83333 GN=rpmA PE=1 SV=2	2	85	M.AHKKAGGSTRNGRDSEAKRLGVKRFGGESVLAGSIIVRQRGTKFHAGANVGCGRDHTLFAKADGKVKFEVKGPKNRKFISIEAE.	0	-	0	26	19	1.33724e-09	0	0
C:\Users\KyowonJeong\Downloads\apr23\Eclip_1481_MB_ms2.msalign	1382	2303	HCD	7934	2126.93	137	13	8987.84	8987.84	128	3181000000	55.6277	sp|P0A7L8|RL27_ECOLI	50S ribosomal protein L27 OS=Escherichia coli (strain K12) OX=83333 GN=rpmA PE=1 SV=2	2	85	M.AHKKAGGSTRNGRDSEAKRLGVKRFGGESVLAGSIIVRQRGTKFHAGANVGCGRDHTLFAKADGKVKFEVKGPKNRKFISIEAE.	0	-	0	23	19	2.1166e-08	0	0
C:\Users\KyowonJeong\Downloads\apr23\Eclip_1481_MB_ms2.msalign	1386	2307	HCD	7940	2129.35	104	12	8986.83	8987.84	128	3181000000	55.6277	sp|P0A7L8|RL27_ECOLI	50S ribosomal protein L27 OS=Escherichia coli (strain K12) OX=83333 GN=rpmA PE=1 SV=2	2	85	M.AHKKAGGSTRNGRDSEAKRLGVKRFGGESVLAGSIIVRQRGTKFHAGANVGCGRDHTLFAKADGKVKFEVKGPKNRKFISIEAE.	0	-	0	14	12	7.7842e-07	0	0
C:\Users\KyowonJeong\Downloads\apr23\Eclip_1481_MB_ms2.msalign	1551	2611	HCD	8396	2322.67	33	12	8986.86	8987.84	128	3181000000	55.6277	sp|P0A7L8|RL27_ECOLI	50S ribosomal protein L27 OS=Escherichia coli (strain K12) OX=83333 GN=rpmA PE=1 SV=2	2	85	M.AHKKAGGSTRNGRDSEAKRLGVKRFGGESVLAGSIIVRQRGTKFHAGANVGCGRDHTLFAKADGKVKFEVKGPKNRKFISIEAE.	0	-	0	5	5	0.00060818	0	0
C:\Users\KyowonJeong\Downloads\apr23\Eclip_1481_MB_ms2.msalign	1631	2777	HCD	8645	2429.14	98	13	8986.86	8987.84	128	3181000000	55.6277	sp|P0A7L8|RL27_ECOLI	50S ribosomal protein L27 OS=Escherichia coli (strain K12) OX=83333 GN=rpmA PE=1 SV=2	2	85	M.AHKKAGGSTRNGRDSEAKRLGVKRFGGESVLAGSIIVRQRGTKFHAGANVGCGRDHTLFAKADGKVKFEVKGPKNRKFISIEAE.	0	-	0	12	10	0.0008409	0	0
C:\Users\KyowonJeong\Downloads\apr23\Eclip_1481_MB_ms2.msalign	2	24	HCD	3225	463.54	47	5	2849.53	2849.53	371	13930000	-1000	sp|P0A7M2|RL28_ECOLI	50S ribosomal protein L28 OS=Escherichia coli (strain K12) OX=83333 GN=rpmB PE=1 SV=2	2	27	M.SRVCQVTGKRPVTGNNRSHALNATKR.R	0	-	0	20	16	1.3753e-08	0	0
C:\Users\KyowonJeong\Downloads\apr23\Eclip_1481_MB_ms2.msalign	3	30	HCD	3233	467.41	47	5	2849.53	2849.53	371	13930000	-1000	sp|P0A7M2|RL28_ECOLI	50S ribosomal protein L28 OS=Escherichia coli (strain K12) OX=83333 GN=rpmB PE=1 SV=2	2	27	M.SRVCQVTGKRPVTGNNRSHALNATKR.R	0	-	0	17	13	6.46829e-06	0	0
C:\Users\KyowonJeong\Downloads\apr23\Eclip_1481_MB_ms2.msalign	5	32	HCD	3237	468.83	41	5	2848.52	2849.53	371	410900	-1000	sp|P0A7M2|RL28_ECOLI	50S ribosomal protein L28 OS=Escherichia coli (strain K12) OX=83333 GN=rpmB PE=1 SV=2	2	27	M.SRVCQVTGKRPVTGNNRSHALNATKR.R	0	-	0	17	14	9.5951e-14	0	0
C:\Users\KyowonJeong\Downloads\apr23\Eclip_1481_MB_ms2.msalign	7	34	HCD	3241	470.27	44	5	2849.53	2849.53	371	13930000	-1000	sp|P0A7M2|RL28_ECOLI	50S ribosomal protein L28 OS=Escherichia coli (strain K12) OX=83333 GN=rpmB PE=1 SV=2	2	27	M.SRVCQVTGKRPVTGNNRSHALNATKR.R	0	-	0	17	13	3.09773e-06	0	0
C:\Users\KyowonJeong\Downloads\apr23\Eclip_1481_MB_ms2.msalign	10	39	HCD	3249	473.57	39	5	2849.52	2849.53	371	13930000	-1000	sp|P0A7M2|RL28_ECOLI	50S ribosomal protein L28 OS=Escherichia coli (strain K12) OX=83333 GN=rpmB PE=1 SV=2	2	27	M.SRVCQVTGKRPVTGNNRSHALNATKR.R	0	-	0	15	13	9.38515e-09	0	0
C:\Users\KyowonJeong\Downloads\apr23\Eclip_1481_MB_ms2.msalign	15	45	HCD	3260	477.79	23	5	2849.53	2849.53	371	13930000	-1000	sp|P0A7M2|RL28_ECOLI	50S ribosomal protein L28 OS=Escherichia coli (strain K12) OX=83333 GN=rpmB PE=1 SV=2	2	27	M.SRVCQVTGKRPVTGNNRSHALNATKR.R	0	-	0	12	9	4.61059e-05	0	0
C:\Users\KyowonJeong\Downloads\apr23\Eclip_1481_MB_ms2.msalign	17	47	HCD	3264	479.21	27	5	2849.52	2849.53	371	13930000	-1000	sp|P0A7M2|RL28_ECOLI	50S ribosomal protein L28 OS=Escherichia coli (strain K12) OX=83333 GN=rpmB PE=1 SV=2	2	27	M.SRVCQVTGKRPVTGNNRSHALNATKR.R	0	-	0	8	8	0.000526867	0	0
C:\Users\KyowonJeong\Downloads\apr23\Eclip_1481_MB_ms2.msalign	22	53	HCD	3276	483.49	36	5	2849.53	2849.53	371	13930000	-1000	sp|P0A7M2|RL28_ECOLI	50S ribosomal protein L28 OS=Escherichia coli (strain K12) OX=83333 GN=rpmB PE=1 SV=2	2	27	M.SRVCQVTGKRPVTGNNRSHALNATKR.R	0	-	0	15	12	2.82317e-06	0	0
C:\Users\KyowonJeong\Downloads\apr23\Eclip_1481_MB_ms2.msalign	25	57	HCD	3282	486.15	30	5	2849.53	2849.53	371	13930000	-1000	sp|P0A7M2|RL28_ECOLI	50S ribosomal protein L28 OS=Escherichia coli (strain K12) OX=83333 GN=rpmB PE=1 SV=2	2	27	M.SRVCQVTGKRPVTGNNRSHALNATKR.R	0	-	0	10	9	4.84282e-05	0	0
C:\Users\KyowonJeong\Downloads\apr23\Eclip_1481_MB_ms2.msalign	30	62	HCD	3294	489.88	21	5	2849.53	2849.53	371	13930000	-1000	sp|P0A7M2|RL28_ECOLI	50S ribosomal protein L28 OS=Escherichia coli (strain K12) OX=83333 GN=rpmB PE=1 SV=2	2	27	M.SRVCQVTGKRPVTGNNRSHALNATKR.R	0	-	0	7	6	0.000129312	0	0
C:\Users\KyowonJeong\Downloads\apr23\Eclip_1481_MB_ms2.msalign	31	66	HCD	3304	493.15	22	5	2849.53	2849.53	371	13930000	-1000	sp|P0A7M2|RL28_ECOLI	50S ribosomal protein L28 OS=Escherichia coli (strain K12) OX=83333 GN=rpmB PE=1 SV=2	2	27	M.SRVCQVTGKRPVTGNNRSHALNATKR.R	0	-	0	9	7	0.000130099	0	0
C:\Users\KyowonJeong\Downloads\apr23\Eclip_1481_MB_ms2.msalign	33	69	HCD	3312	495.49	24	5	2849.53	2849.53	371	13930000	-1000	sp|P0A7M2|RL28_ECOLI	50S ribosomal protein L28 OS=Escherichia coli (strain K12) OX=83333 GN=rpmB PE=1 SV=2	2	27	M.SRVCQVTGKRPVTGNNRSHALNATKR.R	0	-	0	10	9	3.50208e-05	0	0
C:\Users\KyowonJeong\Downloads\apr23\Eclip_1481_MB_ms2.msalign	34	70	HCD	3314	496.27	27	5	2849.53	2849.53	371	13930000	-1000	sp|P0A7M2|RL28_ECOLI	50S ribosomal protein L28 OS=Escherichia coli (strain K12) OX=83333 GN=rpmB PE=1 SV=2	2	27	M.SRVCQVTGKRPVTGNNRSHALNATKR.R	0	-	0	9	8	0.000281798	0	0
C:\Users\KyowonJeong\Downloads\apr23\Eclip_1481_MB_ms2.msalign	36	73	HCD	3321	498.44	27	5	2850.52	2849.53	371	125100	-1000	sp|P0A7M2|RL28_ECOLI	50S ribosomal protein L28 OS=Escherichia coli (strain K12) OX=83333 GN=rpmB PE=1 SV=2	2	27	M.SRVCQVTGKRPVTGNNRSHALNATKR.R	0	-	0	11	9	1.68787e-07	0	0
C:\Users\KyowonJeong\Downloads\apr23\Eclip_1481_MB_ms2.msalign	43	105	HCD	3981	606.36	47	5	2849.53	2849.53	371	6197000	-1000	sp|P0A7M2|RL28_ECOLI	50S ribosomal protein L28 OS=Escherichia coli (strain K12) OX=83333 GN=rpmB PE=1 SV=2	2	27	M.SRVCQVTGKRPVTGNNRSHALNATKR.R	0	-	0	13	10	2.92685e-05	0	0
C:\Users\KyowonJeong\Downloads\apr23\Eclip_1481_MB_ms2.msalign	44	112	HCD	3996	611.46	40	5	2849.52	2849.53	371	6197000	-1000	sp|P0A7M2|RL28_ECOLI	50S ribosomal protein L28 OS=Escherichia coli (strain K12) OX=83333 GN=rpmB PE=1 SV=2	2	27	M.SRVCQVTGKRPVTGNNRSHALNATKR.R	0	-	0	10	9	0.000225754	0	0
C:\Users\KyowonJeong\Downloads\apr23\Eclip_1481_MB_ms2.msalign	45	113	HCD	3999	612.32	33	5	2849.53	2849.53	371	6197000	-1000	sp|P0A7M2|RL28_ECOLI	50S ribosomal protein L28 OS=Escherichia coli (strain K12) OX=83333 GN=rpmB PE=1 SV=2	2	27	M.SRVCQVTGKRPVTGNNRSHALNATKR.R	0	-	0	12	11	2.79629e-05	0	0
C:\Users\KyowonJeong\Downloads\apr23\Eclip_1481_MB_ms2.msalign	46	116	HCD	4005	614.4	36	5	2849.52	2849.53	371	6197000	-1000	sp|P0A7M2|RL28_ECOLI	50S ribosomal protein L28 OS=Escherichia coli (strain K12) OX=83333 GN=rpmB PE=1 SV=2	2	27	M.SRVCQVTGKRPVTGNNRSHALNATKR.R	0	-	0	16	13	2.47277e-06	0	0
C:\Users\KyowonJeong\Downloads\apr23\Eclip_1481_MB_ms2.msalign	47	117	HCD	4009	615.44	42	5	2850.53	2849.53	371	764700	-1000	sp|P0A7M2|RL28_ECOLI	50S ribosomal protein L28 OS=Escherichia coli (strain K12) OX=83333 GN=rpmB PE=1 SV=2	2	27	M.SRVCQVTGKRPVTGNNRSHALNATKR.R	0	-	0	13	11	2.55994e-14	0	0
C:\Users\KyowonJeong\Downloads\apr23\Eclip_1481_MB_ms2.msalign	49	122	HCD	4023	619.53	35	5	2849.53	2849.53	371	6197000	-1000	sp|P0A7M2|RL28_ECOLI	50S ribosomal protein L28 OS=Escherichia coli (strain K12) OX=83333 GN=rpmB PE=1 SV=2	2	27	M.SRVCQVTGKRPVTGNNRSHALNATKR.R	0	-	0	9	8	9.71136e-05	0	0
C:\Users\KyowonJeong\Downloads\apr23\Eclip_1481_MB_ms2.msalign	51	124	HCD	4029	621.17	32	5	2850.54	2849.53	371	764700	-1000	sp|P0A7M2|RL28_ECOLI	50S ribosomal protein L28 OS=Escherichia coli (strain K12) OX=83333 GN=rpmB PE=1 SV=2	2	27	M.SRVCQVTGKRPVTGNNRSHALNATKR.R	0	-	0	9	8	5.8465e-07	0	0
C:\Users\KyowonJeong\Downloads\apr23\Eclip_1481_MB_ms2.msalign	60	136	HCD	4063	631.42	29	5	2849.52	2849.53	371	6197000	-1000	sp|P0A7M2|RL28_ECOLI	50S ribosomal protein L28 OS=Escherichia coli (strain K12) OX=83333 GN=rpmB PE=1 SV=2	2	27	M.SRVCQVTGKRPVTGNNRSHALNATKR.R	0	-	0	9	8	2.88854e-05	0	0
C:\Users\KyowonJeong\Downloads\apr23\Eclip_1481_MB_ms2.msalign	63	140	HCD	4071	634.28	31	5	2849.53	2849.53	371	6197000	-1000	sp|P0A7M2|RL28_ECOLI	50S ribosomal protein L28 OS=Escherichia coli (strain K12) OX=83333 GN=rpmB PE=1 SV=2	2	27	M.SRVCQVTGKRPVTGNNRSHALNATKR.R	0	-	0	12	10	7.36099e-05	0	0
C:\Users\KyowonJeong\Downloads\apr23\Eclip_1481_MB_ms2.msalign	115	281	HCD	4720	788.16	45	5	2849.53	2849.53	371	3418000	-1000	sp|P0A7M2|RL28_ECOLI	50S ribosomal protein L28 OS=Escherichia coli (strain K12) OX=83333 GN=rpmB PE=1 SV=2	2	27	M.SRVCQVTGKRPVTGNNRSHALNATKR.R	0	-	0	16	14	7.31347e-07	0	0
C:\Users\KyowonJeong\Downloads\apr23\Eclip_1481_MB_ms2.msalign	124	299	HCD	4750	800.45	23	5	2849.53	2849.53	371	3418000	-1000	sp|P0A7M2|RL28_ECOLI	50S ribosomal protein L28 OS=Escherichia coli (strain K12) OX=83333 GN=rpmB PE=1 SV=2	2	27	M.SRVCQVTGKRPVTGNNRSHALNATKR.R	0	-	0	6	6	0.000239069	0	0
C:\Users\KyowonJeong\Downloads\apr23\Eclip_1481_MB_ms2.msalign	142	360	HCD	4974	858.62	36	5	2849.53	2849.53	371	5144000	-1000	sp|P0A7M2|RL28_ECOLI	50S ribosomal protein L28 OS=Escherichia coli (strain K12) OX=83333 GN=rpmB PE=1 SV=2	2	27	M.SRVCQVTGKRPVTGNNRSHALNATKR.R	0	-	0	14	11	1.03709e-05	0	0
C:\Users\KyowonJeong\Downloads\apr23\Eclip_1481_MB_ms2.msalign	248	546	HCD	5268	983.84	19	5	2849.52	2849.53	371	5144000	-1000	sp|P0A7M2|RL28_ECOLI	50S ribosomal protein L28 OS=Escherichia coli (strain K12) OX=83333 GN=rpmB PE=1 SV=2	2	27	M.SRVCQVTGKRPVTGNNRSHALNATKR.R	0	-	0	9	8	8.03578e-06	0	0
C:\Users\KyowonJeong\Downloads\apr23\Eclip_1481_MB_ms2.msalign	249	549	HCD	5273	985.89	19	5	2849.53	2849.53	371	5144000	-1000	sp|P0A7M2|RL28_ECOLI	50S ribosomal protein L28 OS=Escherichia coli (strain K12) OX=83333 GN=rpmB PE=1 SV=2	2	27	M.SRVCQVTGKRPVTGNNRSHALNATKR.R	0	-	0	9	8	8.27213e-06	0	0
C:\Users\KyowonJeong\Downloads\apr23\Eclip_1481_MB_ms2.msalign	1400	2331	HCD	7976	2145.08	55	6	3338.83	3338.83	474	37450000	-1000	sp|P0A7M2|RL28_ECOLI	50S ribosomal protein L28 OS=Escherichia coli (strain K12) OX=83333 GN=rpmB PE=1 SV=2	28	54	R.RFLPNLHSHRFWVESEKRFVTLRVSAK.G	0	-	0	28	22	5.44026e-12	0	0
C:\Users\KyowonJeong\Downloads\apr23\Eclip_1481_MB_ms2.msalign	1409	2346	HCD	7999	2154.57	55	6	3338.83	3338.83	474	37450000	-1000	sp|P0A7M2|RL28_ECOLI	50S ribosomal protein L28 OS=Escherichia coli (strain K12) OX=83333 GN=rpmB PE=1 SV=2	28	54	R.RFLPNLHSHRFWVESEKRFVTLRVSAK.G	0	-	0	22	18	2.54272e-08	0	0
C:\Users\KyowonJeong\Downloads\apr23\Eclip_1481_MB_ms2.msalign	1572	2674	HCD	8491	2362.83	80	12	8885.83	8885.84	607	2128000000	55.2636	sp|P0A7M2|RL28_ECOLI	50S ribosomal protein L28 OS=Escherichia coli (strain K12) OX=83333 GN=rpmB PE=1 SV=2	2	78	M.SRVCQVTGKRPVTGNNRSHALNATKRRFLPNLHSHRFWVESE(KRFVTLRVSAKGMRVID)[16.0069]KKGIDTVLAELRARGEKY.	1	-	0	19	18	5.40408e-08	0	0
C:\Users\KyowonJeong\Downloads\apr23\Eclip_1481_MB_ms2.msalign	1640	2793	HCD	8669	2439.71	78	16	8884.82	8884.81	607	2128000000	55.2636	sp|P0A7M2|RL28_ECOLI	50S ribosomal protein L28 OS=Escherichia coli (strain K12) OX=83333 GN=rpmB PE=1 SV=2	2	78	M.SRVCQVTGKRPVTGNNRSH(ALNATKRRFLPNLHSHRFWVESEKRFVTLRVSAKGMRVIDKKGID)[14.9776]TVLAELRARGEKY.	1	-	0	11	10	0.00153304	0	0
C:\Users\KyowonJeong\Downloads\apr23\Eclip_1481_MB_ms2.msalign	1648	2806	HCD	8689	2448.09	133	12	8885.83	8885.87	607	2128000000	55.2636	sp|P0A7M2|RL28_ECOLI	50S ribosomal protein L28 OS=Escherichia coli (strain K12) OX=83333 GN=rpmB PE=1 SV=2	1	78	.(MS)[-115.0086]RVCQVTGKRPVTGNNRSHALNATKRRFLPNLHSHRFWVESEKRFVTLRVSAKGMRVIDKKGIDTVLAELRARGEKY.	1	-	0	25	23	1.40346e-09	0	0
C:\Users\KyowonJeong\Downloads\apr23\Eclip_1481_MB_ms2.msalign	1683	2852	HCD	8757	2474	147	12	8884.82	8884.87	607	2128000000	55.2636	sp|P0A7M2|RL28_ECOLI	50S ribosomal protein L28 OS=Escherichia coli (strain K12) OX=83333 GN=rpmB PE=1 SV=2	1	78	.(MSRVCQVTGK)[-116.0075]RPVTGNNRSHALNATKRRFLPNLHSHRFWVESEKRFVTLRVSAKGMRVIDKKGIDTVLAELRARGEKY.	1	-	0	13	12	0.00722384	0.000221288	0
C:\Users\KyowonJeong\Downloads\apr23\Eclip_1481_MB_ms2.msalign	1700	2898	HCD	8827	2502.9	138	12	8869.83	8869.83	719	8804000000	57.3971	sp|P0A7M2|RL28_ECOLI	50S ribosomal protein L28 OS=Escherichia coli (strain K12) OX=83333 GN=rpmB PE=1 SV=2	2	78	M.SRVCQVTGKRPVTGNNRSHALNATKRRFLPNLHSHRFWVESEKRFVTLRVSAKGMRVIDKKGIDTVLAELRARGEKY.	0	-	0	20	19	1.02418e-07	0	0
C:\Users\KyowonJeong\Downloads\apr23\Eclip_1481_MB_ms2.msalign	1718	2917	HCD	8855	2509.48	86	7	6054.31	6054.32	586	353800000	-1000	sp|P0A7M2|RL28_ECOLI	50S ribosomal protein L28 OS=Escherichia coli (strain K12) OX=83333 GN=rpmB PE=1 SV=2	28	78	R.RFLPNLHSHRFWVESEKRFVTLR(VSAKGMR)[16.0002]VIDKKGIDTVLAELRARGEKY.	1	-	0	20	18	2.86903e-08	0	0
C:\Users\KyowonJeong\Downloads\apr23\Eclip_1481_MB_ms2.msalign	1727	2929	HCD	8873	2516.46	140	13	9052.87	9052.86	851	171600000	-1000	sp|P0A7M2|RL28_ECOLI	50S ribosomal protein L28 OS=Escherichia coli (strain K12) OX=83333 GN=rpmB PE=1 SV=2	2	78	M.SRVCQVT(GKRPVTGNNRSHALNATKRRFLPNLHSHRFWVE)[183.0308]SEKRFVTLRVSAKGMRVIDKKGIDTVLAELRARGEKY.	1	-	0	21	16	3.71607e-06	0	0
C:\Users\KyowonJeong\Downloads\apr23\Eclip_1481_MB_ms2.msalign	1811	3053	HCD	9059	2594.35	144	12	9051.86	9051.9	851	171600000	-1000	sp|P0A7M2|RL28_ECOLI	50S ribosomal protein L28 OS=Escherichia coli (strain K12) OX=83333 GN=rpmB PE=1 SV=2	1	78	.(M)[51.0219]SRVCQVTGKRPVTGNNRSHALNATKRRFLPNLHSHRFWVESEKRFVTLRVSAKGMRVIDKKGIDTVLAELRARGEKY.	1	-	0	12	12	0.00934476	0.000219539	0
C:\Users\KyowonJeong\Downloads\apr23\Eclip_1481_MB_ms2.msalign	1863	3127	HCD	9170	2636.43	100	9	6037.31	6038.32	116	1360000000	-1000	sp|P0A7M2|RL28_ECOLI	50S ribosomal protein L28 OS=Escherichia coli (strain K12) OX=83333 GN=rpmB PE=1 SV=2	28	78	R.RFLPNLHSHRFWVESEKRFVTLRVSAKGMRVIDKKGIDTVLAELRARGEKY.	0	-	0	46	38	3.60925e-24	0	0
C:\Users\KyowonJeong\Downloads\apr23\Eclip_1481_MB_ms2.msalign	1865	3131	HCD	9176	2639.06	60	6	6038.32	6038.32	116	1360000000	-1000	sp|P0A7M2|RL28_ECOLI	50S ribosomal protein L28 OS=Escherichia coli (strain K12) OX=83333 GN=rpmB PE=1 SV=2	28	78	R.RFLPNLHSHRFWVESEKRFVTLRVSAKGMRVIDKKGIDTVLAELRARGEKY.	0	-	0	19	20	1.95655e-11	0	0
C:\Users\KyowonJeong\Downloads\apr23\Eclip_1481_MB_ms2.msalign	1875	3143	HCD	9194	2645.83	97	9	6038.32	6038.32	116	1360000000	-1000	sp|P0A7M2|RL28_ECOLI	50S ribosomal protein L28 OS=Escherichia coli (strain K12) OX=83333 GN=rpmB PE=1 SV=2	28	78	R.RFLPNLHSHRFWVESEKRFVTLRVSAKGMRVIDKKGIDTVLAELRARGEKY.	0	-	0	49	41	2.70925e-21	0	0
C:\Users\KyowonJeong\Downloads\apr23\Eclip_1481_MB_ms2.msalign	1889	3161	HCD	9221	2656.72	99	9	6038.32	6038.32	116	1360000000	-1000	sp|P0A7M2|RL28_ECOLI	50S ribosomal protein L28 OS=Escherichia coli (strain K12) OX=83333 GN=rpmB PE=1 SV=2	28	78	R.RFLPNLHSHRFWVESEKRFVTLRVSAKGMRVIDKKGIDTVLAELRARGEKY.	0	-	0	48	40	5.94875e-21	0	0
C:\Users\KyowonJeong\Downloads\apr23\Eclip_1481_MB_ms2.msalign	1893	3165	HCD	9227	2659.24	99	8	6038.32	6038.32	116	1360000000	-1000	sp|P0A7M2|RL28_ECOLI	50S ribosomal protein L28 OS=Escherichia coli (strain K12) OX=83333 GN=rpmB PE=1 SV=2	28	78	R.RFLPNLHSHRFWVESEKRFVTLRVSAKGMRVIDKKGIDTVLAELRARGEKY.	0	-	0	38	32	6.98325e-17	0	0
C:\Users\KyowonJeong\Downloads\apr23\Eclip_1481_MB_ms2.msalign	1895	3167	HCD	9230	2660.56	77	9	6054.31	6054.31	586	353800000	-1000	sp|P0A7M2|RL28_ECOLI	50S ribosomal protein L28 OS=Escherichia coli (strain K12) OX=83333 GN=rpmB PE=1 SV=2	28	78	R.RFLPNLHSHRFWVESE(KRFVTLRVSAKGMRVID)[15.9909]KKGIDTVLAELRARGEKY.	1	-	0	17	18	6.09152e-10	0	0
C:\Users\KyowonJeong\Downloads\apr23\Eclip_1481_MB_ms2.msalign	1900	3174	HCD	9241	2664.54	69	6	6038.32	6038.32	116	1360000000	-1000	sp|P0A7M2|RL28_ECOLI	50S ribosomal protein L28 OS=Escherichia coli (strain K12) OX=83333 GN=rpmB PE=1 SV=2	28	78	R.RFLPNLHSHRFWVESEKRFVTLRVSAKGMRVIDKKGIDTVLAELRARGEKY.	0	-	0	20	20	1.11072e-12	0	0
C:\Users\KyowonJeong\Downloads\apr23\Eclip_1481_MB_ms2.msalign	1913	3191	HCD	9266	2674.01	100	9	6038.32	6038.32	116	1360000000	-1000	sp|P0A7M2|RL28_ECOLI	50S ribosomal protein L28 OS=Escherichia coli (strain K12) OX=83333 GN=rpmB PE=1 SV=2	28	78	R.RFLPNLHSHRFWVESEKRFVTLRVSAKGMRVIDKKGIDTVLAELRARGEKY.	0	-	0	44	38	5.8505e-20	0	0
C:\Users\KyowonJeong\Downloads\apr23\Eclip_1481_MB_ms2.msalign	1916	3195	HCD	9272	2676.21	62	6	6038.32	6038.32	116	1360000000	-1000	sp|P0A7M2|RL28_ECOLI	50S ribosomal protein L28 OS=Escherichia coli (strain K12) OX=83333 GN=rpmB PE=1 SV=2	28	78	R.RFLPNLHSHRFWVESEKRFVTLRVSAKGMRVIDKKGIDTVLAELRARGEKY.	0	-	0	14	14	4.0565e-09	0	0
C:\Users\KyowonJeong\Downloads\apr23\Eclip_1481_MB_ms2.msalign	1917	3198	HCD	9277	2677.8	97	9	6038.32	6038.32	116	1360000000	-1000	sp|P0A7M2|RL28_ECOLI	50S ribosomal protein L28 OS=Escherichia coli (strain K12) OX=83333 GN=rpmB PE=1 SV=2	28	78	R.RFLPNLHSHRFWVESEKRFVTLRVSAKGMRVIDKKGIDTVLAELRARGEKY.	0	-	0	38	33	1.52988e-17	0	0
C:\Users\KyowonJeong\Downloads\apr23\Eclip_1481_MB_ms2.msalign	1928	3214	HCD	9301	2687.47	96	8	6038.32	6038.32	116	1360000000	-1000	sp|P0A7M2|RL28_ECOLI	50S ribosomal protein L28 OS=Escherichia coli (strain K12) OX=83333 GN=rpmB PE=1 SV=2	28	78	R.RFLPNLHSHRFWVESEKRFVTLRVSAKGMRVIDKKGIDTVLAELRARGEKY.	0	-	0	30	28	8.521e-15	0	0
C:\Users\KyowonJeong\Downloads\apr23\Eclip_1481_MB_ms2.msalign	1931	3218	HCD	9307	2689.75	92	8	6038.32	6038.32	116	1360000000	-1000	sp|P0A7M2|RL28_ECOLI	50S ribosomal protein L28 OS=Escherichia coli (strain K12) OX=83333 GN=rpmB PE=1 SV=2	28	78	R.RFLPNLHSHRFWVESEKRFVTLRVSAKGMRVIDKKGIDTVLAELRARGEKY.	0	-	0	29	27	3.74125e-14	0	0
C:\Users\KyowonJeong\Downloads\apr23\Eclip_1481_MB_ms2.msalign	1034	1785	HCD	7157	1795.21	37	4	2259.22	2259.21	642	4913000	-1000	sp|P0A7M6|RL29_ECOLI	50S ribosomal protein L29 OS=Escherichia coli (strain K12) OX=83333 GN=rpmC PE=1 SV=1	1	19	.MKAKELREKSVEELNTELL.N	0	-	0	11	10	6.23379e-09	0	0
C:\Users\KyowonJeong\Downloads\apr23\Eclip_1481_MB_ms2.msalign	2333	3809	HCD	10197	3016.25	61	7	7300.99	7300.98	983	424600000	-1000	sp|P0A7M6|RL29_ECOLI	50S ribosomal protein L29 OS=Escherichia coli (strain K12) OX=83333 GN=rpmC PE=1 SV=1	1	63	.(M)[31.9955]KAKELREKSVEELNTELLNLLREQFNLRMQAASGQLQQSHLLKQVRRDVARVKTLLNEKAGA.	1	-	0	10	8	0.107219	0.0020555	0
C:\Users\KyowonJeong\Downloads\apr23\Eclip_1481_MB_ms2.msalign	2336	3812	HCD	10202	3018	115	10	7299.96	7300.01	983	424600000	-1000	sp|P0A7M6|RL29_ECOLI	50S ribosomal protein L29 OS=Escherichia coli (strain K12) OX=83333 GN=rpmC PE=1 SV=1	1	63	.MKAKE(LREKSVEE)[31.0293]LNTELLNLLREQFNLRMQAASGQLQQSHLLKQVRRDVARVKTLLNEKAGA.	1	-	0	18	16	6.88644e-05	0	0
C:\Users\KyowonJeong\Downloads\apr23\Eclip_1481_MB_ms2.msalign	2360	3848	HCD	10256	3041.13	92	8	7284.99	7284.97	153	8527000000	56.245	sp|P0A7M6|RL29_ECOLI	50S ribosomal protein L29 OS=Escherichia coli (strain K12) OX=83333 GN=rpmC PE=1 SV=1	1	63	.MKAKELREKSVEELNTEL(LNLLREQFNLRMQAASGQLQ)[15.9832]QSHLLKQVRRDVARVKTLLNEKAGA.	1	-	0	39	35	9.10952e-16	0	0
C:\Users\KyowonJeong\Downloads\apr23\Eclip_1481_MB_ms2.msalign	2366	3857	HCD	10269	3047.03	94	8	7284.99	7284.98	153	8527000000	56.245	sp|P0A7M6|RL29_ECOLI	50S ribosomal protein L29 OS=Escherichia coli (strain K12) OX=83333 GN=rpmC PE=1 SV=1	1	63	.MKAKELREKSVEELNTEL(LNLLREQFNLRMQAASGQ)[15.9932]LQQSHLLKQVRRDVARVKTLLNEKAGA.	1	-	0	45	41	6.96463e-20	0	0
C:\Users\KyowonJeong\Downloads\apr23\Eclip_1481_MB_ms2.msalign	2383	3879	HCD	10302	3059.93	97	7	7285	7284.99	153	8527000000	56.245	sp|P0A7M6|RL29_ECOLI	50S ribosomal protein L29 OS=Escherichia coli (strain K12) OX=83333 GN=rpmC PE=1 SV=1	1	63	.MKAKELREKSVEELNTELLNLLREQFNLR(MQAA)[16.0034]SGQLQQSHLLKQVRRDVARVKTLLNEKAGA.	1	-	0	47	44	6.77464e-22	0	0
C:\Users\KyowonJeong\Downloads\apr23\Eclip_1481_MB_ms2.msalign	2388	3888	HCD	10316	3065.26	70	7	7284.96	7284.98	153	8527000000	56.245	sp|P0A7M6|RL29_ECOLI	50S ribosomal protein L29 OS=Escherichia coli (strain K12) OX=83333 GN=rpmC PE=1 SV=1	1	63	.MKAKELREKSVEELNTELLNLLRE(QFNLRMQAASGQLQ)[16.0018]QSHLLKQVRRDVARVKTLLNEKAGA.	1	-	0	36	32	6.13472e-15	0	0
C:\Users\KyowonJeong\Downloads\apr23\Eclip_1481_MB_ms2.msalign	2582	4181	HCD	10755	3191.15	66	7	7285	7284.98	153	8527000000	56.245	sp|P0A7M6|RL29_ECOLI	50S ribosomal protein L29 OS=Escherichia coli (strain K12) OX=83333 GN=rpmC PE=1 SV=1	1	63	.MKAKELREKSVEELN(TELLNLLREQFNLRMQAASGQLQQSHLLKQVRRD)[15.9984]VARVKTLLNEKAGA.	1	-	0	26	22	4.52727e-09	0	0
C:\Users\KyowonJeong\Downloads\apr23\Eclip_1481_MB_ms2.msalign	2587	4191	HCD	10770	3196.81	111	7	7284.96	7284.98	153	8527000000	56.245	sp|P0A7M6|RL29_ECOLI	50S ribosomal protein L29 OS=Escherichia coli (strain K12) OX=83333 GN=rpmC PE=1 SV=1	1	63	.(M)[16.0018]KAKELREKSVEELNTELLNLLREQFNLRMQAASGQLQQSHLLKQVRRDVARVKTLLNEKAGA.	1	-	0	38	36	4.47005e-18	0	0
C:\Users\KyowonJeong\Downloads\apr23\Eclip_1481_MB_ms2.msalign	2589	4193	HCD	10773	3197.49	89	7	7285	7284.98	153	8527000000	56.245	sp|P0A7M6|RL29_ECOLI	50S ribosomal protein L29 OS=Escherichia coli (strain K12) OX=83333 GN=rpmC PE=1 SV=1	1	63	.(M)[15.9984]KAKELREKSVEELNTELLNLLREQFNLRMQAASGQLQQSHLLKQVRRDVARVKTLLNEKAGA.	1	-	0	40	38	1.19983e-20	0	0
C:\Users\KyowonJeong\Downloads\apr23\Eclip_1481_MB_ms2.msalign	2591	4196	HCD	10778	3198.52	121	9	7284.98	7284.98	153	8527000000	56.245	sp|P0A7M6|RL29_ECOLI	50S ribosomal protein L29 OS=Escherichia coli (strain K12) OX=83333 GN=rpmC PE=1 SV=1	1	63	.(M)[15.9982]KAKELREKSVEELNTELLNLLREQFNLRMQAASGQLQQSHLLKQVRRDVARVKTLLNEKAGA.	1	-	0	50	37	5.34932e-17	0	0
C:\Users\KyowonJeong\Downloads\apr23\Eclip_1481_MB_ms2.msalign	2595	4200	HCD	10784	3199.61	119	9	7284.98	7284.98	153	8527000000	56.245	sp|P0A7M6|RL29_ECOLI	50S ribosomal protein L29 OS=Escherichia coli (strain K12) OX=83333 GN=rpmC PE=1 SV=1	1	63	.(M)[15.9982]KAKELREKSVEELNTELLNLLREQFNLRMQAASGQLQQSHLLKQVRRDVARVKTLLNEKAGA.	1	-	0	47	33	1.47749e-14	0	0
C:\Users\KyowonJeong\Downloads\apr23\Eclip_1481_MB_ms2.msalign	2602	4208	HCD	10796	3202.79	75	7	7285	7284.98	153	8527000000	56.245	sp|P0A7M6|RL29_ECOLI	50S ribosomal protein L29 OS=Escherichia coli (strain K12) OX=83333 GN=rpmC PE=1 SV=1	1	63	.(M)[15.9934]KAKELREKSVEELNTELLNLLREQFNLRMQAASGQLQQSHLLKQVRRDVARVKTLLNEKAGA.	1	-	0	37	36	2.75365e-20	0	0
C:\Users\KyowonJeong\Downloads\apr23\Eclip_1481_MB_ms2.msalign	2605	4212	HCD	10802	3203.8	102	7	7268.96	7268.98	102	18440000000	57.3271	sp|P0A7M6|RL29_ECOLI	50S ribosomal protein L29 OS=Escherichia coli (strain K12) OX=83333 GN=rpmC PE=1 SV=1	1	63	.MKAKELREKSVEELNTELLNLLREQFNLRMQAASGQLQQSHLLKQVRRDVARVKTLLNEKAGA.	0	-	0	46	41	1.71524e-21	0	0
C:\Users\KyowonJeong\Downloads\apr23\Eclip_1481_MB_ms2.msalign	2612	4220	HCD	10814	3206.08	51	7	7284.96	7284.98	153	8527000000	56.245	sp|P0A7M6|RL29_ECOLI	50S ribosomal protein L29 OS=Escherichia coli (strain K12) OX=83333 GN=rpmC PE=1 SV=1	1	63	.(M)[15.9968]KAKELREKSVEELNTELLNLLREQFNLRMQAASGQLQQSHLLKQVRRDVARVKTLLNEKAGA.	1	-	0	21	22	8.90083e-13	0	0
C:\Users\KyowonJeong\Downloads\apr23\Eclip_1481_MB_ms2.msalign	2632	4243	HCD	10848	3213.78	118	7	7305.91	7305.95	405	53210000	-1000	sp|P0A7M6|RL29_ECOLI	50S ribosomal protein L29 OS=Escherichia coli (strain K12) OX=83333 GN=rpmC PE=1 SV=1	1	63	.MKAKELREKSVEELNTELLNLLREQF(NLRM)[36.9695]QAASGQLQQSHLLKQVRRDVARVKTLLNEKAGA.	1	-	0	26	25	1.71043e-13	0	0
C:\Users\KyowonJeong\Downloads\apr23\Eclip_1481_MB_ms2.msalign	2633	4244	HCD	10850	3214.35	63	7	7268.96	7268.98	102	18440000000	57.3271	sp|P0A7M6|RL29_ECOLI	50S ribosomal protein L29 OS=Escherichia coli (strain K12) OX=83333 GN=rpmC PE=1 SV=1	1	63	.MKAKELREKSVEELNTELLNLLREQFNLRMQAASGQLQQSHLLKQVRRDVARVKTLLNEKAGA.	0	-	0	39	35	1.95526e-17	0	0
C:\Users\KyowonJeong\Downloads\apr23\Eclip_1481_MB_ms2.msalign	2636	4248	HCD	10856	3215.53	118	9	7268.99	7268.98	102	18440000000	57.3271	sp|P0A7M6|RL29_ECOLI	50S ribosomal protein L29 OS=Escherichia coli (strain K12) OX=83333 GN=rpmC PE=1 SV=1	1	63	.MKAKELREKSVEELNTELLNLLREQFNLRMQAASGQLQQSHLLKQVRRDVARVKTLLNEKAGA.	0	-	0	50	41	9.3286e-21	0	0
C:\Users\KyowonJeong\Downloads\apr23\Eclip_1481_MB_ms2.msalign	2640	4252	HCD	10862	3216.62	31	6	7268.97	7268.98	102	18440000000	57.3271	sp|P0A7M6|RL29_ECOLI	50S ribosomal protein L29 OS=Escherichia coli (strain K12) OX=83333 GN=rpmC PE=1 SV=1	1	63	.MKAKELREKSVEELNTELLNLLREQFNLRMQAASGQLQQSHLLKQVRRDVARVKTLLNEKAGA.	0	-	0	13	14	4.8542e-10	0	0
C:\Users\KyowonJeong\Downloads\apr23\Eclip_1481_MB_ms2.msalign	2643	4256	HCD	10868	3218.26	95	7	7268.99	7268.98	102	18440000000	57.3271	sp|P0A7M6|RL29_ECOLI	50S ribosomal protein L29 OS=Escherichia coli (strain K12) OX=83333 GN=rpmC PE=1 SV=1	1	63	.MKAKELREKSVEELNTELLNLLREQFNLRMQAASGQLQQSHLLKQVRRDVARVKTLLNEKAGA.	0	-	0	52	46	6.742e-25	0	0
C:\Users\KyowonJeong\Downloads\apr23\Eclip_1481_MB_ms2.msalign	2656	4272	HCD	10892	3225.93	63	7	7268.99	7268.98	102	18440000000	57.3271	sp|P0A7M6|RL29_ECOLI	50S ribosomal protein L29 OS=Escherichia coli (strain K12) OX=83333 GN=rpmC PE=1 SV=1	1	63	.MKAKELREKSVEELNTELLNLLREQFNLRMQAASGQLQQSHLLKQVRRDVARVKTLLNEKAGA.	0	-	0	34	30	3.1808e-15	0	0
C:\Users\KyowonJeong\Downloads\apr23\Eclip_1481_MB_ms2.msalign	2668	4286	HCD	10912	3231.84	96	9	7452	7452.02	743	153400000	-1000	sp|P0A7M6|RL29_ECOLI	50S ribosomal protein L29 OS=Escherichia coli (strain K12) OX=83333 GN=rpmC PE=1 SV=1	1	63	.MK(AKE)[183.0367]LREKSVEELNTELLNLLREQFNLRMQAASGQLQQSHLLKQVRRDVARVKTLLNEKAGA.	1	-	0	21	19	1.84708e-07	0	0
C:\Users\KyowonJeong\Downloads\apr23\Eclip_1481_MB_ms2.msalign	2683	4303	HCD	10938	3238.79	67	7	7451.01	7451.02	743	153400000	-1000	sp|P0A7M6|RL29_ECOLI	50S ribosomal protein L29 OS=Escherichia coli (strain K12) OX=83333 GN=rpmC PE=1 SV=1	1	63	.MKAKEL(REK)[182.0339]SVEELNTELLNLLREQFNLRMQAASGQLQQSHLLKQVRRDVARVKTLLNEKAGA.	1	-	0	21	20	2.15387e-07	0	0
C:\Users\KyowonJeong\Downloads\apr23\Eclip_1481_MB_ms2.msalign	1411	2348	HCD	8001	2155.84	47	7	6979.39	6979.38	889	133500000	-1000	sp|P0A7M9|RL31_ECOLI	50S ribosomal protein L31 OS=Escherichia coli (strain K12) OX=83333 GN=rpmE PE=1 SV=1	1	62	.MKKDIHPKYEEITASCSCGNVMKIRSTVGHDLNLDVCSKCHPFFTG(K)[12.9573]QRDVATGGRVDRFNK.R	1	-	0	12	13	0.0452242	0.000630385	0
C:\Users\KyowonJeong\Downloads\apr23\Eclip_1481_MB_ms2.msalign	1413	2352	HCD	8007	2158.48	116	10	6962.38	6962.38	1099	72920000	-1000	sp|P0A7M9|RL31_ECOLI	50S ribosomal protein L31 OS=Escherichia coli (strain K12) OX=83333 GN=rpmE PE=1 SV=1	1	62	.MKKDIHPKYEEITASCSCGNVMKIRST(VGHDLNLDVCSKCH)[-4.0356]PFFTGKQRDVATGGRVDRFNK.R	1	-	0	31	17	0.00344789	0	0
C:\Users\KyowonJeong\Downloads\apr23\Eclip_1481_MB_ms2.msalign	1414	2354	HCD	8011	2159.89	95	10	6962.41	6962.38	1099	72920000	-1000	sp|P0A7M9|RL31_ECOLI	50S ribosomal protein L31 OS=Escherichia coli (strain K12) OX=83333 GN=rpmE PE=1 SV=1	1	62	.MKKDIHPKYEEITASCSCGNVMKIRST(VGHDLNLDVCSKCHPFFTGKQRDVATGGRVDRFNK)[-4.0359].R	1	-	0	24	14	0.026365	0.000426348	0
C:\Users\KyowonJeong\Downloads\apr23\Eclip_1481_MB_ms2.msalign	1419	2361	HCD	8021	2164.42	116	10	6962.38	6962.38	1099	72920000	-1000	sp|P0A7M9|RL31_ECOLI	50S ribosomal protein L31 OS=Escherichia coli (strain K12) OX=83333 GN=rpmE PE=1 SV=1	1	62	.MKKDIHPKYEEITASCSCGNVMKIRSTVGHDLN(LDVCSKCH)[-4.0406]PFFTGKQRDVATGGRVDRFNK.R	1	-	0	28	17	0.00101418	0	0
C:\Users\KyowonJeong\Downloads\apr23\Eclip_1481_MB_ms2.msalign	1481	2466	HCD	8179	2228.9	107	7	6964.41	6964.4	229	281900000	-1000	sp|P0A7M9|RL31_ECOLI	50S ribosomal protein L31 OS=Escherichia coli (strain K12) OX=83333 GN=rpmE PE=1 SV=1	1	62	.MKKDIHPKYEEITASCSCGNVMKIRSTVGHDLNLD(VCSKCH)[-2.0215]PFFTGKQRDVATGGRVDRFNK.R	1	-	0	31	32	4.54871e-13	0	0
C:\Users\KyowonJeong\Downloads\apr23\Eclip_1481_MB_ms2.msalign	1494	2479	HCD	8198	2236.67	115	9	6964.4	6964.41	229	281900000	-1000	sp|P0A7M9|RL31_ECOLI	50S ribosomal protein L31 OS=Escherichia coli (strain K12) OX=83333 GN=rpmE PE=1 SV=1	1	62	.MKKDIHPKYEEITASCSCGNVMKIRSTVGHDLNL(DVCSKCH)[-2.0126]PFFTGKQRDVATGGRVDRFNK.R	1	-	0	43	31	3.46959e-13	0	0
C:\Users\KyowonJeong\Downloads\apr23\Eclip_1481_MB_ms2.msalign	1511	2497	HCD	8225	2247.35	69	7	6965.39	6965.41	229	281900000	-1000	sp|P0A7M9|RL31_ECOLI	50S ribosomal protein L31 OS=Escherichia coli (strain K12) OX=83333 GN=rpmE PE=1 SV=1	1	59	.MKKDIHPKYEEITASCSCGNVMKIRSTVGHDL(NLDVCSKCHPFF)[388.2002]TGKQRDVATGGRVDR.F	1	-	0	12	13	0.0388289	0.000421674	0
C:\Users\KyowonJeong\Downloads\apr23\Eclip_1481_MB_ms2.msalign	1538	2566	HCD	8329	2293.42	110	10	6981.42	6981.42	889	133500000	-1000	sp|P0A7M9|RL31_ECOLI	50S ribosomal protein L31 OS=Escherichia coli (strain K12) OX=83333 GN=rpmE PE=1 SV=1	1	62	.MKKDIHPKYEEITASC(S)[14.9979]CGNVMKIRSTVGHDLNLDVCSKCHPFFTGKQRDVATGGRVDRFNK.R	1	-	0	27	18	8.79313e-06	0	0
C:\Users\KyowonJeong\Downloads\apr23\Eclip_1481_MB_ms2.msalign	1542	2586	HCD	8359	2306.59	116	11	6966.42	6966.42	229	281900000	-1000	sp|P0A7M9|RL31_ECOLI	50S ribosomal protein L31 OS=Escherichia coli (strain K12) OX=83333 GN=rpmE PE=1 SV=1	1	62	.MKKDIHPKYEEITASCSCGNVMKIRSTVGHDLNLDVCSKCHPFFTGKQRDVATGGRVDRFNK.R	0	-	0	53	30	2.3197e-18	0	0
C:\Users\KyowonJeong\Downloads\apr23\Eclip_1481_MB_ms2.msalign	1630	2776	HCD	8643	2428.49	101	10	6965.43	6965.41	229	281900000	-1000	sp|P0A7M9|RL31_ECOLI	50S ribosomal protein L31 OS=Escherichia coli (strain K12) OX=83333 GN=rpmE PE=1 SV=1	1	62	.MKKDIHPKYEEITASCSCGNVMKIRSTVGHDLNLD(V)[-1.0074]CSKCHPFFTGKQRDVATGGRVDRFNK.R	1	-	0	26	19	3.48984e-07	0	0
C:\Users\KyowonJeong\Downloads\apr23\Eclip_1481_MB_ms2.msalign	1691	2878	HCD	8797	2490.65	75	9	6965.41	6966.42	229	281900000	-1000	sp|P0A7M9|RL31_ECOLI	50S ribosomal protein L31 OS=Escherichia coli (strain K12) OX=83333 GN=rpmE PE=1 SV=1	1	62	.MKKDIHPKYEEITASCSCGNVMKIRSTVGHDLNLDVCSKCHPFFTGKQRDVATGGRVDRFNK.R	0	-	0	23	17	3.0322e-09	0	0
C:\Users\KyowonJeong\Downloads\apr23\Eclip_1481_MB_ms2.msalign	1804	3039	HCD	9038	2585.67	99	9	6965.44	6966.42	229	13270000	-1000	sp|P0A7M9|RL31_ECOLI	50S ribosomal protein L31 OS=Escherichia coli (strain K12) OX=83333 GN=rpmE PE=1 SV=1	1	62	.MKKDIHPKYEEITASCSCGNVMKIRSTVGHDLNLDVCSKCHPFFTGKQRDVATGGRVDRFNK.R	0	-	0	28	20	2.11781e-10	0	0
C:\Users\KyowonJeong\Downloads\apr23\Eclip_1481_MB_ms2.msalign	1210	2042	HCD	7543	1964.89	34	5	2713.44	2713.44	1114	3990000	-1000	sp|P0A7N1|RL31B_ECOLI	50S ribosomal protein L31 type B OS=Escherichia coli (strain K12) OX=83333 GN=ykgM PE=1 SV=1	63	87	R.TVASEGNVARFTQRFGRFVSTKKGA.	0	-	0	8	6	0.00120074	0	0
C:\Users\KyowonJeong\Downloads\apr23\Eclip_1481_MB_ms2.msalign	1919	3200	HCD	9279	2678.65	133	10	8220.13	8220.16	343	154900000	-1000	sp|P0A7N1|RL31B_ECOLI	50S ribosomal protein L31 type B OS=Escherichia coli (strain K12) OX=83333 GN=ykgM PE=1 SV=1	1	72	.(MK)[17.0177]PNIHPEYRTVVFHDTSVDEYFKIGSTIKTDREIELDGVTYPYVTIDVSSKSHPFYTGKLRTVASEGNVAR.F	1	-	0	43	31	4.53638e-15	0	0
C:\Users\KyowonJeong\Downloads\apr23\Eclip_1481_MB_ms2.msalign	1922	3203	HCD	9284	2680.22	93	7	8218.13	8218.13	343	154900000	-1000	sp|P0A7N1|RL31B_ECOLI	50S ribosomal protein L31 type B OS=Escherichia coli (strain K12) OX=83333 GN=ykgM PE=1 SV=1	1	72	.(MK)[14.9866]PNIHPEYRTVVFHDTSVDEYFKIGSTIKTDREIELDGVTYPYVTIDVSSKSHPFYTGKLRTVASEGNVAR.F	1	-	0	38	33	9.18146e-15	0	0
C:\Users\KyowonJeong\Downloads\apr23\Eclip_1481_MB_ms2.msalign	1926	3210	HCD	9295	2684.84	109	8	8219.14	8219.13	343	154900000	-1000	sp|P0A7N1|RL31B_ECOLI	50S ribosomal protein L31 type B OS=Escherichia coli (strain K12) OX=83333 GN=ykgM PE=1 SV=1	1	72	.(MK)[15.9847]PNIHPEYRTVVFHDTSVDEYFKIGSTIKTDREIELDGVTYPYVTIDVSSKSHPFYTGKLRTVASEGNVAR.F	1	-	0	42	32	8.4723e-14	0	0
C:\Users\KyowonJeong\Downloads\apr23\Eclip_1481_MB_ms2.msalign	1938	3227	HCD	9320	2695.2	129	9	8203.17	8203.14	103	411300000	-1000	sp|P0A7N1|RL31B_ECOLI	50S ribosomal protein L31 type B OS=Escherichia coli (strain K12) OX=83333 GN=ykgM PE=1 SV=1	1	72	.MKPNIHPEYRTVVFHDTSVDEYFKIGSTIKTDREIELDGVTYPYVTIDVSSKSHPFYTGKLRTVASEGNVAR.F	0	-	0	60	44	4.69057e-24	0	0
C:\Users\KyowonJeong\Downloads\apr23\Eclip_1481_MB_ms2.msalign	1941	3231	HCD	9326	2697.76	138	11	8735.4	8735.42	288	133900000	-1000	sp|P0A7N1|RL31B_ECOLI	50S ribosomal protein L31 type B OS=Escherichia coli (strain K12) OX=83333 GN=ykgM PE=1 SV=1	1	76	.MKPNIHPEYRTVVFHDTSVDEYFKIGSTIKTDREIELDGVTYPYVTIDVSSKSHPFYTGKLRTVASEGNVARFTQR.F	0	-	0	37	26	4.75959e-14	0	0
C:\Users\KyowonJeong\Downloads\apr23\Eclip_1481_MB_ms2.msalign	1944	3235	HCD	9332	2700.15	139	11	8734.41	8735.42	288	133900000	-1000	sp|P0A7N1|RL31B_ECOLI	50S ribosomal protein L31 type B OS=Escherichia coli (strain K12) OX=83333 GN=ykgM PE=1 SV=1	1	76	.MKPNIHPEYRTVVFHDTSVDEYFKIGSTIKTDREIELDGVTYPYVTIDVSSKSHPFYTGKLRTVASEGNVARFTQR.F	0	-	0	52	32	9.26031e-17	0	0
C:\Users\KyowonJeong\Downloads\apr23\Eclip_1481_MB_ms2.msalign	1945	3237	HCD	9335	2701.42	127	9	8203.13	8203.14	103	411300000	-1000	sp|P0A7N1|RL31B_ECOLI	50S ribosomal protein L31 type B OS=Escherichia coli (strain K12) OX=83333 GN=ykgM PE=1 SV=1	1	72	.MKPNIHPEYRTVVFHDTSVDEYFKIGSTIKTDREIELDGVTYPYVTIDVSSKSHPFYTGKLRTVASEGNVAR.F	0	-	0	54	42	8.37199e-25	0	0
C:\Users\KyowonJeong\Downloads\apr23\Eclip_1481_MB_ms2.msalign	1969	3267	HCD	9380	2719.05	145	13	9111.59	9111.62	183	1032000000	51.2893	sp|P0A7N1|RL31B_ECOLI	50S ribosomal protein L31 type B OS=Escherichia coli (strain K12) OX=83333 GN=ykgM PE=1 SV=1	1	79	.(MKPNIH)[16.0089]PEYRTVVFHDTSVDEYFKIGSTIKTDREIELDGVTYPYVTIDVSSKSHPFYTGKLRTVASEGNVARFTQRFGR.F	1	-	0	66	40	1.93441e-20	0	0
C:\Users\KyowonJeong\Downloads\apr23\Eclip_1481_MB_ms2.msalign	1970	3269	HCD	9383	2719.87	105	7	6353.18	6353.16	953	22220000	-1000	sp|P0A7N1|RL31B_ECOLI	50S ribosomal protein L31 type B OS=Escherichia coli (strain K12) OX=83333 GN=ykgM PE=1 SV=1	1	55	.MKPNIHPEYRTVVFHDTSVDEYFKIGSTIKTDREIELDGVTYPYVTIDVSSKSHP.F	0	-	0	14	12	3.63372e-05	0	0
C:\Users\KyowonJeong\Downloads\apr23\Eclip_1481_MB_ms2.msalign	1971	3270	HCD	9385	2720.59	77	8	9111.6	9111.6	183	1032000000	51.2893	sp|P0A7N1|RL31B_ECOLI	50S ribosomal protein L31 type B OS=Escherichia coli (strain K12) OX=83333 GN=ykgM PE=1 SV=1	1	79	.(MK)[15.9943]PNIHPEYRTVVFHDTSVDEYFKIGSTIKTDREIELDGVTYPYVTIDVSSKSHPFYTGKLRTVASEGNVARFTQRFGR.F	1	-	0	39	37	1.02631e-20	0	0
C:\Users\KyowonJeong\Downloads\apr23\Eclip_1481_MB_ms2.msalign	1973	3274	HCD	9391	2722.93	139	12	9095.62	9095.61	164	2935000000	53.7128	sp|P0A7N1|RL31B_ECOLI	50S ribosomal protein L31 type B OS=Escherichia coli (strain K12) OX=83333 GN=ykgM PE=1 SV=1	1	79	.MKPNIHPEYRTVVFHDTSVDEYFKIGSTIKTDREIELDGVTYPYVTIDVSSKSHPFYTGKLRTVASEGNVARFTQRFGR.F	0	-	0	69	37	2.86709e-21	0	0
C:\Users\KyowonJeong\Downloads\apr23\Eclip_1481_MB_ms2.msalign	1974	3275	HCD	9392	2723.23	91	7	8595.31	8595.31	8	834600000	51.2493	sp|P0A7N1|RL31B_ECOLI	50S ribosomal protein L31 type B OS=Escherichia coli (strain K12) OX=83333 GN=ykgM PE=1 SV=1	1	75	.(M)[15.9924]KPNIHPEYRTVVFHDTSVDEYFKIGSTIKTDREIELDGVTYPYVTIDVSSKSHPFYTGKLRTVASEGNVARFTQ.R	1	-	0	54	50	3.15626e-28	0	0
C:\Users\KyowonJeong\Downloads\apr23\Eclip_1481_MB_ms2.msalign	1975	3278	HCD	9397	2724.91	138	9	8595.32	8595.33	8	834600000	51.2493	sp|P0A7N1|RL31B_ECOLI	50S ribosomal protein L31 type B OS=Escherichia coli (strain K12) OX=83333 GN=ykgM PE=1 SV=1	1	75	.(M)[16.0100]KPNIHPEYRTVVFHDTSVDEYFKIGSTIKTDREIELDGVTYPYVTIDVSSKSHPFYTGKLRTVASEGNVARFTQ.R	1	-	0	85	66	9.12235e-36	0	0
C:\Users\KyowonJeong\Downloads\apr23\Eclip_1481_MB_ms2.msalign	1976	3279	HCD	9398	2725.31	129	7	8063.06	8063.04	36	170900000	-1000	sp|P0A7N1|RL31B_ECOLI	50S ribosomal protein L31 type B OS=Escherichia coli (strain K12) OX=83333 GN=ykgM PE=1 SV=1	1	71	.(MK)[15.9984]PNIHPEYRTVVFHDTSVDEYFKIGSTIKTDREIELDGVTYPYVTIDVSSKSHPFYTGKLRTVASEGNVA.R	1	-	0	58	52	6.55913e-31	0	0
C:\Users\KyowonJeong\Downloads\apr23\Eclip_1481_MB_ms2.msalign	1978	3281	HCD	9401	2726.58	120	8	7218.65	7218.64	50	460900000	49.3652	sp|P0A7N1|RL31B_ECOLI	50S ribosomal protein L31 type B OS=Escherichia coli (strain K12) OX=83333 GN=ykgM PE=1 SV=1	1	62	.MKPNIHPEYRTVVFHDTSVDEYFKIGSTIKTDREIELDGVTYPYVTIDVSSKSHPFYTGKLR.T	0	-	0	32	24	1.46115e-15	0	0
C:\Users\KyowonJeong\Downloads\apr23\Eclip_1481_MB_ms2.msalign	1979	3282	HCD	9403	2727.3	120	7	7218.65	7218.64	50	460900000	49.3652	sp|P0A7N1|RL31B_ECOLI	50S ribosomal protein L31 type B OS=Escherichia coli (strain K12) OX=83333 GN=ykgM PE=1 SV=1	1	62	.MKPNIHPEYRTVVFHDTSVDEYFKIGSTIKTDREIELDGVTYPYVTIDVSSKSHPFYTGKLR.T	0	-	0	59	44	1.5624e-29	0	0
C:\Users\KyowonJeong\Downloads\apr23\Eclip_1481_MB_ms2.msalign	1980	3283	HCD	9404	2727.61	142	9	8579.33	8579.32	37	1968000000	56.2135	sp|P0A7N1|RL31B_ECOLI	50S ribosomal protein L31 type B OS=Escherichia coli (strain K12) OX=83333 GN=ykgM PE=1 SV=1	1	75	.MKPNIHPEYRTVVFHDTSVDEYFKIGSTIKTDREIELDGVTYPYVTIDVSSKSHPFYTGKLRTVASEGNVARFTQ.R	0	-	0	75	55	9.25082e-30	0	0
C:\Users\KyowonJeong\Downloads\apr23\Eclip_1481_MB_ms2.msalign	1982	3285	HCD	9407	2728.49	91	7	8063.06	8063.03	36	170900000	-1000	sp|P0A7N1|RL31B_ECOLI	50S ribosomal protein L31 type B OS=Escherichia coli (strain K12) OX=83333 GN=ykgM PE=1 SV=1	1	71	.(MK)[15.9884]PNIHPEYRTVVFHDTSVDEYFKIGSTIKTDREIELDGVTYPYVTIDVSSKSHPFYTGKLRTVASEGNVA.R	1	-	0	39	34	7.44886e-18	0	0
C:\Users\KyowonJeong\Downloads\apr23\Eclip_1481_MB_ms2.msalign	1983	3286	HCD	9409	2729.03	160	13	9930.06	9930.07	218	3447000000	52.8494	sp|P0A7N1|RL31B_ECOLI	50S ribosomal protein L31 type B OS=Escherichia coli (strain K12) OX=83333 GN=ykgM PE=1 SV=1	1	87	.(MK)[15.9986]PNIHPEYRTVVFHDTSVDEYFKIGSTIKTDREIELDGVTYPYVTIDVSSKSHPFYTGKLRTVASEGNVARFTQRFGRFVSTKKGA.	1	-	0	67	37	7.11547e-19	0	0
C:\Users\KyowonJeong\Downloads\apr23\Eclip_1481_MB_ms2.msalign	1984	3287	HCD	9410	2729.33	141	9	8579.33	8579.32	37	1968000000	56.2135	sp|P0A7N1|RL31B_ECOLI	50S ribosomal protein L31 type B OS=Escherichia coli (strain K12) OX=83333 GN=ykgM PE=1 SV=1	1	75	.MKPNIHPEYRTVVFHDTSVDEYFKIGSTIKTDREIELDGVTYPYVTIDVSSKSHPFYTGKLRTVASEGNVARFTQ.R	0	-	0	71	54	1.21582e-27	0	0
C:\Users\KyowonJeong\Downloads\apr23\Eclip_1481_MB_ms2.msalign	1986	3289	HCD	9413	2730.3	129	7	8047.03	8047.04	98	417300000	-1000	sp|P0A7N1|RL31B_ECOLI	50S ribosomal protein L31 type B OS=Escherichia coli (strain K12) OX=83333 GN=ykgM PE=1 SV=1	1	71	.MKPNIHPEYRTVVFHDTSVDEYFKIGSTIKTDREIELDGVTYPYVTIDVSSKSHPFYTGKLRTVASEGNVA.R	0	-	0	41	36	9.70275e-22	0	0
C:\Users\KyowonJeong\Downloads\apr23\Eclip_1481_MB_ms2.msalign	1987	3290	HCD	9415	2731.02	139	9	8579.33	8579.32	37	1968000000	56.2135	sp|P0A7N1|RL31B_ECOLI	50S ribosomal protein L31 type B OS=Escherichia coli (strain K12) OX=83333 GN=ykgM PE=1 SV=1	1	75	.MKPNIHPEYRTVVFHDTSVDEYFKIGSTIKTDREIELDGVTYPYVTIDVSSKSHPFYTGKLRTVASEGNVARFTQ.R	0	-	0	68	53	1.08966e-30	0	0
C:\Users\KyowonJeong\Downloads\apr23\Eclip_1481_MB_ms2.msalign	1990	3295	HCD	9422	2733.98	125	7	8047.03	8047.04	98	417300000	-1000	sp|P0A7N1|RL31B_ECOLI	50S ribosomal protein L31 type B OS=Escherichia coli (strain K12) OX=83333 GN=ykgM PE=1 SV=1	1	71	.MKPNIHPEYRTVVFHDTSVDEYFKIGSTIKTDREIELDGVTYPYVTIDVSSKSHPFYTGKLRTVASEGNVA.R	0	-	0	51	44	4.29247e-25	0	0
C:\Users\KyowonJeong\Downloads\apr23\Eclip_1481_MB_ms2.msalign	1991	3296	HCD	9423	2734.31	165	12	9964.98	9965	867	12190000	-1000	sp|P0A7N1|RL31B_ECOLI	50S ribosomal protein L31 type B OS=Escherichia coli (strain K12) OX=83333 GN=ykgM PE=1 SV=1	1	87	.(M)[Acetyl]KPNIHPEYRTVVFHDT(SVD)[8.9145]EYFKIGSTIKTDREIELDGVTYPYVTIDVSSKSHPFYTGKLRTVASEGNVARFTQRFGRFVSTKKGA.	1	-	0	26	16	4.95182e-06	0	0
C:\Users\KyowonJeong\Downloads\apr23\Eclip_1481_MB_ms2.msalign	1994	3299	HCD	9428	2735.68	85	8	8596.35	8596.32	8	834600000	51.2493	sp|P0A7N1|RL31B_ECOLI	50S ribosomal protein L31 type B OS=Escherichia coli (strain K12) OX=83333 GN=ykgM PE=1 SV=1	1	75	.(MK)[17.0026]PNIHPEYRTVVFHDTSVDEYFKIGSTIKTDREIELDGVTYPYVTIDVSSKSHPFYTGKLRTVASEGNVARFTQ.R	1	-	0	25	23	2.35964e-10	0	0
C:\Users\KyowonJeong\Downloads\apr23\Eclip_1481_MB_ms2.msalign	1997	3303	HCD	9434	2737.74	145	11	9914.08	9914.07	43	9117000000	52.7048	sp|P0A7N1|RL31B_ECOLI	50S ribosomal protein L31 type B OS=Escherichia coli (strain K12) OX=83333 GN=ykgM PE=1 SV=1	1	87	.MKPNIHPEYRTVVFHDTSVDEYFKIGSTIKTDREIELDGVTYPYVTIDVSSKSHPFYTGKLRTVASEGNVARFTQRFGRFVSTKKGA.	0	-	0	63	40	8.6262e-23	0	0
C:\Users\KyowonJeong\Downloads\apr23\Eclip_1481_MB_ms2.msalign	2001	3308	HCD	9441	2739.96	141	8	8467.26	8467.26	104	385800000	-1000	sp|P0A7N1|RL31B_ECOLI	50S ribosomal protein L31 type B OS=Escherichia coli (strain K12) OX=83333 GN=ykgM PE=1 SV=1	1	74	.(MKPNI)[15.9967]HPEYRTVVFHDTSVDEYFKIGSTIKTDREIELDGVTYPYVTIDVSSKSHPFYTGKLRTVASEGNVARFT.Q	1	-	0	50	37	8.37857e-25	0	0
C:\Users\KyowonJeong\Downloads\apr23\Eclip_1481_MB_ms2.msalign	2002	3309	HCD	9443	2740.58	84	10	9952.04	9952.04	782	79810000	-1000	sp|P0A7N1|RL31B_ECOLI	50S ribosomal protein L31 type B OS=Escherichia coli (strain K12) OX=83333 GN=ykgM PE=1 SV=1	1	87	.MKPNIHPEYRTVVFHDTSVDEYFKIGSTIKTDREIELDG(V)[37.9611]TYPYVTIDVSSKSHPFYTGKLRTVASEGNVARFTQRFGRFVSTKKGA.	1	-	0	18	14	6.79659e-07	0	0
C:\Users\KyowonJeong\Downloads\apr23\Eclip_1481_MB_ms2.msalign	2004	3311	HCD	9446	2741.61	77	7	8466.25	8466.25	104	385800000	-1000	sp|P0A7N1|RL31B_ECOLI	50S ribosomal protein L31 type B OS=Escherichia coli (strain K12) OX=83333 GN=ykgM PE=1 SV=1	1	74	.((M)[Acetyl]K)[-27.0182]PNIHPEYRTVVFHDTSVDEYFKIGSTIKTDREIELDGVTYPYVTIDVSSKSHPFYTGKLRTVASEGNVARFT.Q	1	-	0	33	30	6.83506e-13	0	0
C:\Users\KyowonJeong\Downloads\apr23\Eclip_1481_MB_ms2.msalign	2005	3312	HCD	9447	2742.05	121	9	7976.01	7976	427	13370000	-1000	sp|P0A7N1|RL31B_ECOLI	50S ribosomal protein L31 type B OS=Escherichia coli (strain K12) OX=83333 GN=ykgM PE=1 SV=1	1	70	.MKPNIHPEYRTVVFHDTSVDEYFKIGSTIKTDREIELDGVTYPYVTIDVSSKSHPFYTGKLRTVASEGNV.A	0	-	0	32	24	5.50153e-13	0	0
C:\Users\KyowonJeong\Downloads\apr23\Eclip_1481_MB_ms2.msalign	2009	3317	HCD	9455	2744.62	113	7	8450.23	8451.26	6	1018000000	55.8796	sp|P0A7N1|RL31B_ECOLI	50S ribosomal protein L31 type B OS=Escherichia coli (strain K12) OX=83333 GN=ykgM PE=1 SV=1	1	74	.MKPNIHPEYRTVVFHDTSVDEYFKIGSTIKTDREIELDGVTYPYVTIDVSSKSHPFYTGKLRTVASEGNVARFT.Q	0	-	0	64	59	7.31596e-36	0	0
C:\Users\KyowonJeong\Downloads\apr23\Eclip_1481_MB_ms2.msalign	2010	3318	HCD	9457	2745.34	140	10	8451.26	8451.26	6	1018000000	55.8796	sp|P0A7N1|RL31B_ECOLI	50S ribosomal protein L31 type B OS=Escherichia coli (strain K12) OX=83333 GN=ykgM PE=1 SV=1	1	74	.MKPNIHPEYRTVVFHDTSVDEYFKIGSTIKTDREIELDGVTYPYVTIDVSSKSHPFYTGKLRTVASEGNVARFT.Q	0	-	0	60	39	8.74685e-19	0	0
C:\Users\KyowonJeong\Downloads\apr23\Eclip_1481_MB_ms2.msalign	2011	3319	HCD	9458	2745.8	139	10	8366.21	8366.21	129	1074000000	47.4312	sp|P0A7N1|RL31B_ECOLI	50S ribosomal protein L31 type B OS=Escherichia coli (strain K12) OX=83333 GN=ykgM PE=1 SV=1	1	73	.(MK)[15.9947]PNIHPEYRTVVFHDTSVDEYFKIGSTIKTDREIELDGVTYPYVTIDVSSKSHPFYTGKLRTVASEGNVARF.T	1	-	0	54	38	4.77143e-19	0	0
C:\Users\KyowonJeong\Downloads\apr23\Eclip_1481_MB_ms2.msalign	2012	3321	HCD	9461	2747.06	140	11	8762.37	8762.36	760	103300000	-1000	sp|P0A7N1|RL31B_ECOLI	50S ribosomal protein L31 type B OS=Escherichia coli (strain K12) OX=83333 GN=ykgM PE=1 SV=1	1	75	.MKPNIHPEYRTVVFHDTSVDEYFKIGSTIKTDREIELDGVTYPYVTIDVSSKSHP(FYTGKLRTVASEG)[183.0440]NVARFTQ.R	1	-	0	29	23	2.94198e-07	0	0
C:\Users\KyowonJeong\Downloads\apr23\Eclip_1481_MB_ms2.msalign	2013	3322	HCD	9463	2747.7	137	11	8762.37	8762.36	760	103300000	-1000	sp|P0A7N1|RL31B_ECOLI	50S ribosomal protein L31 type B OS=Escherichia coli (strain K12) OX=83333 GN=ykgM PE=1 SV=1	1	75	.MKPNIHPEYRTVVFHDTSVDEYFKIGSTIKTDREIELDGVTYPYVTI(DVSS)[183.0390]KSHPFYTGKLRTVASEGNVARFTQ.R	1	-	0	28	18	0.0017038	0	0
C:\Users\KyowonJeong\Downloads\apr23\Eclip_1481_MB_ms2.msalign	2017	3330	HCD	9475	2752.97	129	10	8366.21	8366.23	129	1074000000	47.4312	sp|P0A7N1|RL31B_ECOLI	50S ribosomal protein L31 type B OS=Escherichia coli (strain K12) OX=83333 GN=ykgM PE=1 SV=1	1	73	.(MK)[16.0147]PNIHPEYRTVVFHDTSVDEYFKIGSTIKTDREIELDGVTYPYVTIDVSSKSHPFYTGKLRTVASEGNVARF.T	1	-	0	64	39	2.36176e-18	0	0
C:\Users\KyowonJeong\Downloads\apr23\Eclip_1481_MB_ms2.msalign	2022	3335	HCD	9482	2756.07	123	11	7418.77	7418.76	109	191500000	-1000	sp|P0A7N1|RL31B_ECOLI	50S ribosomal protein L31 type B OS=Escherichia coli (strain K12) OX=83333 GN=ykgM PE=1 SV=1	1	64	.MKPNIHPEYRTVVFHDTSVDEYFKIGSTIKTDREIELDGVTYPYVTIDVSSKSHPFYTGKLRTV.A	0	-	0	40	23	3.12286e-18	0	0
C:\Users\KyowonJeong\Downloads\apr23\Eclip_1481_MB_ms2.msalign	2027	3341	HCD	9491	2759.87	123	11	7417.73	7418.76	109	191500000	-1000	sp|P0A7N1|RL31B_ECOLI	50S ribosomal protein L31 type B OS=Escherichia coli (strain K12) OX=83333 GN=ykgM PE=1 SV=1	1	64	.MKPNIHPEYRTVVFHDTSVDEYFKIGSTIKTDREIELDGVTYPYVTIDVSSKSHPFYTGKLRTV.A	0	-	0	47	29	1.9919e-24	0	0
C:\Users\KyowonJeong\Downloads\apr23\Eclip_1481_MB_ms2.msalign	2028	3342	HCD	9493	2760.59	127	7	8451.26	8451.26	6	1018000000	55.8796	sp|P0A7N1|RL31B_ECOLI	50S ribosomal protein L31 type B OS=Escherichia coli (strain K12) OX=83333 GN=ykgM PE=1 SV=1	1	74	.MKPNIHPEYRTVVFHDTSVDEYFKIGSTIKTDREIELDGVTYPYVTIDVSSKSHPFYTGKLRTVASEGNVARFT.Q	0	-	0	79	66	2.44055e-36	0	0
C:\Users\KyowonJeong\Downloads\apr23\Eclip_1481_MB_ms2.msalign	2029	3343	HCD	9494	2761.07	38	7	8467.28	8467.25	104	385800000	-1000	sp|P0A7N1|RL31B_ECOLI	50S ribosomal protein L31 type B OS=Escherichia coli (strain K12) OX=83333 GN=ykgM PE=1 SV=1	1	74	.((M)[Acetyl]K)[-26.0184]PNIHPEYRTVVFHDTSVDEYFKIGSTIKTDREIELDGVTYPYVTIDVSSKSHPFYTGKLRTVASEGNVARFT.Q	1	-	0	12	12	9.48046e-05	0	0
C:\Users\KyowonJeong\Downloads\apr23\Eclip_1481_MB_ms2.msalign	2030	3345	HCD	9497	2762.34	123	10	9928.09	9928.12	218	3447000000	52.8494	sp|P0A7N1|RL31B_ECOLI	50S ribosomal protein L31 type B OS=Escherichia coli (strain K12) OX=83333 GN=ykgM PE=1 SV=1	1	87	.(MK)[14.0414]PNIHPEYRTVVFHDTSVDEYFKIGSTIKTDREIELDGVTYPYVTIDVSSKSHPFYTGKLRTVASEGNVARFTQRFGRFVSTKKGA.	1	-	0	24	22	3.90156e-10	0	0
C:\Users\KyowonJeong\Downloads\apr23\Eclip_1481_MB_ms2.msalign	2032	3347	HCD	9500	2763.7	139	10	8366.21	8366.22	129	1074000000	47.4312	sp|P0A7N1|RL31B_ECOLI	50S ribosomal protein L31 type B OS=Escherichia coli (strain K12) OX=83333 GN=ykgM PE=1 SV=1	1	73	.(MK)[16.0047]PNIHPEYRTVVFHDTSVDEYFKIGSTIKTDREIELDGVTYPYVTIDVSSKSHPFYTGKLRTVASEGNVARF.T	1	-	0	68	44	4.28263e-23	0	0
C:\Users\KyowonJeong\Downloads\apr23\Eclip_1481_MB_ms2.msalign	2036	3351	HCD	9506	2765.95	155	12	9913.09	9914.07	43	9117000000	52.7048	sp|P0A7N1|RL31B_ECOLI	50S ribosomal protein L31 type B OS=Escherichia coli (strain K12) OX=83333 GN=ykgM PE=1 SV=1	1	87	.MKPNIHPEYRTVVFHDTSVDEYFKIGSTIKTDREIELDGVTYPYVTIDVSSKSHPFYTGKLRTVASEGNVARFTQRFGRFVSTKKGA.	0	-	0	74	43	6.9288e-30	0	0
C:\Users\KyowonJeong\Downloads\apr23\Eclip_1481_MB_ms2.msalign	2037	3352	HCD	9507	2766.12	165	15	9914.08	9914.07	43	9117000000	52.7048	sp|P0A7N1|RL31B_ECOLI	50S ribosomal protein L31 type B OS=Escherichia coli (strain K12) OX=83333 GN=ykgM PE=1 SV=1	1	87	.MKPNIHPEYRTVVFHDTSVDEYFKIGSTIKTDREIELDGVTYPYVTIDVSSKSHPFYTGKLRTVASEGNVARFTQRFGRFVSTKKGA.	0	-	0	50	30	1.24768e-22	0	0
C:\Users\KyowonJeong\Downloads\apr23\Eclip_1481_MB_ms2.msalign	2039	3354	HCD	9511	2767.2	136	10	8350.21	8350.21	14	2512000000	56.7237	sp|P0A7N1|RL31B_ECOLI	50S ribosomal protein L31 type B OS=Escherichia coli (strain K12) OX=83333 GN=ykgM PE=1 SV=1	1	73	.MKPNIHPEYRTVVFHDTSVDEYFKIGSTIKTDREIELDGVTYPYVTIDVSSKSHPFYTGKLRTVASEGNVARF.T	0	-	0	63	41	1.91006e-24	0	0
C:\Users\KyowonJeong\Downloads\apr23\Eclip_1481_MB_ms2.msalign	2043	3359	HCD	9518	2769.49	76	8	8389.17	8389.14	1090	29730000	-1000	sp|P0A7N1|RL31B_ECOLI	50S ribosomal protein L31 type B OS=Escherichia coli (strain K12) OX=83333 GN=ykgM PE=1 SV=1	1	73	.(MK)[38.9243]PNIHPEYRTVVFHDTSVDEYFKIGSTIKTDREIELDGVTYPYVTIDVSSKSHPFYTGKLRTVASEGNVARF.T	1	-	0	16	13	0.000859061	0	0
C:\Users\KyowonJeong\Downloads\apr23\Eclip_1481_MB_ms2.msalign	2048	3366	HCD	9529	2774.15	139	9	8350.21	8350.21	14	2512000000	56.7237	sp|P0A7N1|RL31B_ECOLI	50S ribosomal protein L31 type B OS=Escherichia coli (strain K12) OX=83333 GN=ykgM PE=1 SV=1	1	73	.MKPNIHPEYRTVVFHDTSVDEYFKIGSTIKTDREIELDGVTYPYVTIDVSSKSHPFYTGKLRTVASEGNVARF.T	0	-	0	71	55	9.16373e-35	0	0
C:\Users\KyowonJeong\Downloads\apr23\Eclip_1481_MB_ms2.msalign	2071	3395	HCD	9572	2790.68	155	12	10096.1	10096.1	237	514800000	-1000	sp|P0A7N1|RL31B_ECOLI	50S ribosomal protein L31 type B OS=Escherichia coli (strain K12) OX=83333 GN=ykgM PE=1 SV=1	1	87	.MKPNIHPEYRTVVFHDTSVDEYFKIGSTIKTDREIELDGVT(Y)[182.0535]PYVTIDVSSKSHPFYTGKLRTVASEGNVARFTQRFGRFVSTKKGA.	1	-	0	61	41	3.26901e-18	0	0
C:\Users\KyowonJeong\Downloads\apr23\Eclip_1481_MB_ms2.msalign	2074	3401	HCD	9581	2793.88	167	13	10097.1	10097.1	237	514800000	-1000	sp|P0A7N1|RL31B_ECOLI	50S ribosomal protein L31 type B OS=Escherichia coli (strain K12) OX=83333 GN=ykgM PE=1 SV=1	1	87	.MKPNIHPEYRTVVFHDTSVDEY(FKIGSTIKTDREIEL)[183.0531]DGVTYPYVTIDVSSKSHPFYTGKLRTVASEGNVARFTQRFGRFVSTKKGA.	1	-	0	51	31	4.46864e-13	0	0
C:\Users\KyowonJeong\Downloads\apr23\Eclip_1481_MB_ms2.msalign	2075	3402	HCD	9583	2794.31	156	12	9657.9	9657.92	320	230500000	-1000	sp|P0A7N1|RL31B_ECOLI	50S ribosomal protein L31 type B OS=Escherichia coli (strain K12) OX=83333 GN=ykgM PE=1 SV=1	1	84	.MKPNIHPEYRTVVFHDTSVDEYFKIGSTIKTDREIELDGVTYPYVTIDVSSKSHPFYTGKLRTVASEGNVARFTQRFGRFVSTK.K	0	-	0	43	25	2.95472e-12	0	0
C:\Users\KyowonJeong\Downloads\apr23\Eclip_1481_MB_ms2.msalign	2079	3407	HCD	9590	2796.91	151	12	9657.93	9657.92	320	230500000	-1000	sp|P0A7N1|RL31B_ECOLI	50S ribosomal protein L31 type B OS=Escherichia coli (strain K12) OX=83333 GN=ykgM PE=1 SV=1	1	84	.MKPNIHPEYRTVVFHDTSVDEYFKIGSTIKTDREIELDGVTYPYVTIDVSSKSHPFYTGKLRTVASEGNVARFTQRFGRFVSTK.K	0	-	0	48	29	8.06754e-16	0	0
C:\Users\KyowonJeong\Downloads\apr23\Eclip_1481_MB_ms2.msalign	2083	3415	HCD	9602	2800.29	162	12	10096.1	10096.1	237	514800000	-1000	sp|P0A7N1|RL31B_ECOLI	50S ribosomal protein L31 type B OS=Escherichia coli (strain K12) OX=83333 GN=ykgM PE=1 SV=1	1	87	.MKPNIHPEYRTVVFHDT(SVDEYFKIGSTIKTDREIELD)[182.0585]GVTYPYVTIDVSSKSHPFYTGKLRTVASEGNVARFTQRFGRFVSTKKGA.	1	-	0	37	25	6.57598e-10	0	0
C:\Users\KyowonJeong\Downloads\apr23\Eclip_1481_MB_ms2.msalign	2099	3439	HCD	9638	2811.58	135	9	8533.25	8533.25	304	81500000	-1000	sp|P0A7N1|RL31B_ECOLI	50S ribosomal protein L31 type B OS=Escherichia coli (strain K12) OX=83333 GN=ykgM PE=1 SV=1	1	73	.MKPNIHPEYRTVVFHDTSVDEYFKIGSTIKTDREIELDGV(T)[183.0369]YPYVTIDVSSKSHPFYTGKLRTVASEGNVARF.T	1	-	0	43	33	3.64064e-16	0	0
C:\Users\KyowonJeong\Downloads\apr23\Eclip_1481_MB_ms2.msalign	2104	3445	HCD	9647	2814.61	113	7	6837.37	6837.36	69	131800000	-1000	sp|P0A7N1|RL31B_ECOLI	50S ribosomal protein L31 type B OS=Escherichia coli (strain K12) OX=83333 GN=ykgM PE=1 SV=1	1	59	.(MK)[15.9951]PNIHPEYRTVVFHDTSVDEYFKIGSTIKTDREIELDGVTYPYVTIDVSSKSHPFYTG.K	1	-	0	55	45	3.29968e-27	0	0
C:\Users\KyowonJeong\Downloads\apr23\Eclip_1481_MB_ms2.msalign	2109	3450	HCD	9655	2817.13	113	6	6821.37	6821.36	83	308100000	55.3912	sp|P0A7N1|RL31B_ECOLI	50S ribosomal protein L31 type B OS=Escherichia coli (strain K12) OX=83333 GN=ykgM PE=1 SV=1	1	59	.MKPNIHPEYRTVVFHDTSVDEYFKIGSTIKTDREIELDGVTYPYVTIDVSSKSHPFYTG.K	0	-	0	47	42	9.55719e-23	0	0
C:\Users\KyowonJeong\Downloads\apr23\Eclip_1481_MB_ms2.msalign	2113	3454	HCD	9661	2818.92	113	6	6821.37	6821.36	83	308100000	55.3912	sp|P0A7N1|RL31B_ECOLI	50S ribosomal protein L31 type B OS=Escherichia coli (strain K12) OX=83333 GN=ykgM PE=1 SV=1	1	59	.MKPNIHPEYRTVVFHDTSVDEYFKIGSTIKTDREIELDGVTYPYVTIDVSSKSHPFYTG.K	0	-	0	51	44	3.029e-26	0	0
C:\Users\KyowonJeong\Downloads\apr23\Eclip_1481_MB_ms2.msalign	513	988	HCD	5944	1274.98	104	10	6584.52	6584.5	601	7543000	-1000	sp|P0A7N4|RL32_ECOLI	50S ribosomal protein L32 OS=Escherichia coli (strain K12) OX=83333 GN=rpmF PE=1 SV=2	2	57	M.AVQQNKPTRSKRGMRRSHDALTA(V)[273.1133]TSLSVDKTSGEKHLRHHITADGYYRGRKVIAK.	1	-	0	30	17	1.153e-09	0	0
C:\Users\KyowonJeong\Downloads\apr23\Eclip_1481_MB_ms2.msalign	519	995	HCD	5955	1279.41	98	9	6311.41	6311.39	111	6327000000	52.887	sp|P0A7N4|RL32_ECOLI	50S ribosomal protein L32 OS=Escherichia coli (strain K12) OX=83333 GN=rpmF PE=1 SV=2	2	57	M.AVQQNKPTRSKRGMRRSHDALTAVTSLSVDKTSGEKHLRHHITADGYYRGRKVIAK.	0	-	0	50	34	1.74312e-20	0	0
C:\Users\KyowonJeong\Downloads\apr23\Eclip_1481_MB_ms2.msalign	524	1000	HCD	5962	1282.32	101	11	6327.38	6327.39	233	1537000000	54.5596	sp|P0A7N4|RL32_ECOLI	50S ribosomal protein L32 OS=Escherichia coli (strain K12) OX=83333 GN=rpmF PE=1 SV=2	2	57	M.AV(QQNKPTRSKRGMRRSHDALT)[15.9954]AVTSLSVDKTSGEKHLRHHITADGYYRGRKVIAK.	1	-	0	29	18	2.66106e-10	0	0
C:\Users\KyowonJeong\Downloads\apr23\Eclip_1481_MB_ms2.msalign	579	1108	HCD	6141	1355.69	104	10	6311.4	6311.39	111	6327000000	52.887	sp|P0A7N4|RL32_ECOLI	50S ribosomal protein L32 OS=Escherichia coli (strain K12) OX=83333 GN=rpmF PE=1 SV=2	2	57	M.AVQQNKPTRSKRGMRRSHDALTAVTSLSVDKTSGEKHLRHHITADGYYRGRKVIAK.	0	-	0	41	28	3.2454e-15	0	0
C:\Users\KyowonJeong\Downloads\apr23\Eclip_1481_MB_ms2.msalign	580	1109	HCD	6142	1356.35	46	6	4078.22	4078.22	443	1243000	-1000	sp|P0A7N4|RL32_ECOLI	50S ribosomal protein L32 OS=Escherichia coli (strain K12) OX=83333 GN=rpmF PE=1 SV=2	21	57	D.ALTAVTSLSVDKTSGEKHLRHHITADGYYRGRKVIAK.	0	-	0	19	15	1.50782e-12	0	0
C:\Users\KyowonJeong\Downloads\apr23\Eclip_1481_MB_ms2.msalign	582	1115	HCD	6151	1360.26	48	8	6311.39	6311.39	111	6327000000	52.887	sp|P0A7N4|RL32_ECOLI	50S ribosomal protein L32 OS=Escherichia coli (strain K12) OX=83333 GN=rpmF PE=1 SV=2	2	57	M.AVQQNKPTRSKRGMRRSHDALTAVTSLSVDKTSGEKHLRHHITADGYYRGRKVIAK.	0	-	0	18	18	1.23802e-13	0	0
C:\Users\KyowonJeong\Downloads\apr23\Eclip_1481_MB_ms2.msalign	591	1128	HCD	6171	1368.85	60	10	6328.38	6328.39	233	1537000000	54.5596	sp|P0A7N4|RL32_ECOLI	50S ribosomal protein L32 OS=Escherichia coli (strain K12) OX=83333 GN=rpmF PE=1 SV=2	1	57	.MAVQQNKPTRSK(RGMRRSHDALTA)[-114.0404]VTSLSVDKTSGEKHLRHHITADGYYRGRKVIAK.	1	-	0	15	13	1.49699e-07	0	0
C:\Users\KyowonJeong\Downloads\apr23\Eclip_1481_MB_ms2.msalign	599	1142	HCD	6191	1378.06	24	6	4573.44	4573.44	695	1517000	-1000	sp|P0A7N4|RL32_ECOLI	50S ribosomal protein L32 OS=Escherichia coli (strain K12) OX=83333 GN=rpmF PE=1 SV=2	17	57	R.RSHDALTAVTSLSVDKTSGEKHLRHHITADGYYRGRKVIAK.	0	-	0	10	10	3.79287e-08	0	0
C:\Users\KyowonJeong\Downloads\apr23\Eclip_1481_MB_ms2.msalign	601	1147	HCD	6199	1381.36	51	11	6311.39	6311.39	111	6327000000	52.887	sp|P0A7N4|RL32_ECOLI	50S ribosomal protein L32 OS=Escherichia coli (strain K12) OX=83333 GN=rpmF PE=1 SV=2	2	57	M.AVQQNKPTRSKRGMRRSHDALTAVTSLSVDKTSGEKHLRHHITADGYYRGRKVIAK.	0	-	0	6	6	0.000107324	0	0
C:\Users\KyowonJeong\Downloads\apr23\Eclip_1481_MB_ms2.msalign	617	1178	HCD	6245	1401.87	100	9	6311.39	6311.39	111	6327000000	52.887	sp|P0A7N4|RL32_ECOLI	50S ribosomal protein L32 OS=Escherichia coli (strain K12) OX=83333 GN=rpmF PE=1 SV=2	2	57	M.AVQQNKPTRSKRGMRRSHDALTAVTSLSVDKTSGEKHLRHHITADGYYRGRKVIAK.	0	-	0	39	29	3.2574e-19	0	0
C:\Users\KyowonJeong\Downloads\apr23\Eclip_1481_MB_ms2.msalign	621	1182	HCD	6251	1404.51	97	9	6327.39	6327.39	233	1537000000	54.5596	sp|P0A7N4|RL32_ECOLI	50S ribosomal protein L32 OS=Escherichia coli (strain K12) OX=83333 GN=rpmF PE=1 SV=2	2	57	M.AVQQNK(PTRSKRGMRRSHD)[15.9971]ALTAVTSLSVDKTSGEKHLRHHITADGYYRGRKVIAK.	1	-	0	41	34	2.76427e-18	0	0
C:\Users\KyowonJeong\Downloads\apr23\Eclip_1481_MB_ms2.msalign	622	1183	HCD	6253	1405.16	101	9	6311.41	6311.39	111	6327000000	52.887	sp|P0A7N4|RL32_ECOLI	50S ribosomal protein L32 OS=Escherichia coli (strain K12) OX=83333 GN=rpmF PE=1 SV=2	2	57	M.AVQQNKPTRSKRGMRRSHDALTAVTSLSVDKTSGEKHLRHHITADGYYRGRKVIAK.	0	-	0	50	34	1.6534e-19	0	0
C:\Users\KyowonJeong\Downloads\apr23\Eclip_1481_MB_ms2.msalign	626	1191	HCD	6265	1410.45	105	10	6311.4	6311.39	111	6327000000	52.887	sp|P0A7N4|RL32_ECOLI	50S ribosomal protein L32 OS=Escherichia coli (strain K12) OX=83333 GN=rpmF PE=1 SV=2	2	57	M.AVQQNKPTRSKRGMRRSHDALTAVTSLSVDKTSGEKHLRHHITADGYYRGRKVIAK.	0	-	0	40	27	1.45204e-16	0	0
C:\Users\KyowonJeong\Downloads\apr23\Eclip_1481_MB_ms2.msalign	631	1201	HCD	6280	1416.96	53	6	4034.06	4034.06	647	5532000	-1000	sp|P0A7N4|RL32_ECOLI	50S ribosomal protein L32 OS=Escherichia coli (strain K12) OX=83333 GN=rpmF PE=1 SV=2	17	52	R.RSHDALTAVTSLSVDKTSGEKHLRHHITADGYYRGR.K	0	-	0	19	16	7.86989e-09	0	0
C:\Users\KyowonJeong\Downloads\apr23\Eclip_1481_MB_ms2.msalign	649	1227	HCD	6319	1433.92	97	11	6311.39	6311.39	111	6327000000	52.887	sp|P0A7N4|RL32_ECOLI	50S ribosomal protein L32 OS=Escherichia coli (strain K12) OX=83333 GN=rpmF PE=1 SV=2	2	57	M.AVQQNKPTRSKRGMRRSHDALTAVTSLSVDKTSGEKHLRHHITADGYYRGRKVIAK.	0	-	0	32	22	8.0674e-13	0	0
C:\Users\KyowonJeong\Downloads\apr23\Eclip_1481_MB_ms2.msalign	652	1232	HCD	6327	1437.29	77	10	6494.43	6494.42	385	367700000	-1000	sp|P0A7N4|RL32_ECOLI	50S ribosomal protein L32 OS=Escherichia coli (strain K12) OX=83333 GN=rpmF PE=1 SV=2	2	57	M.AVQQNKPTRSKRGMRRSHDALTAVTSLSVDKTSGEKHLRHHITAD(GYYRGRKVIA)[183.0311]K.	1	-	0	26	21	1.57739e-13	0	0
C:\Users\KyowonJeong\Downloads\apr23\Eclip_1481_MB_ms2.msalign	655	1237	HCD	6334	1440.6	98	11	6311.39	6311.39	111	6327000000	52.887	sp|P0A7N4|RL32_ECOLI	50S ribosomal protein L32 OS=Escherichia coli (strain K12) OX=83333 GN=rpmF PE=1 SV=2	2	57	M.AVQQNKPTRSKRGMRRSHDALTAVTSLSVDKTSGEKHLRHHITADGYYRGRKVIAK.	0	-	0	23	14	4.6352e-08	0	0
C:\Users\KyowonJeong\Downloads\apr23\Eclip_1481_MB_ms2.msalign	669	1257	HCD	6364	1452.54	101	10	6494.43	6494.43	385	367700000	-1000	sp|P0A7N4|RL32_ECOLI	50S ribosomal protein L32 OS=Escherichia coli (strain K12) OX=83333 GN=rpmF PE=1 SV=2	2	57	M.AVQQNKPTRSKRGMRRSHDALTAVTSLSVDKTSGEKHLRHHITAD(GYYRGRKVIA)[183.0361]K.	1	-	0	39	28	5.94896e-14	0	0
C:\Users\KyowonJeong\Downloads\apr23\Eclip_1481_MB_ms2.msalign	707	1318	HCD	6457	1493.59	27	7	6328.4	6328.39	233	1537000000	54.5596	sp|P0A7N4|RL32_ECOLI	50S ribosomal protein L32 OS=Escherichia coli (strain K12) OX=83333 GN=rpmF PE=1 SV=2	1	57	.MAVQQNKPTRSKRGMRRSH(D)[-114.0398]ALTAVTSLSVDKTSGEKHLRHHITADGYYRGRKVIAK.	1	-	0	12	12	1.82223e-09	0	0
C:\Users\KyowonJeong\Downloads\apr23\Eclip_1481_MB_ms2.msalign	711	1323	HCD	6464	1496.87	39	9	6495.46	6495.44	385	367700000	-1000	sp|P0A7N4|RL32_ECOLI	50S ribosomal protein L32 OS=Escherichia coli (strain K12) OX=83333 GN=rpmF PE=1 SV=2	2	57	M.AVQQNKPTRSKRGMRRSHDALTAVTSLSVDKTSGEKHLRHH(ITADGYYRGRKVIAK)[184.0490].	1	-	0	5	5	0.379814	0.00838156	0
C:\Users\KyowonJeong\Downloads\apr23\Eclip_1481_MB_ms2.msalign	713	1325	HCD	6467	1498.14	101	11	6311.41	6311.39	111	6327000000	52.887	sp|P0A7N4|RL32_ECOLI	50S ribosomal protein L32 OS=Escherichia coli (strain K12) OX=83333 GN=rpmF PE=1 SV=2	2	57	M.AVQQNKPTRSKRGMRRSHDALTAVTSLSVDKTSGEKHLRHHITADGYYRGRKVIAK.	0	-	0	43	27	4.0352e-16	0	0
C:\Users\KyowonJeong\Downloads\apr23\Eclip_1481_MB_ms2.msalign	716	1328	HCD	6471	1499.86	98	9	6311.39	6311.39	111	6327000000	52.887	sp|P0A7N4|RL32_ECOLI	50S ribosomal protein L32 OS=Escherichia coli (strain K12) OX=83333 GN=rpmF PE=1 SV=2	2	57	M.AVQQNKPTRSKRGMRRSHDALTAVTSLSVDKTSGEKHLRHHITADGYYRGRKVIAK.	0	-	0	46	33	2.7706e-19	0	0
C:\Users\KyowonJeong\Downloads\apr23\Eclip_1481_MB_ms2.msalign	718	1330	HCD	6475	1501.24	105	10	6311.4	6311.39	111	6327000000	52.887	sp|P0A7N4|RL32_ECOLI	50S ribosomal protein L32 OS=Escherichia coli (strain K12) OX=83333 GN=rpmF PE=1 SV=2	2	57	M.AVQQNKPTRSKRGMRRSHDALTAVTSLSVDKTSGEKHLRHHITADGYYRGRKVIAK.	0	-	0	48	32	2.0672e-19	0	0
C:\Users\KyowonJeong\Downloads\apr23\Eclip_1481_MB_ms2.msalign	725	1342	HCD	6493	1509.2	100	10	6311.4	6311.39	111	6327000000	52.887	sp|P0A7N4|RL32_ECOLI	50S ribosomal protein L32 OS=Escherichia coli (strain K12) OX=83333 GN=rpmF PE=1 SV=2	2	57	M.AVQQNKPTRSKRGMRRSHDALTAVTSLSVDKTSGEKHLRHHITADGYYRGRKVIAK.	0	-	0	45	30	1.11586e-18	0	0
C:\Users\KyowonJeong\Downloads\apr23\Eclip_1481_MB_ms2.msalign	729	1347	HCD	6500	1512.51	96	9	6310.4	6311.39	111	6327000000	52.887	sp|P0A7N4|RL32_ECOLI	50S ribosomal protein L32 OS=Escherichia coli (strain K12) OX=83333 GN=rpmF PE=1 SV=2	2	57	M.AVQQNKPTRSKRGMRRSHDALTAVTSLSVDKTSGEKHLRHHITADGYYRGRKVIAK.	0	-	0	37	30	2.092e-24	0	0
C:\Users\KyowonJeong\Downloads\apr23\Eclip_1481_MB_ms2.msalign	730	1348	HCD	6501	1513.12	52	9	6327.39	6327.4	233	1537000000	54.5596	sp|P0A7N4|RL32_ECOLI	50S ribosomal protein L32 OS=Escherichia coli (strain K12) OX=83333 GN=rpmF PE=1 SV=2	2	57	M.AV(Q)[16.0121]QNKPTRSKRGMRRSHDALTAVTSLSVDKTSGEKHLRHHITADGYYRGRKVIAK.	1	-	0	14	14	7.45731e-10	0	0
C:\Users\KyowonJeong\Downloads\apr23\Eclip_1481_MB_ms2.msalign	734	1353	HCD	6509	1516.42	92	11	6494.43	6494.43	385	367700000	-1000	sp|P0A7N4|RL32_ECOLI	50S ribosomal protein L32 OS=Escherichia coli (strain K12) OX=83333 GN=rpmF PE=1 SV=2	2	57	M.AVQQNKPTRSKRGMRRSHDALTAVTSLSVDKTSGEKHLRHHITAD(GYYRGRKVIAK)[183.0345].	1	-	0	26	17	1.84202e-09	0	0
C:\Users\KyowonJeong\Downloads\apr23\Eclip_1481_MB_ms2.msalign	751	1379	HCD	6548	1533.67	71	8	6311.41	6311.39	111	6327000000	52.887	sp|P0A7N4|RL32_ECOLI	50S ribosomal protein L32 OS=Escherichia coli (strain K12) OX=83333 GN=rpmF PE=1 SV=2	2	57	M.AVQQNKPTRSKRGMRRSHDALTAVTSLSVDKTSGEKHLRHHITADGYYRGRKVIAK.	0	-	0	27	23	4.9526e-14	0	0
C:\Users\KyowonJeong\Downloads\apr23\Eclip_1481_MB_ms2.msalign	754	1383	HCD	6554	1536.33	104	9	6311.39	6311.39	111	6327000000	52.887	sp|P0A7N4|RL32_ECOLI	50S ribosomal protein L32 OS=Escherichia coli (strain K12) OX=83333 GN=rpmF PE=1 SV=2	2	57	M.AVQQNKPTRSKRGMRRSHDALTAVTSLSVDKTSGEKHLRHHITADGYYRGRKVIAK.	0	-	0	38	29	2.1366e-17	0	0
C:\Users\KyowonJeong\Downloads\apr23\Eclip_1481_MB_ms2.msalign	758	1389	HCD	6563	1540.25	105	9	6310.4	6311.39	111	6327000000	52.887	sp|P0A7N4|RL32_ECOLI	50S ribosomal protein L32 OS=Escherichia coli (strain K12) OX=83333 GN=rpmF PE=1 SV=2	2	57	M.AVQQNKPTRSKRGMRRSHDALTAVTSLSVDKTSGEKHLRHHITADGYYRGRKVIAK.	0	-	0	40	31	5.044e-23	0	0
C:\Users\KyowonJeong\Downloads\apr23\Eclip_1481_MB_ms2.msalign	761	1393	HCD	6569	1542.9	71	8	6311.39	6311.39	111	6327000000	52.887	sp|P0A7N4|RL32_ECOLI	50S ribosomal protein L32 OS=Escherichia coli (strain K12) OX=83333 GN=rpmF PE=1 SV=2	2	57	M.AVQQNKPTRSKRGMRRSHDALTAVTSLSVDKTSGEKHLRHHITADGYYRGRKVIAK.	0	-	0	29	24	2.4696e-14	0	0
C:\Users\KyowonJeong\Downloads\apr23\Eclip_1481_MB_ms2.msalign	762	1394	HCD	6571	1543.63	102	12	6311.39	6311.39	111	6327000000	52.887	sp|P0A7N4|RL32_ECOLI	50S ribosomal protein L32 OS=Escherichia coli (strain K12) OX=83333 GN=rpmF PE=1 SV=2	2	57	M.AVQQNKPTRSKRGMRRSHDALTAVTSLSVDKTSGEKHLRHHITADGYYRGRKVIAK.	0	-	0	30	16	1.38948e-11	0	0
C:\Users\KyowonJeong\Downloads\apr23\Eclip_1481_MB_ms2.msalign	764	1399	HCD	6578	1546.94	102	10	6311.4	6311.39	111	6327000000	52.887	sp|P0A7N4|RL32_ECOLI	50S ribosomal protein L32 OS=Escherichia coli (strain K12) OX=83333 GN=rpmF PE=1 SV=2	2	57	M.AVQQNKPTRSKRGMRRSHDALTAVTSLSVDKTSGEKHLRHHITADGYYRGRKVIAK.	0	-	0	42	29	6.422e-17	0	0
C:\Users\KyowonJeong\Downloads\apr23\Eclip_1481_MB_ms2.msalign	771	1413	HCD	6599	1556.16	101	12	6311.41	6311.39	111	6327000000	52.887	sp|P0A7N4|RL32_ECOLI	50S ribosomal protein L32 OS=Escherichia coli (strain K12) OX=83333 GN=rpmF PE=1 SV=2	2	57	M.AVQQNKPTRSKRGMRRSHDALTAVTSLSVDKTSGEKHLRHHITADGYYRGRKVIAK.	0	-	0	33	20	7.0998e-13	0	0
C:\Users\KyowonJeong\Downloads\apr23\Eclip_1481_MB_ms2.msalign	773	1415	HCD	6602	1557.53	100	10	6311.4	6311.39	111	6327000000	52.887	sp|P0A7N4|RL32_ECOLI	50S ribosomal protein L32 OS=Escherichia coli (strain K12) OX=83333 GN=rpmF PE=1 SV=2	2	57	M.AVQQNKPTRSKRGMRRSHDALTAVTSLSVDKTSGEKHLRHHITADGYYRGRKVIAK.	0	-	0	42	29	1.90014e-18	0	0
C:\Users\KyowonJeong\Downloads\apr23\Eclip_1481_MB_ms2.msalign	778	1425	HCD	6617	1563.7	105	11	6494.43	6494.43	385	367700000	-1000	sp|P0A7N4|RL32_ECOLI	50S ribosomal protein L32 OS=Escherichia coli (strain K12) OX=83333 GN=rpmF PE=1 SV=2	2	57	M.AVQQNKPTRSKRGMRRSHDALTAVTSLSVD(K)[183.0345]TSGEKHLRHHITADGYYRGRKVIAK.	1	-	0	36	19	1.01811e-09	0	0
C:\Users\KyowonJeong\Downloads\apr23\Eclip_1481_MB_ms2.msalign	782	1430	HCD	6625	1567.07	103	11	6493.43	6493.42	385	367700000	-1000	sp|P0A7N4|RL32_ECOLI	50S ribosomal protein L32 OS=Escherichia coli (strain K12) OX=83333 GN=rpmF PE=1 SV=2	2	57	M.AVQQNKPTRSKRGMRRSHDALTAVTSLSVDKTSGEK(HLRHHI)[182.0307]TADGYYRGRKVIAK.	1	-	0	18	11	1.24204e-05	0	0
C:\Users\KyowonJeong\Downloads\apr23\Eclip_1481_MB_ms2.msalign	815	1466	HCD	6679	1588.91	100	10	6310.39	6311.39	111	6327000000	52.887	sp|P0A7N4|RL32_ECOLI	50S ribosomal protein L32 OS=Escherichia coli (strain K12) OX=83333 GN=rpmF PE=1 SV=2	2	57	M.AVQQNKPTRSKRGMRRSHDALTAVTSLSVDKTSGEKHLRHHITADGYYRGRKVIAK.	0	-	0	38	26	1.4634e-18	0	0
C:\Users\KyowonJeong\Downloads\apr23\Eclip_1481_MB_ms2.msalign	826	1483	HCD	6704	1599.85	105	9	6311.39	6311.39	111	6327000000	52.887	sp|P0A7N4|RL32_ECOLI	50S ribosomal protein L32 OS=Escherichia coli (strain K12) OX=83333 GN=rpmF PE=1 SV=2	2	57	M.AVQQNKPTRSKRGMRRSHDALTAVTSLSVDKTSGEKHLRHHITADGYYRGRKVIAK.	0	-	0	43	33	7.1156e-20	0	0
C:\Users\KyowonJeong\Downloads\apr23\Eclip_1481_MB_ms2.msalign	831	1489	HCD	6713	1603.77	86	10	6347.57	6347.62	768	237100000	-1000	sp|P0A7N4|RL32_ECOLI	50S ribosomal protein L32 OS=Escherichia coli (strain K12) OX=83333 GN=rpmF PE=1 SV=2	1	57	.M(AV)[-94.8165]QQNKPTRSKRGMRRSHDALTAVTSLSVDKTSGEKHLRHHITADGYYRGRKVIAK.	1	-	0	10	9	0.0149984	0.000216544	0
C:\Users\KyowonJeong\Downloads\apr23\Eclip_1481_MB_ms2.msalign	834	1493	HCD	6719	1606.4	103	11	6311.39	6311.39	111	6327000000	52.887	sp|P0A7N4|RL32_ECOLI	50S ribosomal protein L32 OS=Escherichia coli (strain K12) OX=83333 GN=rpmF PE=1 SV=2	2	57	M.AVQQNKPTRSKRGMRRSHDALTAVTSLSVDKTSGEKHLRHHITADGYYRGRKVIAK.	0	-	0	42	23	7.593e-13	0	0
C:\Users\KyowonJeong\Downloads\apr23\Eclip_1481_MB_ms2.msalign	836	1495	HCD	6722	1607.77	101	9	6311.39	6311.39	111	6327000000	52.887	sp|P0A7N4|RL32_ECOLI	50S ribosomal protein L32 OS=Escherichia coli (strain K12) OX=83333 GN=rpmF PE=1 SV=2	2	57	M.AVQQNKPTRSKRGMRRSHDALTAVTSLSVDKTSGEKHLRHHITADGYYRGRKVIAK.	0	-	0	44	32	1.06942e-18	0	0
C:\Users\KyowonJeong\Downloads\apr23\Eclip_1481_MB_ms2.msalign	839	1502	HCD	6733	1612.41	102	11	6311.39	6311.39	111	6327000000	52.887	sp|P0A7N4|RL32_ECOLI	50S ribosomal protein L32 OS=Escherichia coli (strain K12) OX=83333 GN=rpmF PE=1 SV=2	2	57	M.AVQQNKPTRSKRGMRRSHDALTAVTSLSVDKTSGEKHLRHHITADGYYRGRKVIAK.	0	-	0	42	25	4.0238e-14	0	0
C:\Users\KyowonJeong\Downloads\apr23\Eclip_1481_MB_ms2.msalign	842	1507	HCD	6740	1615.3	99	10	6311.4	6311.39	111	6327000000	52.887	sp|P0A7N4|RL32_ECOLI	50S ribosomal protein L32 OS=Escherichia coli (strain K12) OX=83333 GN=rpmF PE=1 SV=2	2	57	M.AVQQNKPTRSKRGMRRSHDALTAVTSLSVDKTSGEKHLRHHITADGYYRGRKVIAK.	0	-	0	47	32	1.05374e-19	0	0
C:\Users\KyowonJeong\Downloads\apr23\Eclip_1481_MB_ms2.msalign	847	1520	HCD	6759	1623.56	100	10	6327.37	6327.39	233	1537000000	54.5596	sp|P0A7N4|RL32_ECOLI	50S ribosomal protein L32 OS=Escherichia coli (strain K12) OX=83333 GN=rpmF PE=1 SV=2	1	57	.(MAV)[-115.0376]QQNKPTRSKRGMRRSHDALTAVTSLSVDKTSGEKHLRHHITADGYYRGRKVIAK.	1	-	0	29	25	6.70559e-13	0	0
C:\Users\KyowonJeong\Downloads\apr23\Eclip_1481_MB_ms2.msalign	848	1522	HCD	6763	1624.95	105	11	6311.39	6311.39	111	6327000000	52.887	sp|P0A7N4|RL32_ECOLI	50S ribosomal protein L32 OS=Escherichia coli (strain K12) OX=83333 GN=rpmF PE=1 SV=2	2	57	M.AVQQNKPTRSKRGMRRSHDALTAVTSLSVDKTSGEKHLRHHITADGYYRGRKVIAK.	0	-	0	37	22	1.64346e-12	0	0
C:\Users\KyowonJeong\Downloads\apr23\Eclip_1481_MB_ms2.msalign	852	1526	HCD	6769	1627.59	98	10	6311.4	6311.39	111	6327000000	52.887	sp|P0A7N4|RL32_ECOLI	50S ribosomal protein L32 OS=Escherichia coli (strain K12) OX=83333 GN=rpmF PE=1 SV=2	2	57	M.AVQQNKPTRSKRGMRRSHDALTAVTSLSVDKTSGEKHLRHHITADGYYRGRKVIAK.	0	-	0	46	30	5.0048e-18	0	0
C:\Users\KyowonJeong\Downloads\apr23\Eclip_1481_MB_ms2.msalign	854	1528	HCD	6771	1628.84	92	10	6326.39	6326.4	233	1537000000	54.5596	sp|P0A7N4|RL32_ECOLI	50S ribosomal protein L32 OS=Escherichia coli (strain K12) OX=83333 GN=rpmF PE=1 SV=2	1	57	.(MAV)[-116.0282]QQNKPTRSKRGMRRSHDALTAVTSLSVDKTSGEKHLRHHITADGYYRGRKVIAK.	1	-	0	19	16	9.3483e-11	0	0
C:\Users\KyowonJeong\Downloads\apr23\Eclip_1481_MB_ms2.msalign	856	1530	HCD	6775	1629.89	100	11	6311.39	6311.39	111	6327000000	52.887	sp|P0A7N4|RL32_ECOLI	50S ribosomal protein L32 OS=Escherichia coli (strain K12) OX=83333 GN=rpmF PE=1 SV=2	2	57	M.AVQQNKPTRSKRGMRRSHDALTAVTSLSVDKTSGEKHLRHHITADGYYRGRKVIAK.	0	-	0	39	22	3.3354e-12	0	0
C:\Users\KyowonJeong\Downloads\apr23\Eclip_1481_MB_ms2.msalign	859	1534	HCD	6781	1632.27	104	11	6311.39	6311.39	111	6327000000	52.887	sp|P0A7N4|RL32_ECOLI	50S ribosomal protein L32 OS=Escherichia coli (strain K12) OX=83333 GN=rpmF PE=1 SV=2	2	57	M.AVQQNKPTRSKRGMRRSHDALTAVTSLSVDKTSGEKHLRHHITADGYYRGRKVIAK.	0	-	0	37	23	2.7534e-13	0	0
C:\Users\KyowonJeong\Downloads\apr23\Eclip_1481_MB_ms2.msalign	864	1540	HCD	6789	1635.38	105	10	6311.4	6311.39	111	6327000000	52.887	sp|P0A7N4|RL32_ECOLI	50S ribosomal protein L32 OS=Escherichia coli (strain K12) OX=83333 GN=rpmF PE=1 SV=2	2	57	M.AVQQNKPTRSKRGMRRSHDALTAVTSLSVDKTSGEKHLRHHITADGYYRGRKVIAK.	0	-	0	43	28	2.222e-15	0	0
C:\Users\KyowonJeong\Downloads\apr23\Eclip_1481_MB_ms2.msalign	877	1555	HCD	6812	1644.42	105	12	6310.4	6311.39	111	6327000000	52.887	sp|P0A7N4|RL32_ECOLI	50S ribosomal protein L32 OS=Escherichia coli (strain K12) OX=83333 GN=rpmF PE=1 SV=2	2	57	M.AVQQNKPTRSKRGMRRSHDALTAVTSLSVDKTSGEKHLRHHITADGYYRGRKVIAK.	0	-	0	27	18	5.089e-13	0	0
C:\Users\KyowonJeong\Downloads\apr23\Eclip_1481_MB_ms2.msalign	880	1560	HCD	6819	1647.39	96	10	6311.4	6311.39	111	6327000000	52.887	sp|P0A7N4|RL32_ECOLI	50S ribosomal protein L32 OS=Escherichia coli (strain K12) OX=83333 GN=rpmF PE=1 SV=2	2	57	M.AVQQNKPTRSKRGMRRSHDALTAVTSLSVDKTSGEKHLRHHITADGYYRGRKVIAK.	0	-	0	30	21	3.7508e-12	0	0
C:\Users\KyowonJeong\Downloads\apr23\Eclip_1481_MB_ms2.msalign	885	1569	HCD	6833	1652.82	105	11	6311.39	6311.39	111	6327000000	52.887	sp|P0A7N4|RL32_ECOLI	50S ribosomal protein L32 OS=Escherichia coli (strain K12) OX=83333 GN=rpmF PE=1 SV=2	2	57	M.AVQQNKPTRSKRGMRRSHDALTAVTSLSVDKTSGEKHLRHHITADGYYRGRKVIAK.	0	-	0	38	23	1.02846e-13	0	0
C:\Users\KyowonJeong\Downloads\apr23\Eclip_1481_MB_ms2.msalign	899	1590	HCD	6865	1666.79	97	11	6311.39	6311.39	111	6327000000	52.887	sp|P0A7N4|RL32_ECOLI	50S ribosomal protein L32 OS=Escherichia coli (strain K12) OX=83333 GN=rpmF PE=1 SV=2	2	57	M.AVQQNKPTRSKRGMRRSHDALTAVTSLSVDKTSGEKHLRHHITADGYYRGRKVIAK.	0	-	0	35	20	1.24288e-13	0	0
C:\Users\KyowonJeong\Downloads\apr23\Eclip_1481_MB_ms2.msalign	906	1601	HCD	6881	1674.04	73	10	6326.39	6326.4	233	1537000000	54.5596	sp|P0A7N4|RL32_ECOLI	50S ribosomal protein L32 OS=Escherichia coli (strain K12) OX=83333 GN=rpmF PE=1 SV=2	2	57	M.AVQQ(NKPTRSKRGMRRSHDALTAV)[15.0073]TSLSVDKTSGEKHLRHHITADGYYRGRKVIAK.	1	-	0	22	18	6.5702e-11	0	0
C:\Users\KyowonJeong\Downloads\apr23\Eclip_1481_MB_ms2.msalign	909	1605	HCD	6887	1676.69	95	11	6311.39	6311.39	111	6327000000	52.887	sp|P0A7N4|RL32_ECOLI	50S ribosomal protein L32 OS=Escherichia coli (strain K12) OX=83333 GN=rpmF PE=1 SV=2	2	57	M.AVQQNKPTRSKRGMRRSHDALTAVTSLSVDKTSGEKHLRHHITADGYYRGRKVIAK.	0	-	0	33	20	1.07032e-11	0	0
C:\Users\KyowonJeong\Downloads\apr23\Eclip_1481_MB_ms2.msalign	911	1609	HCD	6893	1679.35	96	9	6311.39	6311.39	111	6327000000	52.887	sp|P0A7N4|RL32_ECOLI	50S ribosomal protein L32 OS=Escherichia coli (strain K12) OX=83333 GN=rpmF PE=1 SV=2	2	57	M.AVQQNKPTRSKRGMRRSHDALTAVTSLSVDKTSGEKHLRHHITADGYYRGRKVIAK.	0	-	0	46	34	1.38214e-19	0	0
C:\Users\KyowonJeong\Downloads\apr23\Eclip_1481_MB_ms2.msalign	914	1617	HCD	6906	1684.95	100	10	6311.4	6311.39	111	6327000000	52.887	sp|P0A7N4|RL32_ECOLI	50S ribosomal protein L32 OS=Escherichia coli (strain K12) OX=83333 GN=rpmF PE=1 SV=2	2	57	M.AVQQNKPTRSKRGMRRSHDALTAVTSLSVDKTSGEKHLRHHITADGYYRGRKVIAK.	0	-	0	46	29	4.5422e-18	0	0
C:\Users\KyowonJeong\Downloads\apr23\Eclip_1481_MB_ms2.msalign	918	1625	HCD	6917	1690.36	103	11	6311.41	6311.39	111	6327000000	52.887	sp|P0A7N4|RL32_ECOLI	50S ribosomal protein L32 OS=Escherichia coli (strain K12) OX=83333 GN=rpmF PE=1 SV=2	2	57	M.AVQQNKPTRSKRGMRRSHDALTAVTSLSVDKTSGEKHLRHHITADGYYRGRKVIAK.	0	-	0	41	24	2.7516e-14	0	0
C:\Users\KyowonJeong\Downloads\apr23\Eclip_1481_MB_ms2.msalign	919	1626	HCD	6919	1691.1	101	11	6311.39	6311.39	111	6327000000	52.887	sp|P0A7N4|RL32_ECOLI	50S ribosomal protein L32 OS=Escherichia coli (strain K12) OX=83333 GN=rpmF PE=1 SV=2	2	57	M.AVQQNKPTRSKRGMRRSHDALTAVTSLSVDKTSGEKHLRHHITADGYYRGRKVIAK.	0	-	0	36	23	4.3304e-15	0	0
C:\Users\KyowonJeong\Downloads\apr23\Eclip_1481_MB_ms2.msalign	920	1629	HCD	6923	1693.02	95	10	6327.4	6327.39	233	1537000000	54.5596	sp|P0A7N4|RL32_ECOLI	50S ribosomal protein L32 OS=Escherichia coli (strain K12) OX=83333 GN=rpmF PE=1 SV=2	2	57	M.AV(QQNKPT)[15.9943]RSKRGMRRSHDALTAVTSLSVDKTSGEKHLRHHITADGYYRGRKVIAK.	1	-	0	31	26	1.01524e-12	0	0
C:\Users\KyowonJeong\Downloads\apr23\Eclip_1481_MB_ms2.msalign	921	1633	HCD	6929	1695.69	103	11	6311.39	6311.39	111	6327000000	52.887	sp|P0A7N4|RL32_ECOLI	50S ribosomal protein L32 OS=Escherichia coli (strain K12) OX=83333 GN=rpmF PE=1 SV=2	2	57	M.AVQQNKPTRSKRGMRRSHDALTAVTSLSVDKTSGEKHLRHHITADGYYRGRKVIAK.	0	-	0	41	24	2.7002e-14	0	0
C:\Users\KyowonJeong\Downloads\apr23\Eclip_1481_MB_ms2.msalign	922	1634	HCD	6931	1696.46	103	11	6311.41	6311.39	111	6327000000	52.887	sp|P0A7N4|RL32_ECOLI	50S ribosomal protein L32 OS=Escherichia coli (strain K12) OX=83333 GN=rpmF PE=1 SV=2	2	57	M.AVQQNKPTRSKRGMRRSHDALTAVTSLSVDKTSGEKHLRHHITADGYYRGRKVIAK.	0	-	0	40	25	1.53316e-15	0	0
C:\Users\KyowonJeong\Downloads\apr23\Eclip_1481_MB_ms2.msalign	925	1638	HCD	6937	1699.08	101	11	6311.41	6311.39	111	6327000000	52.887	sp|P0A7N4|RL32_ECOLI	50S ribosomal protein L32 OS=Escherichia coli (strain K12) OX=83333 GN=rpmF PE=1 SV=2	2	57	M.AVQQNKPTRSKRGMRRSHDALTAVTSLSVDKTSGEKHLRHHITADGYYRGRKVIAK.	0	-	0	40	23	1.1872e-13	0	0
C:\Users\KyowonJeong\Downloads\apr23\Eclip_1481_MB_ms2.msalign	932	1649	HCD	6953	1706.33	105	10	6311.4	6311.39	111	6327000000	52.887	sp|P0A7N4|RL32_ECOLI	50S ribosomal protein L32 OS=Escherichia coli (strain K12) OX=83333 GN=rpmF PE=1 SV=2	2	57	M.AVQQNKPTRSKRGMRRSHDALTAVTSLSVDKTSGEKHLRHHITADGYYRGRKVIAK.	0	-	0	49	33	2.1808e-21	0	0
C:\Users\KyowonJeong\Downloads\apr23\Eclip_1481_MB_ms2.msalign	933	1650	HCD	6955	1707.06	105	10	6311.4	6311.39	111	6327000000	52.887	sp|P0A7N4|RL32_ECOLI	50S ribosomal protein L32 OS=Escherichia coli (strain K12) OX=83333 GN=rpmF PE=1 SV=2	2	57	M.AVQQNKPTRSKRGMRRSHDALTAVTSLSVDKTSGEKHLRHHITADGYYRGRKVIAK.	0	-	0	48	33	6.5164e-20	0	0
C:\Users\KyowonJeong\Downloads\apr23\Eclip_1481_MB_ms2.msalign	938	1658	HCD	6967	1712.37	99	11	6311.39	6311.39	111	6327000000	52.887	sp|P0A7N4|RL32_ECOLI	50S ribosomal protein L32 OS=Escherichia coli (strain K12) OX=83333 GN=rpmF PE=1 SV=2	2	57	M.AVQQNKPTRSKRGMRRSHDALTAVTSLSVDKTSGEKHLRHHITADGYYRGRKVIAK.	0	-	0	43	23	1.36432e-14	0	0
C:\Users\KyowonJeong\Downloads\apr23\Eclip_1481_MB_ms2.msalign	943	1663	HCD	6974	1715.65	105	10	6311.4	6311.39	111	6327000000	52.887	sp|P0A7N4|RL32_ECOLI	50S ribosomal protein L32 OS=Escherichia coli (strain K12) OX=83333 GN=rpmF PE=1 SV=2	2	57	M.AVQQNKPTRSKRGMRRSHDALTAVTSLSVDKTSGEKHLRHHITADGYYRGRKVIAK.	0	-	0	45	30	4.8444e-18	0	0
C:\Users\KyowonJeong\Downloads\apr23\Eclip_1481_MB_ms2.msalign	950	1673	HCD	6989	1722.21	105	10	6311.4	6311.39	111	6327000000	52.887	sp|P0A7N4|RL32_ECOLI	50S ribosomal protein L32 OS=Escherichia coli (strain K12) OX=83333 GN=rpmF PE=1 SV=2	2	57	M.AVQQNKPTRSKRGMRRSHDALTAVTSLSVDKTSGEKHLRHHITADGYYRGRKVIAK.	0	-	0	47	30	6.6206e-17	0	0
C:\Users\KyowonJeong\Downloads\apr23\Eclip_1481_MB_ms2.msalign	960	1689	HCD	7013	1732.81	105	10	6311.4	6311.39	111	6327000000	52.887	sp|P0A7N4|RL32_ECOLI	50S ribosomal protein L32 OS=Escherichia coli (strain K12) OX=83333 GN=rpmF PE=1 SV=2	2	57	M.AVQQNKPTRSKRGMRRSHDALTAVTSLSVDKTSGEKHLRHHITADGYYRGRKVIAK.	0	-	0	42	29	3.1586e-17	0	0
C:\Users\KyowonJeong\Downloads\apr23\Eclip_1481_MB_ms2.msalign	962	1691	HCD	7016	1734.19	100	9	6311.41	6311.39	111	6327000000	52.887	sp|P0A7N4|RL32_ECOLI	50S ribosomal protein L32 OS=Escherichia coli (strain K12) OX=83333 GN=rpmF PE=1 SV=2	2	57	M.AVQQNKPTRSKRGMRRSHDALTAVTSLSVDKTSGEKHLRHHITADGYYRGRKVIAK.	0	-	0	45	33	5.3802e-21	0	0
C:\Users\KyowonJeong\Downloads\apr23\Eclip_1481_MB_ms2.msalign	964	1694	HCD	7021	1736.18	97	9	6311.39	6311.39	111	6327000000	52.887	sp|P0A7N4|RL32_ECOLI	50S ribosomal protein L32 OS=Escherichia coli (strain K12) OX=83333 GN=rpmF PE=1 SV=2	2	57	M.AVQQNKPTRSKRGMRRSHDALTAVTSLSVDKTSGEKHLRHHITADGYYRGRKVIAK.	0	-	0	48	35	1.3321e-19	0	0
C:\Users\KyowonJeong\Downloads\apr23\Eclip_1481_MB_ms2.msalign	971	1702	HCD	7033	1741.49	99	9	6311.39	6311.39	111	6327000000	52.887	sp|P0A7N4|RL32_ECOLI	50S ribosomal protein L32 OS=Escherichia coli (strain K12) OX=83333 GN=rpmF PE=1 SV=2	2	57	M.AVQQNKPTRSKRGMRRSHDALTAVTSLSVDKTSGEKHLRHHITADGYYRGRKVIAK.	0	-	0	47	34	1.04994e-18	0	0
C:\Users\KyowonJeong\Downloads\apr23\Eclip_1481_MB_ms2.msalign	981	1716	HCD	7053	1750.71	83	10	6493.42	6493.42	385	367700000	-1000	sp|P0A7N4|RL32_ECOLI	50S ribosomal protein L32 OS=Escherichia coli (strain K12) OX=83333 GN=rpmF PE=1 SV=2	2	57	M.AVQQNKPTRSKRGMRRSHDALTAVTSLSVDKTSGEKHLRHHITAD(GYYRGRKVIA)[182.0284]K.	1	-	0	11	10	0.000690278	0	0
C:\Users\KyowonJeong\Downloads\apr23\Eclip_1481_MB_ms2.msalign	988	1725	HCD	7067	1756.66	96	9	6311.41	6311.39	111	6327000000	52.887	sp|P0A7N4|RL32_ECOLI	50S ribosomal protein L32 OS=Escherichia coli (strain K12) OX=83333 GN=rpmF PE=1 SV=2	2	57	M.AVQQNKPTRSKRGMRRSHDALTAVTSLSVDKTSGEKHLRHHITADGYYRGRKVIAK.	0	-	0	47	32	1.18468e-19	0	0
C:\Users\KyowonJeong\Downloads\apr23\Eclip_1481_MB_ms2.msalign	996	1735	HCD	7082	1763.31	105	10	6311.4	6311.39	111	6327000000	52.887	sp|P0A7N4|RL32_ECOLI	50S ribosomal protein L32 OS=Escherichia coli (strain K12) OX=83333 GN=rpmF PE=1 SV=2	2	57	M.AVQQNKPTRSKRGMRRSHDALTAVTSLSVDKTSGEKHLRHHITADGYYRGRKVIAK.	0	-	0	46	31	1.53944e-17	0	0
C:\Users\KyowonJeong\Downloads\apr23\Eclip_1481_MB_ms2.msalign	1000	1741	HCD	7091	1767.05	105	11	6311.39	6311.39	111	6327000000	52.887	sp|P0A7N4|RL32_ECOLI	50S ribosomal protein L32 OS=Escherichia coli (strain K12) OX=83333 GN=rpmF PE=1 SV=2	2	57	M.AVQQNKPTRSKRGMRRSHDALTAVTSLSVDKTSGEKHLRHHITADGYYRGRKVIAK.	0	-	0	46	27	1.9204e-15	0	0
C:\Users\KyowonJeong\Downloads\apr23\Eclip_1481_MB_ms2.msalign	1002	1744	HCD	7095	1769.04	98	10	6493.42	6493.42	385	367700000	-1000	sp|P0A7N4|RL32_ECOLI	50S ribosomal protein L32 OS=Escherichia coli (strain K12) OX=83333 GN=rpmF PE=1 SV=2	2	57	M.AVQQNKPTRSKRGMRRSHDALTAVTSLSVDKTSGEKHLRHHITAD(GYYRGRKVIAK)[182.0284].	1	-	0	14	14	1.57087e-05	0	0
C:\Users\KyowonJeong\Downloads\apr23\Eclip_1481_MB_ms2.msalign	1003	1745	HCD	7097	1769.69	94	9	6311.39	6311.39	111	6327000000	52.887	sp|P0A7N4|RL32_ECOLI	50S ribosomal protein L32 OS=Escherichia coli (strain K12) OX=83333 GN=rpmF PE=1 SV=2	2	57	M.AVQQNKPTRSKRGMRRSHDALTAVTSLSVDKTSGEKHLRHHITADGYYRGRKVIAK.	0	-	0	44	32	1.19964e-19	0	0
C:\Users\KyowonJeong\Downloads\apr23\Eclip_1481_MB_ms2.msalign	1008	1753	HCD	7109	1774.62	105	11	6311.39	6311.39	111	6327000000	52.887	sp|P0A7N4|RL32_ECOLI	50S ribosomal protein L32 OS=Escherichia coli (strain K12) OX=83333 GN=rpmF PE=1 SV=2	2	57	M.AVQQNKPTRSKRGMRRSHDALTAVTSLSVDKTSGEKHLRHHITADGYYRGRKVIAK.	0	-	0	36	21	9.9752e-12	0	0
C:\Users\KyowonJeong\Downloads\apr23\Eclip_1481_MB_ms2.msalign	1014	1759	HCD	7118	1778.63	102	9	6311.39	6311.39	111	6327000000	52.887	sp|P0A7N4|RL32_ECOLI	50S ribosomal protein L32 OS=Escherichia coli (strain K12) OX=83333 GN=rpmF PE=1 SV=2	2	57	M.AVQQNKPTRSKRGMRRSHDALTAVTSLSVDKTSGEKHLRHHITADGYYRGRKVIAK.	0	-	0	40	28	1.15516e-18	0	0
C:\Users\KyowonJeong\Downloads\apr23\Eclip_1481_MB_ms2.msalign	1020	1765	HCD	7127	1782.12	99	9	6311.39	6311.39	111	6327000000	52.887	sp|P0A7N4|RL32_ECOLI	50S ribosomal protein L32 OS=Escherichia coli (strain K12) OX=83333 GN=rpmF PE=1 SV=2	2	57	M.AVQQNKPTRSKRGMRRSHDALTAVTSLSVDKTSGEKHLRHHITADGYYRGRKVIAK.	0	-	0	46	35	1.3414e-19	0	0
C:\Users\KyowonJeong\Downloads\apr23\Eclip_1481_MB_ms2.msalign	1038	1789	HCD	7163	1797.86	93	11	6310.39	6311.39	111	6327000000	52.887	sp|P0A7N4|RL32_ECOLI	50S ribosomal protein L32 OS=Escherichia coli (strain K12) OX=83333 GN=rpmF PE=1 SV=2	2	57	M.AVQQNKPTRSKRGMRRSHDALTAVTSLSVDKTSGEKHLRHHITADGYYRGRKVIAK.	0	-	0	40	24	8.7362e-22	0	0
C:\Users\KyowonJeong\Downloads\apr23\Eclip_1481_MB_ms2.msalign	1064	1830	HCD	7225	1825	93	11	6311.39	6311.39	111	6327000000	52.887	sp|P0A7N4|RL32_ECOLI	50S ribosomal protein L32 OS=Escherichia coli (strain K12) OX=83333 GN=rpmF PE=1 SV=2	2	57	M.AVQQNKPTRSKRGMRRSHDALTAVTSLSVDKTSGEKHLRHHITADGYYRGRKVIAK.	0	-	0	37	22	1.92708e-14	0	0
C:\Users\KyowonJeong\Downloads\apr23\Eclip_1481_MB_ms2.msalign	1067	1834	HCD	7231	1827.65	100	10	6311.4	6311.39	111	6327000000	52.887	sp|P0A7N4|RL32_ECOLI	50S ribosomal protein L32 OS=Escherichia coli (strain K12) OX=83333 GN=rpmF PE=1 SV=2	2	57	M.AVQQNKPTRSKRGMRRSHDALTAVTSLSVDKTSGEKHLRHHITADGYYRGRKVIAK.	0	-	0	45	29	6.2692e-17	0	0
C:\Users\KyowonJeong\Downloads\apr23\Eclip_1481_MB_ms2.msalign	1072	1841	HCD	7241	1832.23	99	11	6311.39	6311.39	111	6327000000	52.887	sp|P0A7N4|RL32_ECOLI	50S ribosomal protein L32 OS=Escherichia coli (strain K12) OX=83333 GN=rpmF PE=1 SV=2	2	57	M.AVQQNKPTRSKRGMRRSHDALTAVTSLSVDKTSGEKHLRHHITADGYYRGRKVIAK.	0	-	0	39	22	1.46006e-12	0	0
C:\Users\KyowonJeong\Downloads\apr23\Eclip_1481_MB_ms2.msalign	1076	1846	HCD	7249	1835.61	100	11	6311.39	6311.39	111	6327000000	52.887	sp|P0A7N4|RL32_ECOLI	50S ribosomal protein L32 OS=Escherichia coli (strain K12) OX=83333 GN=rpmF PE=1 SV=2	2	57	M.AVQQNKPTRSKRGMRRSHDALTAVTSLSVDKTSGEKHLRHHITADGYYRGRKVIAK.	0	-	0	39	24	3.006e-13	0	0
C:\Users\KyowonJeong\Downloads\apr23\Eclip_1481_MB_ms2.msalign	1080	1850	HCD	7255	1838.32	105	10	6310.39	6311.39	111	6327000000	52.887	sp|P0A7N4|RL32_ECOLI	50S ribosomal protein L32 OS=Escherichia coli (strain K12) OX=83333 GN=rpmF PE=1 SV=2	2	57	M.AVQQNKPTRSKRGMRRSHDALTAVTSLSVDKTSGEKHLRHHITADGYYRGRKVIAK.	0	-	0	43	28	6.656e-21	0	0
C:\Users\KyowonJeong\Downloads\apr23\Eclip_1481_MB_ms2.msalign	1085	1860	HCD	7269	1844.86	78	10	6327.4	6327.39	233	1537000000	54.5596	sp|P0A7N4|RL32_ECOLI	50S ribosomal protein L32 OS=Escherichia coli (strain K12) OX=83333 GN=rpmF PE=1 SV=2	2	57	M.AVQQ(NKPTRSKRGMRRSHDALTA)[15.9993]VTSLSVDKTSGEKHLRHHITADGYYRGRKVIAK.	1	-	0	25	21	5.55887e-13	0	0
C:\Users\KyowonJeong\Downloads\apr23\Eclip_1481_MB_ms2.msalign	1086	1861	HCD	7271	1845.51	99	9	6311.39	6311.39	111	6327000000	52.887	sp|P0A7N4|RL32_ECOLI	50S ribosomal protein L32 OS=Escherichia coli (strain K12) OX=83333 GN=rpmF PE=1 SV=2	2	57	M.AVQQNKPTRSKRGMRRSHDALTAVTSLSVDKTSGEKHLRHHITADGYYRGRKVIAK.	0	-	0	39	31	3.3674e-19	0	0
C:\Users\KyowonJeong\Downloads\apr23\Eclip_1481_MB_ms2.msalign	1088	1865	HCD	7277	1848.18	102	10	6311.4	6311.39	111	6327000000	52.887	sp|P0A7N4|RL32_ECOLI	50S ribosomal protein L32 OS=Escherichia coli (strain K12) OX=83333 GN=rpmF PE=1 SV=2	2	57	M.AVQQNKPTRSKRGMRRSHDALTAVTSLSVDKTSGEKHLRHHITADGYYRGRKVIAK.	0	-	0	52	33	1.4439e-19	0	0
C:\Users\KyowonJeong\Downloads\apr23\Eclip_1481_MB_ms2.msalign	1100	1885	HCD	7307	1861.47	98	11	6311.41	6311.39	111	6327000000	52.887	sp|P0A7N4|RL32_ECOLI	50S ribosomal protein L32 OS=Escherichia coli (strain K12) OX=83333 GN=rpmF PE=1 SV=2	2	57	M.AVQQNKPTRSKRGMRRSHDALTAVTSLSVDKTSGEKHLRHHITADGYYRGRKVIAK.	0	-	0	40	23	4.84e-13	0	0
C:\Users\KyowonJeong\Downloads\apr23\Eclip_1481_MB_ms2.msalign	1103	1890	HCD	7315	1864.91	99	11	6311.41	6311.39	111	6327000000	52.887	sp|P0A7N4|RL32_ECOLI	50S ribosomal protein L32 OS=Escherichia coli (strain K12) OX=83333 GN=rpmF PE=1 SV=2	2	57	M.AVQQNKPTRSKRGMRRSHDALTAVTSLSVDKTSGEKHLRHHITADGYYRGRKVIAK.	0	-	0	43	23	6.3854e-13	0	0
C:\Users\KyowonJeong\Downloads\apr23\Eclip_1481_MB_ms2.msalign	1104	1894	HCD	7321	1867.53	103	10	6311.4	6311.39	111	6327000000	52.887	sp|P0A7N4|RL32_ECOLI	50S ribosomal protein L32 OS=Escherichia coli (strain K12) OX=83333 GN=rpmF PE=1 SV=2	2	57	M.AVQQNKPTRSKRGMRRSHDALTAVTSLSVDKTSGEKHLRHHITADGYYRGRKVIAK.	0	-	0	48	31	4.1814e-18	0	0
C:\Users\KyowonJeong\Downloads\apr23\Eclip_1481_MB_ms2.msalign	1106	1897	HCD	7325	1869.45	72	10	6327.4	6327.4	233	1537000000	54.5596	sp|P0A7N4|RL32_ECOLI	50S ribosomal protein L32 OS=Escherichia coli (strain K12) OX=83333 GN=rpmF PE=1 SV=2	2	57	M.AVQ(QNKPTRSKRGMRRSHDALTA)[16.0043]VTSLSVDKTSGEKHLRHHITADGYYRGRKVIAK.	1	-	0	25	21	7.04528e-11	0	0
C:\Users\KyowonJeong\Downloads\apr23\Eclip_1481_MB_ms2.msalign	1107	1898	HCD	7327	1870.23	105	11	6311.39	6311.39	111	6327000000	52.887	sp|P0A7N4|RL32_ECOLI	50S ribosomal protein L32 OS=Escherichia coli (strain K12) OX=83333 GN=rpmF PE=1 SV=2	2	57	M.AVQQNKPTRSKRGMRRSHDALTAVTSLSVDKTSGEKHLRHHITADGYYRGRKVIAK.	0	-	0	36	22	7.058e-13	0	0
C:\Users\KyowonJeong\Downloads\apr23\Eclip_1481_MB_ms2.msalign	1113	1909	HCD	7343	1877.42	99	11	6311.41	6311.39	111	6327000000	52.887	sp|P0A7N4|RL32_ECOLI	50S ribosomal protein L32 OS=Escherichia coli (strain K12) OX=83333 GN=rpmF PE=1 SV=2	2	57	M.AVQQNKPTRSKRGMRRSHDALTAVTSLSVDKTSGEKHLRHHITADGYYRGRKVIAK.	0	-	0	44	25	8.2034e-15	0	0
C:\Users\KyowonJeong\Downloads\apr23\Eclip_1481_MB_ms2.msalign	1116	1914	HCD	7351	1880.57	105	10	6311.4	6311.39	111	6327000000	52.887	sp|P0A7N4|RL32_ECOLI	50S ribosomal protein L32 OS=Escherichia coli (strain K12) OX=83333 GN=rpmF PE=1 SV=2	2	57	M.AVQQNKPTRSKRGMRRSHDALTAVTSLSVDKTSGEKHLRHHITADGYYRGRKVIAK.	0	-	0	45	30	5.6166e-17	0	0
C:\Users\KyowonJeong\Downloads\apr23\Eclip_1481_MB_ms2.msalign	1127	1934	HCD	7381	1894.27	95	11	6311.41	6311.39	111	6327000000	52.887	sp|P0A7N4|RL32_ECOLI	50S ribosomal protein L32 OS=Escherichia coli (strain K12) OX=83333 GN=rpmF PE=1 SV=2	2	57	M.AVQQNKPTRSKRGMRRSHDALTAVTSLSVDKTSGEKHLRHHITADGYYRGRKVIAK.	0	-	0	38	22	4.5394e-13	0	0
C:\Users\KyowonJeong\Downloads\apr23\Eclip_1481_MB_ms2.msalign	1133	1942	HCD	7393	1899.54	99	11	6311.39	6311.39	111	6327000000	52.887	sp|P0A7N4|RL32_ECOLI	50S ribosomal protein L32 OS=Escherichia coli (strain K12) OX=83333 GN=rpmF PE=1 SV=2	2	57	M.AVQQNKPTRSKRGMRRSHDALTAVTSLSVDKTSGEKHLRHHITADGYYRGRKVIAK.	0	-	0	38	23	5.7628e-14	0	0
C:\Users\KyowonJeong\Downloads\apr23\Eclip_1481_MB_ms2.msalign	1149	1962	HCD	7423	1912.82	101	11	6311.39	6311.39	111	6327000000	52.887	sp|P0A7N4|RL32_ECOLI	50S ribosomal protein L32 OS=Escherichia coli (strain K12) OX=83333 GN=rpmF PE=1 SV=2	2	57	M.AVQQNKPTRSKRGMRRSHDALTAVTSLSVDKTSGEKHLRHHITADGYYRGRKVIAK.	0	-	0	30	18	6.6336e-11	0	0
C:\Users\KyowonJeong\Downloads\apr23\Eclip_1481_MB_ms2.msalign	1150	1963	HCD	7424	1913.46	32	12	6494.42	6494.42	385	367700000	-1000	sp|P0A7N4|RL32_ECOLI	50S ribosomal protein L32 OS=Escherichia coli (strain K12) OX=83333 GN=rpmF PE=1 SV=2	2	57	M.AVQQNKPTRSKRGMRRSHDALTAVTSLSVDKTSGEKHLRHHITAD(GYYRGRKVIAK)[183.0248].	1	-	0	8	6	0.000289408	0	0
C:\Users\KyowonJeong\Downloads\apr23\Eclip_1481_MB_ms2.msalign	1153	1967	HCD	7430	1916.12	98	11	6311.39	6311.39	111	6327000000	52.887	sp|P0A7N4|RL32_ECOLI	50S ribosomal protein L32 OS=Escherichia coli (strain K12) OX=83333 GN=rpmF PE=1 SV=2	2	57	M.AVQQNKPTRSKRGMRRSHDALTAVTSLSVDKTSGEKHLRHHITADGYYRGRKVIAK.	0	-	0	37	23	4.2514e-13	0	0
C:\Users\KyowonJeong\Downloads\apr23\Eclip_1481_MB_ms2.msalign	1157	1973	HCD	7439	1920.04	100	10	6311.4	6311.39	111	6327000000	52.887	sp|P0A7N4|RL32_ECOLI	50S ribosomal protein L32 OS=Escherichia coli (strain K12) OX=83333 GN=rpmF PE=1 SV=2	2	57	M.AVQQNKPTRSKRGMRRSHDALTAVTSLSVDKTSGEKHLRHHITADGYYRGRKVIAK.	0	-	0	39	26	4.1182e-17	0	0
C:\Users\KyowonJeong\Downloads\apr23\Eclip_1481_MB_ms2.msalign	1158	1974	HCD	7441	1920.77	100	10	6311.4	6311.39	111	6327000000	52.887	sp|P0A7N4|RL32_ECOLI	50S ribosomal protein L32 OS=Escherichia coli (strain K12) OX=83333 GN=rpmF PE=1 SV=2	2	57	M.AVQQNKPTRSKRGMRRSHDALTAVTSLSVDKTSGEKHLRHHITADGYYRGRKVIAK.	0	-	0	44	29	3.4844e-17	0	0
C:\Users\KyowonJeong\Downloads\apr23\Eclip_1481_MB_ms2.msalign	1185	2013	HCD	7499	1946.45	104	10	6311.4	6311.39	111	6327000000	52.887	sp|P0A7N4|RL32_ECOLI	50S ribosomal protein L32 OS=Escherichia coli (strain K12) OX=83333 GN=rpmF PE=1 SV=2	2	57	M.AVQQNKPTRSKRGMRRSHDALTAVTSLSVDKTSGEKHLRHHITADGYYRGRKVIAK.	0	-	0	50	31	2.3576e-18	0	0
C:\Users\KyowonJeong\Downloads\apr23\Eclip_1481_MB_ms2.msalign	1193	2021	HCD	7511	1950.99	81	10	6326.39	6326.4	233	1537000000	54.5596	sp|P0A7N4|RL32_ECOLI	50S ribosomal protein L32 OS=Escherichia coli (strain K12) OX=83333 GN=rpmF PE=1 SV=2	2	57	M.AV(Q)[15.0073]QNKPTRSKRGMRRSHDALTAVTSLSVDKTSGEKHLRHHITADGYYRGRKVIAK.	1	-	0	25	19	2.24504e-12	0	0
C:\Users\KyowonJeong\Downloads\apr23\Eclip_1481_MB_ms2.msalign	1225	2063	HCD	7574	1978.41	101	10	6311.4	6311.39	111	6327000000	52.887	sp|P0A7N4|RL32_ECOLI	50S ribosomal protein L32 OS=Escherichia coli (strain K12) OX=83333 GN=rpmF PE=1 SV=2	2	57	M.AVQQNKPTRSKRGMRRSHDALTAVTSLSVDKTSGEKHLRHHITADGYYRGRKVIAK.	0	-	0	42	31	4.1246e-18	0	0
C:\Users\KyowonJeong\Downloads\apr23\Eclip_1481_MB_ms2.msalign	1227	2066	HCD	7579	1980.41	95	11	6311.39	6311.39	111	6327000000	52.887	sp|P0A7N4|RL32_ECOLI	50S ribosomal protein L32 OS=Escherichia coli (strain K12) OX=83333 GN=rpmF PE=1 SV=2	2	57	M.AVQQNKPTRSKRGMRRSHDALTAVTSLSVDKTSGEKHLRHHITADGYYRGRKVIAK.	0	-	0	39	21	1.28684e-12	0	0
C:\Users\KyowonJeong\Downloads\apr23\Eclip_1481_MB_ms2.msalign	1257	2118	HCD	7657	2013.57	104	10	6311.4	6311.39	111	6327000000	52.887	sp|P0A7N4|RL32_ECOLI	50S ribosomal protein L32 OS=Escherichia coli (strain K12) OX=83333 GN=rpmF PE=1 SV=2	2	57	M.AVQQNKPTRSKRGMRRSHDALTAVTSLSVDKTSGEKHLRHHITADGYYRGRKVIAK.	0	-	0	45	29	3.1402e-17	0	0
C:\Users\KyowonJeong\Downloads\apr23\Eclip_1481_MB_ms2.msalign	1272	2141	HCD	7691	2027.44	100	10	6311.4	6311.39	111	6327000000	52.887	sp|P0A7N4|RL32_ECOLI	50S ribosomal protein L32 OS=Escherichia coli (strain K12) OX=83333 GN=rpmF PE=1 SV=2	2	57	M.AVQQNKPTRSKRGMRRSHDALTAVTSLSVDKTSGEKHLRHHITADGYYRGRKVIAK.	0	-	0	38	26	7.3152e-15	0	0
C:\Users\KyowonJeong\Downloads\apr23\Eclip_1481_MB_ms2.msalign	1275	2145	HCD	7697	2029.72	105	10	6311.4	6311.39	111	6327000000	52.887	sp|P0A7N4|RL32_ECOLI	50S ribosomal protein L32 OS=Escherichia coli (strain K12) OX=83333 GN=rpmF PE=1 SV=2	2	57	M.AVQQNKPTRSKRGMRRSHDALTAVTSLSVDKTSGEKHLRHHITADGYYRGRKVIAK.	0	-	0	51	33	7.7904e-20	0	0
C:\Users\KyowonJeong\Downloads\apr23\Eclip_1481_MB_ms2.msalign	1276	2146	HCD	7699	2030.45	97	10	6311.4	6311.39	111	6327000000	52.887	sp|P0A7N4|RL32_ECOLI	50S ribosomal protein L32 OS=Escherichia coli (strain K12) OX=83333 GN=rpmF PE=1 SV=2	2	57	M.AVQQNKPTRSKRGMRRSHDALTAVTSLSVDKTSGEKHLRHHITADGYYRGRKVIAK.	0	-	0	40	28	3.6574e-16	0	0
C:\Users\KyowonJeong\Downloads\apr23\Eclip_1481_MB_ms2.msalign	1287	2158	HCD	7717	2037.35	99	10	6311.4	6311.39	111	6327000000	52.887	sp|P0A7N4|RL32_ECOLI	50S ribosomal protein L32 OS=Escherichia coli (strain K12) OX=83333 GN=rpmF PE=1 SV=2	2	57	M.AVQQNKPTRSKRGMRRSHDALTAVTSLSVDKTSGEKHLRHHITADGYYRGRKVIAK.	0	-	0	41	26	1.96354e-14	0	0
C:\Users\KyowonJeong\Downloads\apr23\Eclip_1481_MB_ms2.msalign	1292	2164	HCD	7725	2040.98	104	10	6311.4	6311.39	111	6327000000	52.887	sp|P0A7N4|RL32_ECOLI	50S ribosomal protein L32 OS=Escherichia coli (strain K12) OX=83333 GN=rpmF PE=1 SV=2	2	57	M.AVQQNKPTRSKRGMRRSHDALTAVTSLSVDKTSGEKHLRHHITADGYYRGRKVIAK.	0	-	0	42	29	3.5014e-17	0	0
C:\Users\KyowonJeong\Downloads\apr23\Eclip_1481_MB_ms2.msalign	1298	2175	HCD	7742	2047.66	98	10	6311.4	6311.39	111	6327000000	52.887	sp|P0A7N4|RL32_ECOLI	50S ribosomal protein L32 OS=Escherichia coli (strain K12) OX=83333 GN=rpmF PE=1 SV=2	2	57	M.AVQQNKPTRSKRGMRRSHDALTAVTSLSVDKTSGEKHLRHHITADGYYRGRKVIAK.	0	-	0	36	26	3.0688e-16	0	0
C:\Users\KyowonJeong\Downloads\apr23\Eclip_1481_MB_ms2.msalign	1302	2179	HCD	7748	2049.76	101	10	6311.4	6311.39	111	6327000000	52.887	sp|P0A7N4|RL32_ECOLI	50S ribosomal protein L32 OS=Escherichia coli (strain K12) OX=83333 GN=rpmF PE=1 SV=2	2	57	M.AVQQNKPTRSKRGMRRSHDALTAVTSLSVDKTSGEKHLRHHITADGYYRGRKVIAK.	0	-	0	42	27	7.2628e-16	0	0
C:\Users\KyowonJeong\Downloads\apr23\Eclip_1481_MB_ms2.msalign	1319	2207	HCD	7790	2067.66	95	9	6311.39	6311.39	111	6327000000	52.887	sp|P0A7N4|RL32_ECOLI	50S ribosomal protein L32 OS=Escherichia coli (strain K12) OX=83333 GN=rpmF PE=1 SV=2	2	57	M.AVQQNKPTRSKRGMRRSHDALTAVTSLSVDKTSGEKHLRHHITADGYYRGRKVIAK.	0	-	0	40	29	2.0852e-17	0	0
C:\Users\KyowonJeong\Downloads\apr23\Eclip_1481_MB_ms2.msalign	1323	2213	HCD	7799	2071.24	58	9	6327.39	6327.4	233	1537000000	54.5596	sp|P0A7N4|RL32_ECOLI	50S ribosomal protein L32 OS=Escherichia coli (strain K12) OX=83333 GN=rpmF PE=1 SV=2	1	57	.(MAV)[-115.0283]QQNKPTRSKRGMRRSHDALTAVTSLSVDKTSGEKHLRHHITADGYYRGRKVIAK.	1	-	0	14	15	7.16099e-10	0	0
C:\Users\KyowonJeong\Downloads\apr23\Eclip_1481_MB_ms2.msalign	1330	2223	HCD	7814	2076.84	101	9	6310.4	6311.39	111	6327000000	52.887	sp|P0A7N4|RL32_ECOLI	50S ribosomal protein L32 OS=Escherichia coli (strain K12) OX=83333 GN=rpmF PE=1 SV=2	2	57	M.AVQQNKPTRSKRGMRRSHDALTAVTSLSVDKTSGEKHLRHHITADGYYRGRKVIAK.	0	-	0	36	27	6.6222e-20	0	0
C:\Users\KyowonJeong\Downloads\apr23\Eclip_1481_MB_ms2.msalign	1353	2255	HCD	7862	2096.55	104	12	6310.4	6311.39	111	6327000000	52.887	sp|P0A7N4|RL32_ECOLI	50S ribosomal protein L32 OS=Escherichia coli (strain K12) OX=83333 GN=rpmF PE=1 SV=2	2	57	M.AVQQNKPTRSKRGMRRSHDALTAVTSLSVDKTSGEKHLRHHITADGYYRGRKVIAK.	0	-	0	30	16	2.2508e-12	0	0
C:\Users\KyowonJeong\Downloads\apr23\Eclip_1481_MB_ms2.msalign	1357	2262	HCD	7873	2101.22	103	12	6311.39	6311.39	111	6327000000	52.887	sp|P0A7N4|RL32_ECOLI	50S ribosomal protein L32 OS=Escherichia coli (strain K12) OX=83333 GN=rpmF PE=1 SV=2	2	57	M.AVQQNKPTRSKRGMRRSHDALTAVTSLSVDKTSGEKHLRHHITADGYYRGRKVIAK.	0	-	0	29	16	1.38332e-10	0	0
C:\Users\KyowonJeong\Downloads\apr23\Eclip_1481_MB_ms2.msalign	1370	2285	HCD	7907	2115.43	99	11	6311.39	6311.39	111	6327000000	52.887	sp|P0A7N4|RL32_ECOLI	50S ribosomal protein L32 OS=Escherichia coli (strain K12) OX=83333 GN=rpmF PE=1 SV=2	2	57	M.AVQQNKPTRSKRGMRRSHDALTAVTSLSVDKTSGEKHLRHHITADGYYRGRKVIAK.	0	-	0	33	22	2.4934e-12	0	0
C:\Users\KyowonJeong\Downloads\apr23\Eclip_1481_MB_ms2.msalign	1373	2290	HCD	7915	2118.8	101	10	6311.4	6311.39	111	6327000000	52.887	sp|P0A7N4|RL32_ECOLI	50S ribosomal protein L32 OS=Escherichia coli (strain K12) OX=83333 GN=rpmF PE=1 SV=2	2	57	M.AVQQNKPTRSKRGMRRSHDALTAVTSLSVDKTSGEKHLRHHITADGYYRGRKVIAK.	0	-	0	44	29	1.61188e-17	0	0
C:\Users\KyowonJeong\Downloads\apr23\Eclip_1481_MB_ms2.msalign	1391	2315	HCD	7952	2134.62	95	9	6311.39	6311.39	111	6327000000	52.887	sp|P0A7N4|RL32_ECOLI	50S ribosomal protein L32 OS=Escherichia coli (strain K12) OX=83333 GN=rpmF PE=1 SV=2	2	57	M.AVQQNKPTRSKRGMRRSHDALTAVTSLSVDKTSGEKHLRHHITADGYYRGRKVIAK.	0	-	0	25	21	5.874e-15	0	0
C:\Users\KyowonJeong\Downloads\apr23\Eclip_1481_MB_ms2.msalign	1417	2358	HCD	8017	2162.5	98	11	6311.39	6311.39	111	6327000000	52.887	sp|P0A7N4|RL32_ECOLI	50S ribosomal protein L32 OS=Escherichia coli (strain K12) OX=83333 GN=rpmF PE=1 SV=2	2	57	M.AVQQNKPTRSKRGMRRSHDALTAVTSLSVDKTSGEKHLRHHITADGYYRGRKVIAK.	0	-	0	33	20	1.187e-11	0	0
C:\Users\KyowonJeong\Downloads\apr23\Eclip_1481_MB_ms2.msalign	1422	2366	HCD	8029	2167.8	95	11	6311.39	6311.39	111	6327000000	52.887	sp|P0A7N4|RL32_ECOLI	50S ribosomal protein L32 OS=Escherichia coli (strain K12) OX=83333 GN=rpmF PE=1 SV=2	2	57	M.AVQQNKPTRSKRGMRRSHDALTAVTSLSVDKTSGEKHLRHHITADGYYRGRKVIAK.	0	-	0	34	21	7.5378e-12	0	0
C:\Users\KyowonJeong\Downloads\apr23\Eclip_1481_MB_ms2.msalign	1425	2370	HCD	8035	2170.33	42	9	6326.38	6326.38	233	1537000000	54.5596	sp|P0A7N4|RL32_ECOLI	50S ribosomal protein L32 OS=Escherichia coli (strain K12) OX=83333 GN=rpmF PE=1 SV=2	2	57	M.AVQ(QNKPTRSKRGMRRSHDALTAVTS)[14.9861]LSVDKTSGEKHLRHHITADGYYRGRKVIAK.	1	-	0	8	8	0.000119189	0	0
C:\Users\KyowonJeong\Downloads\apr23\Eclip_1481_MB_ms2.msalign	1432	2378	HCD	8047	2175.63	81	8	6311.39	6311.39	111	6327000000	52.887	sp|P0A7N4|RL32_ECOLI	50S ribosomal protein L32 OS=Escherichia coli (strain K12) OX=83333 GN=rpmF PE=1 SV=2	2	57	M.AVQQNKPTRSKRGMRRSHDALTAVTSLSVDKTSGEKHLRHHITADGYYRGRKVIAK.	0	-	0	21	16	1.59164e-11	0	0
C:\Users\KyowonJeong\Downloads\apr23\Eclip_1481_MB_ms2.msalign	1441	2392	HCD	8067	2184.54	37	12	6494.44	6494.42	385	367700000	-1000	sp|P0A7N4|RL32_ECOLI	50S ribosomal protein L32 OS=Escherichia coli (strain K12) OX=83333 GN=rpmF PE=1 SV=2	2	57	M.AVQQNKPTRSKRGMRRSHDALTAVTSL(SVDKTSGEKHLRHHITADGYYRGRKVIAK)[183.0302].	1	-	0	7	5	0.0239702	0.000427259	0
C:\Users\KyowonJeong\Downloads\apr23\Eclip_1481_MB_ms2.msalign	1442	2395	HCD	8072	2186.58	93	10	6328.4	6328.37	233	1537000000	54.5596	sp|P0A7N4|RL32_ECOLI	50S ribosomal protein L32 OS=Escherichia coli (strain K12) OX=83333 GN=rpmF PE=1 SV=2	1	57	.(M)[Acetyl](AVQQNKPTRSKRGMRRSHDALTAV)[-156.0694]TSLSVDKTSGEKHLRHHITADGYYRGRKVIAK.	1	-	0	18	14	2.54001e-07	0	0
C:\Users\KyowonJeong\Downloads\apr23\Eclip_1481_MB_ms2.msalign	1448	2403	HCD	8084	2191.53	94	9	6311.41	6311.39	111	6327000000	52.887	sp|P0A7N4|RL32_ECOLI	50S ribosomal protein L32 OS=Escherichia coli (strain K12) OX=83333 GN=rpmF PE=1 SV=2	2	57	M.AVQQNKPTRSKRGMRRSHDALTAVTSLSVDKTSGEKHLRHHITADGYYRGRKVIAK.	0	-	0	41	31	3.989e-18	0	0
C:\Users\KyowonJeong\Downloads\apr23\Eclip_1481_MB_ms2.msalign	1450	2405	HCD	8087	2192.83	38	9	6328.39	6328.38	233	1537000000	54.5596	sp|P0A7N4|RL32_ECOLI	50S ribosomal protein L32 OS=Escherichia coli (strain K12) OX=83333 GN=rpmF PE=1 SV=2	2	57	M.AVQ(QNKPTRSKRGMRRSHDALTAV)[16.9859]TSLSVDKTSGEKHLRHHITADGYYRGRKVIAK.	1	-	0	11	11	3.22844e-06	0	0
C:\Users\KyowonJeong\Downloads\apr23\Eclip_1481_MB_ms2.msalign	1451	2406	HCD	8089	2193.55	104	10	6311.4	6311.39	111	6327000000	52.887	sp|P0A7N4|RL32_ECOLI	50S ribosomal protein L32 OS=Escherichia coli (strain K12) OX=83333 GN=rpmF PE=1 SV=2	2	57	M.AVQQNKPTRSKRGMRRSHDALTAVTSLSVDKTSGEKHLRHHITADGYYRGRKVIAK.	0	-	0	45	28	3.1816e-17	0	0
C:\Users\KyowonJeong\Downloads\apr23\Eclip_1481_MB_ms2.msalign	1454	2411	HCD	8096	2196.83	103	11	6311.39	6311.39	111	6327000000	52.887	sp|P0A7N4|RL32_ECOLI	50S ribosomal protein L32 OS=Escherichia coli (strain K12) OX=83333 GN=rpmF PE=1 SV=2	2	57	M.AVQQNKPTRSKRGMRRSHDALTAVTSLSVDKTSGEKHLRHHITADGYYRGRKVIAK.	0	-	0	35	22	8.6372e-14	0	0
C:\Users\KyowonJeong\Downloads\apr23\Eclip_1481_MB_ms2.msalign	1457	2415	HCD	8102	2198.9	95	9	6311.39	6311.39	111	6327000000	52.887	sp|P0A7N4|RL32_ECOLI	50S ribosomal protein L32 OS=Escherichia coli (strain K12) OX=83333 GN=rpmF PE=1 SV=2	2	57	M.AVQQNKPTRSKRGMRRSHDALTAVTSLSVDKTSGEKHLRHHITADGYYRGRKVIAK.	0	-	0	38	28	2.8988e-18	0	0
C:\Users\KyowonJeong\Downloads\apr23\Eclip_1481_MB_ms2.msalign	1460	2422	HCD	8113	2203.25	99	11	6311.41	6311.39	111	6327000000	52.887	sp|P0A7N4|RL32_ECOLI	50S ribosomal protein L32 OS=Escherichia coli (strain K12) OX=83333 GN=rpmF PE=1 SV=2	2	57	M.AVQQNKPTRSKRGMRRSHDALTAVTSLSVDKTSGEKHLRHHITADGYYRGRKVIAK.	0	-	0	37	22	1.87244e-12	0	0
C:\Users\KyowonJeong\Downloads\apr23\Eclip_1481_MB_ms2.msalign	1464	2430	HCD	8125	2208.21	105	11	6311.39	6311.39	111	6327000000	52.887	sp|P0A7N4|RL32_ECOLI	50S ribosomal protein L32 OS=Escherichia coli (strain K12) OX=83333 GN=rpmF PE=1 SV=2	2	57	M.AVQQNKPTRSKRGMRRSHDALTAVTSLSVDKTSGEKHLRHHITADGYYRGRKVIAK.	0	-	0	39	23	3.0368e-13	0	0
[truncated: 3,033 more rows]

## Sheet: FI90' FLASHIda 90min 2nd run
********************** Parameters **********************
Protein database file:	C:\Users\KyowonJeong\Desktop\flashida\uniprot-mg1655-filtered-reviewed_yes.fasta
[truncated: 4,112 more rows]

## Sheet: FI90" FLASHIda 90min 3rd run
********************** Parameters **********************
[truncated: 4,218 more rows]

[truncated: 9 more sheets: FI30 FLASHIda 30min 1st run, FI30' FLASHIda 30min 2nd run, FI30" FLASHIda 30min 3rd run, ST90 Standard 90min 1st run, ST90' Standard 90min 2nd run, ST90" Standard 90min 3rd run, ST30 Standard 30min 1st run, ST30' Standard 30min 2nd run, ST30" Standard 30min 3rd run]
