# Supplementary material for: FLASHIda enables intelligent data acquisition for top–down proteomics to boost proteoform identification counts
Source: Nat Commun. 2022 Jul 29;13:4407. doi: 10.1038/s41467-022-31922-z (PMC9338294; doi:10.1038/s41467-022-31922-z)
Supplement: Supplementary file 13 — Data 10 [file 41467_2022_31922_MOESM13_ESM.xlsx]

## Sheet: Contents
	Sheet name	Contents
	FI90 FLASHIda 90min 1st run	Identified PrSMs in FI90 FLASHIda 90min 1st run
	FI90' FLASHIda 90min 2nd run	Identified PrSMs in FI90' FLASHIda 90min 2nd run
	FI90 " FLASHIda 90min 3rd run	Identified PrSMs in FI90 " FLASHIda 90min 3rd run
	FI30 FLASHIda 30min 1st run	Identified PrSMs in FI30 FLASHIda 30min 1st run
	FI30' FLASHIda 30min 2nd run	Identified PrSMs in FI30' FLASHIda 30min 2nd run
	FI30" FLASHIda 30min 3rd run	Identified PrSMs in FI30" FLASHIda 30min 3rd run

## Sheet: FI90  FLASHIda 90min 1st run
********************** Parameters **********************
Protein database file:	C:\Users\KyowonJeong\Desktop\flashida\uniprot-mg1655-filtered-reviewed_yes.fasta
Spectrum file:	C:\Users\KyowonJeong\Desktop\flashida\msalign\apr23\flash\Eclip_1481_MB_ms2.msalign
Number of combined spectra:	1
Fragmentation method:	FILE
Search type:	TARGET+DECOY
Fixed modifications:	None
Use TopFD feature file:	FALSE
Maximum number of unexpected modifications:	1
Error tolerance for matching masses:	15 ppm
Error tolerance for identifying PrSM clusters:	1.2 Da
Spectrum-level cutoff type:	FDR
Spectrum-level cutoff value:	0.01
Proteoform-level cutoff type:	FDR
Proteoform-level cutoff value:	0.01
Allowed N-terminal forms:	NONE,NME,NME_ACETYLATION,M_ACETYLATION
Maximum mass shift of modifications:	500 Da
Minimum mass shift of modifications:	-500 Da
Thread number:	16
E-value computation:	Generating function
Executable file directory:	C:\Users\KyowonJeong\Downloads\toppic-windows-1.4.4
Start time:	Wed May 12 14:05:37 2021
End time:	Wed May 12 14:40:15 2021
********************** Parameters **********************
Data file name	Prsm ID	Spectrum ID	Fragmentation	Scan(s)	Retention time	#peaks	Charge	Precursor mass	Adjusted precursor mass	Proteoform ID	Feature intensity	Feature score	Protein accession	Protein description	First residue	Last residue	Proteoform	#unexpected modifications	MIScore	#variable PTMs	#matched peaks	#matched fragment ions	E-value	Spectrum-level Q-value	Proteoform-level Q-value
C:\Users\KyowonJeong\Desktop\flashida\msalign\apr23\flash\Eclip_1481_MB_ms2.msalign	0	20	HCD	3219	461.05	27	5	4095.04	4095.16	898	-	-1000	sp|P0AG86|SECB_ECOLI	Protein-export protein SecB OS=Escherichia coli (strain K12) OX=83333 GN=secB PE=1 SV=1	119	155	V.(SRGTFPQLNLAPVNFDALFMNY)[-40.7734]LQQQAGEGTEEHQDA.	1	-	0	11	10	9.32908e-07	0	0
C:\Users\KyowonJeong\Desktop\flashida\msalign\apr23\flash\Eclip_1481_MB_ms2.msalign	1	24	HCD	3225	463.54	47	4	2279.19	2279.2	878	-	-1000	sp|P0A7M2|RL28_ECOLI	50S ribosomal protein L28 OS=Escherichia coli (strain K12) OX=83333 GN=rpmB PE=1 SV=2	2	22	M.SRVCQVTGKRPVTGNNRSHAL.N	0	-	0	8	6	0.48714	0.00791937	0.0280749
C:\Users\KyowonJeong\Desktop\flashida\msalign\apr23\flash\Eclip_1481_MB_ms2.msalign	2	30	HCD	3233	467.41	47	5	2849.53	2849.53	873	-	-1000	sp|P0A7M2|RL28_ECOLI	50S ribosomal protein L28 OS=Escherichia coli (strain K12) OX=83333 GN=rpmB PE=1 SV=2	2	27	M.SRVCQVTGKRPVTGNNRSHALNATKR.R	0	-	0	17	13	6.46829e-06	0	0
C:\Users\KyowonJeong\Desktop\flashida\msalign\apr23\flash\Eclip_1481_MB_ms2.msalign	3	31	HCD	3236	468.19	40	5	2696.47	2696.47	1492	-	-1000	sp|P60723|RL4_ECOLI	50S ribosomal protein L4 OS=Escherichia coli (strain K12) OX=83333 GN=rplD PE=1 SV=1	37	61	A.AGARQGTRAQKTRAEVTGSGKKPWR.Q	0	-	0	13	12	1.60328e-05	0	0
C:\Users\KyowonJeong\Desktop\flashida\msalign\apr23\flash\Eclip_1481_MB_ms2.msalign	4	32	HCD	3237	468.83	41	5	2849.52	2849.53	873	-	-1000	sp|P0A7M2|RL28_ECOLI	50S ribosomal protein L28 OS=Escherichia coli (strain K12) OX=83333 GN=rpmB PE=1 SV=2	2	27	M.SRVCQVTGKRPVTGNNRSHALNATKR.R	0	-	0	17	14	6.25757e-07	0	0
C:\Users\KyowonJeong\Desktop\flashida\msalign\apr23\flash\Eclip_1481_MB_ms2.msalign	5	33	HCD	3240	469.62	44	5	2696.47	2696.47	1492	-	-1000	sp|P60723|RL4_ECOLI	50S ribosomal protein L4 OS=Escherichia coli (strain K12) OX=83333 GN=rplD PE=1 SV=1	37	61	A.AGARQGTRAQKTRAEVTGSGKKPWR.Q	0	-	0	11	10	0.00323289	0	0
C:\Users\KyowonJeong\Desktop\flashida\msalign\apr23\flash\Eclip_1481_MB_ms2.msalign	6	34	HCD	3241	470.27	44	5	2849.52	2849.53	873	-	-1000	sp|P0A7M2|RL28_ECOLI	50S ribosomal protein L28 OS=Escherichia coli (strain K12) OX=83333 GN=rpmB PE=1 SV=2	2	27	M.SRVCQVTGKRPVTGNNRSHALNATKR.R	0	-	0	17	13	2.64682e-06	0	0
C:\Users\KyowonJeong\Desktop\flashida\msalign\apr23\flash\Eclip_1481_MB_ms2.msalign	7	35	HCD	3242	470.88	41	4	2481.33	2481.33	677	-	-1000	sp|P68191|SRA_ECOLI	Stationary-phase-induced ribosome-associated protein OS=Escherichia coli (strain K12) OX=83333 GN=sra PE=1 SV=1	23	45	K.IVTEGDKSSVVNNPTGRKRPAEK.	0	-	0	18	15	4.32288e-11	0	0
C:\Users\KyowonJeong\Desktop\flashida\msalign\apr23\flash\Eclip_1481_MB_ms2.msalign	8	37	HCD	3246	472.26	41	4	2481.34	2481.33	677	-	-1000	sp|P68191|SRA_ECOLI	Stationary-phase-induced ribosome-associated protein OS=Escherichia coli (strain K12) OX=83333 GN=sra PE=1 SV=1	23	45	K.IVTEGDKSSVVNNPTGRKRPAEK.	0	-	0	18	16	2.13716e-10	0	0
C:\Users\KyowonJeong\Desktop\flashida\msalign\apr23\flash\Eclip_1481_MB_ms2.msalign	9	39	HCD	3249	473.57	39	5	2849.53	2849.53	873	-	-1000	sp|P0A7M2|RL28_ECOLI	50S ribosomal protein L28 OS=Escherichia coli (strain K12) OX=83333 GN=rpmB PE=1 SV=2	2	27	M.SRVCQVTGKRPVTGNNRSHALNATKR.R	0	-	0	15	13	1.1351e-08	0	0
C:\Users\KyowonJeong\Desktop\flashida\msalign\apr23\flash\Eclip_1481_MB_ms2.msalign	10	41	HCD	3253	475	40	5	2696.47	2696.47	1492	-	-1000	sp|P60723|RL4_ECOLI	50S ribosomal protein L4 OS=Escherichia coli (strain K12) OX=83333 GN=rplD PE=1 SV=1	37	61	A.AGARQGTRAQKTRAEVTGSGKKPWR.Q	0	-	0	9	8	0.0186888	0.000387297	0
C:\Users\KyowonJeong\Desktop\flashida\msalign\apr23\flash\Eclip_1481_MB_ms2.msalign	11	42	HCD	3255	475.72	41	4	2481.33	2481.33	677	-	-1000	sp|P68191|SRA_ECOLI	Stationary-phase-induced ribosome-associated protein OS=Escherichia coli (strain K12) OX=83333 GN=sra PE=1 SV=1	23	45	K.IVTEGDKSSVVNNPTGRKRPAEK.	0	-	0	18	15	1.15486e-09	0	0
C:\Users\KyowonJeong\Desktop\flashida\msalign\apr23\flash\Eclip_1481_MB_ms2.msalign	12	43	HCD	3257	476.42	37	5	2696.47	2696.47	1492	-	-1000	sp|P60723|RL4_ECOLI	50S ribosomal protein L4 OS=Escherichia coli (strain K12) OX=83333 GN=rplD PE=1 SV=1	37	61	A.AGARQGTRAQKTRAEVTGSGKKPWR.Q	0	-	0	10	9	0.00224602	0	0
C:\Users\KyowonJeong\Desktop\flashida\msalign\apr23\flash\Eclip_1481_MB_ms2.msalign	13	44	HCD	3259	477.15	34	5	2696.47	2696.47	1492	-	-1000	sp|P60723|RL4_ECOLI	50S ribosomal protein L4 OS=Escherichia coli (strain K12) OX=83333 GN=rplD PE=1 SV=1	37	61	A.AGARQGTRAQKTRAEVTGSGKKPWR.Q	0	-	0	8	7	0.0962294	0.00204271	0
C:\Users\KyowonJeong\Desktop\flashida\msalign\apr23\flash\Eclip_1481_MB_ms2.msalign	14	45	HCD	3260	477.79	23	5	2849.52	2849.53	873	-	-1000	sp|P0A7M2|RL28_ECOLI	50S ribosomal protein L28 OS=Escherichia coli (strain K12) OX=83333 GN=rpmB PE=1 SV=2	2	27	M.SRVCQVTGKRPVTGNNRSHALNATKR.R	0	-	0	12	9	3.84259e-05	0	0
C:\Users\KyowonJeong\Desktop\flashida\msalign\apr23\flash\Eclip_1481_MB_ms2.msalign	15	46	HCD	3263	478.57	41	4	2481.33	2481.33	677	-	-1000	sp|P68191|SRA_ECOLI	Stationary-phase-induced ribosome-associated protein OS=Escherichia coli (strain K12) OX=83333 GN=sra PE=1 SV=1	23	45	K.IVTEGDKSSVVNNPTGRKRPAEK.	0	-	0	15	14	2.34019e-11	0	0
C:\Users\KyowonJeong\Desktop\flashida\msalign\apr23\flash\Eclip_1481_MB_ms2.msalign	16	47	HCD	3264	479.21	27	5	2849.53	2849.53	873	-	-1000	sp|P0A7M2|RL28_ECOLI	50S ribosomal protein L28 OS=Escherichia coli (strain K12) OX=83333 GN=rpmB PE=1 SV=2	2	27	M.SRVCQVTGKRPVTGNNRSHALNATKR.R	0	-	0	8	8	0.000611462	0	0
C:\Users\KyowonJeong\Desktop\flashida\msalign\apr23\flash\Eclip_1481_MB_ms2.msalign	17	48	HCD	3266	479.87	29	5	2696.47	2696.47	1492	-	-1000	sp|P60723|RL4_ECOLI	50S ribosomal protein L4 OS=Escherichia coli (strain K12) OX=83333 GN=rplD PE=1 SV=1	37	61	A.AGARQGTRAQKTRAEVTGSGKKPWR.Q	0	-	0	9	8	0.0076796	0.000398724	0
C:\Users\KyowonJeong\Desktop\flashida\msalign\apr23\flash\Eclip_1481_MB_ms2.msalign	18	49	HCD	3268	480.6	31	5	2696.47	2696.47	1492	-	-1000	sp|P60723|RL4_ECOLI	50S ribosomal protein L4 OS=Escherichia coli (strain K12) OX=83333 GN=rplD PE=1 SV=1	37	61	A.AGARQGTRAQKTRAEVTGSGKKPWR.Q	0	-	0	7	6	0.223645	0.00402047	0
C:\Users\KyowonJeong\Desktop\flashida\msalign\apr23\flash\Eclip_1481_MB_ms2.msalign	19	50	HCD	3270	481.29	41	4	2481.33	2481.33	677	-	-1000	sp|P68191|SRA_ECOLI	Stationary-phase-induced ribosome-associated protein OS=Escherichia coli (strain K12) OX=83333 GN=sra PE=1 SV=1	23	45	K.IVTEGDKSSVVNNPTGRKRPAEK.	0	-	0	14	12	8.4911e-09	0	0
C:\Users\KyowonJeong\Desktop\flashida\msalign\apr23\flash\Eclip_1481_MB_ms2.msalign	20	51	HCD	3272	482.07	37	4	2481.33	2481.33	677	-	-1000	sp|P68191|SRA_ECOLI	Stationary-phase-induced ribosome-associated protein OS=Escherichia coli (strain K12) OX=83333 GN=sra PE=1 SV=1	23	45	K.IVTEGDKSSVVNNPTGRKRPAEK.	0	-	0	15	13	4.39432e-10	0	0
C:\Users\KyowonJeong\Desktop\flashida\msalign\apr23\flash\Eclip_1481_MB_ms2.msalign	21	53	HCD	3276	483.49	36	5	2849.53	2849.53	873	-	-1000	sp|P0A7M2|RL28_ECOLI	50S ribosomal protein L28 OS=Escherichia coli (strain K12) OX=83333 GN=rpmB PE=1 SV=2	2	27	M.SRVCQVTGKRPVTGNNRSHALNATKR.R	0	-	0	15	12	2.47747e-06	0	0
C:\Users\KyowonJeong\Desktop\flashida\msalign\apr23\flash\Eclip_1481_MB_ms2.msalign	22	55	HCD	3280	484.92	33	4	2481.33	2481.33	677	-	-1000	sp|P68191|SRA_ECOLI	Stationary-phase-induced ribosome-associated protein OS=Escherichia coli (strain K12) OX=83333 GN=sra PE=1 SV=1	23	45	K.IVTEGDKSSVVNNPTGRKRPAEK.	0	-	0	15	13	1.80869e-13	0	0
C:\Users\KyowonJeong\Desktop\flashida\msalign\apr23\flash\Eclip_1481_MB_ms2.msalign	23	56	HCD	3281	485.54	27	5	2696.47	2696.47	1492	-	-1000	sp|P60723|RL4_ECOLI	50S ribosomal protein L4 OS=Escherichia coli (strain K12) OX=83333 GN=rplD PE=1 SV=1	37	61	A.AGARQGTRAQKTRAEVTGSGKKPWR.Q	0	-	0	7	6	0.311741	0.00436126	0
C:\Users\KyowonJeong\Desktop\flashida\msalign\apr23\flash\Eclip_1481_MB_ms2.msalign	24	57	HCD	3282	486.15	30	5	2849.53	2849.53	873	-	-1000	sp|P0A7M2|RL28_ECOLI	50S ribosomal protein L28 OS=Escherichia coli (strain K12) OX=83333 GN=rpmB PE=1 SV=2	2	27	M.SRVCQVTGKRPVTGNNRSHALNATKR.R	0	-	0	10	9	4.84282e-05	0	0
C:\Users\KyowonJeong\Desktop\flashida\msalign\apr23\flash\Eclip_1481_MB_ms2.msalign	25	58	HCD	3284	486.81	33	4	2028.1	2028.1	682	-	-1000	sp|P68191|SRA_ECOLI	Stationary-phase-induced ribosome-associated protein OS=Escherichia coli (strain K12) OX=83333 GN=sra PE=1 SV=1	22	40	R.KIVTEGDKSSVVNNPTGRK.R	0	-	0	12	11	2.12233e-05	0	0
C:\Users\KyowonJeong\Desktop\flashida\msalign\apr23\flash\Eclip_1481_MB_ms2.msalign	26	59	HCD	3287	487.62	23	5	2696.47	2696.47	1492	-	-1000	sp|P60723|RL4_ECOLI	50S ribosomal protein L4 OS=Escherichia coli (strain K12) OX=83333 GN=rplD PE=1 SV=1	37	61	A.AGARQGTRAQKTRAEVTGSGKKPWR.Q	0	-	0	7	6	0.282711	0.00436761	0
C:\Users\KyowonJeong\Desktop\flashida\msalign\apr23\flash\Eclip_1481_MB_ms2.msalign	27	60	HCD	3290	488.44	24	5	2696.47	2696.47	1492	-	-1000	sp|P60723|RL4_ECOLI	50S ribosomal protein L4 OS=Escherichia coli (strain K12) OX=83333 GN=rplD PE=1 SV=1	37	61	A.AGARQGTRAQKTRAEVTGSGKKPWR.Q	0	-	0	6	6	0.0703336	0.00131013	0
C:\Users\KyowonJeong\Desktop\flashida\msalign\apr23\flash\Eclip_1481_MB_ms2.msalign	28	61	HCD	3292	489.22	19	5	2696.46	2696.47	1492	-	-1000	sp|P60723|RL4_ECOLI	50S ribosomal protein L4 OS=Escherichia coli (strain K12) OX=83333 GN=rplD PE=1 SV=1	37	61	A.AGARQGTRAQKTRAEVTGSGKKPWR.Q	0	-	0	7	6	0.250521	0.00437796	0
C:\Users\KyowonJeong\Desktop\flashida\msalign\apr23\flash\Eclip_1481_MB_ms2.msalign	29	62	HCD	3294	489.88	21	5	2849.53	2849.53	873	-	-1000	sp|P0A7M2|RL28_ECOLI	50S ribosomal protein L28 OS=Escherichia coli (strain K12) OX=83333 GN=rpmB PE=1 SV=2	2	27	M.SRVCQVTGKRPVTGNNRSHALNATKR.R	0	-	0	7	6	0.000129312	0	0
C:\Users\KyowonJeong\Desktop\flashida\msalign\apr23\flash\Eclip_1481_MB_ms2.msalign	30	66	HCD	3304	493.15	22	5	2849.53	2849.53	873	-	-1000	sp|P0A7M2|RL28_ECOLI	50S ribosomal protein L28 OS=Escherichia coli (strain K12) OX=83333 GN=rpmB PE=1 SV=2	2	27	M.SRVCQVTGKRPVTGNNRSHALNATKR.R	0	-	0	9	7	0.000130099	0	0
C:\Users\KyowonJeong\Desktop\flashida\msalign\apr23\flash\Eclip_1481_MB_ms2.msalign	31	67	HCD	3307	494.02	33	4	2028.1	2028.1	682	-	-1000	sp|P68191|SRA_ECOLI	Stationary-phase-induced ribosome-associated protein OS=Escherichia coli (strain K12) OX=83333 GN=sra PE=1 SV=1	22	40	R.KIVTEGDKSSVVNNPTGRK.R	0	-	0	13	13	2.46763e-06	0	0
C:\Users\KyowonJeong\Desktop\flashida\msalign\apr23\flash\Eclip_1481_MB_ms2.msalign	32	69	HCD	3312	495.49	24	5	2849.53	2849.53	873	-	-1000	sp|P0A7M2|RL28_ECOLI	50S ribosomal protein L28 OS=Escherichia coli (strain K12) OX=83333 GN=rpmB PE=1 SV=2	2	27	M.SRVCQVTGKRPVTGNNRSHALNATKR.R	0	-	0	10	9	3.50208e-05	0	0
C:\Users\KyowonJeong\Desktop\flashida\msalign\apr23\flash\Eclip_1481_MB_ms2.msalign	33	70	HCD	3314	496.27	27	5	2849.53	2849.53	873	-	-1000	sp|P0A7M2|RL28_ECOLI	50S ribosomal protein L28 OS=Escherichia coli (strain K12) OX=83333 GN=rpmB PE=1 SV=2	2	27	M.SRVCQVTGKRPVTGNNRSHALNATKR.R	0	-	0	9	8	0.000281798	0	0
C:\Users\KyowonJeong\Desktop\flashida\msalign\apr23\flash\Eclip_1481_MB_ms2.msalign	34	72	HCD	3319	497.78	33	4	2028.1	2028.1	682	-	-1000	sp|P68191|SRA_ECOLI	Stationary-phase-induced ribosome-associated protein OS=Escherichia coli (strain K12) OX=83333 GN=sra PE=1 SV=1	22	40	R.KIVTEGDKSSVVNNPTGRK.R	0	-	0	15	15	2.38308e-07	0	0
C:\Users\KyowonJeong\Desktop\flashida\msalign\apr23\flash\Eclip_1481_MB_ms2.msalign	35	73	HCD	3321	498.44	27	5	2849.53	2849.53	873	-	-1000	sp|P0A7M2|RL28_ECOLI	50S ribosomal protein L28 OS=Escherichia coli (strain K12) OX=83333 GN=rpmB PE=1 SV=2	2	27	M.SRVCQVTGKRPVTGNNRSHALNATKR.R	0	-	0	11	9	2.21232e-05	0	0
C:\Users\KyowonJeong\Desktop\flashida\msalign\apr23\flash\Eclip_1481_MB_ms2.msalign	36	74	HCD	3333	500.44	20	5	2849.53	2849.53	873	-	-1000	sp|P0A7M2|RL28_ECOLI	50S ribosomal protein L28 OS=Escherichia coli (strain K12) OX=83333 GN=rpmB PE=1 SV=2	2	27	M.SRVCQVTGKRPVTGNNRSHALNATKR.R	0	-	0	8	6	4.45018e-06	0	0
C:\Users\KyowonJeong\Desktop\flashida\msalign\apr23\flash\Eclip_1481_MB_ms2.msalign	37	75	HCD	3351	503.54	27	4	2028.1	2028.1	682	-	-1000	sp|P68191|SRA_ECOLI	Stationary-phase-induced ribosome-associated protein OS=Escherichia coli (strain K12) OX=83333 GN=sra PE=1 SV=1	22	40	R.KIVTEGDKSSVVNNPTGRK.R	0	-	0	11	11	3.25926e-05	0	0
C:\Users\KyowonJeong\Desktop\flashida\msalign\apr23\flash\Eclip_1481_MB_ms2.msalign	38	76	HCD	3357	504.91	23	4	2028.1	2028.1	682	-	-1000	sp|P68191|SRA_ECOLI	Stationary-phase-induced ribosome-associated protein OS=Escherichia coli (strain K12) OX=83333 GN=sra PE=1 SV=1	22	40	R.KIVTEGDKSSVVNNPTGRK.R	0	-	0	10	10	1.37783e-05	0	0
C:\Users\KyowonJeong\Desktop\flashida\msalign\apr23\flash\Eclip_1481_MB_ms2.msalign	39	77	HCD	3358	505.59	27	4	2028.1	2028.1	682	-	-1000	sp|P68191|SRA_ECOLI	Stationary-phase-induced ribosome-associated protein OS=Escherichia coli (strain K12) OX=83333 GN=sra PE=1 SV=1	22	40	R.KIVTEGDKSSVVNNPTGRK.R	0	-	0	10	10	6.27571e-06	0	0
C:\Users\KyowonJeong\Desktop\flashida\msalign\apr23\flash\Eclip_1481_MB_ms2.msalign	40	78	HCD	3377	508.6	22	4	2028.1	2028.1	682	-	-1000	sp|P68191|SRA_ECOLI	Stationary-phase-induced ribosome-associated protein OS=Escherichia coli (strain K12) OX=83333 GN=sra PE=1 SV=1	22	40	R.KIVTEGDKSSVVNNPTGRK.R	0	-	0	7	7	7.92336e-05	0	0
C:\Users\KyowonJeong\Desktop\flashida\msalign\apr23\flash\Eclip_1481_MB_ms2.msalign	41	79	HCD	3385	509.96	15	4	2028.1	2028.1	682	-	-1000	sp|P68191|SRA_ECOLI	Stationary-phase-induced ribosome-associated protein OS=Escherichia coli (strain K12) OX=83333 GN=sra PE=1 SV=1	22	40	R.KIVTEGDKSSVVNNPTGRK.R	0	-	0	6	6	0.000993817	0	0
C:\Users\KyowonJeong\Desktop\flashida\msalign\apr23\flash\Eclip_1481_MB_ms2.msalign	42	90	HCD	3954	595.73	32	6	3073.66	3073.66	705	-	-1000	sp|P45577|PROQ_ECOLI	RNA chaperone ProQ OS=Escherichia coli (strain K12) OX=83333 GN=proQ PE=1 SV=2	121	147	K.KREAAATAGEKEDAPRRERKPRPTTPR.R	0	-	0	12	9	6.34774e-05	0	0
C:\Users\KyowonJeong\Desktop\flashida\msalign\apr23\flash\Eclip_1481_MB_ms2.msalign	43	105	HCD	3981	606.36	47	5	2849.53	2849.53	873	-	-1000	sp|P0A7M2|RL28_ECOLI	50S ribosomal protein L28 OS=Escherichia coli (strain K12) OX=83333 GN=rpmB PE=1 SV=2	2	27	M.SRVCQVTGKRPVTGNNRSHALNATKR.R	0	-	0	13	10	2.92685e-05	0	0
C:\Users\KyowonJeong\Desktop\flashida\msalign\apr23\flash\Eclip_1481_MB_ms2.msalign	44	112	HCD	3996	611.46	40	5	2849.53	2849.53	873	-	-1000	sp|P0A7M2|RL28_ECOLI	50S ribosomal protein L28 OS=Escherichia coli (strain K12) OX=83333 GN=rpmB PE=1 SV=2	2	27	M.SRVCQVTGKRPVTGNNRSHALNATKR.R	0	-	0	10	9	0.00028199	0	0
C:\Users\KyowonJeong\Desktop\flashida\msalign\apr23\flash\Eclip_1481_MB_ms2.msalign	45	113	HCD	3999	612.32	33	5	2849.53	2849.53	873	-	-1000	sp|P0A7M2|RL28_ECOLI	50S ribosomal protein L28 OS=Escherichia coli (strain K12) OX=83333 GN=rpmB PE=1 SV=2	2	27	M.SRVCQVTGKRPVTGNNRSHALNATKR.R	0	-	0	12	11	2.79629e-05	0	0
C:\Users\KyowonJeong\Desktop\flashida\msalign\apr23\flash\Eclip_1481_MB_ms2.msalign	46	116	HCD	4005	614.4	36	5	2849.53	2849.53	873	-	-1000	sp|P0A7M2|RL28_ECOLI	50S ribosomal protein L28 OS=Escherichia coli (strain K12) OX=83333 GN=rpmB PE=1 SV=2	2	27	M.SRVCQVTGKRPVTGNNRSHALNATKR.R	0	-	0	16	13	3.18048e-06	0	0
C:\Users\KyowonJeong\Desktop\flashida\msalign\apr23\flash\Eclip_1481_MB_ms2.msalign	47	117	HCD	4009	615.44	42	5	2849.54	2849.53	873	-	-1000	sp|P0A7M2|RL28_ECOLI	50S ribosomal protein L28 OS=Escherichia coli (strain K12) OX=83333 GN=rpmB PE=1 SV=2	2	27	M.SRVCQVTGKRPVTGNNRSHALNATKR.R	0	-	0	13	11	2.02589e-06	0	0
C:\Users\KyowonJeong\Desktop\flashida\msalign\apr23\flash\Eclip_1481_MB_ms2.msalign	48	121	HCD	4020	618.67	10	5	2709.51	2709.51	1303	-	-1000	sp|P32684|RLUF_ECOLI	Dual-specificity RNA pseudouridine synthase RluF OS=Escherichia coli (strain K12) OX=83333 GN=rluF PE=1 SV=1	253	278	K.TAGIKRPVVKMEKTAEKGGRPASNGK.R	0	-	0	5	5	4.83501e-05	0	0
C:\Users\KyowonJeong\Desktop\flashida\msalign\apr23\flash\Eclip_1481_MB_ms2.msalign	49	122	HCD	4023	619.53	35	5	2849.53	2849.53	873	-	-1000	sp|P0A7M2|RL28_ECOLI	50S ribosomal protein L28 OS=Escherichia coli (strain K12) OX=83333 GN=rpmB PE=1 SV=2	2	27	M.SRVCQVTGKRPVTGNNRSHALNATKR.R	0	-	0	9	8	9.71136e-05	0	0
C:\Users\KyowonJeong\Desktop\flashida\msalign\apr23\flash\Eclip_1481_MB_ms2.msalign	50	123	HCD	4026	620.31	11	5	2710.51	2709.51	1303	-	-1000	sp|P32684|RLUF_ECOLI	Dual-specificity RNA pseudouridine synthase RluF OS=Escherichia coli (strain K12) OX=83333 GN=rluF PE=1 SV=1	253	278	K.TAGIKRPVVKMEKTAEKGGRPASNGK.R	0	-	0	6	6	4.63069e-07	0	0
C:\Users\KyowonJeong\Desktop\flashida\msalign\apr23\flash\Eclip_1481_MB_ms2.msalign	51	124	HCD	4029	621.17	32	5	2849.53	2849.53	873	-	-1000	sp|P0A7M2|RL28_ECOLI	50S ribosomal protein L28 OS=Escherichia coli (strain K12) OX=83333 GN=rpmB PE=1 SV=2	2	27	M.SRVCQVTGKRPVTGNNRSHALNATKR.R	0	-	0	9	8	0.000899232	0	0
C:\Users\KyowonJeong\Desktop\flashida\msalign\apr23\flash\Eclip_1481_MB_ms2.msalign	52	126	HCD	4039	623.21	17	5	2709.51	2709.51	1303	-	-1000	sp|P32684|RLUF_ECOLI	Dual-specificity RNA pseudouridine synthase RluF OS=Escherichia coli (strain K12) OX=83333 GN=rluF PE=1 SV=1	253	278	K.TAGIKRPVVKMEKTAEKGGRPASNGK.R	0	-	0	5	5	0.026179	0.000383656	0
C:\Users\KyowonJeong\Desktop\flashida\msalign\apr23\flash\Eclip_1481_MB_ms2.msalign	53	127	HCD	4043	624.58	19	5	2709.51	2709.51	1303	-	-1000	sp|P32684|RLUF_ECOLI	Dual-specificity RNA pseudouridine synthase RluF OS=Escherichia coli (strain K12) OX=83333 GN=rluF PE=1 SV=1	253	278	K.TAGIKRPVVKMEKTAEKGGRPASNGK.R	0	-	0	10	8	1.01747e-05	0	0
C:\Users\KyowonJeong\Desktop\flashida\msalign\apr23\flash\Eclip_1481_MB_ms2.msalign	54	128	HCD	4046	625.43	14	5	2709.51	2709.51	1303	-	-1000	sp|P32684|RLUF_ECOLI	Dual-specificity RNA pseudouridine synthase RluF OS=Escherichia coli (strain K12) OX=83333 GN=rluF PE=1 SV=1	253	278	K.TAGIKRPVVKMEKTAEKGGRPASNGK.R	0	-	0	8	7	0.00139267	0	0
C:\Users\KyowonJeong\Desktop\flashida\msalign\apr23\flash\Eclip_1481_MB_ms2.msalign	55	129	HCD	4050	626.25	21	5	2709.51	2709.51	1303	-	-1000	sp|P32684|RLUF_ECOLI	Dual-specificity RNA pseudouridine synthase RluF OS=Escherichia coli (strain K12) OX=83333 GN=rluF PE=1 SV=1	253	278	K.TAGIKRPVVKMEKTAEKGGRPASNGK.R	0	-	0	10	8	0.000892899	0	0
C:\Users\KyowonJeong\Desktop\flashida\msalign\apr23\flash\Eclip_1481_MB_ms2.msalign	56	130	HCD	4055	627.47	17	5	2709.51	2709.51	1303	-	-1000	sp|P32684|RLUF_ECOLI	Dual-specificity RNA pseudouridine synthase RluF OS=Escherichia coli (strain K12) OX=83333 GN=rluF PE=1 SV=1	253	278	K.TAGIKRPVVKMEKTAEKGGRPASNGK.R	0	-	0	10	7	0.00159	0	0
C:\Users\KyowonJeong\Desktop\flashida\msalign\apr23\flash\Eclip_1481_MB_ms2.msalign	57	131	HCD	4056	628.11	16	5	2709.51	2709.51	1303	-	-1000	sp|P32684|RLUF_ECOLI	Dual-specificity RNA pseudouridine synthase RluF OS=Escherichia coli (strain K12) OX=83333 GN=rluF PE=1 SV=1	253	278	K.TAGIKRPVVKMEKTAEKGGRPASNGK.R	0	-	0	6	5	0.00846523	0.000397772	0
C:\Users\KyowonJeong\Desktop\flashida\msalign\apr23\flash\Eclip_1481_MB_ms2.msalign	58	132	HCD	4057	628.76	20	5	2709.51	2709.51	1303	-	-1000	sp|P32684|RLUF_ECOLI	Dual-specificity RNA pseudouridine synthase RluF OS=Escherichia coli (strain K12) OX=83333 GN=rluF PE=1 SV=1	253	278	K.TAGIKRPVVKMEKTAEKGGRPASNGK.R	0	-	0	9	8	0.000264718	0	0
C:\Users\KyowonJeong\Desktop\flashida\msalign\apr23\flash\Eclip_1481_MB_ms2.msalign	59	133	HCD	4058	629.38	24	4	2609.43	2609.42	680	-	-1000	sp|P68191|SRA_ECOLI	Stationary-phase-induced ribosome-associated protein OS=Escherichia coli (strain K12) OX=83333 GN=sra PE=1 SV=1	22	45	R.KIVTEGDKSSVVNNPTGRKRPAEK.	0	-	0	10	9	1.7008e-08	0	0
C:\Users\KyowonJeong\Desktop\flashida\msalign\apr23\flash\Eclip_1481_MB_ms2.msalign	60	136	HCD	4063	631.42	29	5	2850.54	2849.53	873	-	-1000	sp|P0A7M2|RL28_ECOLI	50S ribosomal protein L28 OS=Escherichia coli (strain K12) OX=83333 GN=rpmB PE=1 SV=2	2	27	M.SRVCQVTGKRPVTGNNRSHALNATKR.R	0	-	0	9	8	6.16406e-07	0	0
C:\Users\KyowonJeong\Desktop\flashida\msalign\apr23\flash\Eclip_1481_MB_ms2.msalign	61	137	HCD	4065	632.08	24	5	2709.51	2709.51	1303	-	-1000	sp|P32684|RLUF_ECOLI	Dual-specificity RNA pseudouridine synthase RluF OS=Escherichia coli (strain K12) OX=83333 GN=rluF PE=1 SV=1	253	278	K.TAGIKRPVVKMEKTAEKGGRPASNGK.R	0	-	0	13	10	3.94776e-09	0	0
C:\Users\KyowonJeong\Desktop\flashida\msalign\apr23\flash\Eclip_1481_MB_ms2.msalign	62	138	HCD	4067	632.85	35	5	2709.51	2709.51	1303	-	-1000	sp|P32684|RLUF_ECOLI	Dual-specificity RNA pseudouridine synthase RluF OS=Escherichia coli (strain K12) OX=83333 GN=rluF PE=1 SV=1	253	278	K.TAGIKRPVVKMEKTAEKGGRPASNGK.R	0	-	0	15	12	1.30656e-07	0	0
C:\Users\KyowonJeong\Desktop\flashida\msalign\apr23\flash\Eclip_1481_MB_ms2.msalign	63	140	HCD	4071	634.28	31	5	2849.53	2849.53	873	-	-1000	sp|P0A7M2|RL28_ECOLI	50S ribosomal protein L28 OS=Escherichia coli (strain K12) OX=83333 GN=rpmB PE=1 SV=2	2	27	M.SRVCQVTGKRPVTGNNRSHALNATKR.R	0	-	0	12	10	7.36099e-05	0	0
C:\Users\KyowonJeong\Desktop\flashida\msalign\apr23\flash\Eclip_1481_MB_ms2.msalign	64	141	HCD	4073	634.94	41	5	2709.51	2709.51	1303	-	-1000	sp|P32684|RLUF_ECOLI	Dual-specificity RNA pseudouridine synthase RluF OS=Escherichia coli (strain K12) OX=83333 GN=rluF PE=1 SV=1	253	278	K.TAGIKRPVVKMEKTAEKGGRPASNGK.R	0	-	0	16	12	1.95206e-06	0	0
C:\Users\KyowonJeong\Desktop\flashida\msalign\apr23\flash\Eclip_1481_MB_ms2.msalign	65	142	HCD	4075	635.71	36	5	2709.51	2709.51	1303	-	-1000	sp|P32684|RLUF_ECOLI	Dual-specificity RNA pseudouridine synthase RluF OS=Escherichia coli (strain K12) OX=83333 GN=rluF PE=1 SV=1	253	278	K.TAGIKRPVVKMEKTAEKGGRPASNGK.R	0	-	0	20	14	1.51698e-09	0	0
C:\Users\KyowonJeong\Desktop\flashida\msalign\apr23\flash\Eclip_1481_MB_ms2.msalign	66	143	HCD	4076	636.33	35	5	2849.53	2849.53	873	-	-1000	sp|P0A7M2|RL28_ECOLI	50S ribosomal protein L28 OS=Escherichia coli (strain K12) OX=83333 GN=rpmB PE=1 SV=2	2	27	M.SRVCQVTGKRPVTGNNRSHALNATKR.R	0	-	0	12	10	1.93114e-05	0	0
C:\Users\KyowonJeong\Desktop\flashida\msalign\apr23\flash\Eclip_1481_MB_ms2.msalign	67	146	HCD	4083	638.53	27	5	2609.43	2609.42	680	-	-1000	sp|P68191|SRA_ECOLI	Stationary-phase-induced ribosome-associated protein OS=Escherichia coli (strain K12) OX=83333 GN=sra PE=1 SV=1	22	45	R.KIVTEGDKSSVVNNPTGRKRPAEK.	0	-	0	9	9	4.44768e-08	0	0
C:\Users\KyowonJeong\Desktop\flashida\msalign\apr23\flash\Eclip_1481_MB_ms2.msalign	68	147	HCD	4087	639.42	11	4	2709.51	2709.51	1303	-	-1000	sp|P32684|RLUF_ECOLI	Dual-specificity RNA pseudouridine synthase RluF OS=Escherichia coli (strain K12) OX=83333 GN=rluF PE=1 SV=1	253	278	K.TAGIKRPVVKMEKTAEKGGRPASNGK.R	0	-	0	7	6	0.0006933	0	0
C:\Users\KyowonJeong\Desktop\flashida\msalign\apr23\flash\Eclip_1481_MB_ms2.msalign	69	150	HCD	4092	641.49	45	5	2709.51	2709.51	1303	-	-1000	sp|P32684|RLUF_ECOLI	Dual-specificity RNA pseudouridine synthase RluF OS=Escherichia coli (strain K12) OX=83333 GN=rluF PE=1 SV=1	253	278	K.TAGIKRPVVKMEKTAEKGGRPASNGK.R	0	-	0	21	14	7.19673e-08	0	0
C:\Users\KyowonJeong\Desktop\flashida\msalign\apr23\flash\Eclip_1481_MB_ms2.msalign	70	151	HCD	4094	642.27	42	5	2709.5	2709.51	1303	-	-1000	sp|P32684|RLUF_ECOLI	Dual-specificity RNA pseudouridine synthase RluF OS=Escherichia coli (strain K12) OX=83333 GN=rluF PE=1 SV=1	253	278	K.TAGIKRPVVKMEKTAEKGGRPASNGK.R	0	-	0	23	17	9.21625e-12	0	0
C:\Users\KyowonJeong\Desktop\flashida\msalign\apr23\flash\Eclip_1481_MB_ms2.msalign	71	154	HCD	4106	644.99	40	5	2709.51	2709.51	1303	-	-1000	sp|P32684|RLUF_ECOLI	Dual-specificity RNA pseudouridine synthase RluF OS=Escherichia coli (strain K12) OX=83333 GN=rluF PE=1 SV=1	253	278	K.TAGIKRPVVKMEKTAEKGGRPASNGK.R	0	-	0	19	14	1.2314e-07	0	0
C:\Users\KyowonJeong\Desktop\flashida\msalign\apr23\flash\Eclip_1481_MB_ms2.msalign	72	156	HCD	4113	647.19	41	5	2709.51	2709.51	1303	-	-1000	sp|P32684|RLUF_ECOLI	Dual-specificity RNA pseudouridine synthase RluF OS=Escherichia coli (strain K12) OX=83333 GN=rluF PE=1 SV=1	253	278	K.TAGIKRPVVKMEKTAEKGGRPASNGK.R	0	-	0	20	14	2.48118e-07	0	0
C:\Users\KyowonJeong\Desktop\flashida\msalign\apr23\flash\Eclip_1481_MB_ms2.msalign	73	158	HCD	4127	649.81	21	5	2709.51	2709.51	1303	-	-1000	sp|P32684|RLUF_ECOLI	Dual-specificity RNA pseudouridine synthase RluF OS=Escherichia coli (strain K12) OX=83333 GN=rluF PE=1 SV=1	253	278	K.TAGIKRPVVKMEKTAEKGGRPASNGK.R	0	-	0	13	10	6.46099e-05	0	0
C:\Users\KyowonJeong\Desktop\flashida\msalign\apr23\flash\Eclip_1481_MB_ms2.msalign	74	159	HCD	4128	650.45	29	5	2709.51	2709.51	1303	-	-1000	sp|P32684|RLUF_ECOLI	Dual-specificity RNA pseudouridine synthase RluF OS=Escherichia coli (strain K12) OX=83333 GN=rluF PE=1 SV=1	253	278	K.TAGIKRPVVKMEKTAEKGGRPASNGK.R	0	-	0	15	12	6.2088e-07	0	0
C:\Users\KyowonJeong\Desktop\flashida\msalign\apr23\flash\Eclip_1481_MB_ms2.msalign	75	161	HCD	4133	651.98	34	5	2709.51	2709.51	1303	-	-1000	sp|P32684|RLUF_ECOLI	Dual-specificity RNA pseudouridine synthase RluF OS=Escherichia coli (strain K12) OX=83333 GN=rluF PE=1 SV=1	253	278	K.TAGIKRPVVKMEKTAEKGGRPASNGK.R	0	-	0	16	12	2.52798e-09	0	0
C:\Users\KyowonJeong\Desktop\flashida\msalign\apr23\flash\Eclip_1481_MB_ms2.msalign	76	162	HCD	4136	652.8	30	5	2709.5	2709.51	1303	-	-1000	sp|P32684|RLUF_ECOLI	Dual-specificity RNA pseudouridine synthase RluF OS=Escherichia coli (strain K12) OX=83333 GN=rluF PE=1 SV=1	253	278	K.TAGIKRPVVKMEKTAEKGGRPASNGK.R	0	-	0	16	13	6.00869e-11	0	0
C:\Users\KyowonJeong\Desktop\flashida\msalign\apr23\flash\Eclip_1481_MB_ms2.msalign	77	163	HCD	4139	653.67	24	5	2709.51	2709.51	1303	-	-1000	sp|P32684|RLUF_ECOLI	Dual-specificity RNA pseudouridine synthase RluF OS=Escherichia coli (strain K12) OX=83333 GN=rluF PE=1 SV=1	253	278	K.TAGIKRPVVKMEKTAEKGGRPASNGK.R	0	-	0	13	9	4.42142e-06	0	0
C:\Users\KyowonJeong\Desktop\flashida\msalign\apr23\flash\Eclip_1481_MB_ms2.msalign	78	164	HCD	4142	654.46	19	5	2709.51	2709.51	1303	-	-1000	sp|P32684|RLUF_ECOLI	Dual-specificity RNA pseudouridine synthase RluF OS=Escherichia coli (strain K12) OX=83333 GN=rluF PE=1 SV=1	253	278	K.TAGIKRPVVKMEKTAEKGGRPASNGK.R	0	-	0	10	7	0.000676466	0	0
C:\Users\KyowonJeong\Desktop\flashida\msalign\apr23\flash\Eclip_1481_MB_ms2.msalign	79	165	HCD	4145	655.33	21	5	2709.51	2709.51	1303	-	-1000	sp|P32684|RLUF_ECOLI	Dual-specificity RNA pseudouridine synthase RluF OS=Escherichia coli (strain K12) OX=83333 GN=rluF PE=1 SV=1	253	278	K.TAGIKRPVVKMEKTAEKGGRPASNGK.R	0	-	0	12	9	8.94847e-05	0	0
C:\Users\KyowonJeong\Desktop\flashida\msalign\apr23\flash\Eclip_1481_MB_ms2.msalign	80	166	HCD	4148	656.12	22	5	2709.51	2709.51	1303	-	-1000	sp|P32684|RLUF_ECOLI	Dual-specificity RNA pseudouridine synthase RluF OS=Escherichia coli (strain K12) OX=83333 GN=rluF PE=1 SV=1	253	278	K.TAGIKRPVVKMEKTAEKGGRPASNGK.R	0	-	0	13	10	7.10266e-08	0	0
C:\Users\KyowonJeong\Desktop\flashida\msalign\apr23\flash\Eclip_1481_MB_ms2.msalign	81	168	HCD	4155	657.95	23	5	2709.51	2709.51	1303	-	-1000	sp|P32684|RLUF_ECOLI	Dual-specificity RNA pseudouridine synthase RluF OS=Escherichia coli (strain K12) OX=83333 GN=rluF PE=1 SV=1	253	278	K.TAGIKRPVVKMEKTAEKGGRPASNGK.R	0	-	0	13	11	6.24808e-07	0	0
C:\Users\KyowonJeong\Desktop\flashida\msalign\apr23\flash\Eclip_1481_MB_ms2.msalign	82	170	HCD	4160	659.43	17	5	2710.51	2709.51	1303	-	-1000	sp|P32684|RLUF_ECOLI	Dual-specificity RNA pseudouridine synthase RluF OS=Escherichia coli (strain K12) OX=83333 GN=rluF PE=1 SV=1	253	278	K.TAGIKRPVVKMEKTAEKGGRPASNGK.R	0	-	0	8	7	4.67888e-05	0	0
C:\Users\KyowonJeong\Desktop\flashida\msalign\apr23\flash\Eclip_1481_MB_ms2.msalign	83	171	HCD	4163	660.26	17	5	2709.51	2709.51	1303	-	-1000	sp|P32684|RLUF_ECOLI	Dual-specificity RNA pseudouridine synthase RluF OS=Escherichia coli (strain K12) OX=83333 GN=rluF PE=1 SV=1	253	278	K.TAGIKRPVVKMEKTAEKGGRPASNGK.R	0	-	0	7	6	0.0743109	0.00130817	0
C:\Users\KyowonJeong\Desktop\flashida\msalign\apr23\flash\Eclip_1481_MB_ms2.msalign	84	172	HCD	4166	661.08	19	5	2709.51	2709.51	1303	-	-1000	sp|P32684|RLUF_ECOLI	Dual-specificity RNA pseudouridine synthase RluF OS=Escherichia coli (strain K12) OX=83333 GN=rluF PE=1 SV=1	253	278	K.TAGIKRPVVKMEKTAEKGGRPASNGK.R	0	-	0	7	7	0.000171203	0	0
C:\Users\KyowonJeong\Desktop\flashida\msalign\apr23\flash\Eclip_1481_MB_ms2.msalign	85	173	HCD	4172	662.5	15	5	2709.51	2709.51	1303	-	-1000	sp|P32684|RLUF_ECOLI	Dual-specificity RNA pseudouridine synthase RluF OS=Escherichia coli (strain K12) OX=83333 GN=rluF PE=1 SV=1	253	278	K.TAGIKRPVVKMEKTAEKGGRPASNGK.R	0	-	0	7	6	0.00243932	0	0
C:\Users\KyowonJeong\Desktop\flashida\msalign\apr23\flash\Eclip_1481_MB_ms2.msalign	86	185	HCD	4222	674.63	12	5	2709.51	2709.51	1303	-	-1000	sp|P32684|RLUF_ECOLI	Dual-specificity RNA pseudouridine synthase RluF OS=Escherichia coli (strain K12) OX=83333 GN=rluF PE=1 SV=1	253	278	K.TAGIKRPVVKMEKTAEKGGRPASNGK.R	0	-	0	7	7	0.000195005	0	0
C:\Users\KyowonJeong\Desktop\flashida\msalign\apr23\flash\Eclip_1481_MB_ms2.msalign	87	194	HCD	4530	722.16	30	6	3073.67	3073.66	705	-	-1000	sp|P45577|PROQ_ECOLI	RNA chaperone ProQ OS=Escherichia coli (strain K12) OX=83333 GN=proQ PE=1 SV=2	121	147	K.KREAAATAGEKEDAPRRERKPRPTTPR.R	0	-	0	16	12	3.31084e-06	0	0
C:\Users\KyowonJeong\Desktop\flashida\msalign\apr23\flash\Eclip_1481_MB_ms2.msalign	88	196	HCD	4535	723.69	30	6	3073.66	3073.66	705	-	-1000	sp|P45577|PROQ_ECOLI	RNA chaperone ProQ OS=Escherichia coli (strain K12) OX=83333 GN=proQ PE=1 SV=2	121	147	K.KREAAATAGEKEDAPRRERKPRPTTPR.R	0	-	0	10	9	0.00128227	0	0
C:\Users\KyowonJeong\Desktop\flashida\msalign\apr23\flash\Eclip_1481_MB_ms2.msalign	89	197	HCD	4543	725.36	24	6	3073.66	3073.66	705	-	-1000	sp|P45577|PROQ_ECOLI	RNA chaperone ProQ OS=Escherichia coli (strain K12) OX=83333 GN=proQ PE=1 SV=2	121	147	K.KREAAATAGEKEDAPRRERKPRPTTPR.R	0	-	0	11	9	4.81975e-05	0	0
C:\Users\KyowonJeong\Desktop\flashida\msalign\apr23\flash\Eclip_1481_MB_ms2.msalign	90	198	HCD	4545	726.22	20	6	3073.67	3073.66	705	-	-1000	sp|P45577|PROQ_ECOLI	RNA chaperone ProQ OS=Escherichia coli (strain K12) OX=83333 GN=proQ PE=1 SV=2	121	147	K.KREAAATAGEKEDAPRRERKPRPTTPR.R	0	-	0	8	7	0.00178882	0	0
C:\Users\KyowonJeong\Desktop\flashida\msalign\apr23\flash\Eclip_1481_MB_ms2.msalign	91	202	HCD	4556	729.44	11	6	3073.66	3073.66	705	-	-1000	sp|P45577|PROQ_ECOLI	RNA chaperone ProQ OS=Escherichia coli (strain K12) OX=83333 GN=proQ PE=1 SV=2	121	147	K.KREAAATAGEKEDAPRRERKPRPTTPR.R	0	-	0	7	6	0.0118014	0.000393005	0
C:\Users\KyowonJeong\Desktop\flashida\msalign\apr23\flash\Eclip_1481_MB_ms2.msalign	92	208	HCD	4566	733.53	15	6	3073.66	3073.66	705	-	-1000	sp|P45577|PROQ_ECOLI	RNA chaperone ProQ OS=Escherichia coli (strain K12) OX=83333 GN=proQ PE=1 SV=2	121	147	K.KREAAATAGEKEDAPRRERKPRPTTPR.R	0	-	0	5	5	0.00281378	0	0
C:\Users\KyowonJeong\Desktop\flashida\msalign\apr23\flash\Eclip_1481_MB_ms2.msalign	93	209	HCD	4567	734.15	11	5	2709.51	2709.51	1303	-	-1000	sp|P32684|RLUF_ECOLI	Dual-specificity RNA pseudouridine synthase RluF OS=Escherichia coli (strain K12) OX=83333 GN=rluF PE=1 SV=1	253	278	K.TAGIKRPVVKMEKTAEKGGRPASNGK.R	0	-	0	5	5	0.000122097	0	0
C:\Users\KyowonJeong\Desktop\flashida\msalign\apr23\flash\Eclip_1481_MB_ms2.msalign	94	235	HCD	4618	752.96	16	6	3073.67	3073.66	705	-	-1000	sp|P45577|PROQ_ECOLI	RNA chaperone ProQ OS=Escherichia coli (strain K12) OX=83333 GN=proQ PE=1 SV=2	121	147	K.KREAAATAGEKEDAPRRERKPRPTTPR.R	0	-	0	8	7	0.00311981	0	0
C:\Users\KyowonJeong\Desktop\flashida\msalign\apr23\flash\Eclip_1481_MB_ms2.msalign	95	238	HCD	4631	756.29	14	6	3073.67	3073.66	705	-	-1000	sp|P45577|PROQ_ECOLI	RNA chaperone ProQ OS=Escherichia coli (strain K12) OX=83333 GN=proQ PE=1 SV=2	121	147	K.KREAAATAGEKEDAPRRERKPRPTTPR.R	0	-	0	7	5	0.0138304	0.000391313	0
C:\Users\KyowonJeong\Desktop\flashida\msalign\apr23\flash\Eclip_1481_MB_ms2.msalign	96	239	HCD	4633	756.99	17	6	3073.66	3073.66	705	-	-1000	sp|P45577|PROQ_ECOLI	RNA chaperone ProQ OS=Escherichia coli (strain K12) OX=83333 GN=proQ PE=1 SV=2	121	147	K.KREAAATAGEKEDAPRRERKPRPTTPR.R	0	-	0	6	5	0.0102819	0.000394633	0
C:\Users\KyowonJeong\Desktop\flashida\msalign\apr23\flash\Eclip_1481_MB_ms2.msalign	97	241	HCD	4635	758.25	18	6	3073.67	3073.66	705	-	-1000	sp|P45577|PROQ_ECOLI	RNA chaperone ProQ OS=Escherichia coli (strain K12) OX=83333 GN=proQ PE=1 SV=2	121	147	K.KREAAATAGEKEDAPRRERKPRPTTPR.R	0	-	0	8	7	0.00220896	0	0
C:\Users\KyowonJeong\Desktop\flashida\msalign\apr23\flash\Eclip_1481_MB_ms2.msalign	98	244	HCD	4641	760.5	15	6	3073.67	3073.66	705	-	-1000	sp|P45577|PROQ_ECOLI	RNA chaperone ProQ OS=Escherichia coli (strain K12) OX=83333 GN=proQ PE=1 SV=2	121	147	K.KREAAATAGEKEDAPRRERKPRPTTPR.R	0	-	0	7	5	0.0536242	0.000941265	0
C:\Users\KyowonJeong\Desktop\flashida\msalign\apr23\flash\Eclip_1481_MB_ms2.msalign	99	246	HCD	4644	761.84	18	6	3073.67	3073.66	705	-	-1000	sp|P45577|PROQ_ECOLI	RNA chaperone ProQ OS=Escherichia coli (strain K12) OX=83333 GN=proQ PE=1 SV=2	121	147	K.KREAAATAGEKEDAPRRERKPRPTTPR.R	0	-	0	9	7	0.00129249	0	0
C:\Users\KyowonJeong\Desktop\flashida\msalign\apr23\flash\Eclip_1481_MB_ms2.msalign	100	247	HCD	4646	762.69	22	6	3073.67	3073.66	705	-	-1000	sp|P45577|PROQ_ECOLI	RNA chaperone ProQ OS=Escherichia coli (strain K12) OX=83333 GN=proQ PE=1 SV=2	121	147	K.KREAAATAGEKEDAPRRERKPRPTTPR.R	0	-	0	6	5	0.0354873	0.000570885	0
C:\Users\KyowonJeong\Desktop\flashida\msalign\apr23\flash\Eclip_1481_MB_ms2.msalign	101	251	HCD	4654	765.77	17	6	3074.67	3073.66	705	-	-1000	sp|P45577|PROQ_ECOLI	RNA chaperone ProQ OS=Escherichia coli (strain K12) OX=83333 GN=proQ PE=1 SV=2	121	147	K.KREAAATAGEKEDAPRRERKPRPTTPR.R	0	-	0	9	7	2.21118e-07	0	0
C:\Users\KyowonJeong\Desktop\flashida\msalign\apr23\flash\Eclip_1481_MB_ms2.msalign	102	256	HCD	4665	769.4	18	6	3073.66	3073.66	705	-	-1000	sp|P45577|PROQ_ECOLI	RNA chaperone ProQ OS=Escherichia coli (strain K12) OX=83333 GN=proQ PE=1 SV=2	121	147	K.KREAAATAGEKEDAPRRERKPRPTTPR.R	0	-	0	8	7	8.88039e-05	0	0
C:\Users\KyowonJeong\Desktop\flashida\msalign\apr23\flash\Eclip_1481_MB_ms2.msalign	103	257	HCD	4668	770.22	15	6	3074.66	3073.66	705	-	-1000	sp|P45577|PROQ_ECOLI	RNA chaperone ProQ OS=Escherichia coli (strain K12) OX=83333 GN=proQ PE=1 SV=2	121	147	K.KREAAATAGEKEDAPRRERKPRPTTPR.R	0	-	0	6	5	0.00139392	0	0
C:\Users\KyowonJeong\Desktop\flashida\msalign\apr23\flash\Eclip_1481_MB_ms2.msalign	104	258	HCD	4672	771.26	18	6	3073.66	3073.66	705	-	-1000	sp|P45577|PROQ_ECOLI	RNA chaperone ProQ OS=Escherichia coli (strain K12) OX=83333 GN=proQ PE=1 SV=2	121	147	K.KREAAATAGEKEDAPRRERKPRPTTPR.R	0	-	0	6	6	0.000608546	0	0
C:\Users\KyowonJeong\Desktop\flashida\msalign\apr23\flash\Eclip_1481_MB_ms2.msalign	105	262	HCD	4682	774.47	18	6	3073.67	3073.66	705	-	-1000	sp|P45577|PROQ_ECOLI	RNA chaperone ProQ OS=Escherichia coli (strain K12) OX=83333 GN=proQ PE=1 SV=2	121	147	K.KREAAATAGEKEDAPRRERKPRPTTPR.R	0	-	0	6	5	0.0183284	0.000387597	0
C:\Users\KyowonJeong\Desktop\flashida\msalign\apr23\flash\Eclip_1481_MB_ms2.msalign	106	265	HCD	4692	777.05	17	5	2709.51	2709.51	1303	-	-1000	sp|P32684|RLUF_ECOLI	Dual-specificity RNA pseudouridine synthase RluF OS=Escherichia coli (strain K12) OX=83333 GN=rluF PE=1 SV=1	253	278	K.TAGIKRPVVKMEKTAEKGGRPASNGK.R	0	-	0	8	7	0.000218978	0	0
C:\Users\KyowonJeong\Desktop\flashida\msalign\apr23\flash\Eclip_1481_MB_ms2.msalign	107	266	HCD	4693	777.69	38	5	2794.58	2794.58	92	-	-1000	sp|P0A7J7|RL11_ECOLI	50S ribosomal protein L11 OS=Escherichia coli (strain K12) OX=83333 GN=rplK PE=1 SV=2	82	108	K.KAAGIKSGSGKPNKDKVGKISRAQLQE.I	0	-	0	12	11	2.4189e-08	0	0
C:\Users\KyowonJeong\Desktop\flashida\msalign\apr23\flash\Eclip_1481_MB_ms2.msalign	108	267	HCD	4696	778.48	12	6	3073.66	3073.66	705	-	-1000	sp|P45577|PROQ_ECOLI	RNA chaperone ProQ OS=Escherichia coli (strain K12) OX=83333 GN=proQ PE=1 SV=2	121	147	K.KREAAATAGEKEDAPRRERKPRPTTPR.R	0	-	0	6	5	0.00338361	0	0
C:\Users\KyowonJeong\Desktop\flashida\msalign\apr23\flash\Eclip_1481_MB_ms2.msalign	109	269	HCD	4698	779.77	11	6	3073.66	3073.66	705	-	-1000	sp|P45577|PROQ_ECOLI	RNA chaperone ProQ OS=Escherichia coli (strain K12) OX=83333 GN=proQ PE=1 SV=2	121	147	K.KREAAATAGEKEDAPRRERKPRPTTPR.R	0	-	0	5	5	0.0086434	0.000396825	0
C:\Users\KyowonJeong\Desktop\flashida\msalign\apr23\flash\Eclip_1481_MB_ms2.msalign	110	271	HCD	4702	781.2	17	6	3425.71	3425.71	913	-	-1000	sp|P21513|RNE_ECOLI	Ribonuclease E OS=Escherichia coli (strain K12) OX=83333 GN=rne PE=1 SV=6	651	679	T.AETRESRQQAEVTEKARTADEQQAPRRER.S	0	-	0	6	6	0.0220452	0.000385208	0
C:\Users\KyowonJeong\Desktop\flashida\msalign\apr23\flash\Eclip_1481_MB_ms2.msalign	111	272	HCD	4704	781.86	18	5	2709.51	2709.51	1303	-	-1000	sp|P32684|RLUF_ECOLI	Dual-specificity RNA pseudouridine synthase RluF OS=Escherichia coli (strain K12) OX=83333 GN=rluF PE=1 SV=1	253	278	K.TAGIKRPVVKMEKTAEKGGRPASNGK.R	0	-	0	9	8	2.48441e-07	0	0
C:\Users\KyowonJeong\Desktop\flashida\msalign\apr23\flash\Eclip_1481_MB_ms2.msalign	112	273	HCD	4706	782.63	26	5	2794.58	2794.58	92	-	-1000	sp|P0A7J7|RL11_ECOLI	50S ribosomal protein L11 OS=Escherichia coli (strain K12) OX=83333 GN=rplK PE=1 SV=2	82	108	K.KAAGIKSGSGKPNKDKVGKISRAQLQE.I	0	-	0	9	8	0.000167941	0	0
C:\Users\KyowonJeong\Desktop\flashida\msalign\apr23\flash\Eclip_1481_MB_ms2.msalign	113	276	HCD	4712	784.72	43	6	3425.71	3425.71	913	-	-1000	sp|P21513|RNE_ECOLI	Ribonuclease E OS=Escherichia coli (strain K12) OX=83333 GN=rne PE=1 SV=6	651	679	T.AETRESRQQAEVTEKARTADEQQAPRRER.S	0	-	0	12	11	1.73888e-05	0	0
C:\Users\KyowonJeong\Desktop\flashida\msalign\apr23\flash\Eclip_1481_MB_ms2.msalign	114	277	HCD	4714	785.5	15	5	2709.52	2709.51	1303	-	-1000	sp|P32684|RLUF_ECOLI	Dual-specificity RNA pseudouridine synthase RluF OS=Escherichia coli (strain K12) OX=83333 GN=rluF PE=1 SV=1	253	278	K.TAGIKRPVVKMEKTAEKGGRPASNGK.R	0	-	0	7	7	3.64507e-05	0	0
C:\Users\KyowonJeong\Desktop\flashida\msalign\apr23\flash\Eclip_1481_MB_ms2.msalign	115	280	HCD	4719	787.54	43	6	3425.72	3425.71	913	-	-1000	sp|P21513|RNE_ECOLI	Ribonuclease E OS=Escherichia coli (strain K12) OX=83333 GN=rne PE=1 SV=6	651	679	T.AETRESRQQAEVTEKARTADEQQAPRRER.S	0	-	0	10	10	8.71069e-07	0	0
C:\Users\KyowonJeong\Desktop\flashida\msalign\apr23\flash\Eclip_1481_MB_ms2.msalign	116	281	HCD	4720	788.16	45	5	2849.53	2849.53	873	-	-1000	sp|P0A7M2|RL28_ECOLI	50S ribosomal protein L28 OS=Escherichia coli (strain K12) OX=83333 GN=rpmB PE=1 SV=2	2	27	M.SRVCQVTGKRPVTGNNRSHALNATKR.R	0	-	0	16	14	7.31347e-07	0	0
C:\Users\KyowonJeong\Desktop\flashida\msalign\apr23\flash\Eclip_1481_MB_ms2.msalign	117	283	HCD	4724	789.59	33	6	3425.72	3425.71	913	-	-1000	sp|P21513|RNE_ECOLI	Ribonuclease E OS=Escherichia coli (strain K12) OX=83333 GN=rne PE=1 SV=6	651	679	T.AETRESRQQAEVTEKARTADEQQAPRRER.S	0	-	0	8	8	0.000954194	0	0
C:\Users\KyowonJeong\Desktop\flashida\msalign\apr23\flash\Eclip_1481_MB_ms2.msalign	118	285	HCD	4727	790.87	24	5	2609.43	2609.42	680	-	-1000	sp|P68191|SRA_ECOLI	Stationary-phase-induced ribosome-associated protein OS=Escherichia coli (strain K12) OX=83333 GN=sra PE=1 SV=1	22	45	R.KIVTEGDKSSVVNNPTGRKRPAEK.	0	-	0	9	8	5.6224e-08	0	0
C:\Users\KyowonJeong\Desktop\flashida\msalign\apr23\flash\Eclip_1481_MB_ms2.msalign	119	286	HCD	4729	791.64	39	6	3425.71	3425.71	913	-	-1000	sp|P21513|RNE_ECOLI	Ribonuclease E OS=Escherichia coli (strain K12) OX=83333 GN=rne PE=1 SV=6	651	679	T.AETRESRQQAEVTEKARTADEQQAPRRER.S	0	-	0	7	7	0.000504281	0	0
C:\Users\KyowonJeong\Desktop\flashida\msalign\apr23\flash\Eclip_1481_MB_ms2.msalign	120	288	HCD	4732	792.92	21	5	2794.58	2794.58	92	-	-1000	sp|P0A7J7|RL11_ECOLI	50S ribosomal protein L11 OS=Escherichia coli (strain K12) OX=83333 GN=rplK PE=1 SV=2	82	108	K.KAAGIKSGSGKPNKDKVGKISRAQLQE.I	0	-	0	5	5	0.0120237	0.000392619	0
C:\Users\KyowonJeong\Desktop\flashida\msalign\apr23\flash\Eclip_1481_MB_ms2.msalign	121	290	HCD	4736	794.35	18	5	2709.52	2709.51	1303	-	-1000	sp|P32684|RLUF_ECOLI	Dual-specificity RNA pseudouridine synthase RluF OS=Escherichia coli (strain K12) OX=83333 GN=rluF PE=1 SV=1	253	278	K.TAGIKRPVVKMEKTAEKGGRPASNGK.R	0	-	0	7	6	0.000267424	0	0
C:\Users\KyowonJeong\Desktop\flashida\msalign\apr23\flash\Eclip_1481_MB_ms2.msalign	122	291	HCD	4738	795.12	32	6	3425.71	3425.71	913	-	-1000	sp|P21513|RNE_ECOLI	Ribonuclease E OS=Escherichia coli (strain K12) OX=83333 GN=rne PE=1 SV=6	651	679	T.AETRESRQQAEVTEKARTADEQQAPRRER.S	0	-	0	10	10	1.20705e-05	0	0
C:\Users\KyowonJeong\Desktop\flashida\msalign\apr23\flash\Eclip_1481_MB_ms2.msalign	123	292	HCD	4739	795.74	18	5	2709.51	2709.51	1303	-	-1000	sp|P32684|RLUF_ECOLI	Dual-specificity RNA pseudouridine synthase RluF OS=Escherichia coli (strain K12) OX=83333 GN=rluF PE=1 SV=1	253	278	K.TAGIKRPVVKMEKTAEKGGRPASNGK.R	0	-	0	7	6	0.000731919	0	0
C:\Users\KyowonJeong\Desktop\flashida\msalign\apr23\flash\Eclip_1481_MB_ms2.msalign	124	295	HCD	4744	797.79	10	5	2709.51	2709.51	1303	-	-1000	sp|P32684|RLUF_ECOLI	Dual-specificity RNA pseudouridine synthase RluF OS=Escherichia coli (strain K12) OX=83333 GN=rluF PE=1 SV=1	253	277	K.TAGIKRPVVKMEKTAE(KGGRPAS)[128.0928]NG.K	1	-	0	6	5	0.405744	0.00613718	0
C:\Users\KyowonJeong\Desktop\flashida\msalign\apr23\flash\Eclip_1481_MB_ms2.msalign	125	296	HCD	4745	798.41	25	6	3425.71	3425.71	913	-	-1000	sp|P21513|RNE_ECOLI	Ribonuclease E OS=Escherichia coli (strain K12) OX=83333 GN=rne PE=1 SV=6	651	679	T.AETRESRQQAEVTEKARTADEQQAPRRER.S	0	-	0	8	8	0.000190672	0	0
C:\Users\KyowonJeong\Desktop\flashida\msalign\apr23\flash\Eclip_1481_MB_ms2.msalign	126	298	HCD	4749	799.84	17	6	3426.72	3425.71	913	-	-1000	sp|P21513|RNE_ECOLI	Ribonuclease E OS=Escherichia coli (strain K12) OX=83333 GN=rne PE=1 SV=6	651	679	T.AETRESRQQAEVTEKARTADEQQAPRRER.S	0	-	0	7	7	2.16996e-05	0	0
C:\Users\KyowonJeong\Desktop\flashida\msalign\apr23\flash\Eclip_1481_MB_ms2.msalign	127	299	HCD	4750	800.45	23	5	2849.53	2849.53	873	-	-1000	sp|P0A7M2|RL28_ECOLI	50S ribosomal protein L28 OS=Escherichia coli (strain K12) OX=83333 GN=rpmB PE=1 SV=2	2	27	M.SRVCQVTGKRPVTGNNRSHALNATKR.R	0	-	0	6	6	0.000239069	0	0
C:\Users\KyowonJeong\Desktop\flashida\msalign\apr23\flash\Eclip_1481_MB_ms2.msalign	128	332	HCD	4828	825.9	25	5	2814.54	2814.53	1619	-	-1000	sp|P0AFQ5|RUTC_ECOLI	Putative aminoacrylate peracid reductase RutC OS=Escherichia coli (strain K12) OX=83333 GN=rutC PE=1 SV=1	1	30	.MPKSVIIPAGSSAP(LAP)[-138.0685]FVPGTLADGVVYV.S	1	-	0	6	6	0.390064	0.00560477	0.019555
C:\Users\KyowonJeong\Desktop\flashida\msalign\apr23\flash\Eclip_1481_MB_ms2.msalign	129	337	HCD	4871	833.97	16	6	3073.66	3073.66	705	-	-1000	sp|P45577|PROQ_ECOLI	RNA chaperone ProQ OS=Escherichia coli (strain K12) OX=83333 GN=proQ PE=1 SV=2	121	147	K.KREAAATAGEKEDAPRRERKPRPTTPR.R	0	-	0	7	6	0.0100662	0.000394789	0
C:\Users\KyowonJeong\Desktop\flashida\msalign\apr23\flash\Eclip_1481_MB_ms2.msalign	130	338	HCD	4878	835.24	21	6	3073.66	3073.66	705	-	-1000	sp|P45577|PROQ_ECOLI	RNA chaperone ProQ OS=Escherichia coli (strain K12) OX=83333 GN=proQ PE=1 SV=2	121	147	K.KREAAATAGEKEDAPRRERKPRPTTPR.R	0	-	0	9	7	2.67052e-05	0	0
C:\Users\KyowonJeong\Desktop\flashida\msalign\apr23\flash\Eclip_1481_MB_ms2.msalign	131	339	HCD	4884	836.83	30	6	3073.66	3073.66	705	-	-1000	sp|P45577|PROQ_ECOLI	RNA chaperone ProQ OS=Escherichia coli (strain K12) OX=83333 GN=proQ PE=1 SV=2	121	147	K.KREAAATAGEKEDAPRRERKPRPTTPR.R	0	-	0	13	11	2.44622e-05	0	0
C:\Users\KyowonJeong\Desktop\flashida\msalign\apr23\flash\Eclip_1481_MB_ms2.msalign	132	340	HCD	4885	837.47	25	6	3073.66	3073.66	705	-	-1000	sp|P45577|PROQ_ECOLI	RNA chaperone ProQ OS=Escherichia coli (strain K12) OX=83333 GN=proQ PE=1 SV=2	121	147	K.KREAAATAGEKEDAPRRERKPRPTTPR.R	0	-	0	9	8	0.000288659	0	0
C:\Users\KyowonJeong\Desktop\flashida\msalign\apr23\flash\Eclip_1481_MB_ms2.msalign	133	341	HCD	4893	838.74	33	6	3073.66	3073.66	705	-	-1000	sp|P45577|PROQ_ECOLI	RNA chaperone ProQ OS=Escherichia coli (strain K12) OX=83333 GN=proQ PE=1 SV=2	121	147	K.KREAAATAGEKEDAPRRERKPRPTTPR.R	0	-	0	10	8	8.78046e-05	0	0
C:\Users\KyowonJeong\Desktop\flashida\msalign\apr23\flash\Eclip_1481_MB_ms2.msalign	134	343	HCD	4902	840.96	33	6	3073.67	3073.66	705	-	-1000	sp|P45577|PROQ_ECOLI	RNA chaperone ProQ OS=Escherichia coli (strain K12) OX=83333 GN=proQ PE=1 SV=2	121	147	K.KREAAATAGEKEDAPRRERKPRPTTPR.R	0	-	0	15	11	2.286e-05	0	0
C:\Users\KyowonJeong\Desktop\flashida\msalign\apr23\flash\Eclip_1481_MB_ms2.msalign	135	344	HCD	4920	843.84	47	6	3073.66	3073.66	705	-	-1000	sp|P45577|PROQ_ECOLI	RNA chaperone ProQ OS=Escherichia coli (strain K12) OX=83333 GN=proQ PE=1 SV=2	121	147	K.KREAAATAGEKEDAPRRERKPRPTTPR.R	0	-	0	18	13	1.85933e-08	0	0
C:\Users\KyowonJeong\Desktop\flashida\msalign\apr23\flash\Eclip_1481_MB_ms2.msalign	136	345	HCD	4924	844.91	49	6	3073.66	3073.66	705	-	-1000	sp|P45577|PROQ_ECOLI	RNA chaperone ProQ OS=Escherichia coli (strain K12) OX=83333 GN=proQ PE=1 SV=2	121	147	K.KREAAATAGEKEDAPRRERKPRPTTPR.R	0	-	0	22	17	3.75921e-07	0	0
C:\Users\KyowonJeong\Desktop\flashida\msalign\apr23\flash\Eclip_1481_MB_ms2.msalign	137	346	HCD	4925	845.55	51	6	3073.66	3073.66	705	-	-1000	sp|P45577|PROQ_ECOLI	RNA chaperone ProQ OS=Escherichia coli (strain K12) OX=83333 GN=proQ PE=1 SV=2	121	147	K.KREAAATAGEKEDAPRRERKPRPTTPR.R	0	-	0	19	14	1.66407e-06	0	0
C:\Users\KyowonJeong\Desktop\flashida\msalign\apr23\flash\Eclip_1481_MB_ms2.msalign	138	347	HCD	4932	847.04	51	6	3073.66	3073.66	705	-	-1000	sp|P45577|PROQ_ECOLI	RNA chaperone ProQ OS=Escherichia coli (strain K12) OX=83333 GN=proQ PE=1 SV=2	121	147	K.KREAAATAGEKEDAPRRERKPRPTTPR.R	0	-	0	20	15	1.2496e-06	0	0
C:\Users\KyowonJeong\Desktop\flashida\msalign\apr23\flash\Eclip_1481_MB_ms2.msalign	139	349	HCD	4938	848.68	51	6	3073.66	3073.66	705	-	-1000	sp|P45577|PROQ_ECOLI	RNA chaperone ProQ OS=Escherichia coli (strain K12) OX=83333 GN=proQ PE=1 SV=2	121	147	K.KREAAATAGEKEDAPRRERKPRPTTPR.R	0	-	0	22	19	9.66845e-08	0	0
C:\Users\KyowonJeong\Desktop\flashida\msalign\apr23\flash\Eclip_1481_MB_ms2.msalign	140	350	HCD	4941	849.51	51	6	3073.66	3073.66	705	-	-1000	sp|P45577|PROQ_ECOLI	RNA chaperone ProQ OS=Escherichia coli (strain K12) OX=83333 GN=proQ PE=1 SV=2	121	147	K.KREAAATAGEKEDAPRRERKPRPTTPR.R	0	-	0	24	19	1.00943e-09	0	0
C:\Users\KyowonJeong\Desktop\flashida\msalign\apr23\flash\Eclip_1481_MB_ms2.msalign	141	351	HCD	4944	850.33	51	6	3073.66	3073.66	705	-	-1000	sp|P45577|PROQ_ECOLI	RNA chaperone ProQ OS=Escherichia coli (strain K12) OX=83333 GN=proQ PE=1 SV=2	121	147	K.KREAAATAGEKEDAPRRERKPRPTTPR.R	0	-	0	20	15	2.96829e-06	0	0
C:\Users\KyowonJeong\Desktop\flashida\msalign\apr23\flash\Eclip_1481_MB_ms2.msalign	142	352	HCD	4951	851.6	51	6	3073.66	3073.66	705	-	-1000	sp|P45577|PROQ_ECOLI	RNA chaperone ProQ OS=Escherichia coli (strain K12) OX=83333 GN=proQ PE=1 SV=2	121	147	K.KREAAATAGEKEDAPRRERKPRPTTPR.R	0	-	0	21	14	7.59061e-07	0	0
C:\Users\KyowonJeong\Desktop\flashida\msalign\apr23\flash\Eclip_1481_MB_ms2.msalign	143	355	HCD	4964	854.96	51	6	3073.66	3073.66	705	-	-1000	sp|P45577|PROQ_ECOLI	RNA chaperone ProQ OS=Escherichia coli (strain K12) OX=83333 GN=proQ PE=1 SV=2	121	147	K.KREAAATAGEKEDAPRRERKPRPTTPR.R	0	-	0	21	16	9.03417e-07	0	0
C:\Users\KyowonJeong\Desktop\flashida\msalign\apr23\flash\Eclip_1481_MB_ms2.msalign	144	359	HCD	4973	858.01	51	6	3073.67	3073.66	705	-	-1000	sp|P45577|PROQ_ECOLI	RNA chaperone ProQ OS=Escherichia coli (strain K12) OX=83333 GN=proQ PE=1 SV=2	121	147	K.KREAAATAGEKEDAPRRERKPRPTTPR.R	0	-	0	23	16	2.39078e-06	0	0
C:\Users\KyowonJeong\Desktop\flashida\msalign\apr23\flash\Eclip_1481_MB_ms2.msalign	145	360	HCD	4974	858.62	36	5	2849.53	2849.53	873	-	-1000	sp|P0A7M2|RL28_ECOLI	50S ribosomal protein L28 OS=Escherichia coli (strain K12) OX=83333 GN=rpmB PE=1 SV=2	2	27	M.SRVCQVTGKRPVTGNNRSHALNATKR.R	0	-	0	14	11	1.03709e-05	0	0
C:\Users\KyowonJeong\Desktop\flashida\msalign\apr23\flash\Eclip_1481_MB_ms2.msalign	146	366	HCD	4983	862.56	51	6	3073.66	3073.66	705	-	-1000	sp|P45577|PROQ_ECOLI	RNA chaperone ProQ OS=Escherichia coli (strain K12) OX=83333 GN=proQ PE=1 SV=2	121	147	K.KREAAATAGEKEDAPRRERKPRPTTPR.R	0	-	0	23	17	3.52723e-07	0	0
C:\Users\KyowonJeong\Desktop\flashida\msalign\apr23\flash\Eclip_1481_MB_ms2.msalign	147	374	HCD	4996	868.04	26	5	2709.51	2709.51	1303	-	-1000	sp|P32684|RLUF_ECOLI	Dual-specificity RNA pseudouridine synthase RluF OS=Escherichia coli (strain K12) OX=83333 GN=rluF PE=1 SV=1	253	278	K.TAGIKRPVVKMEKTAEKGGRPASNGK.R	0	-	0	10	9	6.2055e-05	0	0
C:\Users\KyowonJeong\Desktop\flashida\msalign\apr23\flash\Eclip_1481_MB_ms2.msalign	148	376	HCD	5000	869.47	21	5	2709.51	2709.51	1303	-	-1000	sp|P32684|RLUF_ECOLI	Dual-specificity RNA pseudouridine synthase RluF OS=Escherichia coli (strain K12) OX=83333 GN=rluF PE=1 SV=1	253	278	K.TAGIKRPVVKMEKTAEKGGRPASNGK.R	0	-	0	6	6	0.0187987	0.000387147	0
C:\Users\KyowonJeong\Desktop\flashida\msalign\apr23\flash\Eclip_1481_MB_ms2.msalign	149	381	HCD	5007	872.75	35	4	2103.06	2103.06	1444	-	-1000	sp|P0A8T7|RPOC_ECOLI	DNA-directed RNA polymerase subunit beta' OS=Escherichia coli (strain K12) OX=83333 GN=rpoC PE=1 SV=1	199	215	C.EQLREELNETNSETKRK.K	0	-	0	12	11	4.86204e-08	0	0
C:\Users\KyowonJeong\Desktop\flashida\msalign\apr23\flash\Eclip_1481_MB_ms2.msalign	150	383	HCD	5011	874.19	31	5	2930.57	2930.57	1496	-	-1000	sp|P60723|RL4_ECOLI	50S ribosomal protein L4 OS=Escherichia coli (strain K12) OX=83333 GN=rplD PE=1 SV=1	35	61	A.YAAGARQGTRAQKTRAEVTGSGKKPWR.Q	0	-	0	7	6	0.0901554	0.00185943	0.0069979
C:\Users\KyowonJeong\Desktop\flashida\msalign\apr23\flash\Eclip_1481_MB_ms2.msalign	151	384	HCD	5012	874.8	14	7	4509.27	4509.26	908	-	-1000	sp|P21513|RNE_ECOLI	Ribonuclease E OS=Escherichia coli (strain K12) OX=83333 GN=rne PE=1 SV=6	644	681	R.RQAQQQTAETRESRQQAEVTEKARTADEQQAPRRERSR.R	0	-	0	5	5	0.0653036	0.00131332	0
C:\Users\KyowonJeong\Desktop\flashida\msalign\apr23\flash\Eclip_1481_MB_ms2.msalign	152	385	HCD	5014	875.46	51	6	3073.66	3073.66	705	-	-1000	sp|P45577|PROQ_ECOLI	RNA chaperone ProQ OS=Escherichia coli (strain K12) OX=83333 GN=proQ PE=1 SV=2	121	147	K.KREAAATAGEKEDAPRRERKPRPTTPR.R	0	-	0	23	17	3.88341e-07	0	0
C:\Users\KyowonJeong\Desktop\flashida\msalign\apr23\flash\Eclip_1481_MB_ms2.msalign	153	386	HCD	5016	876.24	22	7	4509.27	4509.26	908	-	-1000	sp|P21513|RNE_ECOLI	Ribonuclease E OS=Escherichia coli (strain K12) OX=83333 GN=rne PE=1 SV=6	644	681	R.RQAQQQTAETRESRQQAEVTEKARTADEQQAPRRERSR.R	0	-	0	9	9	9.47576e-05	0	0
C:\Users\KyowonJeong\Desktop\flashida\msalign\apr23\flash\Eclip_1481_MB_ms2.msalign	154	388	HCD	5020	877.66	18	7	4509.27	4509.26	908	-	-1000	sp|P21513|RNE_ECOLI	Ribonuclease E OS=Escherichia coli (strain K12) OX=83333 GN=rne PE=1 SV=6	644	681	R.RQAQQQTAETRESRQQAEVTEKARTADEQQAPRRERSR.R	0	-	0	9	9	0.000287365	0	0
C:\Users\KyowonJeong\Desktop\flashida\msalign\apr23\flash\Eclip_1481_MB_ms2.msalign	155	389	HCD	5021	878.28	18	5	2930.57	2930.57	1496	-	-1000	sp|P60723|RL4_ECOLI	50S ribosomal protein L4 OS=Escherichia coli (strain K12) OX=83333 GN=rplD PE=1 SV=1	35	61	A.YAAGARQGTRAQKTRAEVTGSGKKPWR.Q	0	-	0	6	5	0.334444	0.00490018	0.0069979
C:\Users\KyowonJeong\Desktop\flashida\msalign\apr23\flash\Eclip_1481_MB_ms2.msalign	156	391	HCD	5024	879.55	51	6	3073.66	3073.66	705	-	-1000	sp|P45577|PROQ_ECOLI	RNA chaperone ProQ OS=Escherichia coli (strain K12) OX=83333 GN=proQ PE=1 SV=2	121	147	K.KREAAATAGEKEDAPRRERKPRPTTPR.R	0	-	0	22	17	2.97049e-08	0	0
C:\Users\KyowonJeong\Desktop\flashida\msalign\apr23\flash\Eclip_1481_MB_ms2.msalign	157	392	HCD	5026	880.34	51	6	3073.66	3073.66	705	-	-1000	sp|P45577|PROQ_ECOLI	RNA chaperone ProQ OS=Escherichia coli (strain K12) OX=83333 GN=proQ PE=1 SV=2	121	147	K.KREAAATAGEKEDAPRRERKPRPTTPR.R	0	-	0	23	19	1.46897e-08	0	0
C:\Users\KyowonJeong\Desktop\flashida\msalign\apr23\flash\Eclip_1481_MB_ms2.msalign	158	393	HCD	5027	880.95	36	6	4509.26	4509.26	908	-	-1000	sp|P21513|RNE_ECOLI	Ribonuclease E OS=Escherichia coli (strain K12) OX=83333 GN=rne PE=1 SV=6	644	681	R.RQAQQQTAETRESRQQAEVTEKARTADEQQAPRRERSR.R	0	-	0	13	13	3.00365e-06	0	0
C:\Users\KyowonJeong\Desktop\flashida\msalign\apr23\flash\Eclip_1481_MB_ms2.msalign	159	394	HCD	5028	881.56	17	4	2103.06	2103.06	1444	-	-1000	sp|P0A8T7|RPOC_ECOLI	DNA-directed RNA polymerase subunit beta' OS=Escherichia coli (strain K12) OX=83333 GN=rpoC PE=1 SV=1	199	215	C.EQLREELNETNSETKRK.K	0	-	0	9	8	6.09487e-07	0	0
C:\Users\KyowonJeong\Desktop\flashida\msalign\apr23\flash\Eclip_1481_MB_ms2.msalign	160	398	HCD	5035	884.27	39	6	4509.27	4509.26	908	-	-1000	sp|P21513|RNE_ECOLI	Ribonuclease E OS=Escherichia coli (strain K12) OX=83333 GN=rne PE=1 SV=6	644	681	R.RQAQQQTAETRESRQQAEVTEKARTADEQQAPRRERSR.R	0	-	0	15	14	2.86096e-07	0	0
C:\Users\KyowonJeong\Desktop\flashida\msalign\apr23\flash\Eclip_1481_MB_ms2.msalign	161	399	HCD	5037	885.05	34	5	2779.65	2779.65	274	-	-1000	sp|P60624|RL24_ECOLI	50S ribosomal protein L24 OS=Escherichia coli (strain K12) OX=83333 GN=rplX PE=1 SV=2	2	26	M.AAKIRRDDEVIVLTGKDKGKRGKVK.N	0	-	0	15	13	3.31228e-12	0	0
C:\Users\KyowonJeong\Desktop\flashida\msalign\apr23\flash\Eclip_1481_MB_ms2.msalign	162	402	HCD	5041	886.94	43	6	4509.26	4509.26	908	-	-1000	sp|P21513|RNE_ECOLI	Ribonuclease E OS=Escherichia coli (strain K12) OX=83333 GN=rne PE=1 SV=6	644	681	R.RQAQQQTAETRESRQQAEVTEKARTADEQQAPRRERSR.R	0	-	0	16	14	5.40501e-07	0	0
C:\Users\KyowonJeong\Desktop\flashida\msalign\apr23\flash\Eclip_1481_MB_ms2.msalign	163	403	HCD	5043	887.72	41	6	4509.27	4509.26	908	-	-1000	sp|P21513|RNE_ECOLI	Ribonuclease E OS=Escherichia coli (strain K12) OX=83333 GN=rne PE=1 SV=6	644	681	R.RQAQQQTAETRESRQQAEVTEKARTADEQQAPRRERSR.R	0	-	0	12	11	6.28965e-05	0	0
C:\Users\KyowonJeong\Desktop\flashida\msalign\apr23\flash\Eclip_1481_MB_ms2.msalign	164	405	HCD	5045	888.95	36	4	2213.23	2213.23	160	-	-1000	sp|P0A7U3|RS19_ECOLI	30S ribosomal protein S19 OS=Escherichia coli (strain K12) OX=83333 GN=rpsS PE=1 SV=2	18	36	K.KVEKAVESGDKKPLRTWSR.R	0	-	0	16	14	3.43131e-07	0	0
C:\Users\KyowonJeong\Desktop\flashida\msalign\apr23\flash\Eclip_1481_MB_ms2.msalign	165	406	HCD	5047	889.6	51	6	3073.67	3073.66	705	-	-1000	sp|P45577|PROQ_ECOLI	RNA chaperone ProQ OS=Escherichia coli (strain K12) OX=83333 GN=proQ PE=1 SV=2	121	147	K.KREAAATAGEKEDAPRRERKPRPTTPR.R	0	-	0	19	15	4.00754e-07	0	0
C:\Users\KyowonJeong\Desktop\flashida\msalign\apr23\flash\Eclip_1481_MB_ms2.msalign	166	407	HCD	5049	890.38	36	4	2213.23	2213.23	160	-	-1000	sp|P0A7U3|RS19_ECOLI	30S ribosomal protein S19 OS=Escherichia coli (strain K12) OX=83333 GN=rpsS PE=1 SV=2	18	36	K.KVEKAVESGDKKPLRTWSR.R	0	-	0	18	15	2.2973e-07	0	0
C:\Users\KyowonJeong\Desktop\flashida\msalign\apr23\flash\Eclip_1481_MB_ms2.msalign	167	408	HCD	5051	891.04	39	6	4509.27	4509.26	908	-	-1000	sp|P21513|RNE_ECOLI	Ribonuclease E OS=Escherichia coli (strain K12) OX=83333 GN=rne PE=1 SV=6	644	681	R.RQAQQQTAETRESRQQAEVTEKARTADEQQAPRRERSR.R	0	-	0	14	12	7.4153e-06	0	0
C:\Users\KyowonJeong\Desktop\flashida\msalign\apr23\flash\Eclip_1481_MB_ms2.msalign	168	409	HCD	5053	891.82	46	6	4509.27	4509.26	908	-	-1000	sp|P21513|RNE_ECOLI	Ribonuclease E OS=Escherichia coli (strain K12) OX=83333 GN=rne PE=1 SV=6	644	681	R.RQAQQQTAETRESRQQAEVTEKARTADEQQAPRRERSR.R	0	-	0	15	14	9.78969e-08	0	0
C:\Users\KyowonJeong\Desktop\flashida\msalign\apr23\flash\Eclip_1481_MB_ms2.msalign	169	410	HCD	5055	892.48	36	4	2213.23	2213.23	160	-	-1000	sp|P0A7U3|RS19_ECOLI	30S ribosomal protein S19 OS=Escherichia coli (strain K12) OX=83333 GN=rpsS PE=1 SV=2	18	36	K.KVEKAVESGDKKPLRTWSR.R	0	-	0	17	15	1.50437e-07	0	0
C:\Users\KyowonJeong\Desktop\flashida\msalign\apr23\flash\Eclip_1481_MB_ms2.msalign	170	411	HCD	5057	893.26	48	6	3073.67	3073.66	705	-	-1000	sp|P45577|PROQ_ECOLI	RNA chaperone ProQ OS=Escherichia coli (strain K12) OX=83333 GN=proQ PE=1 SV=2	121	147	K.KREAAATAGEKEDAPRRERKPRPTTPR.R	0	-	0	17	13	5.35752e-06	0	0
C:\Users\KyowonJeong\Desktop\flashida\msalign\apr23\flash\Eclip_1481_MB_ms2.msalign	171	412	HCD	5058	893.88	36	4	2213.23	2213.23	160	-	-1000	sp|P0A7U3|RS19_ECOLI	30S ribosomal protein S19 OS=Escherichia coli (strain K12) OX=83333 GN=rpsS PE=1 SV=2	18	36	K.KVEKAVESGDKKPLRTWSR.R	0	-	0	18	15	2.22472e-07	0	0
C:\Users\KyowonJeong\Desktop\flashida\msalign\apr23\flash\Eclip_1481_MB_ms2.msalign	172	413	HCD	5060	894.53	42	7	4509.27	4509.26	908	-	-1000	sp|P21513|RNE_ECOLI	Ribonuclease E OS=Escherichia coli (strain K12) OX=83333 GN=rne PE=1 SV=6	644	681	R.RQAQQQTAETRESRQQAEVTEKARTADEQQAPRRERSR.R	0	-	0	14	14	5.7572e-07	0	0
C:\Users\KyowonJeong\Desktop\flashida\msalign\apr23\flash\Eclip_1481_MB_ms2.msalign	173	414	HCD	5062	895.31	36	4	2213.23	2213.23	160	-	-1000	sp|P0A7U3|RS19_ECOLI	30S ribosomal protein S19 OS=Escherichia coli (strain K12) OX=83333 GN=rpsS PE=1 SV=2	18	36	K.KVEKAVESGDKKPLRTWSR.R	0	-	0	17	15	1.79631e-07	0	0
C:\Users\KyowonJeong\Desktop\flashida\msalign\apr23\flash\Eclip_1481_MB_ms2.msalign	174	415	HCD	5063	895.93	49	6	3073.67	3073.66	705	-	-1000	sp|P45577|PROQ_ECOLI	RNA chaperone ProQ OS=Escherichia coli (strain K12) OX=83333 GN=proQ PE=1 SV=2	121	147	K.KREAAATAGEKEDAPRRERKPRPTTPR.R	0	-	0	16	12	1.21832e-05	0	0
C:\Users\KyowonJeong\Desktop\flashida\msalign\apr23\flash\Eclip_1481_MB_ms2.msalign	175	416	HCD	5065	896.58	43	7	4509.27	4509.26	908	-	-1000	sp|P21513|RNE_ECOLI	Ribonuclease E OS=Escherichia coli (strain K12) OX=83333 GN=rne PE=1 SV=6	644	681	R.RQAQQQTAETRESRQQAEVTEKARTADEQQAPRRERSR.R	0	-	0	14	14	1.20842e-07	0	0
C:\Users\KyowonJeong\Desktop\flashida\msalign\apr23\flash\Eclip_1481_MB_ms2.msalign	176	417	HCD	5067	897.36	42	6	4509.26	4509.26	908	-	-1000	sp|P21513|RNE_ECOLI	Ribonuclease E OS=Escherichia coli (strain K12) OX=83333 GN=rne PE=1 SV=6	644	681	R.RQAQQQTAETRESRQQAEVTEKARTADEQQAPRRERSR.R	0	-	0	14	13	5.59478e-06	0	0
C:\Users\KyowonJeong\Desktop\flashida\msalign\apr23\flash\Eclip_1481_MB_ms2.msalign	177	418	HCD	5069	898.02	36	4	2213.23	2213.23	160	-	-1000	sp|P0A7U3|RS19_ECOLI	30S ribosomal protein S19 OS=Escherichia coli (strain K12) OX=83333 GN=rpsS PE=1 SV=2	18	36	K.KVEKAVESGDKKPLRTWSR.R	0	-	0	18	15	3.33534e-07	0	0
C:\Users\KyowonJeong\Desktop\flashida\msalign\apr23\flash\Eclip_1481_MB_ms2.msalign	178	419	HCD	5071	898.79	36	4	2213.23	2213.23	160	-	-1000	sp|P0A7U3|RS19_ECOLI	30S ribosomal protein S19 OS=Escherichia coli (strain K12) OX=83333 GN=rpsS PE=1 SV=2	18	36	K.KVEKAVESGDKKPLRTWSR.R	0	-	0	17	14	2.84836e-07	0	0
C:\Users\KyowonJeong\Desktop\flashida\msalign\apr23\flash\Eclip_1481_MB_ms2.msalign	179	420	HCD	5072	899.5	18	4	2773.33	2773.32	1321	-	-1000	sp|P0AGK8|ISCR_ECOLI	HTH-type transcriptional regulator IscR OS=Escherichia coli (strain K12) OX=83333 GN=iscR PE=1 SV=1	131	154	V.NNQEVLDVSGRQHTHDAPRTRTQD.A	0	-	0	8	8	0.000176588	0	0
C:\Users\KyowonJeong\Desktop\flashida\msalign\apr23\flash\Eclip_1481_MB_ms2.msalign	180	421	HCD	5074	900.17	25	6	4509.27	4509.26	908	-	-1000	sp|P21513|RNE_ECOLI	Ribonuclease E OS=Escherichia coli (strain K12) OX=83333 GN=rne PE=1 SV=6	644	681	R.RQAQQQTAETRESRQQAEVTEKARTADEQQAPRRERSR.R	0	-	0	12	12	1.76849e-06	0	0
C:\Users\KyowonJeong\Desktop\flashida\msalign\apr23\flash\Eclip_1481_MB_ms2.msalign	181	422	HCD	5076	900.99	36	4	2213.23	2213.23	160	-	-1000	sp|P0A7U3|RS19_ECOLI	30S ribosomal protein S19 OS=Escherichia coli (strain K12) OX=83333 GN=rpsS PE=1 SV=2	18	36	K.KVEKAVESGDKKPLRTWSR.R	0	-	0	16	15	2.32582e-07	0	0
C:\Users\KyowonJeong\Desktop\flashida\msalign\apr23\flash\Eclip_1481_MB_ms2.msalign	182	423	HCD	5077	901.63	26	4	2773.33	2773.32	1321	-	-1000	sp|P0AGK8|ISCR_ECOLI	HTH-type transcriptional regulator IscR OS=Escherichia coli (strain K12) OX=83333 GN=iscR PE=1 SV=1	131	154	V.NNQEVLDVSGRQHTHDAPRTRTQD.A	0	-	0	8	8	0.00108497	0	0
C:\Users\KyowonJeong\Desktop\flashida\msalign\apr23\flash\Eclip_1481_MB_ms2.msalign	183	424	HCD	5078	902.28	48	6	3073.67	3073.66	705	-	-1000	sp|P45577|PROQ_ECOLI	RNA chaperone ProQ OS=Escherichia coli (strain K12) OX=83333 GN=proQ PE=1 SV=2	121	147	K.KREAAATAGEKEDAPRRERKPRPTTPR.R	0	-	0	14	11	1.45712e-05	0	0
C:\Users\KyowonJeong\Desktop\flashida\msalign\apr23\flash\Eclip_1481_MB_ms2.msalign	184	425	HCD	5080	902.98	28	7	4509.27	4509.26	908	-	-1000	sp|P21513|RNE_ECOLI	Ribonuclease E OS=Escherichia coli (strain K12) OX=83333 GN=rne PE=1 SV=6	644	681	R.RQAQQQTAETRESRQQAEVTEKARTADEQQAPRRERSR.R	0	-	0	9	9	0.000269888	0	0
C:\Users\KyowonJeong\Desktop\flashida\msalign\apr23\flash\Eclip_1481_MB_ms2.msalign	185	426	HCD	5082	903.85	22	7	4509.27	4509.26	908	-	-1000	sp|P21513|RNE_ECOLI	Ribonuclease E OS=Escherichia coli (strain K12) OX=83333 GN=rne PE=1 SV=6	644	681	R.RQAQQQTAETRESRQQAEVTEKARTADEQQAPRRERSR.R	0	-	0	8	7	0.0134728	0.000391619	0
C:\Users\KyowonJeong\Desktop\flashida\msalign\apr23\flash\Eclip_1481_MB_ms2.msalign	186	427	HCD	5083	904.48	48	6	3073.67	3073.66	705	-	-1000	sp|P45577|PROQ_ECOLI	RNA chaperone ProQ OS=Escherichia coli (strain K12) OX=83333 GN=proQ PE=1 SV=2	121	147	K.KREAAATAGEKEDAPRRERKPRPTTPR.R	0	-	0	15	11	4.50093e-06	0	0
C:\Users\KyowonJeong\Desktop\flashida\msalign\apr23\flash\Eclip_1481_MB_ms2.msalign	187	429	HCD	5086	905.77	36	4	2213.23	2213.23	160	-	-1000	sp|P0A7U3|RS19_ECOLI	30S ribosomal protein S19 OS=Escherichia coli (strain K12) OX=83333 GN=rpsS PE=1 SV=2	18	36	K.KVEKAVESGDKKPLRTWSR.R	0	-	0	15	14	1.53356e-07	0	0
C:\Users\KyowonJeong\Desktop\flashida\msalign\apr23\flash\Eclip_1481_MB_ms2.msalign	188	430	HCD	5088	906.55	30	4	2773.33	2773.32	1321	-	-1000	sp|P0AGK8|ISCR_ECOLI	HTH-type transcriptional regulator IscR OS=Escherichia coli (strain K12) OX=83333 GN=iscR PE=1 SV=1	131	154	V.NNQEVLDVSGRQHTHDAPRTRTQD.A	0	-	0	8	8	0.000331129	0	0
C:\Users\KyowonJeong\Desktop\flashida\msalign\apr23\flash\Eclip_1481_MB_ms2.msalign	189	431	HCD	5089	907.16	32	6	4509.26	4509.26	908	-	-1000	sp|P21513|RNE_ECOLI	Ribonuclease E OS=Escherichia coli (strain K12) OX=83333 GN=rne PE=1 SV=6	644	681	R.RQAQQQTAETRESRQQAEVTEKARTADEQQAPRRERSR.R	0	-	0	10	10	3.56682e-05	0	0
C:\Users\KyowonJeong\Desktop\flashida\msalign\apr23\flash\Eclip_1481_MB_ms2.msalign	190	433	HCD	5092	908.43	36	4	2213.23	2213.23	160	-	-1000	sp|P0A7U3|RS19_ECOLI	30S ribosomal protein S19 OS=Escherichia coli (strain K12) OX=83333 GN=rpsS PE=1 SV=2	18	36	K.KVEKAVESGDKKPLRTWSR.R	0	-	0	14	13	9.51958e-07	0	0
C:\Users\KyowonJeong\Desktop\flashida\msalign\apr23\flash\Eclip_1481_MB_ms2.msalign	191	434	HCD	5094	909.21	50	6	3073.66	3073.66	705	-	-1000	sp|P45577|PROQ_ECOLI	RNA chaperone ProQ OS=Escherichia coli (strain K12) OX=83333 GN=proQ PE=1 SV=2	121	147	K.KREAAATAGEKEDAPRRERKPRPTTPR.R	0	-	0	16	11	0.000700364	0	0
C:\Users\KyowonJeong\Desktop\flashida\msalign\apr23\flash\Eclip_1481_MB_ms2.msalign	192	437	HCD	5098	911.1	52	6	4509.27	4509.26	908	-	-1000	sp|P21513|RNE_ECOLI	Ribonuclease E OS=Escherichia coli (strain K12) OX=83333 GN=rne PE=1 SV=6	644	681	R.RQAQQQTAETRESRQQAEVTEKARTADEQQAPRRERSR.R	0	-	0	18	17	7.26885e-09	0	0
C:\Users\KyowonJeong\Desktop\flashida\msalign\apr23\flash\Eclip_1481_MB_ms2.msalign	193	442	HCD	5106	914.54	43	7	4509.26	4509.26	908	-	-1000	sp|P21513|RNE_ECOLI	Ribonuclease E OS=Escherichia coli (strain K12) OX=83333 GN=rne PE=1 SV=6	644	681	R.RQAQQQTAETRESRQQAEVTEKARTADEQQAPRRERSR.R	0	-	0	12	12	4.16164e-06	0	0
C:\Users\KyowonJeong\Desktop\flashida\msalign\apr23\flash\Eclip_1481_MB_ms2.msalign	194	443	HCD	5107	915.15	22	4	2186.12	2186.12	1369	-	-1000	sp|P07017|MCP2_ECOLI	Methyl-accepting chemotaxis protein II OS=Escherichia coli (strain K12) OX=83333 GN=tar PE=1 SV=2	521	540	L.TNKPQTPSRPASEQPPAQPR.L	0	-	0	5	5	0.163081	0.00349008	0.0117161
C:\Users\KyowonJeong\Desktop\flashida\msalign\apr23\flash\Eclip_1481_MB_ms2.msalign	195	444	HCD	5108	915.77	40	4	2566.26	2566.26	1483	-	-1000	sp|P0A7G2|RBFA_ECOLI	30S ribosome-binding factor OS=Escherichia coli (strain K12) OX=83333 GN=rbfA PE=1 SV=2	112	133	N.LVTSVVKHDEERRVNPDDSKED.	0	-	0	9	8	8.08885e-06	0	0
C:\Users\KyowonJeong\Desktop\flashida\msalign\apr23\flash\Eclip_1481_MB_ms2.msalign	196	445	HCD	5110	916.42	26	4	2773.33	2773.32	1321	-	-1000	sp|P0AGK8|ISCR_ECOLI	HTH-type transcriptional regulator IscR OS=Escherichia coli (strain K12) OX=83333 GN=iscR PE=1 SV=1	131	154	V.NNQEVLDVSGRQHTHDAPRTRTQD.A	0	-	0	7	7	0.00278196	0	0
C:\Users\KyowonJeong\Desktop\flashida\msalign\apr23\flash\Eclip_1481_MB_ms2.msalign	197	446	HCD	5112	917.15	30	7	4509.27	4509.26	908	-	-1000	sp|P21513|RNE_ECOLI	Ribonuclease E OS=Escherichia coli (strain K12) OX=83333 GN=rne PE=1 SV=6	644	681	R.RQAQQQTAETRESRQQAEVTEKARTADEQQAPRRERSR.R	0	-	0	8	8	0.00367201	0	0
C:\Users\KyowonJeong\Desktop\flashida\msalign\apr23\flash\Eclip_1481_MB_ms2.msalign	198	449	HCD	5116	919.07	71	6	4266.14	4266.13	906	-	-1000	sp|P21513|RNE_ECOLI	Ribonuclease E OS=Escherichia coli (strain K12) OX=83333 GN=rne PE=1 SV=6	644	679	R.RQAQQQTAETRESRQQAEVTEKARTADEQQAPRRER.S	0	-	0	24	23	1.64783e-11	0	0
C:\Users\KyowonJeong\Desktop\flashida\msalign\apr23\flash\Eclip_1481_MB_ms2.msalign	199	452	HCD	5120	920.73	37	6	3002.61	3001.61	1494	-	-1000	sp|P60723|RL4_ECOLI	50S ribosomal protein L4 OS=Escherichia coli (strain K12) OX=83333 GN=rplD PE=1 SV=1	34	61	V.AYAAGARQGTRAQKTRAEVTGSGKKPWR.Q	0	-	0	6	6	0.0167533	0.000389105	0.00147384
C:\Users\KyowonJeong\Desktop\flashida\msalign\apr23\flash\Eclip_1481_MB_ms2.msalign	200	458	HCD	5130	924.76	33	7	4692.38	4692.38	917	-	-1000	sp|P21513|RNE_ECOLI	Ribonuclease E OS=Escherichia coli (strain K12) OX=83333 GN=rne PE=1 SV=6	641	679	R.RNRRQAQQQTAETRESRQQAEVTEKARTADEQQAPRRER.S	0	-	0	8	8	0.00633004	0.000200965	0.000761035
C:\Users\KyowonJeong\Desktop\flashida\msalign\apr23\flash\Eclip_1481_MB_ms2.msalign	201	462	HCD	5136	927.4	36	4	2172.04	2172.04	1317	-	-1000	sp|P0AGK8|ISCR_ECOLI	HTH-type transcriptional regulator IscR OS=Escherichia coli (strain K12) OX=83333 GN=iscR PE=1 SV=1	131	149	V.NNQEVLDVSGRQHTHDAPR.T	0	-	0	14	10	4.43709e-07	0	0
C:\Users\KyowonJeong\Desktop\flashida\msalign\apr23\flash\Eclip_1481_MB_ms2.msalign	202	463	HCD	5137	928.05	29	8	4692.38	4692.38	917	-	-1000	sp|P21513|RNE_ECOLI	Ribonuclease E OS=Escherichia coli (strain K12) OX=83333 GN=rne PE=1 SV=6	641	679	R.RNRRQAQQQTAETRESRQQAEVTEKARTADEQQAPRRER.S	0	-	0	6	6	0.0258168	0.00038373	0.000761035
C:\Users\KyowonJeong\Desktop\flashida\msalign\apr23\flash\Eclip_1481_MB_ms2.msalign	203	464	HCD	5140	928.83	71	6	4266.13	4266.13	906	-	-1000	sp|P21513|RNE_ECOLI	Ribonuclease E OS=Escherichia coli (strain K12) OX=83333 GN=rne PE=1 SV=6	644	679	R.RQAQQQTAETRESRQQAEVTEKARTADEQQAPRRER.S	0	-	0	13	13	8.68161e-05	0	0
C:\Users\KyowonJeong\Desktop\flashida\msalign\apr23\flash\Eclip_1481_MB_ms2.msalign	204	465	HCD	5141	929.47	45	5	2741.51	2741.51	410	-	-1000	sp|P68919|RL25_ECOLI	50S ribosomal protein L25 OS=Escherichia coli (strain K12) OX=83333 GN=rplY PE=1 SV=1	66	88	V.DGKEIKVKAQDVQRHPYKPKLQH.I	0	-	0	19	17	2.57792e-10	0	0
C:\Users\KyowonJeong\Desktop\flashida\msalign\apr23\flash\Eclip_1481_MB_ms2.msalign	205	466	HCD	5142	930.09	47	5	2844.36	2844.36	1318	-	-1000	sp|P0AGK8|ISCR_ECOLI	HTH-type transcriptional regulator IscR OS=Escherichia coli (strain K12) OX=83333 GN=iscR PE=1 SV=1	131	155	V.NNQEVLDVSGRQHTHDAPRTRTQDA.I	0	-	0	13	10	1.24212e-05	0	0
C:\Users\KyowonJeong\Desktop\flashida\msalign\apr23\flash\Eclip_1481_MB_ms2.msalign	206	467	HCD	5144	930.74	16	4	2803.47	2803.47	1262	-	-1000	sp|P77611|RSXC_ECOLI	Ion-translocating oxidoreductase complex subunit C OS=Escherichia coli (strain K12) OX=83333 GN=rsxC PE=1 SV=1	566	590	R.AKARKLEQQQANAEPEQQVDPRKAA.V	0	-	0	7	6	0.0155098	0.000390016	0.00148148
C:\Users\KyowonJeong\Desktop\flashida\msalign\apr23\flash\Eclip_1481_MB_ms2.msalign	207	468	HCD	5146	931.48	36	4	2172.04	2172.04	1317	-	-1000	sp|P0AGK8|ISCR_ECOLI	HTH-type transcriptional regulator IscR OS=Escherichia coli (strain K12) OX=83333 GN=iscR PE=1 SV=1	131	149	V.NNQEVLDVSGRQHTHDAPR.T	0	-	0	13	9	8.06255e-06	0	0
C:\Users\KyowonJeong\Desktop\flashida\msalign\apr23\flash\Eclip_1481_MB_ms2.msalign	208	469	HCD	5147	932.12	20	6	4692.38	4692.38	917	-	-1000	sp|P21513|RNE_ECOLI	Ribonuclease E OS=Escherichia coli (strain K12) OX=83333 GN=rne PE=1 SV=6	641	679	R.RNRRQAQQQTAETRESRQQAEVTEKARTADEQQAPRRER.S	0	-	0	6	6	0.0199992	0.000386324	0.000761035
C:\Users\KyowonJeong\Desktop\flashida\msalign\apr23\flash\Eclip_1481_MB_ms2.msalign	209	471	HCD	5150	933.39	21	5	4266.14	4266.13	906	-	-1000	sp|P21513|RNE_ECOLI	Ribonuclease E OS=Escherichia coli (strain K12) OX=83333 GN=rne PE=1 SV=6	644	679	R.RQAQQQTAETRESRQQAEVTEKARTADEQQAPRRER.S	0	-	0	7	7	0.0803222	0.00186602	0
C:\Users\KyowonJeong\Desktop\flashida\msalign\apr23\flash\Eclip_1481_MB_ms2.msalign	210	472	HCD	5152	934.17	32	8	4692.38	4692.38	917	-	-1000	sp|P21513|RNE_ECOLI	Ribonuclease E OS=Escherichia coli (strain K12) OX=83333 GN=rne PE=1 SV=6	641	679	R.RNRRQAQQQTAETRESRQQAEVTEKARTADEQQAPRRER.S	0	-	0	8	6	0.328442	0.00490107	0.000761035
C:\Users\KyowonJeong\Desktop\flashida\msalign\apr23\flash\Eclip_1481_MB_ms2.msalign	211	473	HCD	5153	934.78	34	4	2172.04	2172.04	1317	-	-1000	sp|P0AGK8|ISCR_ECOLI	HTH-type transcriptional regulator IscR OS=Escherichia coli (strain K12) OX=83333 GN=iscR PE=1 SV=1	131	149	V.NNQEVLDVSGRQHTHDAPR.T	0	-	0	12	8	1.90141e-05	0	0
C:\Users\KyowonJeong\Desktop\flashida\msalign\apr23\flash\Eclip_1481_MB_ms2.msalign	212	474	HCD	5154	935.39	40	6	4251.11	4251.13	916	-	-1000	sp|P21513|RNE_ECOLI	Ribonuclease E OS=Escherichia coli (strain K12) OX=83333 GN=rne PE=1 SV=6	641	676	R.RNRRQAQQQTAETRESRQQAEVTEKARTADEQQAPR.R	0	-	0	10	10	0.000314747	0	0
C:\Users\KyowonJeong\Desktop\flashida\msalign\apr23\flash\Eclip_1481_MB_ms2.msalign	213	475	HCD	5156	936.05	15	5	4266.13	4266.13	906	-	-1000	sp|P21513|RNE_ECOLI	Ribonuclease E OS=Escherichia coli (strain K12) OX=83333 GN=rne PE=1 SV=6	644	679	R.RQAQQQTAETRESRQQAEVTEKARTADEQQAPRRER.S	0	-	0	7	7	0.0132376	0.000391696	0
C:\Users\KyowonJeong\Desktop\flashida\msalign\apr23\flash\Eclip_1481_MB_ms2.msalign	214	476	HCD	5158	936.79	17	5	4266.14	4266.13	906	-	-1000	sp|P21513|RNE_ECOLI	Ribonuclease E OS=Escherichia coli (strain K12) OX=83333 GN=rne PE=1 SV=6	644	679	R.RQAQQQTAETRESRQQAEVTEKARTADEQQAPRRER.S	0	-	0	6	6	0.0167916	0.000388954	0
C:\Users\KyowonJeong\Desktop\flashida\msalign\apr23\flash\Eclip_1481_MB_ms2.msalign	215	477	HCD	5159	937.43	32	4	2172.04	2172.04	1317	-	-1000	sp|P0AGK8|ISCR_ECOLI	HTH-type transcriptional regulator IscR OS=Escherichia coli (strain K12) OX=83333 GN=iscR PE=1 SV=1	131	149	V.NNQEVLDVSGRQHTHDAPR.T	0	-	0	10	7	5.64412e-05	0	0
C:\Users\KyowonJeong\Desktop\flashida\msalign\apr23\flash\Eclip_1481_MB_ms2.msalign	216	479	HCD	5162	938.7	28	6	4251.14	4251.13	916	-	-1000	sp|P21513|RNE_ECOLI	Ribonuclease E OS=Escherichia coli (strain K12) OX=83333 GN=rne PE=1 SV=6	641	676	R.RNRRQAQQQTAETRESRQQAEVTEKARTADEQQAPR.R	0	-	0	8	8	0.000382565	0	0
C:\Users\KyowonJeong\Desktop\flashida\msalign\apr23\flash\Eclip_1481_MB_ms2.msalign	217	480	HCD	5164	939.47	46	8	4692.38	4692.38	917	-	-1000	sp|P21513|RNE_ECOLI	Ribonuclease E OS=Escherichia coli (strain K12) OX=83333 GN=rne PE=1 SV=6	641	679	R.RNRRQAQQQTAETRESRQQAEVTEKARTADEQQAPRRER.S	0	-	0	8	7	0.17738	0.00366972	0.000761035
C:\Users\KyowonJeong\Desktop\flashida\msalign\apr23\flash\Eclip_1481_MB_ms2.msalign	218	483	HCD	5168	941.36	47	5	2844.36	2844.36	1318	-	-1000	sp|P0AGK8|ISCR_ECOLI	HTH-type transcriptional regulator IscR OS=Escherichia coli (strain K12) OX=83333 GN=iscR PE=1 SV=1	131	155	V.NNQEVLDVSGRQHTHDAPRTRTQDA.I	0	-	0	14	10	1.98575e-06	0	0
C:\Users\KyowonJeong\Desktop\flashida\msalign\apr23\flash\Eclip_1481_MB_ms2.msalign	219	485	HCD	5171	942.74	71	4	2844.37	2844.36	1318	-	-1000	sp|P0AGK8|ISCR_ECOLI	HTH-type transcriptional regulator IscR OS=Escherichia coli (strain K12) OX=83333 GN=iscR PE=1 SV=1	131	155	V.NNQEVLDVSGRQHTHDAPRTRTQDA.I	0	-	0	9	9	0.00234839	0	0
C:\Users\KyowonJeong\Desktop\flashida\msalign\apr23\flash\Eclip_1481_MB_ms2.msalign	220	486	HCD	5172	943.35	56	6	3981.98	3981.97	915	-	-1000	sp|P21513|RNE_ECOLI	Ribonuclease E OS=Escherichia coli (strain K12) OX=83333 GN=rne PE=1 SV=6	646	679	Q.AQQQTAETRESRQQAEVTEKARTADEQQAPRRER.S	0	-	0	11	11	0.000207606	0	0
C:\Users\KyowonJeong\Desktop\flashida\msalign\apr23\flash\Eclip_1481_MB_ms2.msalign	221	487	HCD	5174	944.01	30	7	4692.38	4692.38	917	-	-1000	sp|P21513|RNE_ECOLI	Ribonuclease E OS=Escherichia coli (strain K12) OX=83333 GN=rne PE=1 SV=6	641	679	R.RNRRQAQQQTAETRESRQQAEVTEKARTADEQQAPRRER.S	0	-	0	6	6	0.15508	0.00331065	0.000761035
C:\Users\KyowonJeong\Desktop\flashida\msalign\apr23\flash\Eclip_1481_MB_ms2.msalign	222	488	HCD	5176	944.75	56	6	3981.98	3981.97	915	-	-1000	sp|P21513|RNE_ECOLI	Ribonuclease E OS=Escherichia coli (strain K12) OX=83333 GN=rne PE=1 SV=6	646	679	Q.AQQQTAETRESRQQAEVTEKARTADEQQAPRRER.S	0	-	0	9	9	0.000933106	0	0
C:\Users\KyowonJeong\Desktop\flashida\msalign\apr23\flash\Eclip_1481_MB_ms2.msalign	223	489	HCD	5177	945.39	35	8	4691.38	4691.52	1379	-	-1000	sp|P0A7G6|RECA_ECOLI	Protein RecA OS=Escherichia coli (strain K12) OX=83333 GN=recA PE=1 SV=2	204	246	M.(FGNPETTTGGNALKFYASVRLDIRRI)[56.0679]GAVKEGENVVGSETRVK.V	1	-	0	10	10	0.0150883	0.000390472	0.00148368
C:\Users\KyowonJeong\Desktop\flashida\msalign\apr23\flash\Eclip_1481_MB_ms2.msalign	224	493	HCD	5183	948.06	23	6	3981.98	3982.99	1591	-	-1000	sp|Q46904|YGCN_ECOLI	Probable electron transfer flavoprotein-quinone oxidoreductase YgcN OS=Escherichia coli (strain K12) OX=83333 GN=ygcN PE=3 SV=2	89	125	S.SLQPGGESWSVLRARFDPWLVAEAEKEGVECIPGATV.D	0	-	0	5	5	0.117625	0.00277367	0.00972222
C:\Users\KyowonJeong\Desktop\flashida\msalign\apr23\flash\Eclip_1481_MB_ms2.msalign	225	497	HCD	5191	950.91	29	5	4110.03	4110.03	912	-	-1000	sp|P21513|RNE_ECOLI	Ribonuclease E OS=Escherichia coli (strain K12) OX=83333 GN=rne PE=1 SV=6	645	679	R.QAQQQTAETRESRQQAEVTEKARTADEQQAPRRER.S	0	-	0	10	10	2.83828e-05	0	0
C:\Users\KyowonJeong\Desktop\flashida\msalign\apr23\flash\Eclip_1481_MB_ms2.msalign	226	501	HCD	5197	953.57	41	4	2462.24	2462.24	1190	-	-1000	sp|P0A6S0|FLGH_ECOLI	Flagellar L-ring protein OS=Escherichia coli (strain K12) OX=83333 GN=flgH PE=3 SV=1	80	103	T.IVLQENVSASKSSSANASRDGKTN.F	0	-	0	13	11	4.29917e-09	0	0
C:\Users\KyowonJeong\Desktop\flashida\msalign\apr23\flash\Eclip_1481_MB_ms2.msalign	227	502	HCD	5199	954.23	44	4	2650.38	2650.38	940	-	-1000	sp|P02359|RS7_ECOLI	30S ribosomal protein S7 OS=Escherichia coli (strain K12) OX=83333 GN=rpsG PE=1 SV=3	120	143	R.LANELSDAAENKGTAVKKREDVHR.M	0	-	0	23	19	3.06159e-13	0	0
C:\Users\KyowonJeong\Desktop\flashida\msalign\apr23\flash\Eclip_1481_MB_ms2.msalign	228	503	HCD	5201	954.96	31	5	2631.43	2631.43	699	-	-1000	sp|P0A6X7|IHFA_ECOLI	Integration host factor subunit alpha OS=Escherichia coli (strain K12) OX=83333 GN=ihfA PE=1 SV=1	54	76	D.LRDKNQRPGRNPKTGEDIPITAR.R	0	-	0	10	8	0.000765878	0	0
C:\Users\KyowonJeong\Desktop\flashida\msalign\apr23\flash\Eclip_1481_MB_ms2.msalign	229	504	HCD	5202	955.61	65	6	4110.03	4110.03	912	-	-1000	sp|P21513|RNE_ECOLI	Ribonuclease E OS=Escherichia coli (strain K12) OX=83333 GN=rne PE=1 SV=6	645	679	R.QAQQQTAETRESRQQAEVTEKARTADEQQAPRRER.S	0	-	0	14	14	1.17315e-07	0	0
C:\Users\KyowonJeong\Desktop\flashida\msalign\apr23\flash\Eclip_1481_MB_ms2.msalign	230	505	HCD	5203	956.23	41	4	2462.24	2462.24	1190	-	-1000	sp|P0A6S0|FLGH_ECOLI	Flagellar L-ring protein OS=Escherichia coli (strain K12) OX=83333 GN=flgH PE=3 SV=1	80	103	T.IVLQENVSASKSSSANASRDGKTN.F	0	-	0	16	14	2.72171e-13	0	0
C:\Users\KyowonJeong\Desktop\flashida\msalign\apr23\flash\Eclip_1481_MB_ms2.msalign	231	506	HCD	5205	956.88	42	4	2650.38	2650.38	940	-	-1000	sp|P02359|RS7_ECOLI	30S ribosomal protein S7 OS=Escherichia coli (strain K12) OX=83333 GN=rpsG PE=1 SV=3	120	143	R.LANELSDAAENKGTAVKKREDVHR.M	0	-	0	22	17	1.33764e-13	0	0
C:\Users\KyowonJeong\Desktop\flashida\msalign\apr23\flash\Eclip_1481_MB_ms2.msalign	232	508	HCD	5208	958.27	32	4	2390.19	2390.19	1258	-	-1000	sp|P77611|RSXC_ECOLI	Ion-translocating oxidoreductase complex subunit C OS=Escherichia coli (strain K12) OX=83333 GN=rsxC PE=1 SV=1	666	686	R.KREQQPANAEPEEQVDPRKAA.V	0	-	0	14	11	4.66113e-07	0	0
C:\Users\KyowonJeong\Desktop\flashida\msalign\apr23\flash\Eclip_1481_MB_ms2.msalign	233	509	HCD	5209	958.88	30	6	3310.67	3310.66	944	-	-1000	sp|P02359|RS7_ECOLI	30S ribosomal protein S7 OS=Escherichia coli (strain K12) OX=83333 GN=rpsG PE=1 SV=3	120	153	R.LANELSDAAENKGTAVKKRED(VHRMAEANKAFAH)[-410.2104].Y	1	-	0	9	9	0.00317729	0	0
C:\Users\KyowonJeong\Desktop\flashida\msalign\apr23\flash\Eclip_1481_MB_ms2.msalign	234	512	HCD	5214	960.93	30	4	2462.24	2462.24	1190	-	-1000	sp|P0A6S0|FLGH_ECOLI	Flagellar L-ring protein OS=Escherichia coli (strain K12) OX=83333 GN=flgH PE=3 SV=1	80	103	T.IVLQENVSASKSSSANASRDGKTN.F	0	-	0	8	7	0.000378123	0	0
C:\Users\KyowonJeong\Desktop\flashida\msalign\apr23\flash\Eclip_1481_MB_ms2.msalign	235	513	HCD	5215	961.54	39	4	2347.25	2347.25	518	-	-1000	sp|P0A7L0|RL1_ECOLI	50S ribosomal protein L1 OS=Escherichia coli (strain K12) OX=83333 GN=rplA PE=1 SV=2	50	71	G.IDARKSDQNVRGATVLPHGTGR.S	0	-	0	12	11	0.000339449	0	0
C:\Users\KyowonJeong\Desktop\flashida\msalign\apr23\flash\Eclip_1481_MB_ms2.msalign	236	514	HCD	5217	962.2	40	6	3310.67	3310.66	944	-	-1000	sp|P02359|RS7_ECOLI	30S ribosomal protein S7 OS=Escherichia coli (strain K12) OX=83333 GN=rpsG PE=1 SV=3	120	152	R.LANELSDAAENKGTAVKKRED(VHRMAEANKAFA)[-273.1515].H	1	-	0	11	10	0.109625	0.00259307	0
C:\Users\KyowonJeong\Desktop\flashida\msalign\apr23\flash\Eclip_1481_MB_ms2.msalign	237	517	HCD	5222	964.23	29	6	3310.67	3310.66	944	-	-1000	sp|P02359|RS7_ECOLI	30S ribosomal protein S7 OS=Escherichia coli (strain K12) OX=83333 GN=rpsG PE=1 SV=3	120	152	R.LANELSDAAENKGTAVKKRED(VHRMAEANKAFA)[-273.1515].H	1	-	0	10	9	0.00965861	0.000395179	0
C:\Users\KyowonJeong\Desktop\flashida\msalign\apr23\flash\Eclip_1481_MB_ms2.msalign	238	518	HCD	5224	965.01	15	4	2876.4	2876.4	481	-	-1000	sp|P69441|KAD_ECOLI	Adenylate kinase OS=Escherichia coli (strain K12) OX=83333 GN=adk PE=1 SV=1	142	166	K.VEGKDDVTGEELTTRKDDQEETVRK.R	0	-	0	8	7	1.28385e-05	0	0
C:\Users\KyowonJeong\Desktop\flashida\msalign\apr23\flash\Eclip_1481_MB_ms2.msalign	239	522	HCD	5230	967.67	18	4	2347.25	2347.25	518	-	-1000	sp|P0A7L0|RL1_ECOLI	50S ribosomal protein L1 OS=Escherichia coli (strain K12) OX=83333 GN=rplA PE=1 SV=2	50	71	G.IDARKSDQNVRGATVLPHGTGR.S	0	-	0	6	6	0.0626684	0.000938791	0
C:\Users\KyowonJeong\Desktop\flashida\msalign\apr23\flash\Eclip_1481_MB_ms2.msalign	240	525	HCD	5234	969.55	32	5	3824.89	3824.89	914	-	-1000	sp|P21513|RNE_ECOLI	Ribonuclease E OS=Escherichia coli (strain K12) OX=83333 GN=rne PE=1 SV=6	644	676	R.RQAQQQTAETRESRQQAEVTEKARTADEQQAPR.R	0	-	0	14	14	9.47477e-07	0	0
C:\Users\KyowonJeong\Desktop\flashida\msalign\apr23\flash\Eclip_1481_MB_ms2.msalign	241	529	HCD	5242	972.42	16	4	3110.56	3110.55	943	-	-1000	sp|P02359|RS7_ECOLI	30S ribosomal protein S7 OS=Escherichia coli (strain K12) OX=83333 GN=rpsG PE=1 SV=3	122	149	A.NELSDAAENKGTAVKKREDVHRMAEANK.A	0	-	0	7	7	0.000150816	0	0
C:\Users\KyowonJeong\Desktop\flashida\msalign\apr23\flash\Eclip_1481_MB_ms2.msalign	242	532	HCD	5247	974.47	36	4	2192.22	2192.22	442	-	-1000	sp|P60438|RL3_ECOLI	50S ribosomal protein L3 OS=Escherichia coli (strain K12) OX=83333 GN=rplC PE=1 SV=1	102	123	F.ADVKKVDVTGTSKGKGFAGTVK.R	0	-	0	20	17	3.35094e-11	0	0
C:\Users\KyowonJeong\Desktop\flashida\msalign\apr23\flash\Eclip_1481_MB_ms2.msalign	243	534	HCD	5250	975.86	35	4	2119.13	2119.12	700	-	-1000	sp|P0A6X7|IHFA_ECOLI	Integration host factor subunit alpha OS=Escherichia coli (strain K12) OX=83333 GN=ihfA PE=1 SV=1	58	76	K.NQRPGRNPKTGEDIPITAR.R	0	-	0	12	9	0.0109253	0.000393778	0
C:\Users\KyowonJeong\Desktop\flashida\msalign\apr23\flash\Eclip_1481_MB_ms2.msalign	244	535	HCD	5251	976.47	13	4	2804.46	2804.45	1262	-	-1000	sp|P77611|RSXC_ECOLI	Ion-translocating oxidoreductase complex subunit C OS=Escherichia coli (strain K12) OX=83333 GN=rsxC PE=1 SV=1	598	622	R.AKARKLEQQQANAEPEEQVDPRKAA.V	0	-	0	6	5	0.0299292	0.000382117	0.00148148
C:\Users\KyowonJeong\Desktop\flashida\msalign\apr23\flash\Eclip_1481_MB_ms2.msalign	245	536	HCD	5253	977.12	31	5	3110.56	3110.55	943	-	-1000	sp|P02359|RS7_ECOLI	30S ribosomal protein S7 OS=Escherichia coli (strain K12) OX=83333 GN=rpsG PE=1 SV=3	122	149	A.NELSDAAENKGTAVKKREDVHRMAEANK.A	0	-	0	12	7	0.0042923	0	0
C:\Users\KyowonJeong\Desktop\flashida\msalign\apr23\flash\Eclip_1481_MB_ms2.msalign	246	537	HCD	5255	977.9	36	4	2192.22	2192.22	442	-	-1000	sp|P60438|RL3_ECOLI	50S ribosomal protein L3 OS=Escherichia coli (strain K12) OX=83333 GN=rplC PE=1 SV=1	102	123	F.ADVKKVDVTGTSKGKGFAGTVK.R	0	-	0	19	17	1.27407e-11	0	0
C:\Users\KyowonJeong\Desktop\flashida\msalign\apr23\flash\Eclip_1481_MB_ms2.msalign	247	538	HCD	5256	978.51	35	4	2119.13	2119.12	700	-	-1000	sp|P0A6X7|IHFA_ECOLI	Integration host factor subunit alpha OS=Escherichia coli (strain K12) OX=83333 GN=ihfA PE=1 SV=1	58	76	K.NQRPGRNPKTGEDIPITAR.R	0	-	0	12	9	0.00546632	0.000201939	0
C:\Users\KyowonJeong\Desktop\flashida\msalign\apr23\flash\Eclip_1481_MB_ms2.msalign	248	540	HCD	5259	979.79	25	5	3110.56	3110.55	943	-	-1000	sp|P02359|RS7_ECOLI	30S ribosomal protein S7 OS=Escherichia coli (strain K12) OX=83333 GN=rpsG PE=1 SV=3	122	149	A.NELSDAAENKGTAVKKREDVHRMAEANK.A	0	-	0	9	7	0.000575252	0	0
C:\Users\KyowonJeong\Desktop\flashida\msalign\apr23\flash\Eclip_1481_MB_ms2.msalign	249	541	HCD	5261	980.57	36	4	2192.22	2192.22	442	-	-1000	sp|P60438|RL3_ECOLI	50S ribosomal protein L3 OS=Escherichia coli (strain K12) OX=83333 GN=rplC PE=1 SV=1	102	123	F.ADVKKVDVTGTSKGKGFAGTVK.R	0	-	0	16	15	2.56404e-09	0	0
C:\Users\KyowonJeong\Desktop\flashida\msalign\apr23\flash\Eclip_1481_MB_ms2.msalign	250	544	HCD	5265	982.45	34	4	2119.13	2119.12	700	-	-1000	sp|P0A6X7|IHFA_ECOLI	Integration host factor subunit alpha OS=Escherichia coli (strain K12) OX=83333 GN=ihfA PE=1 SV=1	58	76	K.NQRPGRNPKTGEDIPITAR.R	0	-	0	13	9	0.00146245	0	0
C:\Users\KyowonJeong\Desktop\flashida\msalign\apr23\flash\Eclip_1481_MB_ms2.msalign	251	545	HCD	5267	983.22	21	4	2192.22	2192.22	442	-	-1000	sp|P60438|RL3_ECOLI	50S ribosomal protein L3 OS=Escherichia coli (strain K12) OX=83333 GN=rplC PE=1 SV=1	102	123	F.ADVKKVDVTGTSKGKGFAGTVK.R	0	-	0	9	8	8.44571e-05	0	0
C:\Users\KyowonJeong\Desktop\flashida\msalign\apr23\flash\Eclip_1481_MB_ms2.msalign	252	546	HCD	5268	983.84	19	5	2849.53	2849.53	873	-	-1000	sp|P0A7M2|RL28_ECOLI	50S ribosomal protein L28 OS=Escherichia coli (strain K12) OX=83333 GN=rpmB PE=1 SV=2	2	27	M.SRVCQVTGKRPVTGNNRSHALNATKR.R	0	-	0	9	8	9.5663e-06	0	0
C:\Users\KyowonJeong\Desktop\flashida\msalign\apr23\flash\Eclip_1481_MB_ms2.msalign	253	549	HCD	5273	985.89	19	5	2850.53	2849.53	873	-	-1000	sp|P0A7M2|RL28_ECOLI	50S ribosomal protein L28 OS=Escherichia coli (strain K12) OX=83333 GN=rpmB PE=1 SV=2	2	27	M.SRVCQVTGKRPVTGNNRSHALNATKR.R	0	-	0	9	8	3.4849e-08	0	0
C:\Users\KyowonJeong\Desktop\flashida\msalign\apr23\flash\Eclip_1481_MB_ms2.msalign	254	550	HCD	5275	986.54	34	4	2119.13	2119.12	700	-	-1000	sp|P0A6X7|IHFA_ECOLI	Integration host factor subunit alpha OS=Escherichia coli (strain K12) OX=83333 GN=ihfA PE=1 SV=1	58	76	K.NQRPGRNPKTGEDIPITAR.R	0	-	0	10	8	0.0107607	0.000393856	0
C:\Users\KyowonJeong\Desktop\flashida\msalign\apr23\flash\Eclip_1481_MB_ms2.msalign	255	551	HCD	5277	987.32	33	4	2119.13	2119.12	700	-	-1000	sp|P0A6X7|IHFA_ECOLI	Integration host factor subunit alpha OS=Escherichia coli (strain K12) OX=83333 GN=ihfA PE=1 SV=1	58	76	K.NQRPGRNPKTGEDIPITAR.R	0	-	0	10	7	0.00759682	0.000399122	0
C:\Users\KyowonJeong\Desktop\flashida\msalign\apr23\flash\Eclip_1481_MB_ms2.msalign	256	554	HCD	5282	989.36	11	5	3100.68	3100.68	1495	-	-1000	sp|P60723|RL4_ECOLI	50S ribosomal protein L4 OS=Escherichia coli (strain K12) OX=83333 GN=rplD PE=1 SV=1	33	61	V.VAYAAGARQGTRAQKTRAEVTGSGKKPWR.Q	0	-	0	7	7	0.0248889	0.000384172	0.00145985
C:\Users\KyowonJeong\Desktop\flashida\msalign\apr23\flash\Eclip_1481_MB_ms2.msalign	257	563	HCD	5295	995.3	41	6	4266.14	4266.13	906	-	-1000	sp|P21513|RNE_ECOLI	Ribonuclease E OS=Escherichia coli (strain K12) OX=83333 GN=rne PE=1 SV=6	644	679	R.RQAQQQTAETRESRQQAEVTEKARTADEQQAPRRER.S	0	-	0	15	14	1.98155e-06	0	0
C:\Users\KyowonJeong\Desktop\flashida\msalign\apr23\flash\Eclip_1481_MB_ms2.msalign	258	565	HCD	5298	996.57	21	4	2586.32	2586.32	219	-	-1000	sp|P0ACF0|DBHA_ECOLI	DNA-binding protein HU-alpha OS=Escherichia coli (strain K12) OX=83333 GN=hupA PE=1 SV=1	46	68	V.GFGTFKVNHRAERTGRNPQTGKE.I	0	-	0	8	6	0.0511885	0.000942507	0.00356125
C:\Users\KyowonJeong\Desktop\flashida\msalign\apr23\flash\Eclip_1481_MB_ms2.msalign	259	567	HCD	5301	997.96	27	6	3073.66	3073.66	705	-	-1000	sp|P45577|PROQ_ECOLI	RNA chaperone ProQ OS=Escherichia coli (strain K12) OX=83333 GN=proQ PE=1 SV=2	121	147	K.KREAAATAGEKEDAPRRERKPRPTTPR.R	0	-	0	7	6	0.0268068	0.000383289	0
C:\Users\KyowonJeong\Desktop\flashida\msalign\apr23\flash\Eclip_1481_MB_ms2.msalign	260	568	HCD	5303	998.61	24	6	4266.14	4266.13	906	-	-1000	sp|P21513|RNE_ECOLI	Ribonuclease E OS=Escherichia coli (strain K12) OX=83333 GN=rne PE=1 SV=6	644	679	R.RQAQQQTAETRESRQQAEVTEKARTADEQQAPRRER.S	0	-	0	7	7	0.0241532	0.000384468	0
C:\Users\KyowonJeong\Desktop\flashida\msalign\apr23\flash\Eclip_1481_MB_ms2.msalign	261	570	HCD	5307	1000.04	22	6	4266.13	4266.13	906	-	-1000	sp|P21513|RNE_ECOLI	Ribonuclease E OS=Escherichia coli (strain K12) OX=83333 GN=rne PE=1 SV=6	644	679	R.RQAQQQTAETRESRQQAEVTEKARTADEQQAPRRER.S	0	-	0	7	7	0.0243711	0.000384394	0
C:\Users\KyowonJeong\Desktop\flashida\msalign\apr23\flash\Eclip_1481_MB_ms2.msalign	262	575	HCD	5315	1003.45	36	4	2211.27	2211.27	276	-	-1000	sp|P60624|RL24_ECOLI	50S ribosomal protein L24 OS=Escherichia coli (strain K12) OX=83333 GN=rplX PE=1 SV=2	2	21	M.AAKIRRDDEVIVLTGKDKGK.R	0	-	0	19	17	2.24862e-11	0	0
C:\Users\KyowonJeong\Desktop\flashida\msalign\apr23\flash\Eclip_1481_MB_ms2.msalign	263	579	HCD	5321	1005.75	33	5	3310.67	3310.66	944	-	-1000	sp|P02359|RS7_ECOLI	30S ribosomal protein S7 OS=Escherichia coli (strain K12) OX=83333 GN=rpsG PE=1 SV=3	120	153	R.LANELSDAAENKGTAVKKRED(VHRMAEANKAFAH)[-410.2104].Y	1	-	0	10	8	0.264701	0.00437238	0
C:\Users\KyowonJeong\Desktop\flashida\msalign\apr23\flash\Eclip_1481_MB_ms2.msalign	264	581	HCD	5325	1007.17	37	4	2225.25	2225.24	290	-	-1000	sp|P60624|RL24_ECOLI	50S ribosomal protein L24 OS=Escherichia coli (strain K12) OX=83333 GN=rplX PE=1 SV=2	2	21	M.AAKIRRDDE(V)[13.9751]IVLTGKDKGK.R	1	-	0	11	11	0.00135915	0	0
C:\Users\KyowonJeong\Desktop\flashida\msalign\apr23\flash\Eclip_1481_MB_ms2.msalign	265	584	HCD	5330	1009.2	36	4	2211.27	2211.27	276	-	-1000	sp|P60624|RL24_ECOLI	50S ribosomal protein L24 OS=Escherichia coli (strain K12) OX=83333 GN=rplX PE=1 SV=2	2	21	M.AAKIRRDDEVIVLTGKDKGK.R	0	-	0	18	17	2.6165e-10	0	0
C:\Users\KyowonJeong\Desktop\flashida\msalign\apr23\flash\Eclip_1481_MB_ms2.msalign	266	585	HCD	5331	1009.46	17	4	2201.21	2201.25	1614	-	-1000	sp|P06959|ODP2_ECOLI	Dihydrolipoyllysine-residue acetyltransferase component of pyruvate dehydrogenase complex OS=Escherichia coli (strain K12) OX=83333 GN=aceF PE=1 SV=3	189	212	P.AAKQEAAPAAAP(APAAGVKEVNVP)[-25.9461].D	1	-	0	9	6	0.363719	0.00507155	0.0175557
C:\Users\KyowonJeong\Desktop\flashida\msalign\apr23\flash\Eclip_1481_MB_ms2.msalign	267	587	HCD	5335	1010.88	26	4	3044.58	3044.58	1260	-	-1000	sp|P77611|RSXC_ECOLI	Ion-translocating oxidoreductase complex subunit C OS=Escherichia coli (strain K12) OX=83333 GN=rsxC PE=1 SV=1	662	688	R.AKARKREQQPANAEPEEQVDPRKAAVE.A	0	-	0	11	9	7.26729e-05	0	0
C:\Users\KyowonJeong\Desktop\flashida\msalign\apr23\flash\Eclip_1481_MB_ms2.msalign	268	588	HCD	5336	1011.52	36	4	2211.27	2211.27	276	-	-1000	sp|P60624|RL24_ECOLI	50S ribosomal protein L24 OS=Escherichia coli (strain K12) OX=83333 GN=rplX PE=1 SV=2	2	21	M.AAKIRRDDEVIVLTGKDKGK.R	0	-	0	22	20	9.5238e-11	0	0
C:\Users\KyowonJeong\Desktop\flashida\msalign\apr23\flash\Eclip_1481_MB_ms2.msalign	269	590	HCD	5339	1012.79	15	4	2840.58	2840.58	418	-	-1000	sp|P68919|RL25_ECOLI	50S ribosomal protein L25 OS=Escherichia coli (strain K12) OX=83333 GN=rplY PE=1 SV=1	65	88	V.VDGKEIKVKAQDVQRHPYKPKLQH.I	0	-	0	6	6	1.25867e-05	0	0
C:\Users\KyowonJeong\Desktop\flashida\msalign\apr23\flash\Eclip_1481_MB_ms2.msalign	270	591	HCD	5341	1013.52	36	4	2211.27	2211.27	276	-	-1000	sp|P60624|RL24_ECOLI	50S ribosomal protein L24 OS=Escherichia coli (strain K12) OX=83333 GN=rplX PE=1 SV=2	2	21	M.AAKIRRDDEVIVLTGKDKGK.R	0	-	0	20	18	5.58591e-10	0	0
C:\Users\KyowonJeong\Desktop\flashida\msalign\apr23\flash\Eclip_1481_MB_ms2.msalign	271	592	HCD	5342	1014.17	23	4	3044.58	3044.67	1445	-	-1000	sp|P0AFZ3|SSPB_ECOLI	Stringent starvation protein B OS=Escherichia coli (strain K12) OX=83333 GN=sspB PE=1 SV=1	133	160	V.(ID)[-0.6749]GDKPDHDDDTHPDDEPPQPPRGGRPA.L	1	-	0	6	6	0.0314969	0.000381534	0
C:\Users\KyowonJeong\Desktop\flashida\msalign\apr23\flash\Eclip_1481_MB_ms2.msalign	272	593	HCD	5344	1014.83	37	5	2840.58	2840.66	1580	-	-1000	sp|P0ABA6|ATPG_ECOLI	ATP synthase gamma chain OS=Escherichia coli (strain K12) OX=83333 GN=atpG PE=1 SV=1	1	22	.(MA)[439.3175]GAKEIRSKIASVQNTQKITK.A	1	-	0	8	7	0.0686333	0.00131135	0.004954
C:\Users\KyowonJeong\Desktop\flashida\msalign\apr23\flash\Eclip_1481_MB_ms2.msalign	273	594	HCD	5346	1015.56	51	5	3452.53	3452.53	999	-	-1000	sp|P02358|RS6_ECOLI	30S ribosomal protein S6 OS=Escherichia coli (strain K12) OX=83333 GN=rpsF PE=1 SV=1	103	132	M.VKAKDERRERRDDFANETADDAEAGDSEEE.E	0	-	0	13	11	7.82544e-06	0	0
C:\Users\KyowonJeong\Desktop\flashida\msalign\apr23\flash\Eclip_1481_MB_ms2.msalign	274	595	HCD	5347	1016.21	43	5	2627.52	2627.52	238	-	-1000	sp|P0CE47|EFTU1_ECOLI	Elongation factor Tu 1 OS=Escherichia coli (strain K12) OX=83333 GN=tufA PE=1 SV=1	282	304	G.IKREEIERGQVLAKPGTIKPHTK.F	0	-	0	18	15	1.83756e-06	0	0
C:\Users\KyowonJeong\Desktop\flashida\msalign\apr23\flash\Eclip_1481_MB_ms2.msalign	275	599	HCD	5353	1018.86	43	4	2591.46	2591.46	1513	-	-1000	sp|P02942|MCP1_ECOLI	Methyl-accepting chemotaxis protein I OS=Escherichia coli (strain K12) OX=83333 GN=tsr PE=1 SV=2	516	538	F.RIQQQQRETSAVVKTVTPAAPRK.M	0	-	0	18	14	2.21428e-05	0	0
C:\Users\KyowonJeong\Desktop\flashida\msalign\apr23\flash\Eclip_1481_MB_ms2.msalign	276	601	HCD	5356	1020.13	36	4	2211.27	2211.27	276	-	-1000	sp|P60624|RL24_ECOLI	50S ribosomal protein L24 OS=Escherichia coli (strain K12) OX=83333 GN=rplX PE=1 SV=2	2	21	M.AAKIRRDDEVIVLTGKDKGK.R	0	-	0	17	16	2.58806e-09	0	0
C:\Users\KyowonJeong\Desktop\flashida\msalign\apr23\flash\Eclip_1481_MB_ms2.msalign	277	602	HCD	5358	1020.86	18	4	3045.35	3045.34	1445	-	-1000	sp|P0AFZ3|SSPB_ECOLI	Stringent starvation protein B OS=Escherichia coli (strain K12) OX=83333 GN=sspB PE=1 SV=1	133	160	V.IDGDKPDHDDDTHPDDEPPQPPRGGRPA.L	0	-	0	8	8	7.01166e-08	0	0
C:\Users\KyowonJeong\Desktop\flashida\msalign\apr23\flash\Eclip_1481_MB_ms2.msalign	278	603	HCD	5359	1021.51	45	5	2746.46	2746.46	701	-	-1000	sp|P0A6X7|IHFA_ECOLI	Integration host factor subunit alpha OS=Escherichia coli (strain K12) OX=83333 GN=ihfA PE=1 SV=1	53	76	F.DLRDKNQRPGRNPKTGEDIPITAR.R	0	-	0	12	9	0.0119567	0.000392696	0.00149477
C:\Users\KyowonJeong\Desktop\flashida\msalign\apr23\flash\Eclip_1481_MB_ms2.msalign	279	605	HCD	5362	1022.73	29	4	2211.27	2211.27	276	-	-1000	sp|P60624|RL24_ECOLI	50S ribosomal protein L24 OS=Escherichia coli (strain K12) OX=83333 GN=rplX PE=1 SV=2	2	21	M.AAKIRRDDEVIVLTGKDKGK.R	0	-	0	15	15	1.24073e-09	0	0
C:\Users\KyowonJeong\Desktop\flashida\msalign\apr23\flash\Eclip_1481_MB_ms2.msalign	280	606	HCD	5364	1023.46	25	4	2591.46	2591.46	1513	-	-1000	sp|P02942|MCP1_ECOLI	Methyl-accepting chemotaxis protein I OS=Escherichia coli (strain K12) OX=83333 GN=tsr PE=1 SV=2	516	538	F.RIQQQQRETSAVVKTVTPAAPRK.M	0	-	0	7	7	0.0417537	0.000568828	0
C:\Users\KyowonJeong\Desktop\flashida\msalign\apr23\flash\Eclip_1481_MB_ms2.msalign	281	607	HCD	5365	1024.12	45	5	2746.46	2746.46	701	-	-1000	sp|P0A6X7|IHFA_ECOLI	Integration host factor subunit alpha OS=Escherichia coli (strain K12) OX=83333 GN=ihfA PE=1 SV=1	53	76	F.DLRDKNQRPGRNPKTGEDIPITAR.R	0	-	0	7	6	0.380903	0.00542692	0.00149477
C:\Users\KyowonJeong\Desktop\flashida\msalign\apr23\flash\Eclip_1481_MB_ms2.msalign	282	609	HCD	5368	1025.38	85	8	5108.76	5108.76	676	-	-1000	sp|P68191|SRA_ECOLI	Stationary-phase-induced ribosome-associated protein OS=Escherichia coli (strain K12) OX=83333 GN=sra PE=1 SV=1	1	45	.(MKSNRQAR)[15.9947]HILGLDHKISNQRKIVTEGDKSSVVNNPTGRKRPAEK.	1	-	0	37	25	1.95571e-15	0	0
C:\Users\KyowonJeong\Desktop\flashida\msalign\apr23\flash\Eclip_1481_MB_ms2.msalign	283	610	HCD	5370	1026.12	85	8	5108.77	5108.76	676	-	-1000	sp|P68191|SRA_ECOLI	Stationary-phase-induced ribosome-associated protein OS=Escherichia coli (strain K12) OX=83333 GN=sra PE=1 SV=1	1	45	.(MKSNRQARHIL)[15.9947]GLDHKISNQRKIVTEGDKSSVVNNPTGRKRPAEK.	1	-	0	39	25	2.17466e-14	0	0
C:\Users\KyowonJeong\Desktop\flashida\msalign\apr23\flash\Eclip_1481_MB_ms2.msalign	284	612	HCD	5372	1027.38	23	4	2326.19	2326.19	1255	-	-1000	sp|P77611|RSXC_ECOLI	Ion-translocating oxidoreductase complex subunit C OS=Escherichia coli (strain K12) OX=83333 GN=rsxC PE=1 SV=1	537	558	R.AKQAELQQTNDAATVADPRKTA.V	0	-	0	13	11	8.69224e-10	0	0
C:\Users\KyowonJeong\Desktop\flashida\msalign\apr23\flash\Eclip_1481_MB_ms2.msalign	285	615	HCD	5378	1029.46	63	6	5108.76	5108.75	676	-	-1000	sp|P68191|SRA_ECOLI	Stationary-phase-induced ribosome-associated protein OS=Escherichia coli (strain K12) OX=83333 GN=sra PE=1 SV=1	1	45	.(M)[15.9847]KSNRQARHILGLDHKISNQRKIVTEGDKSSVVNNPTGRKRPAEK.	1	-	0	18	15	1.10815e-09	0	0
C:\Users\KyowonJeong\Desktop\flashida\msalign\apr23\flash\Eclip_1481_MB_ms2.msalign	286	616	HCD	5380	1030.24	49	5	3294.67	3294.67	942	-	-1000	sp|P02359|RS7_ECOLI	30S ribosomal protein S7 OS=Escherichia coli (strain K12) OX=83333 GN=rpsG PE=1 SV=3	120	149	R.LANELSDAAENKGTAVKKREDVHRMAEANK.A	0	-	0	22	16	6.55509e-09	0	0
C:\Users\KyowonJeong\Desktop\flashida\msalign\apr23\flash\Eclip_1481_MB_ms2.msalign	287	617	HCD	5381	1030.86	45	5	2827.49	2827.49	1316	-	-1000	sp|P0AGK8|ISCR_ECOLI	HTH-type transcriptional regulator IscR OS=Escherichia coli (strain K12) OX=83333 GN=iscR PE=1 SV=1	138	162	D.VSGRQHTHDAPRTRTQDAIDVKLRA.	0	-	0	14	12	7.98612e-08	0	0
C:\Users\KyowonJeong\Desktop\flashida\msalign\apr23\flash\Eclip_1481_MB_ms2.msalign	288	618	HCD	5382	1031.47	14	5	2995.15	2995.15	1463	-	-1000	sp|P46889|FTSK_ECOLI	DNA translocase FtsK OS=Escherichia coli (strain K12) OX=83333 GN=ftsK PE=1 SV=2	212	235	W.VDEDEYEDDEEYEDENHGKQHESR.R	0	-	0	6	6	1.17185e-05	0	0
C:\Users\KyowonJeong\Desktop\flashida\msalign\apr23\flash\Eclip_1481_MB_ms2.msalign	289	619	HCD	5384	1032.13	64	6	5108.76	5108.76	676	-	-1000	sp|P68191|SRA_ECOLI	Stationary-phase-induced ribosome-associated protein OS=Escherichia coli (strain K12) OX=83333 GN=sra PE=1 SV=1	1	45	.(MKSNRQAR)[15.9947]HILGLDHKISNQRKIVTEGDKSSVVNNPTGRKRPAEK.	1	-	0	23	20	1.47169e-12	0	0
C:\Users\KyowonJeong\Desktop\flashida\msalign\apr23\flash\Eclip_1481_MB_ms2.msalign	290	620	HCD	5386	1032.9	18	4	2939.65	2939.65	423	-	-1000	sp|P68919|RL25_ECOLI	50S ribosomal protein L25 OS=Escherichia coli (strain K12) OX=83333 GN=rplY PE=1 SV=1	64	88	I.VVDGKEIKVKAQDVQRHPYKPKLQH.I	0	-	0	9	7	0.00213983	0	0
C:\Users\KyowonJeong\Desktop\flashida\msalign\apr23\flash\Eclip_1481_MB_ms2.msalign	291	621	HCD	5388	1033.56	76	7	5108.76	5108.77	676	-	-1000	sp|P68191|SRA_ECOLI	Stationary-phase-induced ribosome-associated protein OS=Escherichia coli (strain K12) OX=83333 GN=sra PE=1 SV=1	1	45	.(MKSNRQAR)[15.9997]HILGLDHKISNQRKIVTEGDKSSVVNNPTGRKRPAEK.	1	-	0	27	23	1.34519e-13	0	0
C:\Users\KyowonJeong\Desktop\flashida\msalign\apr23\flash\Eclip_1481_MB_ms2.msalign	292	622	HCD	5390	1034.34	12	4	2939.65	2939.65	423	-	-1000	sp|P68919|RL25_ECOLI	50S ribosomal protein L25 OS=Escherichia coli (strain K12) OX=83333 GN=rplY PE=1 SV=1	64	88	I.VVDGKEIKVKAQDVQRHPYKPKLQH.I	0	-	0	6	5	0.193423	0.00384615	0
C:\Users\KyowonJeong\Desktop\flashida\msalign\apr23\flash\Eclip_1481_MB_ms2.msalign	293	624	HCD	5393	1035.6	67	6	5108.77	5108.76	676	-	-1000	sp|P68191|SRA_ECOLI	Stationary-phase-induced ribosome-associated protein OS=Escherichia coli (strain K12) OX=83333 GN=sra PE=1 SV=1	1	45	.(MKSNRQAR)[15.9897]HILGLDHKISNQRKIVTEGDKSSVVNNPTGRKRPAEK.	1	-	0	30	26	1.54928e-16	0	0
C:\Users\KyowonJeong\Desktop\flashida\msalign\apr23\flash\Eclip_1481_MB_ms2.msalign	294	625	HCD	5395	1036.34	45	4	2700.33	2700.33	446	-	-1000	sp|P60438|RL3_ECOLI	50S ribosomal protein L3 OS=Escherichia coli (strain K12) OX=83333 GN=rplC PE=1 SV=1	129	154	R.TQDATHGNSLSHRVPGSIGQN(Q)[14.0128]TPGK.V	1	-	0	16	14	0.000383726	0	0
C:\Users\KyowonJeong\Desktop\flashida\msalign\apr23\flash\Eclip_1481_MB_ms2.msalign	295	626	HCD	5397	1037.03	35	5	3294.68	3294.67	942	-	-1000	sp|P02359|RS7_ECOLI	30S ribosomal protein S7 OS=Escherichia coli (strain K12) OX=83333 GN=rpsG PE=1 SV=3	120	149	R.LANELSDAAENKGTAVKKREDVHRMAEANK.A	0	-	0	11	9	0.00084927	0	0
C:\Users\KyowonJeong\Desktop\flashida\msalign\apr23\flash\Eclip_1481_MB_ms2.msalign	296	627	HCD	5399	1037.8	41	4	2700.34	2700.33	446	-	-1000	sp|P60438|RL3_ECOLI	50S ribosomal protein L3 OS=Escherichia coli (strain K12) OX=83333 GN=rplC PE=1 SV=1	129	154	R.TQDATHGNSLSHRVPGSIGQN(Q)[14.0128]TPGK.V	1	-	0	17	16	6.35893e-09	0	0
C:\Users\KyowonJeong\Desktop\flashida\msalign\apr23\flash\Eclip_1481_MB_ms2.msalign	297	628	HCD	5400	1038.41	26	8	5091.76	5092.77	675	-	-1000	sp|P68191|SRA_ECOLI	Stationary-phase-induced ribosome-associated protein OS=Escherichia coli (strain K12) OX=83333 GN=sra PE=1 SV=1	1	45	.MKSNRQARHILGLDHKISNQRKIVTEGDKSSVVNNPTGRKRPAEK.	0	-	0	8	7	9.1568e-09	0	0
C:\Users\KyowonJeong\Desktop\flashida\msalign\apr23\flash\Eclip_1481_MB_ms2.msalign	298	629	HCD	5401	1039.02	28	5	3294.68	3294.67	942	-	-1000	sp|P02359|RS7_ECOLI	30S ribosomal protein S7 OS=Escherichia coli (strain K12) OX=83333 GN=rpsG PE=1 SV=3	120	149	R.LANELSDAAENKGTAVKKREDVHRMAEANK.A	0	-	0	8	7	0.0204595	0.000386026	0
C:\Users\KyowonJeong\Desktop\flashida\msalign\apr23\flash\Eclip_1481_MB_ms2.msalign	299	630	HCD	5403	1039.68	67	6	5108.77	5108.75	676	-	-1000	sp|P68191|SRA_ECOLI	Stationary-phase-induced ribosome-associated protein OS=Escherichia coli (strain K12) OX=83333 GN=sra PE=1 SV=1	1	45	.(MKSNRQAR)[15.9847]HILGLDHKISNQRKIVTEGDKSSVVNNPTGRKRPAEK.	1	-	0	25	23	1.94638e-13	0	0
C:\Users\KyowonJeong\Desktop\flashida\msalign\apr23\flash\Eclip_1481_MB_ms2.msalign	300	631	HCD	5405	1040.46	83	7	5108.77	5108.76	676	-	-1000	sp|P68191|SRA_ECOLI	Stationary-phase-induced ribosome-associated protein OS=Escherichia coli (strain K12) OX=83333 GN=sra PE=1 SV=1	1	45	.(MKSNRQAR)[15.9947]HILGLDHKISNQRKIVTEGDKSSVVNNPTGRKRPAEK.	1	-	0	29	24	6.41326e-15	0	0
C:\Users\KyowonJeong\Desktop\flashida\msalign\apr23\flash\Eclip_1481_MB_ms2.msalign	301	632	HCD	5406	1041.07	46	5	2907.7	2907.7	969	-	-1000	sp|P0A7U7|RS20_ECOLI	30S ribosomal protein S20 OS=Escherichia coli (strain K12) OX=83333 GN=rpsT PE=1 SV=2	61	87	R.QAAKGLIHKNKAARHKANLTAQINKLA.	0	-	0	5	5	0.00560672	0.000201735	0.000763359
C:\Users\KyowonJeong\Desktop\flashida\msalign\apr23\flash\Eclip_1481_MB_ms2.msalign	302	633	HCD	5407	1041.68	83	8	5092.77	5092.77	675	-	-1000	sp|P68191|SRA_ECOLI	Stationary-phase-induced ribosome-associated protein OS=Escherichia coli (strain K12) OX=83333 GN=sra PE=1 SV=1	1	45	.MKSNRQARHILGLDHKISNQRKIVTEGDKSSVVNNPTGRKRPAEK.	0	-	0	33	27	1.21322e-18	0	0
C:\Users\KyowonJeong\Desktop\flashida\msalign\apr23\flash\Eclip_1481_MB_ms2.msalign	303	634	HCD	5409	1042.34	19	4	2700.33	2700.33	446	-	-1000	sp|P60438|RL3_ECOLI	50S ribosomal protein L3 OS=Escherichia coli (strain K12) OX=83333 GN=rplC PE=1 SV=1	129	154	R.TQDATHGNSLSHRVPGSIGQ(NQ)[14.0128]TPGK.V	1	-	0	8	8	0.00273842	0	0
C:\Users\KyowonJeong\Desktop\flashida\msalign\apr23\flash\Eclip_1481_MB_ms2.msalign	304	636	HCD	5412	1043.73	84	8	5092.77	5092.77	675	-	-1000	sp|P68191|SRA_ECOLI	Stationary-phase-induced ribosome-associated protein OS=Escherichia coli (strain K12) OX=83333 GN=sra PE=1 SV=1	1	45	.MKSNRQARHILGLDHKISNQRKIVTEGDKSSVVNNPTGRKRPAEK.	0	-	0	44	31	6.5606e-20	0	0
C:\Users\KyowonJeong\Desktop\flashida\msalign\apr23\flash\Eclip_1481_MB_ms2.msalign	305	638	HCD	5415	1045	85	8	5108.76	5108.76	676	-	-1000	sp|P68191|SRA_ECOLI	Stationary-phase-induced ribosome-associated protein OS=Escherichia coli (strain K12) OX=83333 GN=sra PE=1 SV=1	1	45	.(MKSNR)[15.9897]QARHILGLDHKISNQRKIVTEGDKSSVVNNPTGRKRPAEK.	1	-	0	35	26	1.78182e-14	0	0
C:\Users\KyowonJeong\Desktop\flashida\msalign\apr23\flash\Eclip_1481_MB_ms2.msalign	306	639	HCD	5417	1045.74	85	8	5108.76	5108.76	676	-	-1000	sp|P68191|SRA_ECOLI	Stationary-phase-induced ribosome-associated protein OS=Escherichia coli (strain K12) OX=83333 GN=sra PE=1 SV=1	1	45	.(MKSNR)[15.9897]QARHILGLDHKISNQRKIVTEGDKSSVVNNPTGRKRPAEK.	1	-	0	34	26	8.63368e-16	0	0
C:\Users\KyowonJeong\Desktop\flashida\msalign\apr23\flash\Eclip_1481_MB_ms2.msalign	307	643	HCD	5423	1048.43	29	8	4476.45	4476.45	684	-	-1000	sp|P68191|SRA_ECOLI	Stationary-phase-induced ribosome-associated protein OS=Escherichia coli (strain K12) OX=83333 GN=sra PE=1 SV=1	6	45	R.QARHILGLDHKISNQRKIVTEGDKSSVVNNPTGRKRPAEK.	0	-	0	6	5	0.000236153	0	0
C:\Users\KyowonJeong\Desktop\flashida\msalign\apr23\flash\Eclip_1481_MB_ms2.msalign	308	644	HCD	5424	1049.04	74	7	5108.76	5108.76	676	-	-1000	sp|P68191|SRA_ECOLI	Stationary-phase-induced ribosome-associated protein OS=Escherichia coli (strain K12) OX=83333 GN=sra PE=1 SV=1	1	45	.(M)[15.9947]KSNRQARHILGLDHKISNQRKIVTEGDKSSVVNNPTGRKRPAEK.	1	-	0	29	25	2.134e-15	0	0
C:\Users\KyowonJeong\Desktop\flashida\msalign\apr23\flash\Eclip_1481_MB_ms2.msalign	309	645	HCD	5425	1049.66	28	4	2090.09	2090.09	593	-	-1000	sp|P0A7R9|RS11_ECOLI	30S ribosomal protein S11 OS=Escherichia coli (strain K12) OX=83333 GN=rpsK PE=1 SV=2	109	129	T.NITDVTPIPH(NGCRPPKKRRV)[-307.2226].	1	-	0	8	7	0.00869938	0.000396747	0.00150716
C:\Users\KyowonJeong\Desktop\flashida\msalign\apr23\flash\Eclip_1481_MB_ms2.msalign	310	646	HCD	5427	1050.31	84	8	5092.76	5092.77	675	-	-1000	sp|P68191|SRA_ECOLI	Stationary-phase-induced ribosome-associated protein OS=Escherichia coli (strain K12) OX=83333 GN=sra PE=1 SV=1	1	45	.MKSNRQARHILGLDHKISNQRKIVTEGDKSSVVNNPTGRKRPAEK.	0	-	0	47	34	6.5654e-22	0	0
C:\Users\KyowonJeong\Desktop\flashida\msalign\apr23\flash\Eclip_1481_MB_ms2.msalign	311	647	HCD	5429	1050.99	81	7	5092.77	5092.77	675	-	-1000	sp|P68191|SRA_ECOLI	Stationary-phase-induced ribosome-associated protein OS=Escherichia coli (strain K12) OX=83333 GN=sra PE=1 SV=1	1	45	.MKSNRQARHILGLDHKISNQRKIVTEGDKSSVVNNPTGRKRPAEK.	0	-	0	40	31	1.66566e-19	0	0
C:\Users\KyowonJeong\Desktop\flashida\msalign\apr23\flash\Eclip_1481_MB_ms2.msalign	312	650	HCD	5433	1052.92	85	8	5108.76	5108.76	676	-	-1000	sp|P68191|SRA_ECOLI	Stationary-phase-induced ribosome-associated protein OS=Escherichia coli (strain K12) OX=83333 GN=sra PE=1 SV=1	1	45	.(MKSNR)[15.9947]QARHILGLDHKISNQRKIVTEGDKSSVVNNPTGRKRPAEK.	1	-	0	35	27	1.12527e-16	0	0
C:\Users\KyowonJeong\Desktop\flashida\msalign\apr23\flash\Eclip_1481_MB_ms2.msalign	313	651	HCD	5435	1053.65	84	8	5092.77	5092.77	675	-	-1000	sp|P68191|SRA_ECOLI	Stationary-phase-induced ribosome-associated protein OS=Escherichia coli (strain K12) OX=83333 GN=sra PE=1 SV=1	1	45	.MKSNRQARHILGLDHKISNQRKIVTEGDKSSVVNNPTGRKRPAEK.	0	-	0	39	29	4.2492e-19	0	0
C:\Users\KyowonJeong\Desktop\flashida\msalign\apr23\flash\Eclip_1481_MB_ms2.msalign	314	652	HCD	5436	1054.27	85	8	5108.76	5108.76	676	-	-1000	sp|P68191|SRA_ECOLI	Stationary-phase-induced ribosome-associated protein OS=Escherichia coli (strain K12) OX=83333 GN=sra PE=1 SV=1	1	45	.(MKSNR)[15.9897]QARHILGLDHKISNQRKIVTEGDKSSVVNNPTGRKRPAEK.	1	-	0	31	22	1.03638e-12	0	0
C:\Users\KyowonJeong\Desktop\flashida\msalign\apr23\flash\Eclip_1481_MB_ms2.msalign	315	655	HCD	5441	1056.32	44	7	5108.76	5108.75	676	-	-1000	sp|P68191|SRA_ECOLI	Stationary-phase-induced ribosome-associated protein OS=Escherichia coli (strain K12) OX=83333 GN=sra PE=1 SV=1	1	45	.(MKSNRQARHILGLD)[15.9847]HKISNQRKIVTEGDKSSVVNNPTGRKRPAEK.	1	-	0	15	13	3.7664e-08	0	0
C:\Users\KyowonJeong\Desktop\flashida\msalign\apr23\flash\Eclip_1481_MB_ms2.msalign	316	658	HCD	5445	1058.2	84	8	5092.77	5092.77	675	-	-1000	sp|P68191|SRA_ECOLI	Stationary-phase-induced ribosome-associated protein OS=Escherichia coli (strain K12) OX=83333 GN=sra PE=1 SV=1	1	45	.MKSNRQARHILGLDHKISNQRKIVTEGDKSSVVNNPTGRKRPAEK.	0	-	0	39	29	5.6562e-20	0	0
C:\Users\KyowonJeong\Desktop\flashida\msalign\apr23\flash\Eclip_1481_MB_ms2.msalign	317	661	HCD	5450	1060.25	41	6	5108.76	5108.76	676	-	-1000	sp|P68191|SRA_ECOLI	Stationary-phase-induced ribosome-associated protein OS=Escherichia coli (strain K12) OX=83333 GN=sra PE=1 SV=1	1	45	.(MKSNRQARHILGLD)[15.9897]HKISNQRKIVTEGDKSSVVNNPTGRKRPAEK.	1	-	0	14	12	1.63655e-07	0	0
C:\Users\KyowonJeong\Desktop\flashida\msalign\apr23\flash\Eclip_1481_MB_ms2.msalign	318	662	HCD	5452	1061.02	72	9	5108.76	5108.76	676	-	-1000	sp|P68191|SRA_ECOLI	Stationary-phase-induced ribosome-associated protein OS=Escherichia coli (strain K12) OX=83333 GN=sra PE=1 SV=1	1	45	.(MKSNRQARHIL)[15.9947]GLDHKISNQRKIVTEGDKSSVVNNPTGRKRPAEK.	1	-	0	22	18	1.25342e-12	0	0
C:\Users\KyowonJeong\Desktop\flashida\msalign\apr23\flash\Eclip_1481_MB_ms2.msalign	319	664	HCD	5454	1062.25	19	5	3365.72	3365.71	945	-	-1000	sp|P02359|RS7_ECOLI	30S ribosomal protein S7 OS=Escherichia coli (strain K12) OX=83333 GN=rpsG PE=1 SV=3	120	150	R.LANELSDAAENKGTAVKKREDVHRMAEANKA.F	0	-	0	5	5	0.0727535	0.00130866	0.00493653
C:\Users\KyowonJeong\Desktop\flashida\msalign\apr23\flash\Eclip_1481_MB_ms2.msalign	320	665	HCD	5456	1062.91	65	6	5092.77	5092.77	675	-	-1000	sp|P68191|SRA_ECOLI	Stationary-phase-induced ribosome-associated protein OS=Escherichia coli (strain K12) OX=83333 GN=sra PE=1 SV=1	1	45	.MKSNRQARHILGLDHKISNQRKIVTEGDKSSVVNNPTGRKRPAEK.	0	-	0	30	24	9.071e-17	0	0
C:\Users\KyowonJeong\Desktop\flashida\msalign\apr23\flash\Eclip_1481_MB_ms2.msalign	321	669	HCD	5462	1065.57	84	8	5092.76	5092.77	675	-	-1000	sp|P68191|SRA_ECOLI	Stationary-phase-induced ribosome-associated protein OS=Escherichia coli (strain K12) OX=83333 GN=sra PE=1 SV=1	1	45	.MKSNRQARHILGLDHKISNQRKIVTEGDKSSVVNNPTGRKRPAEK.	0	-	0	48	35	5.3366e-23	0	0
C:\Users\KyowonJeong\Desktop\flashida\msalign\apr23\flash\Eclip_1481_MB_ms2.msalign	322	670	HCD	5464	1066.35	49	5	2943.53	2943.53	234	-	-1000	sp|P0CE47|EFTU1_ECOLI	Elongation factor Tu 1 OS=Escherichia coli (strain K12) OX=83333 GN=tufA PE=1 SV=1	2	27	M.(S)[Acetyl]KEKFERTKPHVNVGTIGHVDHGKTT.L	0	-	0	16	11	1.04259e-09	0	0
C:\Users\KyowonJeong\Desktop\flashida\msalign\apr23\flash\Eclip_1481_MB_ms2.msalign	323	672	HCD	5467	1067.62	54	7	5108.77	5108.76	676	-	-1000	sp|P68191|SRA_ECOLI	Stationary-phase-induced ribosome-associated protein OS=Escherichia coli (strain K12) OX=83333 GN=sra PE=1 SV=1	1	45	.(MKSNRQARHILGLD)[15.9897]HKISNQRKIVTEGDKSSVVNNPTGRKRPAEK.	1	-	0	19	17	1.22114e-11	0	0
C:\Users\KyowonJeong\Desktop\flashida\msalign\apr23\flash\Eclip_1481_MB_ms2.msalign	324	673	HCD	5469	1068.4	68	7	5108.76	5108.76	676	-	-1000	sp|P68191|SRA_ECOLI	Stationary-phase-induced ribosome-associated protein OS=Escherichia coli (strain K12) OX=83333 GN=sra PE=1 SV=1	1	45	.(MKSNRQA)[15.9947]RHILGLDHKISNQRKIVTEGDKSSVVNNPTGRKRPAEK.	1	-	0	22	19	6.23445e-13	0	0
C:\Users\KyowonJeong\Desktop\flashida\msalign\apr23\flash\Eclip_1481_MB_ms2.msalign	325	676	HCD	5473	1070.29	84	7	5092.77	5092.77	675	-	-1000	sp|P68191|SRA_ECOLI	Stationary-phase-induced ribosome-associated protein OS=Escherichia coli (strain K12) OX=83333 GN=sra PE=1 SV=1	1	45	.MKSNRQARHILGLDHKISNQRKIVTEGDKSSVVNNPTGRKRPAEK.	0	-	0	36	29	3.721e-19	0	0
C:\Users\KyowonJeong\Desktop\flashida\msalign\apr23\flash\Eclip_1481_MB_ms2.msalign	326	677	HCD	5475	1071.06	22	4	2943.54	2943.53	234	-	-1000	sp|P0CE47|EFTU1_ECOLI	Elongation factor Tu 1 OS=Escherichia coli (strain K12) OX=83333 GN=tufA PE=1 SV=1	2	27	M.(S)[Acetyl]KEKFERTKPHVNVGTIGHVDHGKTT.L	0	-	0	7	7	1.28386e-05	0	0
C:\Users\KyowonJeong\Desktop\flashida\msalign\apr23\flash\Eclip_1481_MB_ms2.msalign	327	679	HCD	5477	1072.3	83	10	5108.77	5108.76	676	-	-1000	sp|P68191|SRA_ECOLI	Stationary-phase-induced ribosome-associated protein OS=Escherichia coli (strain K12) OX=83333 GN=sra PE=1 SV=1	1	45	.(MKSNRQARHILG)[15.9897]LDHKISNQRKIVTEGDKSSVVNNPTGRKRPAEK.	1	-	0	21	16	4.16029e-11	0	0
C:\Users\KyowonJeong\Desktop\flashida\msalign\apr23\flash\Eclip_1481_MB_ms2.msalign	328	683	HCD	5485	1075.11	84	8	5092.77	5092.77	675	-	-1000	sp|P68191|SRA_ECOLI	Stationary-phase-induced ribosome-associated protein OS=Escherichia coli (strain K12) OX=83333 GN=sra PE=1 SV=1	1	45	.MKSNRQARHILGLDHKISNQRKIVTEGDKSSVVNNPTGRKRPAEK.	0	-	0	46	32	1.47024e-20	0	0
C:\Users\KyowonJeong\Desktop\flashida\msalign\apr23\flash\Eclip_1481_MB_ms2.msalign	329	686	HCD	5489	1077.04	74	6	5108.76	5108.77	676	-	-1000	sp|P68191|SRA_ECOLI	Stationary-phase-induced ribosome-associated protein OS=Escherichia coli (strain K12) OX=83333 GN=sra PE=1 SV=1	1	45	.(MKSNRQAR)[15.9997]HILGLDHKISNQRKIVTEGDKSSVVNNPTGRKRPAEK.	1	-	0	36	31	3.75496e-19	0	0
C:\Users\KyowonJeong\Desktop\flashida\msalign\apr23\flash\Eclip_1481_MB_ms2.msalign	330	687	HCD	5491	1077.77	84	8	5092.77	5092.77	675	-	-1000	sp|P68191|SRA_ECOLI	Stationary-phase-induced ribosome-associated protein OS=Escherichia coli (strain K12) OX=83333 GN=sra PE=1 SV=1	1	45	.MKSNRQARHILGLDHKISNQRKIVTEGDKSSVVNNPTGRKRPAEK.	0	-	0	47	34	1.797e-21	0	0
C:\Users\KyowonJeong\Desktop\flashida\msalign\apr23\flash\Eclip_1481_MB_ms2.msalign	331	688	HCD	5492	1078.23	84	10	5077.75	5077.9	683	-	-1000	sp|P68191|SRA_ECOLI	Stationary-phase-induced ribosome-associated protein OS=Escherichia coli (strain K12) OX=83333 GN=sra PE=1 SV=1	1	45	.MKSNRQARHILGLD(HK)[-14.8653]ISNQRKIVTEGDKSSVVNNPTGRKRPAEK.	1	-	0	15	11	1.16577e-06	0	0
C:\Users\KyowonJeong\Desktop\flashida\msalign\apr23\flash\Eclip_1481_MB_ms2.msalign	332	690	HCD	5495	1079.5	85	9	5108.76	5108.77	676	-	-1000	sp|P68191|SRA_ECOLI	Stationary-phase-induced ribosome-associated protein OS=Escherichia coli (strain K12) OX=83333 GN=sra PE=1 SV=1	1	45	.(MK)[15.9997]SNRQARHILGLDHKISNQRKIVTEGDKSSVVNNPTGRKRPAEK.	1	-	0	38	31	6.6931e-19	0	0
C:\Users\KyowonJeong\Desktop\flashida\msalign\apr23\flash\Eclip_1481_MB_ms2.msalign	333	691	HCD	5497	1080.23	39	5	2943.53	2943.53	234	-	-1000	sp|P0CE47|EFTU1_ECOLI	Elongation factor Tu 1 OS=Escherichia coli (strain K12) OX=83333 GN=tufA PE=1 SV=1	2	27	M.(S)[Acetyl]KEKFERTKPHVNVGTIGHVDHGKTT.L	0	-	0	10	8	1.79342e-05	0	0
C:\Users\KyowonJeong\Desktop\flashida\msalign\apr23\flash\Eclip_1481_MB_ms2.msalign	334	692	HCD	5498	1080.88	44	5	2641.45	2640.45	696	-	-1000	sp|P0A6X7|IHFA_ECOLI	Integration host factor subunit alpha OS=Escherichia coli (strain K12) OX=83333 GN=ihfA PE=1 SV=1	77	99	R.RVVTFRPGQKLKSRVENASPKDE.	0	-	0	22	17	2.40457e-20	0	0
C:\Users\KyowonJeong\Desktop\flashida\msalign\apr23\flash\Eclip_1481_MB_ms2.msalign	335	694	HCD	5501	1082.16	84	10	5108.76	5108.76	676	-	-1000	sp|P68191|SRA_ECOLI	Stationary-phase-induced ribosome-associated protein OS=Escherichia coli (strain K12) OX=83333 GN=sra PE=1 SV=1	1	45	.(MKSNRQAR)[15.9947]HILGLDHKISNQRKIVTEGDKSSVVNNPTGRKRPAEK.	1	-	0	29	25	2.77165e-15	0	0
C:\Users\KyowonJeong\Desktop\flashida\msalign\apr23\flash\Eclip_1481_MB_ms2.msalign	336	695	HCD	5503	1082.89	44	5	2640.45	2640.45	696	-	-1000	sp|P0A6X7|IHFA_ECOLI	Integration host factor subunit alpha OS=Escherichia coli (strain K12) OX=83333 GN=ihfA PE=1 SV=1	77	99	R.RVVTFRPGQKLKSRVENASPKDE.	0	-	0	22	17	4.64065e-10	0	0
C:\Users\KyowonJeong\Desktop\flashida\msalign\apr23\flash\Eclip_1481_MB_ms2.msalign	337	696	HCD	5504	1083.54	31	6	5130.73	5130.88	685	-	-1000	sp|P68191|SRA_ECOLI	Stationary-phase-induced ribosome-associated protein OS=Escherichia coli (strain K12) OX=83333 GN=sra PE=1 SV=1	1	45	.MKSNRQARHILGLDHKISNQRKIVTEGD(K)[38.1147]SSVVNNPTGRKRPAEK.	1	-	0	5	5	0.0188042	0.000387072	0
C:\Users\KyowonJeong\Desktop\flashida\msalign\apr23\flash\Eclip_1481_MB_ms2.msalign	338	699	HCD	5509	1085.54	84	9	5092.78	5092.77	675	-	-1000	sp|P68191|SRA_ECOLI	Stationary-phase-induced ribosome-associated protein OS=Escherichia coli (strain K12) OX=83333 GN=sra PE=1 SV=1	1	45	.MKSNRQARHILGLDHKISNQRKIVTEGDKSSVVNNPTGRKRPAEK.	0	-	0	40	29	3.5078e-18	0	0
C:\Users\KyowonJeong\Desktop\flashida\msalign\apr23\flash\Eclip_1481_MB_ms2.msalign	339	702	HCD	5513	1087.45	83	7	5108.77	5108.77	676	-	-1000	sp|P68191|SRA_ECOLI	Stationary-phase-induced ribosome-associated protein OS=Escherichia coli (strain K12) OX=83333 GN=sra PE=1 SV=1	1	45	.(MKSNRQAR)[15.9997]HILGLDHKISNQRKIVTEGDKSSVVNNPTGRKRPAEK.	1	-	0	28	23	2.11675e-14	0	0
C:\Users\KyowonJeong\Desktop\flashida\msalign\apr23\flash\Eclip_1481_MB_ms2.msalign	340	708	HCD	5522	1091.48	38	5	4121.26	4121.26	678	-	-1000	sp|P68191|SRA_ECOLI	Stationary-phase-induced ribosome-associated protein OS=Escherichia coli (strain K12) OX=83333 GN=sra PE=1 SV=1	9	45	R.HILGLDHKISNQRKIVTEGDKSSVVNNPTGRKRPAEK.	0	-	0	16	15	3.93912e-09	0	0
C:\Users\KyowonJeong\Desktop\flashida\msalign\apr23\flash\Eclip_1481_MB_ms2.msalign	341	710	HCD	5525	1092.87	31	4	3072.48	3072.47	1326	-	-1000	sp|P0AGK8|ISCR_ECOLI	HTH-type transcriptional regulator IscR OS=Escherichia coli (strain K12) OX=83333 GN=iscR PE=1 SV=1	131	157	V.NNQEVLDVSGRQHTHDAPRTRTQDAID.V	0	-	0	5	5	0.390363	0.00560376	0.0195418
C:\Users\KyowonJeong\Desktop\flashida\msalign\apr23\flash\Eclip_1481_MB_ms2.msalign	342	711	HCD	5527	1093.61	68	6	4121.26	4121.26	678	-	-1000	sp|P68191|SRA_ECOLI	Stationary-phase-induced ribosome-associated protein OS=Escherichia coli (strain K12) OX=83333 GN=sra PE=1 SV=1	9	45	R.HILGLDHKISNQRKIVTEGDKSSVVNNPTGRKRPAEK.	0	-	0	22	20	3.48314e-12	0	0
C:\Users\KyowonJeong\Desktop\flashida\msalign\apr23\flash\Eclip_1481_MB_ms2.msalign	343	712	HCD	5528	1094.32	33	6	5130.73	5130.88	685	-	-1000	sp|P68191|SRA_ECOLI	Stationary-phase-induced ribosome-associated protein OS=Escherichia coli (strain K12) OX=83333 GN=sra PE=1 SV=1	1	45	.MKSNRQARHILGLD(HK)[38.1147]ISNQRKIVTEGDKSSVVNNPTGRKRPAEK.	1	-	0	6	6	0.00125722	0	0
C:\Users\KyowonJeong\Desktop\flashida\msalign\apr23\flash\Eclip_1481_MB_ms2.msalign	344	714	HCD	5531	1095.66	44	5	2640.45	2640.45	696	-	-1000	sp|P0A6X7|IHFA_ECOLI	Integration host factor subunit alpha OS=Escherichia coli (strain K12) OX=83333 GN=ihfA PE=1 SV=1	77	99	R.RVVTFRPGQKLKSRVENASPKDE.	0	-	0	18	13	8.4385e-07	0	0
C:\Users\KyowonJeong\Desktop\flashida\msalign\apr23\flash\Eclip_1481_MB_ms2.msalign	345	716	HCD	5534	1097.15	43	5	2897.43	2897.42	1304	-	-1000	sp|P0A843|TATE_ECOLI	Sec-independent protein translocase protein TatE OS=Escherichia coli (strain K12) OX=83333 GN=tatE PE=2 SV=1	41	67	K.KAMNDDDAAAKKGADVDLQAEKLSHKE.	0	-	0	18	16	9.61996e-12	0	0
C:\Users\KyowonJeong\Desktop\flashida\msalign\apr23\flash\Eclip_1481_MB_ms2.msalign	346	718	HCD	5537	1098.43	18	4	2839.06	2839.05	1464	-	-1000	sp|P46889|FTSK_ECOLI	DNA translocase FtsK OS=Escherichia coli (strain K12) OX=83333 GN=ftsK PE=1 SV=2	212	234	W.VDEDEYEDDEEYEDENHGKQHES.R	0	-	0	7	7	1.53019e-05	0	0
C:\Users\KyowonJeong\Desktop\flashida\msalign\apr23\flash\Eclip_1481_MB_ms2.msalign	347	722	HCD	5543	1101.09	57	6	4121.26	4121.26	678	-	-1000	sp|P68191|SRA_ECOLI	Stationary-phase-induced ribosome-associated protein OS=Escherichia coli (strain K12) OX=83333 GN=sra PE=1 SV=1	9	45	R.HILGLDHKISNQRKIVTEGDKSSVVNNPTGRKRPAEK.	0	-	0	23	21	7.7688e-12	0	0
C:\Users\KyowonJeong\Desktop\flashida\msalign\apr23\flash\Eclip_1481_MB_ms2.msalign	348	723	HCD	5545	1101.83	24	4	2626.07	2626.06	996	-	-1000	sp|P02358|RS6_ECOLI	30S ribosomal protein S6 OS=Escherichia coli (strain K12) OX=83333 GN=rpsF PE=1 SV=1	110	135	R.RERRDDFANETADDAEAGD(SEEE)[-387.1329]EEE.	1	-	0	10	9	1.46864e-08	0	0
C:\Users\KyowonJeong\Desktop\flashida\msalign\apr23\flash\Eclip_1481_MB_ms2.msalign	349	724	HCD	5546	1102.47	76	6	5092.77	5092.77	675	-	-1000	sp|P68191|SRA_ECOLI	Stationary-phase-induced ribosome-associated protein OS=Escherichia coli (strain K12) OX=83333 GN=sra PE=1 SV=1	1	45	.MKSNRQARHILGLDHKISNQRKIVTEGDKSSVVNNPTGRKRPAEK.	0	-	0	43	36	1.20872e-22	0	0
C:\Users\KyowonJeong\Desktop\flashida\msalign\apr23\flash\Eclip_1481_MB_ms2.msalign	350	725	HCD	5547	1103.08	44	5	2641.45	2640.45	696	-	-1000	sp|P0A6X7|IHFA_ECOLI	Integration host factor subunit alpha OS=Escherichia coli (strain K12) OX=83333 GN=ihfA PE=1 SV=1	77	99	R.RVVTFRPGQKLKSRVENASPKDE.	0	-	0	14	10	1.69253e-07	0	0
C:\Users\KyowonJeong\Desktop\flashida\msalign\apr23\flash\Eclip_1481_MB_ms2.msalign	351	726	HCD	5549	1103.74	85	9	5108.76	5108.76	676	-	-1000	sp|P68191|SRA_ECOLI	Stationary-phase-induced ribosome-associated protein OS=Escherichia coli (strain K12) OX=83333 GN=sra PE=1 SV=1	1	45	.(MK)[15.9947]SNRQARHILGLDHKISNQRKIVTEGDKSSVVNNPTGRKRPAEK.	1	-	0	20	16	2.77323e-10	0	0
C:\Users\KyowonJeong\Desktop\flashida\msalign\apr23\flash\Eclip_1481_MB_ms2.msalign	352	727	HCD	5551	1104.47	67	6	4121.26	4121.26	678	-	-1000	sp|P68191|SRA_ECOLI	Stationary-phase-induced ribosome-associated protein OS=Escherichia coli (strain K12) OX=83333 GN=sra PE=1 SV=1	9	45	R.HILGLDHKISNQRKIVTEGDKSSVVNNPTGRKRPAEK.	0	-	0	26	23	4.55436e-12	0	0
C:\Users\KyowonJeong\Desktop\flashida\msalign\apr23\flash\Eclip_1481_MB_ms2.msalign	353	728	HCD	5552	1105.12	84	7	5092.77	5092.77	675	-	-1000	sp|P68191|SRA_ECOLI	Stationary-phase-induced ribosome-associated protein OS=Escherichia coli (strain K12) OX=83333 GN=sra PE=1 SV=1	1	45	.MKSNRQARHILGLDHKISNQRKIVTEGDKSSVVNNPTGRKRPAEK.	0	-	0	40	30	6.7076e-22	0	0
C:\Users\KyowonJeong\Desktop\flashida\msalign\apr23\flash\Eclip_1481_MB_ms2.msalign	354	729	HCD	5553	1105.69	35	4	2640.45	2640.45	696	-	-1000	sp|P0A6X7|IHFA_ECOLI	Integration host factor subunit alpha OS=Escherichia coli (strain K12) OX=83333 GN=ihfA PE=1 SV=1	77	99	R.RVVTFRPGQKLKSRVENASPKDE.	0	-	0	10	8	4.8762e-05	0	0
C:\Users\KyowonJeong\Desktop\flashida\msalign\apr23\flash\Eclip_1481_MB_ms2.msalign	355	730	HCD	5555	1106.35	81	10	5108.76	5108.76	676	-	-1000	sp|P68191|SRA_ECOLI	Stationary-phase-induced ribosome-associated protein OS=Escherichia coli (strain K12) OX=83333 GN=sra PE=1 SV=1	1	45	.(M)[Acetyl]KSNRQAR(HILG)[-26.0209]LDHKISNQRKIVTEGDKSSVVNNPTGRKRPAEK.	1	-	0	18	15	2.47685e-09	0	0
C:\Users\KyowonJeong\Desktop\flashida\msalign\apr23\flash\Eclip_1481_MB_ms2.msalign	356	731	HCD	5557	1107.08	60	6	4121.26	4121.26	678	-	-1000	sp|P68191|SRA_ECOLI	Stationary-phase-induced ribosome-associated protein OS=Escherichia coli (strain K12) OX=83333 GN=sra PE=1 SV=1	9	45	R.HILGLDHKISNQRKIVTEGDKSSVVNNPTGRKRPAEK.	0	-	0	21	19	2.8404e-11	0	0
C:\Users\KyowonJeong\Desktop\flashida\msalign\apr23\flash\Eclip_1481_MB_ms2.msalign	357	732	HCD	5558	1107.72	85	9	5108.76	5108.76	676	-	-1000	sp|P68191|SRA_ECOLI	Stationary-phase-induced ribosome-associated protein OS=Escherichia coli (strain K12) OX=83333 GN=sra PE=1 SV=1	1	45	.(MKSNRQARHIL)[15.9947]GLDHKISNQRKIVTEGDKSSVVNNPTGRKRPAEK.	1	-	0	21	18	1.55751e-10	0	0
C:\Users\KyowonJeong\Desktop\flashida\msalign\apr23\flash\Eclip_1481_MB_ms2.msalign	358	733	HCD	5559	1108.34	84	8	5092.77	5092.77	675	-	-1000	sp|P68191|SRA_ECOLI	Stationary-phase-induced ribosome-associated protein OS=Escherichia coli (strain K12) OX=83333 GN=sra PE=1 SV=1	1	45	.MKSNRQARHILGLDHKISNQRKIVTEGDKSSVVNNPTGRKRPAEK.	0	-	0	39	31	2.2692e-21	0	0
C:\Users\KyowonJeong\Desktop\flashida\msalign\apr23\flash\Eclip_1481_MB_ms2.msalign	359	735	HCD	5563	1109.71	41	6	5108.76	5108.75	676	-	-1000	sp|P68191|SRA_ECOLI	Stationary-phase-induced ribosome-associated protein OS=Escherichia coli (strain K12) OX=83333 GN=sra PE=1 SV=1	1	45	.(M)[15.9847]KSNRQARHILGLDHKISNQRKIVTEGDKSSVVNNPTGRKRPAEK.	1	-	0	13	12	2.18838e-08	0	0
C:\Users\KyowonJeong\Desktop\flashida\msalign\apr23\flash\Eclip_1481_MB_ms2.msalign	360	738	HCD	5567	1111.59	54	6	4121.26	4121.26	678	-	-1000	sp|P68191|SRA_ECOLI	Stationary-phase-induced ribosome-associated protein OS=Escherichia coli (strain K12) OX=83333 GN=sra PE=1 SV=1	9	45	R.HILGLDHKISNQRKIVTEGDKSSVVNNPTGRKRPAEK.	0	-	0	20	17	6.96564e-10	0	0
C:\Users\KyowonJeong\Desktop\flashida\msalign\apr23\flash\Eclip_1481_MB_ms2.msalign	361	739	HCD	5569	1112.37	26	4	2640.45	2640.45	696	-	-1000	sp|P0A6X7|IHFA_ECOLI	Integration host factor subunit alpha OS=Escherichia coli (strain K12) OX=83333 GN=ihfA PE=1 SV=1	77	99	R.RVVTFRPGQKLKSRVENASPKDE.	0	-	0	6	5	0.00738745	0.0003996	0
C:\Users\KyowonJeong\Desktop\flashida\msalign\apr23\flash\Eclip_1481_MB_ms2.msalign	362	742	HCD	5573	1114.25	85	8	5108.76	5108.76	676	-	-1000	sp|P68191|SRA_ECOLI	Stationary-phase-induced ribosome-associated protein OS=Escherichia coli (strain K12) OX=83333 GN=sra PE=1 SV=1	1	45	.(MKSNRQARHILG)[15.9947]LDHKISNQRKIVTEGDKSSVVNNPTGRKRPAEK.	1	-	0	31	21	2.33042e-11	0	0
C:\Users\KyowonJeong\Desktop\flashida\msalign\apr23\flash\Eclip_1481_MB_ms2.msalign	363	743	HCD	5575	1115.03	51	6	4121.26	4121.26	678	-	-1000	sp|P68191|SRA_ECOLI	Stationary-phase-induced ribosome-associated protein OS=Escherichia coli (strain K12) OX=83333 GN=sra PE=1 SV=1	9	45	R.HILGLDHKISNQRKIVTEGDKSSVVNNPTGRKRPAEK.	0	-	0	19	17	3.28788e-11	0	0
C:\Users\KyowonJeong\Desktop\flashida\msalign\apr23\flash\Eclip_1481_MB_ms2.msalign	364	744	HCD	5576	1115.64	33	4	2026.16	2026.15	285	-	-1000	sp|P60624|RL24_ECOLI	50S ribosomal protein L24 OS=Escherichia coli (strain K12) OX=83333 GN=rplX PE=1 SV=2	2	19	M.AAKIRRDDEVIVLTGKDK.G	0	-	0	13	13	8.55162e-07	0	0
C:\Users\KyowonJeong\Desktop\flashida\msalign\apr23\flash\Eclip_1481_MB_ms2.msalign	365	745	HCD	5577	1116.15	78	6	5092.77	5092.77	675	-	-1000	sp|P68191|SRA_ECOLI	Stationary-phase-induced ribosome-associated protein OS=Escherichia coli (strain K12) OX=83333 GN=sra PE=1 SV=1	1	45	.MKSNRQARHILGLDHKISNQRKIVTEGDKSSVVNNPTGRKRPAEK.	0	-	0	45	35	7.3938e-22	0	0
C:\Users\KyowonJeong\Desktop\flashida\msalign\apr23\flash\Eclip_1481_MB_ms2.msalign	366	746	HCD	5579	1116.81	76	7	5108.76	5108.76	676	-	-1000	sp|P68191|SRA_ECOLI	Stationary-phase-induced ribosome-associated protein OS=Escherichia coli (strain K12) OX=83333 GN=sra PE=1 SV=1	1	45	.(MKSNRQAR)[15.9947]HILGLDHKISNQRKIVTEGDKSSVVNNPTGRKRPAEK.	1	-	0	21	19	2.50061e-11	0	0
C:\Users\KyowonJeong\Desktop\flashida\msalign\apr23\flash\Eclip_1481_MB_ms2.msalign	367	747	HCD	5581	1117.54	85	8	5108.76	5108.76	676	-	-1000	sp|P68191|SRA_ECOLI	Stationary-phase-induced ribosome-associated protein OS=Escherichia coli (strain K12) OX=83333 GN=sra PE=1 SV=1	1	45	.(MKSNRQARHILGL)[15.9897]DHKISNQRKIVTEGDKSSVVNNPTGRKRPAEK.	1	-	0	31	22	2.30701e-14	0	0
C:\Users\KyowonJeong\Desktop\flashida\msalign\apr23\flash\Eclip_1481_MB_ms2.msalign	368	748	HCD	5582	1118.19	33	4	2026.16	2026.15	285	-	-1000	sp|P60624|RL24_ECOLI	50S ribosomal protein L24 OS=Escherichia coli (strain K12) OX=83333 GN=rplX PE=1 SV=2	2	19	M.AAKIRRDDEVIVLTGKDK.G	0	-	0	15	14	4.66087e-07	0	0
C:\Users\KyowonJeong\Desktop\flashida\msalign\apr23\flash\Eclip_1481_MB_ms2.msalign	369	749	HCD	5583	1118.77	39	4	2752.02	2752.02	1462	-	-1000	sp|P46889|FTSK_ECOLI	DNA translocase FtsK OS=Escherichia coli (strain K12) OX=83333 GN=ftsK PE=1 SV=2	212	233	W.VDEDEYEDDEEYEDENHGKQHE.S	0	-	0	12	11	3.76976e-07	0	0
C:\Users\KyowonJeong\Desktop\flashida\msalign\apr23\flash\Eclip_1481_MB_ms2.msalign	370	750	HCD	5585	1119.43	75	8	5092.77	5092.77	675	-	-1000	sp|P68191|SRA_ECOLI	Stationary-phase-induced ribosome-associated protein OS=Escherichia coli (strain K12) OX=83333 GN=sra PE=1 SV=1	1	45	.MKSNRQARHILGLDHKISNQRKIVTEGDKSSVVNNPTGRKRPAEK.	0	-	0	45	34	4.686e-20	0	0
C:\Users\KyowonJeong\Desktop\flashida\msalign\apr23\flash\Eclip_1481_MB_ms2.msalign	371	751	HCD	5587	1120.21	53	7	4121.26	4121.26	678	-	-1000	sp|P68191|SRA_ECOLI	Stationary-phase-induced ribosome-associated protein OS=Escherichia coli (strain K12) OX=83333 GN=sra PE=1 SV=1	9	45	R.HILGLDHKISNQRKIVTEGDKSSVVNNPTGRKRPAEK.	0	-	0	15	13	1.80202e-10	0	0
C:\Users\KyowonJeong\Desktop\flashida\msalign\apr23\flash\Eclip_1481_MB_ms2.msalign	372	752	HCD	5588	1120.82	37	4	2752.02	2752.02	1462	-	-1000	sp|P46889|FTSK_ECOLI	DNA translocase FtsK OS=Escherichia coli (strain K12) OX=83333 GN=ftsK PE=1 SV=2	212	233	W.VDEDEYEDDEEYEDENHGKQHE.S	0	-	0	12	11	7.3635e-07	0	0
C:\Users\KyowonJeong\Desktop\flashida\msalign\apr23\flash\Eclip_1481_MB_ms2.msalign	373	754	HCD	5591	1122.09	32	4	2026.16	2026.15	285	-	-1000	sp|P60624|RL24_ECOLI	50S ribosomal protein L24 OS=Escherichia coli (strain K12) OX=83333 GN=rplX PE=1 SV=2	2	19	M.AAKIRRDDEVIVLTGKDK.G	0	-	0	15	14	4.76356e-07	0	0
C:\Users\KyowonJeong\Desktop\flashida\msalign\apr23\flash\Eclip_1481_MB_ms2.msalign	374	755	HCD	5593	1122.86	33	4	2026.16	2026.15	285	-	-1000	sp|P60624|RL24_ECOLI	50S ribosomal protein L24 OS=Escherichia coli (strain K12) OX=83333 GN=rplX PE=1 SV=2	2	19	M.AAKIRRDDEVIVLTGKDK.G	0	-	0	13	13	1.12883e-06	0	0
C:\Users\KyowonJeong\Desktop\flashida\msalign\apr23\flash\Eclip_1481_MB_ms2.msalign	375	756	HCD	5594	1123.47	54	5	3299.64	3299.64	1323	-	-1000	sp|P0AGK8|ISCR_ECOLI	HTH-type transcriptional regulator IscR OS=Escherichia coli (strain K12) OX=83333 GN=iscR PE=1 SV=1	131	162	V.NNQEVLDVSGRQHTHDAPRTRTQDA(IDVKL)[-340.2228]RA.	1	-	0	12	10	0.00154923	0	0
C:\Users\KyowonJeong\Desktop\flashida\msalign\apr23\flash\Eclip_1481_MB_ms2.msalign	376	757	HCD	5595	1124.09	45	6	4121.26	4121.26	678	-	-1000	sp|P68191|SRA_ECOLI	Stationary-phase-induced ribosome-associated protein OS=Escherichia coli (strain K12) OX=83333 GN=sra PE=1 SV=1	9	45	R.HILGLDHKISNQRKIVTEGDKSSVVNNPTGRKRPAEK.	0	-	0	12	12	5.00832e-07	0	0
C:\Users\KyowonJeong\Desktop\flashida\msalign\apr23\flash\Eclip_1481_MB_ms2.msalign	377	758	HCD	5597	1124.74	85	8	5108.76	5108.77	676	-	-1000	sp|P68191|SRA_ECOLI	Stationary-phase-induced ribosome-associated protein OS=Escherichia coli (strain K12) OX=83333 GN=sra PE=1 SV=1	1	45	.(MKSNRQAR)[15.9997]HILGLDHKISNQRKIVTEGDKSSVVNNPTGRKRPAEK.	1	-	0	38	23	1.23777e-14	0	0
C:\Users\KyowonJeong\Desktop\flashida\msalign\apr23\flash\Eclip_1481_MB_ms2.msalign	378	759	HCD	5599	1125.47	54	5	3299.64	3299.64	1323	-	-1000	sp|P0AGK8|ISCR_ECOLI	HTH-type transcriptional regulator IscR OS=Escherichia coli (strain K12) OX=83333 GN=iscR PE=1 SV=1	131	162	V.NNQEVLDVSGRQHTHDAPRTRTQDA(IDVKL)[-340.2228]RA.	1	-	0	14	10	0.00140155	0	0
C:\Users\KyowonJeong\Desktop\flashida\msalign\apr23\flash\Eclip_1481_MB_ms2.msalign	379	760	HCD	5600	1126.12	78	6	5092.77	5092.77	675	-	-1000	sp|P68191|SRA_ECOLI	Stationary-phase-induced ribosome-associated protein OS=Escherichia coli (strain K12) OX=83333 GN=sra PE=1 SV=1	1	45	.MKSNRQARHILGLDHKISNQRKIVTEGDKSSVVNNPTGRKRPAEK.	0	-	0	46	36	1.16176e-22	0	0
C:\Users\KyowonJeong\Desktop\flashida\msalign\apr23\flash\Eclip_1481_MB_ms2.msalign	380	761	HCD	5601	1126.5	48	5	2811.53	2811.52	1095	-	-1000	sp|P60422|RL2_ECOLI	50S ribosomal protein L2 OS=Escherichia coli (strain K12) OX=83333 GN=rplB PE=1 SV=2	27	52	K.GKPFAPLLEKNSKSGGRNNNGRITTR.H	0	-	0	11	8	0.000527014	0	0
C:\Users\KyowonJeong\Desktop\flashida\msalign\apr23\flash\Eclip_1481_MB_ms2.msalign	381	762	HCD	5603	1127.15	85	9	5108.76	5108.77	676	-	-1000	sp|P68191|SRA_ECOLI	Stationary-phase-induced ribosome-associated protein OS=Escherichia coli (strain K12) OX=83333 GN=sra PE=1 SV=1	1	45	.(MK)[15.9997]SNRQARHILGLDHKISNQRKIVTEGDKSSVVNNPTGRKRPAEK.	1	-	0	36	28	3.10605e-16	0	0
C:\Users\KyowonJeong\Desktop\flashida\msalign\apr23\flash\Eclip_1481_MB_ms2.msalign	382	763	HCD	5605	1127.87	87	8	5365.89	5365.91	681	-	-1000	sp|P68191|SRA_ECOLI	Stationary-phase-induced ribosome-associated protein OS=Escherichia coli (strain K12) OX=83333 GN=sra PE=1 SV=1	1	45	.(MKSNRQARHILGLD)[273.1447]HKISNQRKIVTEGDKSSVVNNPTGRKRPAEK.	1	-	0	16	13	2.90871e-08	0	0
C:\Users\KyowonJeong\Desktop\flashida\msalign\apr23\flash\Eclip_1481_MB_ms2.msalign	383	764	HCD	5606	1128.51	24	6	5547.88	5548.05	687	-	-1000	sp|P68191|SRA_ECOLI	Stationary-phase-induced ribosome-associated protein OS=Escherichia coli (strain K12) OX=83333 GN=sra PE=1 SV=1	1	45	.MKSNRQARHILGLDHKISNQRKIVTEGDKSSVVNNPTGRKRPAE(K)[455.2797].	1	-	0	5	5	0.00813322	0.000398089	0.00151057
C:\Users\KyowonJeong\Desktop\flashida\msalign\apr23\flash\Eclip_1481_MB_ms2.msalign	384	767	HCD	5611	1130.51	33	9	5364.89	5365.05	681	-	-1000	sp|P68191|SRA_ECOLI	Stationary-phase-induced ribosome-associated protein OS=Escherichia coli (strain K12) OX=83333 GN=sra PE=1 SV=1	1	45	.(MKSNRQARHILGLD)[272.2847]HKISNQRKIVTEGDKSSVVNNPTGRKRPAEK.	1	-	0	5	5	0.000331968	0	0
C:\Users\KyowonJeong\Desktop\flashida\msalign\apr23\flash\Eclip_1481_MB_ms2.msalign	385	772	HCD	5618	1133.81	43	7	5074.82	5074.77	679	-	-1000	sp|P68191|SRA_ECOLI	Stationary-phase-induced ribosome-associated protein OS=Escherichia coli (strain K12) OX=83333 GN=sra PE=1 SV=1	1	45	.MKSNRQARHILGLD(H)[-17.9953]KISNQRKIVTEGDKSSVVNNPTGRKRPAEK.	1	-	0	9	11	1.35108e-08	0	0
C:\Users\KyowonJeong\Desktop\flashida\msalign\apr23\flash\Eclip_1481_MB_ms2.msalign	386	775	HCD	5623	1135.8	84	9	5092.78	5092.77	675	-	-1000	sp|P68191|SRA_ECOLI	Stationary-phase-induced ribosome-associated protein OS=Escherichia coli (strain K12) OX=83333 GN=sra PE=1 SV=1	1	45	.MKSNRQARHILGLDHKISNQRKIVTEGDKSSVVNNPTGRKRPAEK.	0	-	0	36	25	8.1078e-17	0	0
C:\Users\KyowonJeong\Desktop\flashida\msalign\apr23\flash\Eclip_1481_MB_ms2.msalign	387	777	HCD	5625	1137.07	28	4	2607.32	2606.29	1263	-	-1000	sp|P77611|RSXC_ECOLI	Ion-translocating oxidoreductase complex subunit C OS=Escherichia coli (strain K12) OX=83333 GN=rsxC PE=1 SV=1	602	624	R.KLEQQQANAEPEEQVDPRKAAVE.A	0	-	0	7	5	0.0511296	0.000942685	0.00356379
C:\Users\KyowonJeong\Desktop\flashida\msalign\apr23\flash\Eclip_1481_MB_ms2.msalign	388	778	HCD	5627	1137.72	94	6	5824.79	5824.77	130	-	-1000	sp|P69428|TATA_ECOLI	Sec-independent protein translocase protein TatA OS=Escherichia coli (strain K12) OX=83333 GN=tatA PE=1 SV=1	39	89	G.FKKA(M)[15.9877]SDDEPKQDKTSQDADFTAKTIADKQADTNQEQAKTEDAKRHDKEQV.	1	-	0	48	43	9.02772e-26	0	0
C:\Users\KyowonJeong\Desktop\flashida\msalign\apr23\flash\Eclip_1481_MB_ms2.msalign	389	783	HCD	5635	1141.07	92	7	5549.61	5549.61	131	-	-1000	sp|P69428|TATA_ECOLI	Sec-independent protein translocase protein TatA OS=Escherichia coli (strain K12) OX=83333 GN=tatA PE=1 SV=1	41	89	K.KA(MSD)[15.9961]DEPKQDKTSQDADFTAKTIADKQADTNQEQAKTEDAKRHDKEQV.	1	-	0	46	41	6.31973e-24	0	0
C:\Users\KyowonJeong\Desktop\flashida\msalign\apr23\flash\Eclip_1481_MB_ms2.msalign	390	786	HCD	5639	1142.98	92	6	5533.62	5533.61	125	-	-1000	sp|P69428|TATA_ECOLI	Sec-independent protein translocase protein TatA OS=Escherichia coli (strain K12) OX=83333 GN=tatA PE=1 SV=1	41	89	K.KAMSDDEPKQDKTSQDADFTAKTIADKQADTNQEQAKTEDAKRHDKEQV.	0	-	0	60	54	1.69878e-35	0	0
C:\Users\KyowonJeong\Desktop\flashida\msalign\apr23\flash\Eclip_1481_MB_ms2.msalign	391	790	HCD	5645	1145.2	92	7	5533.62	5533.61	125	-	-1000	sp|P69428|TATA_ECOLI	Sec-independent protein translocase protein TatA OS=Escherichia coli (strain K12) OX=83333 GN=tatA PE=1 SV=1	41	89	K.KAMSDDEPKQDKTSQDADFTAKTIADKQADTNQEQAKTEDAKRHDKEQV.	0	-	0	40	34	7.3032e-25	0	0
C:\Users\KyowonJeong\Desktop\flashida\msalign\apr23\flash\Eclip_1481_MB_ms2.msalign	392	791	HCD	5647	1145.56	23	6	5571.57	5571.57	141	-	-1000	sp|P69428|TATA_ECOLI	Sec-independent protein translocase protein TatA OS=Escherichia coli (strain K12) OX=83333 GN=tatA PE=1 SV=1	41	89	K.KAMSDDE(PKQDKTSQDAD)[37.9611]FTAKTIADKQADTNQEQAKTEDAKRHDKEQV.	1	-	0	8	8	0.00100811	0	0
C:\Users\KyowonJeong\Desktop\flashida\msalign\apr23\flash\Eclip_1481_MB_ms2.msalign	393	792	HCD	5648	1146.21	96	6	5808.78	5808.78	126	-	-1000	sp|P69428|TATA_ECOLI	Sec-independent protein translocase protein TatA OS=Escherichia coli (strain K12) OX=83333 GN=tatA PE=1 SV=1	39	89	G.FKKAMSDDEPKQDKTSQDADFTAKTIADKQADTNQEQAKTEDAKRHDKEQV.	0	-	0	62	52	2.0276e-33	0	0
C:\Users\KyowonJeong\Desktop\flashida\msalign\apr23\flash\Eclip_1481_MB_ms2.msalign	394	794	HCD	5651	1147.47	81	6	5350.49	5350.48	129	-	-1000	sp|P69428|TATA_ECOLI	Sec-independent protein translocase protein TatA OS=Escherichia coli (strain K12) OX=83333 GN=tatA PE=1 SV=1	43	89	A.(M)[15.9931]SDDEPKQDKTSQDADFTAKTIADKQADTNQEQAKTEDAKRHDKEQV.	1	-	0	45	41	2.27911e-26	0	0
C:\Users\KyowonJeong\Desktop\flashida\msalign\apr23\flash\Eclip_1481_MB_ms2.msalign	395	795	HCD	5653	1148.21	67	6	5350.49	5350.48	129	-	-1000	sp|P69428|TATA_ECOLI	Sec-independent protein translocase protein TatA OS=Escherichia coli (strain K12) OX=83333 GN=tatA PE=1 SV=1	43	89	A.(M)[15.9931]SDDEPKQDKTSQDADFTAKTIADKQADTNQEQAKTEDAKRHDKEQV.	1	-	0	37	33	3.75034e-21	0	0
C:\Users\KyowonJeong\Desktop\flashida\msalign\apr23\flash\Eclip_1481_MB_ms2.msalign	396	796	HCD	5654	1148.86	58	6	5421.53	5421.52	132	-	-1000	sp|P69428|TATA_ECOLI	Sec-independent protein translocase protein TatA OS=Escherichia coli (strain K12) OX=83333 GN=tatA PE=1 SV=1	43	89	A.(M)[87.0331]SDDEPKQDKTSQDADFTAKTIADKQADTNQEQAKTEDAKRHDKEQV.	1	-	0	28	25	2.94326e-17	0	0
C:\Users\KyowonJeong\Desktop\flashida\msalign\apr23\flash\Eclip_1481_MB_ms2.msalign	397	797	HCD	5655	1149.47	27	4	2517.36	2517.35	520	-	-1000	sp|P0A7L0|RL1_ECOLI	50S ribosomal protein L1 OS=Escherichia coli (strain K12) OX=83333 GN=rplA PE=1 SV=2	48	71	N.LGIDARKSDQNVRGATVLPHGTGR.S	0	-	0	9	8	0.000662945	0	0
C:\Users\KyowonJeong\Desktop\flashida\msalign\apr23\flash\Eclip_1481_MB_ms2.msalign	398	798	HCD	5657	1150.13	96	6	5808.78	5808.78	126	-	-1000	sp|P69428|TATA_ECOLI	Sec-independent protein translocase protein TatA OS=Escherichia coli (strain K12) OX=83333 GN=tatA PE=1 SV=1	39	89	G.FKKAMSDDEPKQDKTSQDADFTAKTIADKQADTNQEQAKTEDAKRHDKEQV.	0	-	0	62	55	2.1086e-33	0	0
C:\Users\KyowonJeong\Desktop\flashida\msalign\apr23\flash\Eclip_1481_MB_ms2.msalign	399	799	HCD	5659	1150.86	34	6	5421.52	5421.52	132	-	-1000	sp|P69428|TATA_ECOLI	Sec-independent protein translocase protein TatA OS=Escherichia coli (strain K12) OX=83333 GN=tatA PE=1 SV=1	43	89	A.(M)[87.0331]SDDEPKQDKTSQDADFTAKTIADKQADTNQEQAKTEDAKRHDKEQV.	1	-	0	14	14	1.19186e-09	0	0
C:\Users\KyowonJeong\Desktop\flashida\msalign\apr23\flash\Eclip_1481_MB_ms2.msalign	400	803	HCD	5665	1153.5	42	8	5092.78	5092.77	675	-	-1000	sp|P68191|SRA_ECOLI	Stationary-phase-induced ribosome-associated protein OS=Escherichia coli (strain K12) OX=83333 GN=sra PE=1 SV=1	1	45	.MKSNRQARHILGLDHKISNQRKIVTEGDKSSVVNNPTGRKRPAEK.	0	-	0	8	6	1.08378e-05	0	0
C:\Users\KyowonJeong\Desktop\flashida\msalign\apr23\flash\Eclip_1481_MB_ms2.msalign	401	804	HCD	5666	1154.16	44	4	2674.53	2674.53	422	-	-1000	sp|P68919|RL25_ECOLI	50S ribosomal protein L25 OS=Escherichia coli (strain K12) OX=83333 GN=rplY PE=1 SV=1	63	85	T.IVVDGKEIKVKAQDVQRHPYKPK.L	0	-	0	15	12	0.000576618	0	0
C:\Users\KyowonJeong\Desktop\flashida\msalign\apr23\flash\Eclip_1481_MB_ms2.msalign	402	806	HCD	5669	1155.42	90	6	5808.79	5808.78	126	-	-1000	sp|P69428|TATA_ECOLI	Sec-independent protein translocase protein TatA OS=Escherichia coli (strain K12) OX=83333 GN=tatA PE=1 SV=1	39	89	G.FKKAMSDDEPKQDKTSQDADFTAKTIADKQADTNQEQAKTEDAKRHDKEQV.	0	-	0	46	42	1.19896e-24	0	0
C:\Users\KyowonJeong\Desktop\flashida\msalign\apr23\flash\Eclip_1481_MB_ms2.msalign	403	807	HCD	5671	1156.2	20	7	5108.76	5108.75	676	-	-1000	sp|P68191|SRA_ECOLI	Stationary-phase-induced ribosome-associated protein OS=Escherichia coli (strain K12) OX=83333 GN=sra PE=1 SV=1	1	45	.(MKSNRQARHILGLD)[15.9847]HKISNQRKIVTEGDKSSVVNNPTGRKRPAEK.	1	-	0	6	6	9.40826e-05	0	0
C:\Users\KyowonJeong\Desktop\flashida\msalign\apr23\flash\Eclip_1481_MB_ms2.msalign	404	808	HCD	5672	1156.81	27	4	2796.49	2796.49	1401	-	-1000	sp|P08245|YCIH_ECOLI	Uncharacterized protein YciH OS=Escherichia coli (strain K12) OX=83333 GN=yciH PE=1 SV=1	9	34	L.VYSTETGRIDEPKAAPVRPKGDGVVR.I	0	-	0	9	9	6.37885e-06	0	0
C:\Users\KyowonJeong\Desktop\flashida\msalign\apr23\flash\Eclip_1481_MB_ms2.msalign	405	812	HCD	5678	1159.45	25	6	5808.78	5808.78	126	-	-1000	sp|P69428|TATA_ECOLI	Sec-independent protein translocase protein TatA OS=Escherichia coli (strain K12) OX=83333 GN=tatA PE=1 SV=1	39	89	G.FKKAMSDDEPKQDKTSQDADFTAKTIADKQADTNQEQAKTEDAKRHDKEQV.	0	-	0	14	13	7.3384e-12	0	0
C:\Users\KyowonJeong\Desktop\flashida\msalign\apr23\flash\Eclip_1481_MB_ms2.msalign	406	813	HCD	5679	1160.06	49	4	2948.62	2948.62	1158	-	-1000	sp|P0ADV1|LPTA_ECOLI	Lipopolysaccharide export system protein LptA OS=Escherichia coli (strain K12) OX=83333 GN=lptA PE=1 SV=1	159	185	K.RVTTVLVPSQLQDKNNKGQTPAQKKGN.	0	-	0	21	19	1.67001e-13	0	0
C:\Users\KyowonJeong\Desktop\flashida\msalign\apr23\flash\Eclip_1481_MB_ms2.msalign	407	815	HCD	5683	1161.45	42	4	2551.26	2551.26	905	-	-1000	sp|P21513|RNE_ECOLI	Ribonuclease E OS=Escherichia coli (strain K12) OX=83333 GN=rne PE=1 SV=6	699	719	N.VEEQSVQETEQEERVRPVQPR.R	0	-	0	17	15	1.2398e-11	0	0
C:\Users\KyowonJeong\Desktop\flashida\msalign\apr23\flash\Eclip_1481_MB_ms2.msalign	408	816	HCD	5684	1161.88	18	7	5108.76	5108.77	676	-	-1000	sp|P68191|SRA_ECOLI	Stationary-phase-induced ribosome-associated protein OS=Escherichia coli (strain K12) OX=83333 GN=sra PE=1 SV=1	1	45	.(MKSNRQARHILGLD)[15.9997]HKISNQRKIVTEGDKSSVVNNPTGRKRPAEK.	1	-	0	6	6	1.13656e-05	0	0
C:\Users\KyowonJeong\Desktop\flashida\msalign\apr23\flash\Eclip_1481_MB_ms2.msalign	409	818	HCD	5687	1163.15	88	6	5334.48	5334.48	128	-	-1000	sp|P69428|TATA_ECOLI	Sec-independent protein translocase protein TatA OS=Escherichia coli (strain K12) OX=83333 GN=tatA PE=1 SV=1	43	89	A.MSDDEPKQDKTSQDADFTAKTIADKQADTNQEQAKTEDAKRHDKEQV.	0	-	0	51	42	1.57824e-30	0	0
C:\Users\KyowonJeong\Desktop\flashida\msalign\apr23\flash\Eclip_1481_MB_ms2.msalign	410	819	HCD	5689	1163.91	49	4	2948.62	2948.62	1158	-	-1000	sp|P0ADV1|LPTA_ECOLI	Lipopolysaccharide export system protein LptA OS=Escherichia coli (strain K12) OX=83333 GN=lptA PE=1 SV=1	159	185	K.RVTTVLVPSQLQDKNNKGQTPAQKKGN.	0	-	0	20	17	7.16278e-13	0	0
C:\Users\KyowonJeong\Desktop\flashida\msalign\apr23\flash\Eclip_1481_MB_ms2.msalign	411	820	HCD	5690	1164.52	88	6	5334.49	5334.48	128	-	-1000	sp|P69428|TATA_ECOLI	Sec-independent protein translocase protein TatA OS=Escherichia coli (strain K12) OX=83333 GN=tatA PE=1 SV=1	43	89	A.MSDDEPKQDKTSQDADFTAKTIADKQADTNQEQAKTEDAKRHDKEQV.	0	-	0	51	43	2.68824e-30	0	0
C:\Users\KyowonJeong\Desktop\flashida\msalign\apr23\flash\Eclip_1481_MB_ms2.msalign	412	821	HCD	5691	1165.14	36	5	2983.62	2983.62	1478	-	-1000	sp|P18196|MINC_ECOLI	Septum site-determining protein MinC OS=Escherichia coli (strain K12) OX=83333 GN=minC PE=1 SV=1	100	127	T.EGKEKAPRPAPTPQAPAQNTTPVTKTRL.I	0	-	0	12	10	3.72539e-06	0	0
C:\Users\KyowonJeong\Desktop\flashida\msalign\apr23\flash\Eclip_1481_MB_ms2.msalign	413	822	HCD	5693	1165.8	13	6	5515.66	5515.64	142	-	-1000	sp|P69428|TATA_ECOLI	Sec-independent protein translocase protein TatA OS=Escherichia coli (strain K12) OX=83333 GN=tatA PE=1 SV=1	41	89	K.KA(MSDDE)[-17.9739]PKQDKTSQDADFTAKTIADKQADTNQEQAKTEDAKRHDKEQV.	1	-	0	6	6	0.00384053	0	0
C:\Users\KyowonJeong\Desktop\flashida\msalign\apr23\flash\Eclip_1481_MB_ms2.msalign	414	827	HCD	5701	1169.21	35	7	5092.77	5092.77	675	-	-1000	sp|P68191|SRA_ECOLI	Stationary-phase-induced ribosome-associated protein OS=Escherichia coli (strain K12) OX=83333 GN=sra PE=1 SV=1	1	45	.MKSNRQARHILGLDHKISNQRKIVTEGDKSSVVNNPTGRKRPAEK.	0	-	0	16	15	1.77176e-11	0	0
C:\Users\KyowonJeong\Desktop\flashida\msalign\apr23\flash\Eclip_1481_MB_ms2.msalign	415	828	HCD	5702	1169.83	49	5	2948.62	2948.62	1158	-	-1000	sp|P0ADV1|LPTA_ECOLI	Lipopolysaccharide export system protein LptA OS=Escherichia coli (strain K12) OX=83333 GN=lptA PE=1 SV=1	159	185	K.RVTTVLVPSQLQDKNNKGQTPAQKKGN.	0	-	0	17	14	3.43162e-09	0	0
C:\Users\KyowonJeong\Desktop\flashida\msalign\apr23\flash\Eclip_1481_MB_ms2.msalign	416	830	HCD	5705	1171.1	50	5	5334.48	5334.48	128	-	-1000	sp|P69428|TATA_ECOLI	Sec-independent protein translocase protein TatA OS=Escherichia coli (strain K12) OX=83333 GN=tatA PE=1 SV=1	43	89	A.MSDDEPKQDKTSQDADFTAKTIADKQADTNQEQAKTEDAKRHDKEQV.	0	-	0	26	24	1.36008e-18	0	0
C:\Users\KyowonJeong\Desktop\flashida\msalign\apr23\flash\Eclip_1481_MB_ms2.msalign	417	831	HCD	5707	1171.87	39	4	2398.3	2398.3	592	-	-1000	sp|P0A7R9|RS11_ECOLI	30S ribosomal protein S11 OS=Escherichia coli (strain K12) OX=83333 GN=rpsK PE=1 SV=2	109	129	T.NITDVTPIPH(N)[0.9774]GCRPPKKRRV.	1	-	0	11	8	0.000375475	0	0
C:\Users\KyowonJeong\Desktop\flashida\msalign\apr23\flash\Eclip_1481_MB_ms2.msalign	418	834	HCD	5711	1173.76	71	7	5334.49	5334.48	128	-	-1000	sp|P69428|TATA_ECOLI	Sec-independent protein translocase protein TatA OS=Escherichia coli (strain K12) OX=83333 GN=tatA PE=1 SV=1	43	89	A.MSDDEPKQDKTSQDADFTAKTIADKQADTNQEQAKTEDAKRHDKEQV.	0	-	0	28	24	8.99796e-20	0	0
C:\Users\KyowonJeong\Desktop\flashida\msalign\apr23\flash\Eclip_1481_MB_ms2.msalign	419	835	HCD	5713	1174.49	22	5	2948.62	2948.62	1158	-	-1000	sp|P0ADV1|LPTA_ECOLI	Lipopolysaccharide export system protein LptA OS=Escherichia coli (strain K12) OX=83333 GN=lptA PE=1 SV=1	159	185	K.RVTTVLVPSQLQDKNNKGQTPAQKKGN.	0	-	0	6	5	0.00566066	0.000201572	0
C:\Users\KyowonJeong\Desktop\flashida\msalign\apr23\flash\Eclip_1481_MB_ms2.msalign	420	836	HCD	5714	1175.14	19	4	3160.68	3160.67	1186	-	-1000	sp|P02929|TONB_ECOLI	Protein TonB OS=Escherichia coli (strain K12) OX=83333 GN=tonB PE=1 SV=2	105	132	K.KVQEQPKRDVKPVESRPASPFENTAPAR.L	0	-	0	9	9	5.78467e-05	0	0
C:\Users\KyowonJeong\Desktop\flashida\msalign\apr23\flash\Eclip_1481_MB_ms2.msalign	421	838	HCD	5717	1176.41	42	4	2551.26	2551.26	905	-	-1000	sp|P21513|RNE_ECOLI	Ribonuclease E OS=Escherichia coli (strain K12) OX=83333 GN=rne PE=1 SV=6	699	719	N.VEEQSVQETEQEERVRPVQPR.R	0	-	0	10	10	2.18637e-06	0	0
C:\Users\KyowonJeong\Desktop\flashida\msalign\apr23\flash\Eclip_1481_MB_ms2.msalign	422	839	HCD	5719	1177.18	76	6	5334.49	5334.48	128	-	-1000	sp|P69428|TATA_ECOLI	Sec-independent protein translocase protein TatA OS=Escherichia coli (strain K12) OX=83333 GN=tatA PE=1 SV=1	43	89	A.MSDDEPKQDKTSQDADFTAKTIADKQADTNQEQAKTEDAKRHDKEQV.	0	-	0	37	31	1.38516e-21	0	0
C:\Users\KyowonJeong\Desktop\flashida\msalign\apr23\flash\Eclip_1481_MB_ms2.msalign	423	841	HCD	5722	1178.46	13	5	3160.68	3160.67	1186	-	-1000	sp|P02929|TONB_ECOLI	Protein TonB OS=Escherichia coli (strain K12) OX=83333 GN=tonB PE=1 SV=2	105	132	K.KVQEQPKRDVKPVESRPASPFENTAPAR.L	0	-	0	6	6	0.000100018	0	0
C:\Users\KyowonJeong\Desktop\flashida\msalign\apr23\flash\Eclip_1481_MB_ms2.msalign	424	842	HCD	5724	1179.23	30	5	2616.48	2616.48	924	-	-1000	sp|P0A7Q6|RL36_ECOLI	50S ribosomal protein L36 OS=Escherichia coli (strain K12) OX=83333 GN=rpmJ PE=1 SV=1	16	38	K.IVKRDGVIRVICSAEPKHKQRQG.	0	-	0	10	10	5.35535e-08	0	0
C:\Users\KyowonJeong\Desktop\flashida\msalign\apr23\flash\Eclip_1481_MB_ms2.msalign	425	843	HCD	5725	1179.85	21	5	2895.55	2894.55	1365	-	-1000	sp|P07017|MCP2_ECOLI	Methyl-accepting chemotaxis protein II OS=Escherichia coli (strain K12) OX=83333 GN=tar PE=1 SV=2	514	540	F.RLAASPLTNKPQTPSRPASEQPPAQPR.L	0	-	0	8	8	8.99585e-05	0	0
C:\Users\KyowonJeong\Desktop\flashida\msalign\apr23\flash\Eclip_1481_MB_ms2.msalign	426	846	HCD	5730	1181.89	58	7	5334.49	5334.48	128	-	-1000	sp|P69428|TATA_ECOLI	Sec-independent protein translocase protein TatA OS=Escherichia coli (strain K12) OX=83333 GN=tatA PE=1 SV=1	43	89	A.MSDDEPKQDKTSQDADFTAKTIADKQADTNQEQAKTEDAKRHDKEQV.	0	-	0	30	26	2.20116e-22	0	0
C:\Users\KyowonJeong\Desktop\flashida\msalign\apr23\flash\Eclip_1481_MB_ms2.msalign	427	848	HCD	5732	1183.11	13	4	2616.48	2616.48	924	-	-1000	sp|P0A7Q6|RL36_ECOLI	50S ribosomal protein L36 OS=Escherichia coli (strain K12) OX=83333 GN=rpmJ PE=1 SV=1	16	38	K.IVKRDGVIRVICSAEPKHKQRQG.	0	-	0	5	5	0.000106578	0	0
C:\Users\KyowonJeong\Desktop\flashida\msalign\apr23\flash\Eclip_1481_MB_ms2.msalign	428	849	HCD	5734	1183.77	30	5	2549.38	2549.45	451	-	-1000	sp|P60438|RL3_ECOLI	50S ribosomal protein L3 OS=Escherichia coli (strain K12) OX=83333 GN=rplC PE=1 SV=1	136	159	G.NSLSHRVPGSIGQN(Q)[14.0880]TPGKVFKGK.K	1	-	0	12	11	2.78433e-06	0	0
C:\Users\KyowonJeong\Desktop\flashida\msalign\apr23\flash\Eclip_1481_MB_ms2.msalign	429	850	HCD	5736	1184.55	21	5	2895.56	2895.64	1365	-	-1000	sp|P07017|MCP2_ECOLI	Methyl-accepting chemotaxis protein II OS=Escherichia coli (strain K12) OX=83333 GN=tar PE=1 SV=2	514	540	F.(RLAAS)[1.0975]PLTNKPQTPSRPASEQPPAQPR.L	1	-	0	7	7	0.0425745	0.00056872	0
C:\Users\KyowonJeong\Desktop\flashida\msalign\apr23\flash\Eclip_1481_MB_ms2.msalign	430	851	HCD	5737	1185.16	43	5	2776.32	2776.32	1453	-	-1000	sp|P11557|DAMX_ECOLI	Cell division protein DamX OS=Escherichia coli (strain K12) OX=83333 GN=damX PE=1 SV=2	1	23	.(MDEF)[15.9951]KPEDELKPDPSDRRTGRSR.Q	1	-	0	12	11	1.26125e-05	0	0
C:\Users\KyowonJeong\Desktop\flashida\msalign\apr23\flash\Eclip_1481_MB_ms2.msalign	431	854	HCD	5742	1187.2	19	5	2895.56	2895.64	1365	-	-1000	sp|P07017|MCP2_ECOLI	Methyl-accepting chemotaxis protein II OS=Escherichia coli (strain K12) OX=83333 GN=tar PE=1 SV=2	514	540	F.RLAASPLT(NK)[1.0975]PQTPSRPASEQPPAQPR.L	1	-	0	8	8	4.75323e-05	0	0
C:\Users\KyowonJeong\Desktop\flashida\msalign\apr23\flash\Eclip_1481_MB_ms2.msalign	432	856	HCD	5744	1188.43	30	5	2549.38	2549.45	451	-	-1000	sp|P60438|RL3_ECOLI	50S ribosomal protein L3 OS=Escherichia coli (strain K12) OX=83333 GN=rplC PE=1 SV=1	136	159	G.NSLSHRVPGSIGQN(Q)[14.0880]TPGKVFKGK.K	1	-	0	13	12	2.6558e-07	0	0
C:\Users\KyowonJeong\Desktop\flashida\msalign\apr23\flash\Eclip_1481_MB_ms2.msalign	433	857	HCD	5746	1189.08	33	6	5334.49	5334.48	128	-	-1000	sp|P69428|TATA_ECOLI	Sec-independent protein translocase protein TatA OS=Escherichia coli (strain K12) OX=83333 GN=tatA PE=1 SV=1	43	89	A.MSDDEPKQDKTSQDADFTAKTIADKQADTNQEQAKTEDAKRHDKEQV.	0	-	0	17	14	1.92888e-12	0	0
C:\Users\KyowonJeong\Desktop\flashida\msalign\apr23\flash\Eclip_1481_MB_ms2.msalign	434	859	HCD	5749	1190.47	35	5	2570.4	2570.4	1533	-	-1000	sp|P25728|YGBA_ECOLI	Uncharacterized protein YgbA OS=Escherichia coli (strain K12) OX=83333 GN=ygbA PE=4 SV=1	97	117	L.IDDKRPVPELPEKYRPKKPHE.	0	-	0	10	8	8.95725e-05	0	0
C:\Users\KyowonJeong\Desktop\flashida\msalign\apr23\flash\Eclip_1481_MB_ms2.msalign	435	860	HCD	5751	1191.12	24	5	5334.49	5334.48	128	-	-1000	sp|P69428|TATA_ECOLI	Sec-independent protein translocase protein TatA OS=Escherichia coli (strain K12) OX=83333 GN=tatA PE=1 SV=1	43	89	A.MSDDEPKQDKTSQDADFTAKTIADKQADTNQEQAKTEDAKRHDKEQV.	0	-	0	7	7	2.01336e-05	0	0
C:\Users\KyowonJeong\Desktop\flashida\msalign\apr23\flash\Eclip_1481_MB_ms2.msalign	436	861	HCD	5753	1191.9	32	5	2549.38	2549.45	451	-	-1000	sp|P60438|RL3_ECOLI	50S ribosomal protein L3 OS=Escherichia coli (strain K12) OX=83333 GN=rplC PE=1 SV=1	136	159	G.NSLSHRVPGSIGQN(Q)[14.0880]TPGKVFKGK.K	1	-	0	14	12	4.83432e-07	0	0
C:\Users\KyowonJeong\Desktop\flashida\msalign\apr23\flash\Eclip_1481_MB_ms2.msalign	437	863	HCD	5755	1193.13	35	5	2570.4	2570.4	1533	-	-1000	sp|P25728|YGBA_ECOLI	Uncharacterized protein YgbA OS=Escherichia coli (strain K12) OX=83333 GN=ygbA PE=4 SV=1	97	117	L.IDDKRPVPELPEKYRPKKPHE.	0	-	0	13	9	4.1265e-05	0	0
C:\Users\KyowonJeong\Desktop\flashida\msalign\apr23\flash\Eclip_1481_MB_ms2.msalign	438	864	HCD	5757	1193.78	46	5	2776.32	2776.32	1453	-	-1000	sp|P11557|DAMX_ECOLI	Cell division protein DamX OS=Escherichia coli (strain K12) OX=83333 GN=damX PE=1 SV=2	1	23	.(M)[15.9951]DEFKPEDELKPDPSDRRTGRSR.Q	1	-	0	14	13	1.20835e-06	0	0
C:\Users\KyowonJeong\Desktop\flashida\msalign\apr23\flash\Eclip_1481_MB_ms2.msalign	439	865	HCD	5759	1194.56	36	5	2549.38	2549.45	451	-	-1000	sp|P60438|RL3_ECOLI	50S ribosomal protein L3 OS=Escherichia coli (strain K12) OX=83333 GN=rplC PE=1 SV=1	136	159	G.NSLSHRVPGSIGQN(Q)[14.0880]TPGKVFKGK.K	1	-	0	13	11	1.44834e-05	0	0
C:\Users\KyowonJeong\Desktop\flashida\msalign\apr23\flash\Eclip_1481_MB_ms2.msalign	440	868	HCD	5763	1196.44	46	5	2776.32	2776.32	1453	-	-1000	sp|P11557|DAMX_ECOLI	Cell division protein DamX OS=Escherichia coli (strain K12) OX=83333 GN=damX PE=1 SV=2	1	23	.(M)[15.9951]DEFKPEDELKPDPSDRRTGRSR.Q	1	-	0	13	12	2.71988e-05	0	0
C:\Users\KyowonJeong\Desktop\flashida\msalign\apr23\flash\Eclip_1481_MB_ms2.msalign	441	869	HCD	5765	1197.21	15	5	2616.48	2616.48	924	-	-1000	sp|P0A7Q6|RL36_ECOLI	50S ribosomal protein L36 OS=Escherichia coli (strain K12) OX=83333 GN=rpmJ PE=1 SV=1	16	38	K.IVKRDGVIRVICSAEPKHKQRQG.	0	-	0	7	7	2.28358e-08	0	0
C:\Users\KyowonJeong\Desktop\flashida\msalign\apr23\flash\Eclip_1481_MB_ms2.msalign	442	871	HCD	5767	1198.44	29	9	5817.61	5817.6	107	-	-1000	sp|P0A705|IF2_ECOLI	Translation initiation factor IF-2 OS=Escherichia coli (strain K12) OX=83333 GN=infB PE=1 SV=1	208	258	R.(RMAEENKWTD)[15.9907]NAEPTEDSSDYHVTTSQHARQAEDESDREVEGGRGRGRNAK.A	1	-	0	12	11	8.40183e-05	0	0
C:\Users\KyowonJeong\Desktop\flashida\msalign\apr23\flash\Eclip_1481_MB_ms2.msalign	443	872	HCD	5769	1199.1	30	5	2894.55	2894.55	1365	-	-1000	sp|P07017|MCP2_ECOLI	Methyl-accepting chemotaxis protein II OS=Escherichia coli (strain K12) OX=83333 GN=tar PE=1 SV=2	514	540	F.RLAASPLTNKPQTPSRPASEQPPAQPR.L	0	-	0	12	12	1.27658e-09	0	0
C:\Users\KyowonJeong\Desktop\flashida\msalign\apr23\flash\Eclip_1481_MB_ms2.msalign	444	873	HCD	5771	1199.87	14	5	2618.48	2618.55	932	-	-1000	sp|P0A7Q6|RL36_ECOLI	50S ribosomal protein L36 OS=Escherichia coli (strain K12) OX=83333 GN=rpmJ PE=1 SV=1	16	38	K.(I)[2.0792]VKRDGVIRVICSAEPKHKQRQG.	1	-	0	5	5	0.154476	0.00331187	0.0117403
C:\Users\KyowonJeong\Desktop\flashida\msalign\apr23\flash\Eclip_1481_MB_ms2.msalign	445	876	HCD	5775	1201.76	23	5	2894.55	2894.55	1365	-	-1000	sp|P07017|MCP2_ECOLI	Methyl-accepting chemotaxis protein II OS=Escherichia coli (strain K12) OX=83333 GN=tar PE=1 SV=2	514	540	F.RLAASPLTNKPQTPSRPASEQPPAQPR.L	0	-	0	13	13	8.89314e-10	0	0
C:\Users\KyowonJeong\Desktop\flashida\msalign\apr23\flash\Eclip_1481_MB_ms2.msalign	446	878	HCD	5778	1203.15	48	5	2919.57	2919.56	941	-	-1000	sp|P02359|RS7_ECOLI	30S ribosomal protein S7 OS=Escherichia coli (strain K12) OX=83333 GN=rpsG PE=1 SV=3	118	143	A.LRLANELSDAAENKGTAVKKREDVHR.M	0	-	0	28	21	4.61976e-11	0	0
C:\Users\KyowonJeong\Desktop\flashida\msalign\apr23\flash\Eclip_1481_MB_ms2.msalign	447	879	HCD	5779	1203.76	37	7	5108.76	5108.77	676	-	-1000	sp|P68191|SRA_ECOLI	Stationary-phase-induced ribosome-associated protein OS=Escherichia coli (strain K12) OX=83333 GN=sra PE=1 SV=1	1	45	.(MKSNRQARHILGLD)[15.9997]HKISNQRKIVTEGDKSSVVNNPTGRKRPAEK.	1	-	0	8	8	3.55062e-05	0	0
C:\Users\KyowonJeong\Desktop\flashida\msalign\apr23\flash\Eclip_1481_MB_ms2.msalign	448	880	HCD	5781	1204.42	36	4	2776.32	2776.32	1453	-	-1000	sp|P11557|DAMX_ECOLI	Cell division protein DamX OS=Escherichia coli (strain K12) OX=83333 GN=damX PE=1 SV=2	1	23	.(MDEF)[15.9951]KPEDELKPDPSDRRTGRSR.Q	1	-	0	11	10	0.000116993	0	0
C:\Users\KyowonJeong\Desktop\flashida\msalign\apr23\flash\Eclip_1481_MB_ms2.msalign	449	882	HCD	5784	1205.81	25	4	2705.24	2705.24	1572	-	-1000	sp|P00888|AROF_ECOLI	Phospho-2-dehydro-3-deoxyheptonate aldolase, Tyr-sensitive OS=Escherichia coli (strain K12) OX=83333 GN=aroF PE=1 SV=1	302	325	M.IESNIHEGNQSSEQPRSEMKYGVS.V	0	-	0	7	7	0.0344689	0.00057132	0.00215983
C:\Users\KyowonJeong\Desktop\flashida\msalign\apr23\flash\Eclip_1481_MB_ms2.msalign	450	883	HCD	5785	1206.42	35	5	2570.4	2570.4	1533	-	-1000	sp|P25728|YGBA_ECOLI	Uncharacterized protein YgbA OS=Escherichia coli (strain K12) OX=83333 GN=ygbA PE=4 SV=1	97	117	L.IDDKRPVPELPEKYRPKKPHE.	0	-	0	11	8	0.000442962	0	0
C:\Users\KyowonJeong\Desktop\flashida\msalign\apr23\flash\Eclip_1481_MB_ms2.msalign	451	884	HCD	5787	1207.08	35	4	2776.32	2776.32	1453	-	-1000	sp|P11557|DAMX_ECOLI	Cell division protein DamX OS=Escherichia coli (strain K12) OX=83333 GN=damX PE=1 SV=2	1	23	.((M)[Acetyl]DE)[-26.0155]FKPEDELKPDPSDRRTGRSR.Q	1	-	0	11	10	1.71855e-06	0	0
C:\Users\KyowonJeong\Desktop\flashida\msalign\apr23\flash\Eclip_1481_MB_ms2.msalign	452	885	HCD	5789	1207.86	35	5	2570.4	2570.4	1533	-	-1000	sp|P25728|YGBA_ECOLI	Uncharacterized protein YgbA OS=Escherichia coli (strain K12) OX=83333 GN=ygbA PE=4 SV=1	97	117	L.IDDKRPVPELPEKYRPKKPHE.	0	-	0	11	7	0.00051093	0	0
C:\Users\KyowonJeong\Desktop\flashida\msalign\apr23\flash\Eclip_1481_MB_ms2.msalign	453	887	HCD	5791	1209.08	71	9	5091.76	5092.77	675	-	-1000	sp|P68191|SRA_ECOLI	Stationary-phase-induced ribosome-associated protein OS=Escherichia coli (strain K12) OX=83333 GN=sra PE=1 SV=1	1	45	.MKSNRQARHILGLDHKISNQRKIVTEGDKSSVVNNPTGRKRPAEK.	0	-	0	22	18	4.2276e-17	0	0
C:\Users\KyowonJeong\Desktop\flashida\msalign\apr23\flash\Eclip_1481_MB_ms2.msalign	454	888	HCD	5793	1209.74	48	5	2919.57	2919.56	941	-	-1000	sp|P02359|RS7_ECOLI	30S ribosomal protein S7 OS=Escherichia coli (strain K12) OX=83333 GN=rpsG PE=1 SV=3	118	143	A.LRLANELSDAAENKGTAVKKREDVHR.M	0	-	0	29	21	2.98007e-11	0	0
C:\Users\KyowonJeong\Desktop\flashida\msalign\apr23\flash\Eclip_1481_MB_ms2.msalign	455	889	HCD	5795	1210.47	53	5	3207.81	3207.81	93	-	-1000	sp|P0A7J7|RL11_ECOLI	50S ribosomal protein L11 OS=Escherichia coli (strain K12) OX=83333 GN=rplK PE=1 SV=2	82	112	K.KAAGIKSGSGKPNKDKVGKISRAQLQEIAQT.K	0	-	0	16	11	7.73455e-07	0	0
C:\Users\KyowonJeong\Desktop\flashida\msalign\apr23\flash\Eclip_1481_MB_ms2.msalign	456	891	HCD	5798	1211.78	33	5	2549.39	2549.47	491	-	-1000	sp|P61175|RL22_ECOLI	50S ribosomal protein L22 OS=Escherichia coli (strain K12) OX=83333 GN=rplV PE=1 SV=1	50	73	K.(VLESAI)[12.2041]ANAEHNDGADIDDLKVTK.I	1	-	0	15	12	3.61068e-09	0	0
C:\Users\KyowonJeong\Desktop\flashida\msalign\apr23\flash\Eclip_1481_MB_ms2.msalign	457	892	HCD	5800	1212.39	49	6	5092.77	5092.77	675	-	-1000	sp|P68191|SRA_ECOLI	Stationary-phase-induced ribosome-associated protein OS=Escherichia coli (strain K12) OX=83333 GN=sra PE=1 SV=1	1	45	.MKSNRQARHILGLDHKISNQRKIVTEGDKSSVVNNPTGRKRPAEK.	0	-	0	14	13	4.9544e-10	0	0
C:\Users\KyowonJeong\Desktop\flashida\msalign\apr23\flash\Eclip_1481_MB_ms2.msalign	458	895	HCD	5804	1214.31	82	4	2549.38	2549.37	688	-	-1000	sp|P68191|SRA_ECOLI	Stationary-phase-induced ribosome-associated protein OS=Escherichia coli (strain K12) OX=83333 GN=sra PE=1 SV=1	21	45	Q.RKIVTE(GDK)[-216.1560]SSVVNNPTGRKRPAEK.	1	-	0	8	8	0.111028	0.00259211	0.00904033
C:\Users\KyowonJeong\Desktop\flashida\msalign\apr23\flash\Eclip_1481_MB_ms2.msalign	459	896	HCD	5806	1215.08	49	5	3207.81	3207.81	93	-	-1000	sp|P0A7J7|RL11_ECOLI	50S ribosomal protein L11 OS=Escherichia coli (strain K12) OX=83333 GN=rplK PE=1 SV=2	82	112	K.KAAGIKSGSGKPNKDKVGKISRAQLQEIAQT.K	0	-	0	13	9	9.71896e-05	0	0
C:\Users\KyowonJeong\Desktop\flashida\msalign\apr23\flash\Eclip_1481_MB_ms2.msalign	460	897	HCD	5807	1215.7	48	5	2919.57	2919.56	941	-	-1000	sp|P02359|RS7_ECOLI	30S ribosomal protein S7 OS=Escherichia coli (strain K12) OX=83333 GN=rpsG PE=1 SV=3	118	143	A.LRLANELSDAAENKGTAVKKREDVHR.M	0	-	0	22	17	7.80944e-08	0	0
C:\Users\KyowonJeong\Desktop\flashida\msalign\apr23\flash\Eclip_1481_MB_ms2.msalign	461	898	HCD	5808	1216.31	47	9	5108.76	5108.76	676	-	-1000	sp|P68191|SRA_ECOLI	Stationary-phase-induced ribosome-associated protein OS=Escherichia coli (strain K12) OX=83333 GN=sra PE=1 SV=1	1	45	.(MKSNRQARHIL)[15.9897]GLDHKISNQRKIVTEGDKSSVVNNPTGRKRPAEK.	1	-	0	9	9	2.85243e-06	0	0
C:\Users\KyowonJeong\Desktop\flashida\msalign\apr23\flash\Eclip_1481_MB_ms2.msalign	462	899	HCD	5810	1216.97	82	9	5092.77	5092.77	675	-	-1000	sp|P68191|SRA_ECOLI	Stationary-phase-induced ribosome-associated protein OS=Escherichia coli (strain K12) OX=83333 GN=sra PE=1 SV=1	1	45	.MKSNRQARHILGLDHKISNQRKIVTEGDKSSVVNNPTGRKRPAEK.	0	-	0	27	21	3.586e-17	0	0
C:\Users\KyowonJeong\Desktop\flashida\msalign\apr23\flash\Eclip_1481_MB_ms2.msalign	463	900	HCD	5812	1217.7	82	7	5092.77	5092.77	675	-	-1000	sp|P68191|SRA_ECOLI	Stationary-phase-induced ribosome-associated protein OS=Escherichia coli (strain K12) OX=83333 GN=sra PE=1 SV=1	1	45	.MKSNRQARHILGLDHKISNQRKIVTEGDKSSVVNNPTGRKRPAEK.	0	-	0	29	26	9.3986e-17	0	0
C:\Users\KyowonJeong\Desktop\flashida\msalign\apr23\flash\Eclip_1481_MB_ms2.msalign	464	901	HCD	5814	1218.39	46	5	2919.57	2919.56	941	-	-1000	sp|P02359|RS7_ECOLI	30S ribosomal protein S7 OS=Escherichia coli (strain K12) OX=83333 GN=rpsG PE=1 SV=3	118	143	A.LRLANELSDAAENKGTAVKKREDVHR.M	0	-	0	18	14	1.0397e-06	0	0
C:\Users\KyowonJeong\Desktop\flashida\msalign\apr23\flash\Eclip_1481_MB_ms2.msalign	465	902	HCD	5816	1219.12	84	9	5092.77	5092.77	675	-	-1000	sp|P68191|SRA_ECOLI	Stationary-phase-induced ribosome-associated protein OS=Escherichia coli (strain K12) OX=83333 GN=sra PE=1 SV=1	1	45	.MKSNRQARHILGLDHKISNQRKIVTEGDKSSVVNNPTGRKRPAEK.	0	-	0	35	26	1.45868e-20	0	0
C:\Users\KyowonJeong\Desktop\flashida\msalign\apr23\flash\Eclip_1481_MB_ms2.msalign	466	905	HCD	5820	1221.05	31	7	5405.53	5405.52	127	-	-1000	sp|P69428|TATA_ECOLI	Sec-independent protein translocase protein TatA OS=Escherichia coli (strain K12) OX=83333 GN=tatA PE=1 SV=1	42	89	K.AMSDDEPKQDKTSQDADFTAKTIADKQADTNQEQAKTEDAKRHDKEQV.	0	-	0	8	7	5.76675e-06	0	0
C:\Users\KyowonJeong\Desktop\flashida\msalign\apr23\flash\Eclip_1481_MB_ms2.msalign	467	909	HCD	5826	1223.7	84	9	5092.77	5092.77	675	-	-1000	sp|P68191|SRA_ECOLI	Stationary-phase-induced ribosome-associated protein OS=Escherichia coli (strain K12) OX=83333 GN=sra PE=1 SV=1	1	45	.MKSNRQARHILGLDHKISNQRKIVTEGDKSSVVNNPTGRKRPAEK.	0	-	0	28	21	2.6618e-17	0	0
C:\Users\KyowonJeong\Desktop\flashida\msalign\apr23\flash\Eclip_1481_MB_ms2.msalign	468	910	HCD	5828	1224.44	68	7	5092.77	5092.77	675	-	-1000	sp|P68191|SRA_ECOLI	Stationary-phase-induced ribosome-associated protein OS=Escherichia coli (strain K12) OX=83333 GN=sra PE=1 SV=1	1	45	.MKSNRQARHILGLDHKISNQRKIVTEGDKSSVVNNPTGRKRPAEK.	0	-	0	29	25	8.4654e-20	0	0
C:\Users\KyowonJeong\Desktop\flashida\msalign\apr23\flash\Eclip_1481_MB_ms2.msalign	469	911	HCD	5829	1225.09	21	7	5275.81	5275.81	686	-	-1000	sp|P68191|SRA_ECOLI	Stationary-phase-induced ribosome-associated protein OS=Escherichia coli (strain K12) OX=83333 GN=sra PE=1 SV=1	1	45	.MKSNRQARHILGLDH(K)[183.0447]ISNQRKIVTEGDKSSVVNNPTGRKRPAEK.	1	-	0	5	5	0.00437061	0	0
C:\Users\KyowonJeong\Desktop\flashida\msalign\apr23\flash\Eclip_1481_MB_ms2.msalign	470	913	HCD	5832	1226.36	85	7	5405.53	5405.52	127	-	-1000	sp|P69428|TATA_ECOLI	Sec-independent protein translocase protein TatA OS=Escherichia coli (strain K12) OX=83333 GN=tatA PE=1 SV=1	42	89	K.AMSDDEPKQDKTSQDADFTAKTIADKQADTNQEQAKTEDAKRHDKEQV.	0	-	0	32	27	5.68695e-23	0	0
C:\Users\KyowonJeong\Desktop\flashida\msalign\apr23\flash\Eclip_1481_MB_ms2.msalign	471	914	HCD	5834	1227.1	85	7	5405.53	5405.52	127	-	-1000	sp|P69428|TATA_ECOLI	Sec-independent protein translocase protein TatA OS=Escherichia coli (strain K12) OX=83333 GN=tatA PE=1 SV=1	42	89	K.AMSDDEPKQDKTSQDADFTAKTIADKQADTNQEQAKTEDAKRHDKEQV.	0	-	0	42	33	1.00059e-30	0	0
C:\Users\KyowonJeong\Desktop\flashida\msalign\apr23\flash\Eclip_1481_MB_ms2.msalign	472	917	HCD	5838	1229.02	34	4	2051.16	2051.16	560	-	-1000	sp|P0AG59|RS14_ECOLI	30S ribosomal protein S14 OS=Escherichia coli (strain K12) OX=83333 GN=rpsN PE=1 SV=2	44	61	N.AVLKLQTLPRDSSPSRQR.N	0	-	0	12	9	0.000237107	0	0
C:\Users\KyowonJeong\Desktop\flashida\msalign\apr23\flash\Eclip_1481_MB_ms2.msalign	473	918	HCD	5840	1229.76	84	8	5092.77	5092.77	675	-	-1000	sp|P68191|SRA_ECOLI	Stationary-phase-induced ribosome-associated protein OS=Escherichia coli (strain K12) OX=83333 GN=sra PE=1 SV=1	1	45	.MKSNRQARHILGLDHKISNQRKIVTEGDKSSVVNNPTGRKRPAEK.	0	-	0	32	25	6.585e-16	0	0
C:\Users\KyowonJeong\Desktop\flashida\msalign\apr23\flash\Eclip_1481_MB_ms2.msalign	474	919	HCD	5841	1230.41	30	7	5108.77	5108.76	676	-	-1000	sp|P68191|SRA_ECOLI	Stationary-phase-induced ribosome-associated protein OS=Escherichia coli (strain K12) OX=83333 GN=sra PE=1 SV=1	1	45	.(MKSNRQARHILGLD)[15.9947]HKISNQRKIVTEGDKSSVVNNPTGRKRPAEK.	1	-	0	12	12	1.61999e-08	0	0
C:\Users\KyowonJeong\Desktop\flashida\msalign\apr23\flash\Eclip_1481_MB_ms2.msalign	475	921	HCD	5844	1231.67	33	4	2051.16	2051.16	560	-	-1000	sp|P0AG59|RS14_ECOLI	30S ribosomal protein S14 OS=Escherichia coli (strain K12) OX=83333 GN=rpsN PE=1 SV=2	44	61	N.AVLKLQTLPRDSSPSRQR.N	0	-	0	10	6	0.157937	0.00330882	0
C:\Users\KyowonJeong\Desktop\flashida\msalign\apr23\flash\Eclip_1481_MB_ms2.msalign	476	924	HCD	5848	1233.68	26	4	2210.22	2210.22	276	-	-1000	sp|P60624|RL24_ECOLI	50S ribosomal protein L24 OS=Escherichia coli (strain K12) OX=83333 GN=rplX PE=1 SV=2	44	64	K.KHQKPVPALNQPGGIVEKEAA.I	0	-	0	14	13	3.47716e-08	0	0
C:\Users\KyowonJeong\Desktop\flashida\msalign\apr23\flash\Eclip_1481_MB_ms2.msalign	477	925	HCD	5850	1234.34	52	6	3154.67	3154.67	1315	-	-1000	sp|P0AGK8|ISCR_ECOLI	HTH-type transcriptional regulator IscR OS=Escherichia coli (strain K12) OX=83333 GN=iscR PE=1 SV=1	135	162	E.VLDVSGRQHTHDAPRTRTQDAIDVKLRA.	0	-	0	17	13	6.09308e-09	0	0
C:\Users\KyowonJeong\Desktop\flashida\msalign\apr23\flash\Eclip_1481_MB_ms2.msalign	478	926	HCD	5852	1235.07	68	8	5092.77	5092.77	675	-	-1000	sp|P68191|SRA_ECOLI	Stationary-phase-induced ribosome-associated protein OS=Escherichia coli (strain K12) OX=83333 GN=sra PE=1 SV=1	1	45	.MKSNRQARHILGLDHKISNQRKIVTEGDKSSVVNNPTGRKRPAEK.	0	-	0	22	18	4.2508e-12	0	0
C:\Users\KyowonJeong\Desktop\flashida\msalign\apr23\flash\Eclip_1481_MB_ms2.msalign	479	927	HCD	5853	1235.71	47	5	2823.51	2823.51	1364	-	-1000	sp|P07017|MCP2_ECOLI	Methyl-accepting chemotaxis protein II OS=Escherichia coli (strain K12) OX=83333 GN=tar PE=1 SV=2	517	542	A.ASPLTNKPQTPSRPASEQPPAQPRLR.I	0	-	0	19	13	6.90316e-10	0	0
C:\Users\KyowonJeong\Desktop\flashida\msalign\apr23\flash\Eclip_1481_MB_ms2.msalign	480	929	HCD	5856	1236.98	13	4	2210.22	2210.22	276	-	-1000	sp|P60624|RL24_ECOLI	50S ribosomal protein L24 OS=Escherichia coli (strain K12) OX=83333 GN=rplX PE=1 SV=2	44	64	K.KHQKPVPALNQPGGIVEKEAA.I	0	-	0	7	7	6.19448e-06	0	0
C:\Users\KyowonJeong\Desktop\flashida\msalign\apr23\flash\Eclip_1481_MB_ms2.msalign	481	933	HCD	5862	1239.64	70	8	5092.77	5092.77	675	-	-1000	sp|P68191|SRA_ECOLI	Stationary-phase-induced ribosome-associated protein OS=Escherichia coli (strain K12) OX=83333 GN=sra PE=1 SV=1	1	45	.MKSNRQARHILGLDHKISNQRKIVTEGDKSSVVNNPTGRKRPAEK.	0	-	0	26	21	4.7352e-15	0	0
C:\Users\KyowonJeong\Desktop\flashida\msalign\apr23\flash\Eclip_1481_MB_ms2.msalign	482	934	HCD	5864	1240.37	84	8	5092.77	5092.77	675	-	-1000	sp|P68191|SRA_ECOLI	Stationary-phase-induced ribosome-associated protein OS=Escherichia coli (strain K12) OX=83333 GN=sra PE=1 SV=1	1	45	.MKSNRQARHILGLDHKISNQRKIVTEGDKSSVVNNPTGRKRPAEK.	0	-	0	20	17	2.0246e-10	0	0
C:\Users\KyowonJeong\Desktop\flashida\msalign\apr23\flash\Eclip_1481_MB_ms2.msalign	483	937	HCD	5868	1242.3	52	5	3154.67	3154.67	1315	-	-1000	sp|P0AGK8|ISCR_ECOLI	HTH-type transcriptional regulator IscR OS=Escherichia coli (strain K12) OX=83333 GN=iscR PE=1 SV=1	135	162	E.VLDVSGRQHTHDAPRTRTQDAIDVKLRA.	0	-	0	13	12	1.8455e-07	0	0
C:\Users\KyowonJeong\Desktop\flashida\msalign\apr23\flash\Eclip_1481_MB_ms2.msalign	484	938	HCD	5870	1243.03	72	8	4347.43	4347.43	1088	-	-1000	sp|P60422|RL2_ECOLI	50S ribosomal protein L2 OS=Escherichia coli (strain K12) OX=83333 GN=rplB PE=1 SV=2	14	52	R.RHVVKVVNPELHKGKPFAPLLEKNSKSGGRNNNGRITTR.H	0	-	0	39	25	8.78676e-15	0	0
C:\Users\KyowonJeong\Desktop\flashida\msalign\apr23\flash\Eclip_1481_MB_ms2.msalign	485	941	HCD	5874	1244.95	50	6	3052.73	3052.73	414	-	-1000	sp|P68919|RL25_ECOLI	50S ribosomal protein L25 OS=Escherichia coli (strain K12) OX=83333 GN=rplY PE=1 SV=1	63	88	T.IVVDGKEIKVKAQDVQRHPYKPKLQH.I	0	-	0	21	15	1.91987e-09	0	0
C:\Users\KyowonJeong\Desktop\flashida\msalign\apr23\flash\Eclip_1481_MB_ms2.msalign	486	942	HCD	5876	1245.27	83	8	5092.77	5092.77	675	-	-1000	sp|P68191|SRA_ECOLI	Stationary-phase-induced ribosome-associated protein OS=Escherichia coli (strain K12) OX=83333 GN=sra PE=1 SV=1	1	45	.MKSNRQARHILGLDHKISNQRKIVTEGDKSSVVNNPTGRKRPAEK.	0	-	0	35	25	6.4204e-17	0	0
C:\Users\KyowonJeong\Desktop\flashida\msalign\apr23\flash\Eclip_1481_MB_ms2.msalign	487	943	HCD	5877	1245.91	51	5	3154.67	3154.67	1315	-	-1000	sp|P0AGK8|ISCR_ECOLI	HTH-type transcriptional regulator IscR OS=Escherichia coli (strain K12) OX=83333 GN=iscR PE=1 SV=1	135	162	E.VLDVSGRQHTHDAPRTRTQDAIDVKLRA.	0	-	0	9	9	4.65342e-05	0	0
C:\Users\KyowonJeong\Desktop\flashida\msalign\apr23\flash\Eclip_1481_MB_ms2.msalign	488	949	HCD	5886	1249.84	71	8	4347.43	4347.43	1088	-	-1000	sp|P60422|RL2_ECOLI	50S ribosomal protein L2 OS=Escherichia coli (strain K12) OX=83333 GN=rplB PE=1 SV=2	14	52	R.RHVVKVVNPELHKGKPFAPLLEKNSKSGGRNNNGRITTR.H	0	-	0	28	22	2.21765e-14	0	0
C:\Users\KyowonJeong\Desktop\flashida\msalign\apr23\flash\Eclip_1481_MB_ms2.msalign	489	950	HCD	5888	1250.57	47	6	5092.77	5092.77	675	-	-1000	sp|P68191|SRA_ECOLI	Stationary-phase-induced ribosome-associated protein OS=Escherichia coli (strain K12) OX=83333 GN=sra PE=1 SV=1	1	45	.MKSNRQARHILGLDHKISNQRKIVTEGDKSSVVNNPTGRKRPAEK.	0	-	0	24	19	5.8256e-14	0	0
C:\Users\KyowonJeong\Desktop\flashida\msalign\apr23\flash\Eclip_1481_MB_ms2.msalign	490	951	HCD	5889	1251.22	51	6	3068.72	3068.81	1547	-	-1000	sp|P77529|TCYP_ECOLI	L-cystine transporter TcyP OS=Escherichia coli (strain K12) OX=83333 GN=tcyP PE=1 SV=1	436	463	T.(AGTLTSQWLKQTDKAI)[-23.6951]LDSEDDAELAHH.	1	-	0	10	9	0.000541803	0	0
C:\Users\KyowonJeong\Desktop\flashida\msalign\apr23\flash\Eclip_1481_MB_ms2.msalign	491	953	HCD	5892	1252.49	44	4	2649.46	2649.46	1159	-	-1000	sp|P0ADV1|LPTA_ECOLI	Lipopolysaccharide export system protein LptA OS=Escherichia coli (strain K12) OX=83333 GN=lptA PE=1 SV=1	159	182	K.RVTTVLVPSQLQDKNNKGQTPAQK.K	0	-	0	22	17	1.83826e-10	0	0
C:\Users\KyowonJeong\Desktop\flashida\msalign\apr23\flash\Eclip_1481_MB_ms2.msalign	492	954	HCD	5894	1253.23	84	8	5092.76	5092.77	675	-	-1000	sp|P68191|SRA_ECOLI	Stationary-phase-induced ribosome-associated protein OS=Escherichia coli (strain K12) OX=83333 GN=sra PE=1 SV=1	1	45	.MKSNRQARHILGLDHKISNQRKIVTEGDKSSVVNNPTGRKRPAEK.	0	-	0	36	27	8.8976e-18	0	0
C:\Users\KyowonJeong\Desktop\flashida\msalign\apr23\flash\Eclip_1481_MB_ms2.msalign	493	955	HCD	5895	1253.88	50	6	3052.73	3052.73	414	-	-1000	sp|P68919|RL25_ECOLI	50S ribosomal protein L25 OS=Escherichia coli (strain K12) OX=83333 GN=rplY PE=1 SV=1	63	88	T.IVVDGKEIKVKAQDVQRHPYKPKLQH.I	0	-	0	21	14	2.44878e-09	0	0
C:\Users\KyowonJeong\Desktop\flashida\msalign\apr23\flash\Eclip_1481_MB_ms2.msalign	494	958	HCD	5900	1255.49	46	5	2791.51	2791.51	1488	-	-1000	sp|P68679|RS21_ECOLI	30S ribosomal protein S21 OS=Escherichia coli (strain K12) OX=83333 GN=rpsU PE=1 SV=2	24	46	C.EKAGVLAEVRRREFYEKPTTERK.R	0	-	0	10	8	0.00878617	0.000396668	0.00150602
C:\Users\KyowonJeong\Desktop\flashida\msalign\apr23\flash\Eclip_1481_MB_ms2.msalign	495	959	HCD	5901	1256.14	78	8	5092.77	5092.77	675	-	-1000	sp|P68191|SRA_ECOLI	Stationary-phase-induced ribosome-associated protein OS=Escherichia coli (strain K12) OX=83333 GN=sra PE=1 SV=1	1	45	.MKSNRQARHILGLDHKISNQRKIVTEGDKSSVVNNPTGRKRPAEK.	0	-	0	34	24	2.3964e-16	0	0
C:\Users\KyowonJeong\Desktop\flashida\msalign\apr23\flash\Eclip_1481_MB_ms2.msalign	496	961	HCD	5904	1257.41	67	8	4347.43	4347.43	1088	-	-1000	sp|P60422|RL2_ECOLI	50S ribosomal protein L2 OS=Escherichia coli (strain K12) OX=83333 GN=rplB PE=1 SV=2	14	52	R.RHVVKVVNPELHKGKPFAPLLEKNSKSGGRNNNGRITTR.H	0	-	0	28	19	5.94727e-12	0	0
C:\Users\KyowonJeong\Desktop\flashida\msalign\apr23\flash\Eclip_1481_MB_ms2.msalign	497	962	HCD	5906	1258.19	26	4	3156.48	3156.48	1390	-	-1000	sp|P76170|YNFB_ECOLI	UPF0482 protein YnfB OS=Escherichia coli (strain K12) OX=83333 GN=ynfB PE=1 SV=1	35	61	V.IESGDSAQSRQHAAMEKEQWNDTRNLR.Q	0	-	0	9	8	0.00203428	0	0
C:\Users\KyowonJeong\Desktop\flashida\msalign\apr23\flash\Eclip_1481_MB_ms2.msalign	498	963	HCD	5907	1258.8	36	4	2533.18	2533.18	1455	-	-1000	sp|P11557|DAMX_ECOLI	Cell division protein DamX OS=Escherichia coli (strain K12) OX=83333 GN=damX PE=1 SV=2	1	21	.(MDEF)[15.9932]KPEDELKPDPSDRRTGR.S	1	-	0	8	8	0.00283422	0	0
C:\Users\KyowonJeong\Desktop\flashida\msalign\apr23\flash\Eclip_1481_MB_ms2.msalign	499	965	HCD	5910	1260.07	65	7	5092.76	5092.77	675	-	-1000	sp|P68191|SRA_ECOLI	Stationary-phase-induced ribosome-associated protein OS=Escherichia coli (strain K12) OX=83333 GN=sra PE=1 SV=1	1	45	.MKSNRQARHILGLDHKISNQRKIVTEGDKSSVVNNPTGRKRPAEK.	0	-	0	21	19	1.3904e-12	0	0
C:\Users\KyowonJeong\Desktop\flashida\msalign\apr23\flash\Eclip_1481_MB_ms2.msalign	500	966	HCD	5912	1260.81	18	4	3156.48	3156.48	1390	-	-1000	sp|P76170|YNFB_ECOLI	UPF0482 protein YnfB OS=Escherichia coli (strain K12) OX=83333 GN=ynfB PE=1 SV=1	35	61	V.IESGDSAQSRQHAAMEKEQWNDTRNLR.Q	0	-	0	6	6	0.00184937	0	0
C:\Users\KyowonJeong\Desktop\flashida\msalign\apr23\flash\Eclip_1481_MB_ms2.msalign	501	967	HCD	5913	1261.46	77	8	5092.77	5092.77	675	-	-1000	sp|P68191|SRA_ECOLI	Stationary-phase-induced ribosome-associated protein OS=Escherichia coli (strain K12) OX=83333 GN=sra PE=1 SV=1	1	45	.MKSNRQARHILGLDHKISNQRKIVTEGDKSSVVNNPTGRKRPAEK.	0	-	0	23	18	5.681e-14	0	0
C:\Users\KyowonJeong\Desktop\flashida\msalign\apr23\flash\Eclip_1481_MB_ms2.msalign	502	968	HCD	5914	1262.08	43	5	3321.77	3321.76	978	-	-1000	sp|P0AEM4|FLGM_ECOLI	Negative regulator of flagellin synthesis OS=Escherichia coli (strain K12) OX=83333 GN=flgM PE=1 SV=1	2	32	M.SIDRTSPLKPVSTVQPRETTDAPVTNSRAAK.T	0	-	0	14	12	3.5897e-07	0	0
C:\Users\KyowonJeong\Desktop\flashida\msalign\apr23\flash\Eclip_1481_MB_ms2.msalign	503	969	HCD	5916	1262.73	69	8	4347.43	4347.43	1088	-	-1000	sp|P60422|RL2_ECOLI	50S ribosomal protein L2 OS=Escherichia coli (strain K12) OX=83333 GN=rplB PE=1 SV=2	14	52	R.RHVVKVVNPELHKGKPFAPLLEKNSKSGGRNNNGRITTR.H	0	-	0	27	20	7.86156e-14	0	0
C:\Users\KyowonJeong\Desktop\flashida\msalign\apr23\flash\Eclip_1481_MB_ms2.msalign	504	970	HCD	5918	1263.46	79	8	4764.6	4764.6	1057	-	-1000	sp|P0A8H6|YIHI_ECOLI	Der GTPase-activating protein YihI OS=Escherichia coli (strain K12) OX=83333 GN=yihI PE=1 SV=1	36	82	K.KRRGHAPGSRAAGGNTTSGSKGQNAPKDPRIGSKTPIPLGVTEKVTK.Q	0	-	0	27	21	4.18458e-15	0	0
C:\Users\KyowonJeong\Desktop\flashida\msalign\apr23\flash\Eclip_1481_MB_ms2.msalign	505	973	HCD	5922	1265.38	42	4	2533.19	2533.18	1455	-	-1000	sp|P11557|DAMX_ECOLI	Cell division protein DamX OS=Escherichia coli (strain K12) OX=83333 GN=damX PE=1 SV=2	1	21	.(MDEF)[15.9932]KPEDELKPDPSDRRTGR.S	1	-	0	9	8	0.00773556	0.000398565	0
C:\Users\KyowonJeong\Desktop\flashida\msalign\apr23\flash\Eclip_1481_MB_ms2.msalign	506	974	HCD	5924	1266.12	57	8	5716.66	5716.65	136	-	-1000	sp|P69428|TATA_ECOLI	Sec-independent protein translocase protein TatA OS=Escherichia coli (strain K12) OX=83333 GN=tatA PE=1 SV=1	40	89	F.(KK)[54.9361]AMSDDEPKQDKTSQDADFTAKTIADKQADTNQEQAKTEDAKRHDKEQV.	1	-	0	18	17	6.01664e-11	0	0
C:\Users\KyowonJeong\Desktop\flashida\msalign\apr23\flash\Eclip_1481_MB_ms2.msalign	507	975	HCD	5925	1266.77	96	6	5801.62	5801.61	102	-	-1000	sp|P0A705|IF2_ECOLI	Translation initiation factor IF-2 OS=Escherichia coli (strain K12) OX=83333 GN=infB PE=1 SV=1	208	258	R.RMAEENKWTDNAEPTEDSSDYHVTTSQHARQAEDESDREVEGGRGRGRNAK.A	0	-	0	35	22	3.92634e-15	0	0
C:\Users\KyowonJeong\Desktop\flashida\msalign\apr23\flash\Eclip_1481_MB_ms2.msalign	508	976	HCD	5926	1267.38	22	10	6775.73	6775.73	1097	-	-1000	sp|P60422|RL2_ECOLI	50S ribosomal protein L2 OS=Escherichia coli (strain K12) OX=83333 GN=rplB PE=1 SV=2	2	63	M.AVVKCKPTSPGRRHVVKVVNPELHKGKPFAPLLEKNSKSGGRNNNGRITTRHIGGGHKQAYR.I	0	-	0	5	5	0.00117892	0	0
C:\Users\KyowonJeong\Desktop\flashida\msalign\apr23\flash\Eclip_1481_MB_ms2.msalign	509	978	HCD	5930	1268.77	90	8	5801.62	5801.61	102	-	-1000	sp|P0A705|IF2_ECOLI	Translation initiation factor IF-2 OS=Escherichia coli (strain K12) OX=83333 GN=infB PE=1 SV=1	208	258	R.RMAEENKWTDNAEPTEDSSDYHVTTSQHARQAEDESDREVEGGRGRGRNAK.A	0	-	0	29	23	2.70688e-16	0	0
C:\Users\KyowonJeong\Desktop\flashida\msalign\apr23\flash\Eclip_1481_MB_ms2.msalign	510	979	HCD	5931	1269.41	66	5	3661.94	3662.05	862	-	-1000	sp|P0A7N4|RL32_ECOLI	50S ribosomal protein L32 OS=Escherichia coli (strain K12) OX=83333 GN=rpmF PE=1 SV=2	27	57	T.(S)[140.1482]LSVDKTSGEKHLRHHITADGYYRGRKVIAK.	1	-	0	14	11	0.000211088	0	0
C:\Users\KyowonJeong\Desktop\flashida\msalign\apr23\flash\Eclip_1481_MB_ms2.msalign	511	983	HCD	5937	1272.05	106	6	4764.6	4764.74	850	-	-1000	sp|P0A7N4|RL32_ECOLI	50S ribosomal protein L32 OS=Escherichia coli (strain K12) OX=83333 GN=rpmF PE=1 SV=2	16	57	M.(R)[35.2011]RSHDALTAVTSLSVDKTSGEKHLRHHITADGYYRGRKVIAK.	1	-	0	29	19	1.32343e-10	0	0
C:\Users\KyowonJeong\Desktop\flashida\msalign\apr23\flash\Eclip_1481_MB_ms2.msalign	512	984	HCD	5938	1272.66	91	4	2738.45	2738.45	1366	-	-1000	sp|P07017|MCP2_ECOLI	Methyl-accepting chemotaxis protein II OS=Escherichia coli (strain K12) OX=83333 GN=tar PE=1 SV=2	515	540	R.LAASPLTNKPQTPSRPASEQPPAQPR.L	0	-	0	16	14	8.52738e-09	0	0
C:\Users\KyowonJeong\Desktop\flashida\msalign\apr23\flash\Eclip_1481_MB_ms2.msalign	513	985	HCD	5940	1273.32	92	10	5571.11	5571.11	1090	-	-1000	sp|P60422|RL2_ECOLI	50S ribosomal protein L2 OS=Escherichia coli (strain K12) OX=83333 GN=rplB PE=1 SV=2	2	52	M.AVVKCKPTSPGRRHVVKVVNPELHKGKPFAPLLEKNSKSGGRNNNGRITTR.H	0	-	0	23	17	2.9132e-10	0	0
C:\Users\KyowonJeong\Desktop\flashida\msalign\apr23\flash\Eclip_1481_MB_ms2.msalign	514	986	HCD	5942	1274.04	105	12	6327.39	6327.41	847	-	-1000	sp|P0A7N4|RL32_ECOLI	50S ribosomal protein L32 OS=Escherichia coli (strain K12) OX=83333 GN=rpmF PE=1 SV=2	1	57	.(MAVQQNKPTRSKRGMRRSHDAL)[-115.0166]TAVTSLSVDKTSGEKHLRHHITADGYYRGRKVIAK.	1	-	0	29	19	6.49865e-10	0	0
C:\Users\KyowonJeong\Desktop\flashida\msalign\apr23\flash\Eclip_1481_MB_ms2.msalign	515	987	HCD	5943	1274.34	106	10	6425.36	6425.42	856	-	-1000	sp|P0A7N4|RL32_ECOLI	50S ribosomal protein L32 OS=Escherichia coli (strain K12) OX=83333 GN=rpmF PE=1 SV=2	1	57	.MAVQQNKPTRSKRG(M)[-17.0116]RRSHDALTAVTSLSVDKTSGEKHLRHHITADGYYRGRKVIAK.	1	-	0	19	14	3.36702e-07	0	0
C:\Users\KyowonJeong\Desktop\flashida\msalign\apr23\flash\Eclip_1481_MB_ms2.msalign	516	988	HCD	5944	1274.98	104	10	6572.52	6572.72	851	-	-1000	sp|P0A7N4|RL32_ECOLI	50S ribosomal protein L32 OS=Escherichia coli (strain K12) OX=83333 GN=rpmF PE=1 SV=2	1	57	.(M)[130.2834]AVQQNKPTRSKRGMRRSHDALTAVTSLSVDKTSGEKHLRHHITADGYYRGRKVIAK.	1	-	0	33	16	7.41018e-09	0	0
C:\Users\KyowonJeong\Desktop\flashida\msalign\apr23\flash\Eclip_1481_MB_ms2.msalign	517	990	HCD	5948	1276.36	72	6	4375.43	4375.43	923	-	-1000	sp|P0A7Q6|RL36_ECOLI	50S ribosomal protein L36 OS=Escherichia coli (strain K12) OX=83333 GN=rpmJ PE=1 SV=1	1	38	.(MKVRASVKKLCRNCK)[13.9803]IVKRDGVIRVICSAEPKHKQRQG.	1	-	0	15	13	1.77324e-07	0	0
C:\Users\KyowonJeong\Desktop\flashida\msalign\apr23\flash\Eclip_1481_MB_ms2.msalign	518	991	HCD	5949	1277	97	10	6409.36	6409.55	857	-	-1000	sp|P0A7N4|RL32_ECOLI	50S ribosomal protein L32 OS=Escherichia coli (strain K12) OX=83333 GN=rpmF PE=1 SV=2	1	57	.(M)[-32.8816]AVQQNKPTRSKRGMRRSHDALTAVTSLSVDKTSGEKHLRHHITADGYYRGRKVIAK.	1	-	0	18	13	4.90291e-06	0	0
C:\Users\KyowonJeong\Desktop\flashida\msalign\apr23\flash\Eclip_1481_MB_ms2.msalign	519	994	HCD	5954	1279	65	6	3909.12	3909.13	1204	-	-1000	sp|P0A7S3|RS12_ECOLI	30S ribosomal protein S12 OS=Escherichia coli (strain K12) OX=83333 GN=rpsL PE=1 SV=2	15	50	R.KVAKSNVPA(L)[-2.0050]EACPQKRGVCTRVYTTTPKKPNSALR.K	1	-	0	21	18	2.31007e-07	0	0
C:\Users\KyowonJeong\Desktop\flashida\msalign\apr23\flash\Eclip_1481_MB_ms2.msalign	520	995	HCD	5955	1279.41	98	9	6311.39	6311.39	846	-	-1000	sp|P0A7N4|RL32_ECOLI	50S ribosomal protein L32 OS=Escherichia coli (strain K12) OX=83333 GN=rpmF PE=1 SV=2	2	57	M.AVQQNKPTRSKRGMRRSHDALTAVTSLSVDKTSGEKHLRHHITADGYYRGRKVIAK.	0	-	0	50	34	1.79766e-20	0	0
C:\Users\KyowonJeong\Desktop\flashida\msalign\apr23\flash\Eclip_1481_MB_ms2.msalign	521	996	HCD	5956	1279.96	105	4	2109.03	2109.09	1368	-	-1000	sp|P07017|MCP2_ECOLI	Methyl-accepting chemotaxis protein II OS=Escherichia coli (strain K12) OX=83333 GN=tar PE=1 SV=2	524	542	K.(P)[-3.0288]QTPSRPASEQPPAQPRLR.I	1	-	0	14	9	0.0555093	0.000940557	0.00355366
C:\Users\KyowonJeong\Desktop\flashida\msalign\apr23\flash\Eclip_1481_MB_ms2.msalign	522	997	HCD	5958	1280.62	67	6	4392.44	4392.44	922	-	-1000	sp|P0A7Q6|RL36_ECOLI	50S ribosomal protein L36 OS=Escherichia coli (strain K12) OX=83333 GN=rpmJ PE=1 SV=1	1	38	.MKVRASV(KK)[30.9853]LCRNCKIVKRDGVIRVICSAEPKHKQRQG.	1	-	0	11	10	4.09306e-06	0	0
C:\Users\KyowonJeong\Desktop\flashida\msalign\apr23\flash\Eclip_1481_MB_ms2.msalign	523	998	HCD	5960	1281.34	72	6	4359.44	4359.44	921	-	-1000	sp|P0A7Q6|RL36_ECOLI	50S ribosomal protein L36 OS=Escherichia coli (strain K12) OX=83333 GN=rpmJ PE=1 SV=1	1	38	.MKVR(ASV)[-2.0097]KKLCRNCKIVKRDGVIRVICSAEPKHKQRQG.	1	-	0	28	25	7.47778e-16	0	0
C:\Users\KyowonJeong\Desktop\flashida\msalign\apr23\flash\Eclip_1481_MB_ms2.msalign	524	999	HCD	5961	1281.66	72	7	4376.44	4376.57	923	-	-1000	sp|P0A7Q6|RL36_ECOLI	50S ribosomal protein L36 OS=Escherichia coli (strain K12) OX=83333 GN=rpmJ PE=1 SV=1	1	38	.(MK)[15.1203]VRASVKKLCRNCKIVKRDGVIRVICSAEPKHKQRQG.	1	-	0	14	13	9.85558e-10	0	0
C:\Users\KyowonJeong\Desktop\flashida\msalign\apr23\flash\Eclip_1481_MB_ms2.msalign	525	1000	HCD	5962	1282.32	101	11	6327.39	6327.39	847	-	-1000	sp|P0A7N4|RL32_ECOLI	50S ribosomal protein L32 OS=Escherichia coli (strain K12) OX=83333 GN=rpmF PE=1 SV=2	2	57	M.AV(QQNKPTRSKRGMRRSHDALT)[15.9939]AVTSLSVDKTSGEKHLRHHITADGYYRGRKVIAK.	1	-	0	29	18	2.576e-10	0	0
C:\Users\KyowonJeong\Desktop\flashida\msalign\apr23\flash\Eclip_1481_MB_ms2.msalign	526	1001	HCD	5964	1282.97	72	8	4324.32	4324.32	470	-	-1000	sp|P02413|RL15_ECOLI	50S ribosomal protein L15 OS=Escherichia coli (strain K12) OX=83333 GN=rplO PE=1 SV=1	18	59	K.RLGRGIGSGLGKTGGRGHKGQKSRSGGGVRRGFEGGQMPLYR.R	0	-	0	18	15	1.29727e-08	0	0
C:\Users\KyowonJeong\Desktop\flashida\msalign\apr23\flash\Eclip_1481_MB_ms2.msalign	527	1003	HCD	5967	1284.34	47	5	2848.5	2848.5	1060	-	-1000	sp|P0A790|PAND_ECOLI	Aspartate 1-decarboxylase OS=Escherichia coli (strain K12) OX=83333 GN=panD PE=1 SV=1	1	24	.MIR(T)[15.9997]MLQGKLHRVKVTHADLHYEG.S	1	-	0	18	15	4.02639e-05	0	0
C:\Users\KyowonJeong\Desktop\flashida\msalign\apr23\flash\Eclip_1481_MB_ms2.msalign	528	1004	HCD	5968	1284.63	33	4	3171.54	3171.53	1320	-	-1000	sp|P0AGK8|ISCR_ECOLI	HTH-type transcriptional regulator IscR OS=Escherichia coli (strain K12) OX=83333 GN=iscR PE=1 SV=1	131	162	V.NNQEVLDVSGRQHTHD(APRTRTQDAIDVKL)[-468.3228]RA.	1	-	0	9	9	0.000103269	0	0
C:\Users\KyowonJeong\Desktop\flashida\msalign\apr23\flash\Eclip_1481_MB_ms2.msalign	529	1005	HCD	5970	1285.28	52	6	3137.65	3137.65	1487	-	-1000	sp|P68679|RS21_ECOLI	30S ribosomal protein S21 OS=Escherichia coli (strain K12) OX=83333 GN=rpsU PE=1 SV=2	21	46	K.RSCEKAGVLAEVRRREFYEKPTTERK.R	0	-	0	9	9	0.017809	0.000387898	0
C:\Users\KyowonJeong\Desktop\flashida\msalign\apr23\flash\Eclip_1481_MB_ms2.msalign	530	1006	HCD	5972	1286.01	72	7	4332.21	4332.34	1099	-	-1000	sp|P60422|RL2_ECOLI	50S ribosomal protein L2 OS=Escherichia coli (strain K12) OX=83333 GN=rplB PE=1 SV=2	215	255	R.GVRPTVRGTA(MN)[17.1304]PVDHPHGGGEGRNFGKHPVTPWGVQTKGK.K	1	-	0	13	11	0.0220748	0.000385134	0.00146413
C:\Users\KyowonJeong\Desktop\flashida\msalign\apr23\flash\Eclip_1481_MB_ms2.msalign	531	1008	HCD	5974	1287.28	44	6	4411.45	4411.58	926	-	-1000	sp|P0A7Q6|RL36_ECOLI	50S ribosomal protein L36 OS=Escherichia coli (strain K12) OX=83333 GN=rpmJ PE=1 SV=1	1	38	.(MKVRASVKKLC)[50.1303]RNCKIVKRDGVIRVICSAEPKHKQRQG.	1	-	0	6	6	9.67019e-05	0	0
C:\Users\KyowonJeong\Desktop\flashida\msalign\apr23\flash\Eclip_1481_MB_ms2.msalign	532	1010	HCD	5978	1288.66	50	4	3051.6	3051.59	977	-	-1000	sp|P0AEM4|FLGM_ECOLI	Negative regulator of flagellin synthesis OS=Escherichia coli (strain K12) OX=83333 GN=flgM PE=1 SV=1	2	29	M.SIDRTSPLKPVSTVQPRETTDAPVTNSR.A	0	-	0	24	21	1.53549e-13	0	0
C:\Users\KyowonJeong\Desktop\flashida\msalign\apr23\flash\Eclip_1481_MB_ms2.msalign	533	1011	HCD	5979	1289.32	61	6	4408.44	4408.57	1325	-	-1000	sp|P0AGK8|ISCR_ECOLI	HTH-type transcriptional regulator IscR OS=Escherichia coli (strain K12) OX=83333 GN=iscR PE=1 SV=1	125	162	I.(TLGELVNNQEVL)[156.3639]DVSGRQHTHDAPRTRTQDAIDVKLRA.	1	-	0	6	6	0.258858	0.00437637	0.014966
C:\Users\KyowonJeong\Desktop\flashida\msalign\apr23\flash\Eclip_1481_MB_ms2.msalign	534	1013	HCD	5982	1290.59	72	8	4324.32	4324.32	470	-	-1000	sp|P02413|RL15_ECOLI	50S ribosomal protein L15 OS=Escherichia coli (strain K12) OX=83333 GN=rplO PE=1 SV=1	18	59	K.RLGRGIGSGLGKTGGRGHKGQKSRSGGGVRRGFEGGQMPLYR.R	0	-	0	8	7	0.0478412	0.000945001	0
C:\Users\KyowonJeong\Desktop\flashida\msalign\apr23\flash\Eclip_1481_MB_ms2.msalign	535	1014	HCD	5984	1291.31	36	5	3525.82	3525.81	1319	-	-1000	sp|P0AGK8|ISCR_ECOLI	HTH-type transcriptional regulator IscR OS=Escherichia coli (strain K12) OX=83333 GN=iscR PE=1 SV=1	132	162	N.NQEVLDVSGRQHTHDAPRTRTQDAIDVKLRA.	0	-	0	8	8	6.309e-05	0	0
C:\Users\KyowonJeong\Desktop\flashida\msalign\apr23\flash\Eclip_1481_MB_ms2.msalign	536	1015	HCD	5985	1292.06	60	7	3639.86	3639.86	1314	-	-1000	sp|P0AGK8|ISCR_ECOLI	HTH-type transcriptional regulator IscR OS=Escherichia coli (strain K12) OX=83333 GN=iscR PE=1 SV=1	131	162	V.NNQEVLDVSGRQHTHDAPRTRTQDAIDVKLRA.	0	-	0	19	13	3.33888e-08	0	0
C:\Users\KyowonJeong\Desktop\flashida\msalign\apr23\flash\Eclip_1481_MB_ms2.msalign	537	1016	HCD	5986	1292.25	55	6	3320.64	3320.64	1087	-	-1000	sp|P60422|RL2_ECOLI	50S ribosomal protein L2 OS=Escherichia coli (strain K12) OX=83333 GN=rplB PE=1 SV=2	225	255	A.MNPVDHPHGGGEGRNFGKHPVTPWGVQTKGK.K	0	-	0	23	16	1.44372e-12	0	0
C:\Users\KyowonJeong\Desktop\flashida\msalign\apr23\flash\Eclip_1481_MB_ms2.msalign	538	1017	HCD	5988	1292.92	51	8	4377.44	4377.44	923	-	-1000	sp|P0A7Q6|RL36_ECOLI	50S ribosomal protein L36 OS=Escherichia coli (strain K12) OX=83333 GN=rpmJ PE=1 SV=1	1	38	.(MK)[15.9953]VRASVKKLCRNCKIVKRDGVIRVICSAEPKHKQRQG.	1	-	0	10	9	1.95272e-07	0	0
C:\Users\KyowonJeong\Desktop\flashida\msalign\apr23\flash\Eclip_1481_MB_ms2.msalign	539	1018	HCD	5990	1293.75	49	4	2987.42	2987.42	137	-	-1000	sp|P69428|TATA_ECOLI	Sec-independent protein translocase protein TatA OS=Escherichia coli (strain K12) OX=83333 GN=tatA PE=1 SV=1	35	61	A.SIKGFKKAMSDDEPKQDKTSQDADFTA.K	0	-	0	17	12	2.4401e-09	0	0
C:\Users\KyowonJeong\Desktop\flashida\msalign\apr23\flash\Eclip_1481_MB_ms2.msalign	540	1019	HCD	5991	1294.39	50	6	3336.63	3336.73	1098	-	-1000	sp|P60422|RL2_ECOLI	50S ribosomal protein L2 OS=Escherichia coli (strain K12) OX=83333 GN=rplB PE=1 SV=2	225	255	A.(MN)[16.0926]PVDHPHGGGEGRNFGKHPVTPWGVQTKGK.K	1	-	0	12	10	0.00296875	0	0
C:\Users\KyowonJeong\Desktop\flashida\msalign\apr23\flash\Eclip_1481_MB_ms2.msalign	541	1020	HCD	5992	1295.03	61	5	3654.84	3654.86	1324	-	-1000	sp|P0AGK8|ISCR_ECOLI	HTH-type transcriptional regulator IscR OS=Escherichia coli (strain K12) OX=83333 GN=iscR PE=1 SV=1	131	162	V.NNQEVLD(V)[14.9972]SGRQHTHDAPRTRTQDAIDVKLRA.	1	-	0	11	10	0.00327581	0	0
C:\Users\KyowonJeong\Desktop\flashida\msalign\apr23\flash\Eclip_1481_MB_ms2.msalign	542	1021	HCD	5994	1295.76	41	8	4377.45	4377.58	923	-	-1000	sp|P0A7Q6|RL36_ECOLI	50S ribosomal protein L36 OS=Escherichia coli (strain K12) OX=83333 GN=rpmJ PE=1 SV=1	1	38	.(MKVRASVKK)[16.1303]LCRNCKIVKRDGVIRVICSAEPKHKQRQG.	1	-	0	5	5	0.00265622	0	0
C:\Users\KyowonJeong\Desktop\flashida\msalign\apr23\flash\Eclip_1481_MB_ms2.msalign	543	1022	HCD	5996	1296.58	60	4	3639.86	3639.86	1314	-	-1000	sp|P0AGK8|ISCR_ECOLI	HTH-type transcriptional regulator IscR OS=Escherichia coli (strain K12) OX=83333 GN=iscR PE=1 SV=1	131	162	V.NNQEVLDVSGRQHTHDAPRTRTQDAIDVKLRA.	0	-	0	13	13	6.60397e-09	0	0
C:\Users\KyowonJeong\Desktop\flashida\msalign\apr23\flash\Eclip_1481_MB_ms2.msalign	544	1023	HCD	5997	1296.82	26	5	3677.8	3677.8	1322	-	-1000	sp|P0AGK8|ISCR_ECOLI	HTH-type transcriptional regulator IscR OS=Escherichia coli (strain K12) OX=83333 GN=iscR PE=1 SV=1	131	162	V.(NNQEVL)[37.9422]DVSGRQHTHDAPRTRTQDAIDVKLRA.	1	-	0	8	8	0.000812839	0	0
C:\Users\KyowonJeong\Desktop\flashida\msalign\apr23\flash\Eclip_1481_MB_ms2.msalign	545	1026	HCD	6002	1298.9	45	6	3088.74	3088.74	985	-	-1000	sp|P0ACC7|GLMU_ECOLI	Bifunctional protein GlmU OS=Escherichia coli (strain K12) OX=83333 GN=glmU PE=1 SV=1	430	456	R.NVGENALAISRVPQTQKEGWRRPVKKK.	0	-	0	9	9	1.90506e-05	0	0
C:\Users\KyowonJeong\Desktop\flashida\msalign\apr23\flash\Eclip_1481_MB_ms2.msalign	546	1029	HCD	6006	1300.79	55	6	3320.64	3320.64	1087	-	-1000	sp|P60422|RL2_ECOLI	50S ribosomal protein L2 OS=Escherichia coli (strain K12) OX=83333 GN=rplB PE=1 SV=2	225	255	A.MNPVDHPHGGGEGRNFGKHPVTPWGVQTKGK.K	0	-	0	22	16	9.39112e-13	0	0
C:\Users\KyowonJeong\Desktop\flashida\msalign\apr23\flash\Eclip_1481_MB_ms2.msalign	547	1030	HCD	6008	1301.53	32	5	2801.51	2801.5	519	-	-1000	sp|P0A7L0|RL1_ECOLI	50S ribosomal protein L1 OS=Escherichia coli (strain K12) OX=83333 GN=rplA PE=1 SV=2	45	71	V.AVNLGIDARKSDQNVRGATVLPHGTGR.S	0	-	0	12	8	0.000428494	0	0
C:\Users\KyowonJeong\Desktop\flashida\msalign\apr23\flash\Eclip_1481_MB_ms2.msalign	548	1032	HCD	6010	1302.79	13	4	3166.56	3166.55	655	-	-1000	sp|P0ACF8|HNS_ECOLI	DNA-binding protein H-NS OS=Escherichia coli (strain K12) OX=83333 GN=hns PE=1 SV=2	90	117	K.RAQRPAKYSYVDENGETKTWTGQGRTPA.V	0	-	0	5	5	0.00166963	0	0
C:\Users\KyowonJeong\Desktop\flashida\msalign\apr23\flash\Eclip_1481_MB_ms2.msalign	549	1034	HCD	6014	1304.23	13	5	2801.51	2801.5	519	-	-1000	sp|P0A7L0|RL1_ECOLI	50S ribosomal protein L1 OS=Escherichia coli (strain K12) OX=83333 GN=rplA PE=1 SV=2	45	71	V.AVNLGIDARKSDQNVRGATVLPHGTGR.S	0	-	0	8	6	0.000591611	0	0
C:\Users\KyowonJeong\Desktop\flashida\msalign\apr23\flash\Eclip_1481_MB_ms2.msalign	550	1035	HCD	6015	1304.85	44	5	2848.5	2848.49	1060	-	-1000	sp|P0A790|PAND_ECOLI	Aspartate 1-decarboxylase OS=Escherichia coli (strain K12) OX=83333 GN=panD PE=1 SV=1	1	24	.(MIRTM)[15.9947]LQGKLHRVKVTHADLHYEG.S	1	-	0	9	8	0.00367753	0	0
C:\Users\KyowonJeong\Desktop\flashida\msalign\apr23\flash\Eclip_1481_MB_ms2.msalign	551	1036	HCD	6016	1305.46	46	5	2959.61	2959.61	928	-	-1000	sp|P0A7Q6|RL36_ECOLI	50S ribosomal protein L36 OS=Escherichia coli (strain K12) OX=83333 GN=rpmJ PE=1 SV=1	13	38	R.N(CKIVKRDGVIRVIC)[-2.0179]SAEPKHKQRQG.	1	-	0	14	12	0.00121651	0	0
C:\Users\KyowonJeong\Desktop\flashida\msalign\apr23\flash\Eclip_1481_MB_ms2.msalign	552	1037	HCD	6018	1306.12	54	6	3639.86	3639.86	1314	-	-1000	sp|P0AGK8|ISCR_ECOLI	HTH-type transcriptional regulator IscR OS=Escherichia coli (strain K12) OX=83333 GN=iscR PE=1 SV=1	131	162	V.NNQEVLDVSGRQHTHDAPRTRTQDAIDVKLRA.	0	-	0	18	14	1.26322e-11	0	0
C:\Users\KyowonJeong\Desktop\flashida\msalign\apr23\flash\Eclip_1481_MB_ms2.msalign	553	1038	HCD	6020	1306.9	55	5	3320.64	3320.64	1087	-	-1000	sp|P60422|RL2_ECOLI	50S ribosomal protein L2 OS=Escherichia coli (strain K12) OX=83333 GN=rplB PE=1 SV=2	225	255	A.MNPVDHPHGGGEGRNFGKHPVTPWGVQTKGK.K	0	-	0	21	16	7.52091e-16	0	0
C:\Users\KyowonJeong\Desktop\flashida\msalign\apr23\flash\Eclip_1481_MB_ms2.msalign	554	1041	HCD	6024	1308.78	54	6	3639.86	3639.86	1314	-	-1000	sp|P0AGK8|ISCR_ECOLI	HTH-type transcriptional regulator IscR OS=Escherichia coli (strain K12) OX=83333 GN=iscR PE=1 SV=1	131	162	V.NNQEVLDVSGRQHTHDAPRTRTQDAIDVKLRA.	0	-	0	16	13	3.02229e-10	0	0
C:\Users\KyowonJeong\Desktop\flashida\msalign\apr23\flash\Eclip_1481_MB_ms2.msalign	555	1049	HCD	6038	1314.33	40	6	3320.64	3320.64	1087	-	-1000	sp|P60422|RL2_ECOLI	50S ribosomal protein L2 OS=Escherichia coli (strain K12) OX=83333 GN=rplB PE=1 SV=2	225	255	A.MNPVDHPHGGGEGRNFGKHPVTPWGVQTKGK.K	0	-	0	11	9	1.26082e-06	0	0
C:\Users\KyowonJeong\Desktop\flashida\msalign\apr23\flash\Eclip_1481_MB_ms2.msalign	556	1051	HCD	6043	1316.01	47	6	3320.64	3320.64	1087	-	-1000	sp|P60422|RL2_ECOLI	50S ribosomal protein L2 OS=Escherichia coli (strain K12) OX=83333 GN=rplB PE=1 SV=2	225	255	A.MNPVDHPHGGGEGRNFGKHPVTPWGVQTKGK.K	0	-	0	17	12	3.96804e-08	0	0
C:\Users\KyowonJeong\Desktop\flashida\msalign\apr23\flash\Eclip_1481_MB_ms2.msalign	557	1052	HCD	6046	1316.89	20	6	3639.86	3639.86	1314	-	-1000	sp|P0AGK8|ISCR_ECOLI	HTH-type transcriptional regulator IscR OS=Escherichia coli (strain K12) OX=83333 GN=iscR PE=1 SV=1	131	162	V.NNQEVLDVSGRQHTHDAPRTRTQDAIDVKLRA.	0	-	0	5	5	0.0010262	0	0
C:\Users\KyowonJeong\Desktop\flashida\msalign\apr23\flash\Eclip_1481_MB_ms2.msalign	558	1055	HCD	6051	1318.94	21	6	3639.87	3639.97	1314	-	-1000	sp|P0AGK8|ISCR_ECOLI	HTH-type transcriptional regulator IscR OS=Escherichia coli (strain K12) OX=83333 GN=iscR PE=1 SV=1	131	162	V.(NNQEV)[0.1172]LDVSGRQHTHDAPRTRTQDAIDVKLRA.	1	-	0	6	5	0.667996	0.00983372	0
C:\Users\KyowonJeong\Desktop\flashida\msalign\apr23\flash\Eclip_1481_MB_ms2.msalign	559	1058	HCD	6055	1320.83	34	6	3320.64	3320.64	1087	-	-1000	sp|P60422|RL2_ECOLI	50S ribosomal protein L2 OS=Escherichia coli (strain K12) OX=83333 GN=rplB PE=1 SV=2	225	255	A.MNPVDHPHGGGEGRNFGKHPVTPWGVQTKGK.K	0	-	0	13	11	1.67299e-09	0	0
C:\Users\KyowonJeong\Desktop\flashida\msalign\apr23\flash\Eclip_1481_MB_ms2.msalign	560	1060	HCD	6059	1322.27	30	6	3320.64	3320.64	1087	-	-1000	sp|P60422|RL2_ECOLI	50S ribosomal protein L2 OS=Escherichia coli (strain K12) OX=83333 GN=rplB PE=1 SV=2	225	255	A.MNPVDHPHGGGEGRNFGKHPVTPWGVQTKGK.K	0	-	0	12	9	2.00644e-07	0	0
C:\Users\KyowonJeong\Desktop\flashida\msalign\apr23\flash\Eclip_1481_MB_ms2.msalign	561	1062	HCD	6063	1323.7	25	6	3320.64	3320.64	1087	-	-1000	sp|P60422|RL2_ECOLI	50S ribosomal protein L2 OS=Escherichia coli (strain K12) OX=83333 GN=rplB PE=1 SV=2	225	255	A.MNPVDHPHGGGEGRNFGKHPVTPWGVQTKGK.K	0	-	0	11	9	7.6917e-09	0	0
C:\Users\KyowonJeong\Desktop\flashida\msalign\apr23\flash\Eclip_1481_MB_ms2.msalign	562	1064	HCD	6070	1325.62	25	6	3320.64	3320.64	1087	-	-1000	sp|P60422|RL2_ECOLI	50S ribosomal protein L2 OS=Escherichia coli (strain K12) OX=83333 GN=rplB PE=1 SV=2	225	255	A.MNPVDHPHGGGEGRNFGKHPVTPWGVQTKGK.K	0	-	0	11	9	7.60833e-08	0	0
C:\Users\KyowonJeong\Desktop\flashida\msalign\apr23\flash\Eclip_1481_MB_ms2.msalign	563	1065	HCD	6076	1327.16	36	6	3320.64	3320.64	1087	-	-1000	sp|P60422|RL2_ECOLI	50S ribosomal protein L2 OS=Escherichia coli (strain K12) OX=83333 GN=rplB PE=1 SV=2	225	255	A.MNPVDHPHGGGEGRNFGKHPVTPWGVQTKGK.K	0	-	0	12	9	7.91916e-07	0	0
C:\Users\KyowonJeong\Desktop\flashida\msalign\apr23\flash\Eclip_1481_MB_ms2.msalign	564	1069	HCD	6084	1330.04	49	6	3320.64	3320.64	1087	-	-1000	sp|P60422|RL2_ECOLI	50S ribosomal protein L2 OS=Escherichia coli (strain K12) OX=83333 GN=rplB PE=1 SV=2	225	255	A.MNPVDHPHGGGEGRNFGKHPVTPWGVQTKGK.K	0	-	0	15	11	4.63283e-08	0	0
C:\Users\KyowonJeong\Desktop\flashida\msalign\apr23\flash\Eclip_1481_MB_ms2.msalign	565	1071	HCD	6087	1331.33	55	6	3320.64	3320.64	1087	-	-1000	sp|P60422|RL2_ECOLI	50S ribosomal protein L2 OS=Escherichia coli (strain K12) OX=83333 GN=rplB PE=1 SV=2	225	255	A.MNPVDHPHGGGEGRNFGKHPVTPWGVQTKGK.K	0	-	0	17	10	9.25999e-07	0	0
C:\Users\KyowonJeong\Desktop\flashida\msalign\apr23\flash\Eclip_1481_MB_ms2.msalign	566	1072	HCD	6088	1331.98	55	6	3320.64	3320.64	1087	-	-1000	sp|P60422|RL2_ECOLI	50S ribosomal protein L2 OS=Escherichia coli (strain K12) OX=83333 GN=rplB PE=1 SV=2	225	255	A.MNPVDHPHGGGEGRNFGKHPVTPWGVQTKGK.K	0	-	0	16	12	1.25718e-07	0	0
C:\Users\KyowonJeong\Desktop\flashida\msalign\apr23\flash\Eclip_1481_MB_ms2.msalign	567	1076	HCD	6094	1334.64	54	8	5092.76	5092.77	675	-	-1000	sp|P68191|SRA_ECOLI	Stationary-phase-induced ribosome-associated protein OS=Escherichia coli (strain K12) OX=83333 GN=sra PE=1 SV=1	1	45	.MKSNRQARHILGLDHKISNQRKIVTEGDKSSVVNNPTGRKRPAEK.	0	-	0	22	17	1.22042e-14	0	0
C:\Users\KyowonJeong\Desktop\flashida\msalign\apr23\flash\Eclip_1481_MB_ms2.msalign	568	1077	HCD	6095	1335.25	55	6	3320.64	3320.64	1087	-	-1000	sp|P60422|RL2_ECOLI	50S ribosomal protein L2 OS=Escherichia coli (strain K12) OX=83333 GN=rplB PE=1 SV=2	225	255	A.MNPVDHPHGGGEGRNFGKHPVTPWGVQTKGK.K	0	-	0	19	14	5.07519e-12	0	0
C:\Users\KyowonJeong\Desktop\flashida\msalign\apr23\flash\Eclip_1481_MB_ms2.msalign	569	1079	HCD	6098	1336.58	32	8	5108.76	5108.76	676	-	-1000	sp|P68191|SRA_ECOLI	Stationary-phase-induced ribosome-associated protein OS=Escherichia coli (strain K12) OX=83333 GN=sra PE=1 SV=1	1	45	.(MKSNRQARHILGLD)[15.9897]HKISNQRKIVTEGDKSSVVNNPTGRKRPAEK.	1	-	0	6	6	0.000296349	0	0
C:\Users\KyowonJeong\Desktop\flashida\msalign\apr23\flash\Eclip_1481_MB_ms2.msalign	570	1080	HCD	6099	1337.22	59	8	5092.78	5092.77	675	-	-1000	sp|P68191|SRA_ECOLI	Stationary-phase-induced ribosome-associated protein OS=Escherichia coli (strain K12) OX=83333 GN=sra PE=1 SV=1	1	45	.MKSNRQARHILGLDHKISNQRKIVTEGDKSSVVNNPTGRKRPAEK.	0	-	0	13	12	5.8192e-09	0	0
C:\Users\KyowonJeong\Desktop\flashida\msalign\apr23\flash\Eclip_1481_MB_ms2.msalign	571	1081	HCD	6100	1337.84	62	7	4376.44	4376.43	923	-	-1000	sp|P0A7Q6|RL36_ECOLI	50S ribosomal protein L36 OS=Escherichia coli (strain K12) OX=83333 GN=rpmJ PE=1 SV=1	1	38	.(MKVRASVKK)[14.9803]LCRNCKIVKRDGVIRVICSAEPKHKQRQG.	1	-	0	10	10	4.74362e-06	0	0
C:\Users\KyowonJeong\Desktop\flashida\msalign\apr23\flash\Eclip_1481_MB_ms2.msalign	572	1083	HCD	6103	1339.1	38	4	2286.17	2286.16	636	-	-1000	sp|P0ACF8|HNS_ECOLI	DNA-binding protein H-NS OS=Escherichia coli (strain K12) OX=83333 GN=hns PE=1 SV=2	100	120	Y.VDENGETKTWTGQGRTPAVIK.K	0	-	0	16	13	6.75462e-11	0	0
C:\Users\KyowonJeong\Desktop\flashida\msalign\apr23\flash\Eclip_1481_MB_ms2.msalign	573	1084	HCD	6105	1339.83	139	8	5092.78	5092.93	859	-	-1000	sp|P0A7N4|RL32_ECOLI	50S ribosomal protein L32 OS=Escherichia coli (strain K12) OX=83333 GN=rpmF PE=1 SV=2	13	57	K.(RGMRRSHDALTAV)[19.2280]TSLSVDKTSGEKHLRHHITADGYYRGRKVIAK.	1	-	0	24	14	2.10554e-05	0	0
C:\Users\KyowonJeong\Desktop\flashida\msalign\apr23\flash\Eclip_1481_MB_ms2.msalign	574	1085	HCD	6106	1340.48	53	6	3137.66	3137.65	1487	-	-1000	sp|P68679|RS21_ECOLI	30S ribosomal protein S21 OS=Escherichia coli (strain K12) OX=83333 GN=rpsU PE=1 SV=2	21	46	K.RSCEKAGVLAEVRRREFYEKPTTERK.R	0	-	0	10	9	0.0138017	0.000391389	0
C:\Users\KyowonJeong\Desktop\flashida\msalign\apr23\flash\Eclip_1481_MB_ms2.msalign	575	1086	HCD	6107	1341.1	73	9	6629.05	6629.24	854	-	-1000	sp|P0A7N4|RL32_ECOLI	50S ribosomal protein L32 OS=Escherichia coli (strain K12) OX=83333 GN=rpmF PE=1 SV=2	1	57	.(M)[186.8134]AVQQNKPTRSKRGMRRSHDALTAVTSLSVDKTSGEKHLRHHITADGYYRGRKVIAK.	1	-	0	12	10	1.50665e-07	0	0
C:\Users\KyowonJeong\Desktop\flashida\msalign\apr23\flash\Eclip_1481_MB_ms2.msalign	576	1087	HCD	6109	1341.75	82	9	5377.09	5377.25	867	-	-1000	sp|P0A7N4|RL32_ECOLI	50S ribosomal protein L32 OS=Escherichia coli (strain K12) OX=83333 GN=rpmF PE=1 SV=2	10	57	T.(RSKRGMRRSHDALTA)[-67.6801]VTSLSVDKTSGEKHLRHHITADGYYRGRKVIAK.	1	-	0	15	9	0.0250221	0.000384098	0.00145879
C:\Users\KyowonJeong\Desktop\flashida\msalign\apr23\flash\Eclip_1481_MB_ms2.msalign	577	1092	HCD	6117	1345.11	63	6	6613.04	6613.04	105	-	-1000	sp|P0A705|IF2_ECOLI	Translation initiation factor IF-2 OS=Escherichia coli (strain K12) OX=83333 GN=infB PE=1 SV=1	201	258	R.RVAEEARRMAEENKWTDNAEPTEDSSDYHVTTSQHARQAEDESDREVEGGRGRGRNAK.A	0	-	0	22	20	6.31651e-09	0	0
C:\Users\KyowonJeong\Desktop\flashida\msalign\apr23\flash\Eclip_1481_MB_ms2.msalign	578	1096	HCD	6123	1347.77	85	9	5463.13	5463.12	1425	-	-1000	sp|Q2EEQ2|RL362_ECOLI	50S ribosomal protein L36 2 OS=Escherichia coli (strain K12) OX=83333 GN=ykgO PE=1 SV=1	1	46	.MKVLNSLRTAKERHPDCQIVKRKGRLYVICKSNPRFKAVQGRKKKR.	0	-	0	18	14	1.36342e-08	0	0
C:\Users\KyowonJeong\Desktop\flashida\msalign\apr23\flash\Eclip_1481_MB_ms2.msalign	579	1097	HCD	6124	1348.4	44	8	6613.05	6613.04	105	-	-1000	sp|P0A705|IF2_ECOLI	Translation initiation factor IF-2 OS=Escherichia coli (strain K12) OX=83333 GN=infB PE=1 SV=1	201	258	R.RVAEEARRMAEENKWTDNAEPTEDSSDYHVTTSQHARQAEDESDREVEGGRGRGRNAK.A	0	-	0	16	15	1.67963e-08	0	0
C:\Users\KyowonJeong\Desktop\flashida\msalign\apr23\flash\Eclip_1481_MB_ms2.msalign	580	1098	HCD	6125	1349.02	39	6	4482.35	4482.34	1402	-	-1000	sp|P08245|YCIH_ECOLI	Uncharacterized protein YciH OS=Escherichia coli (strain K12) OX=83333 GN=yciH PE=1 SV=1	2	42	M.SDSNSRLVYSTETGRIDEPKAAPVRPKGDGVVRIQRQTSGR.K	0	-	0	6	6	0.00207754	0	0
C:\Users\KyowonJeong\Desktop\flashida\msalign\apr23\flash\Eclip_1481_MB_ms2.msalign	581	1099	HCD	6127	1349.67	32	5	2517.19	2517.19	1452	-	-1000	sp|P11557|DAMX_ECOLI	Cell division protein DamX OS=Escherichia coli (strain K12) OX=83333 GN=damX PE=1 SV=2	1	21	.MDEFKPEDELKPDPSDRRTGR.S	0	-	0	5	5	0.00862495	0.000396983	0
C:\Users\KyowonJeong\Desktop\flashida\msalign\apr23\flash\Eclip_1481_MB_ms2.msalign	582	1100	HCD	6129	1350.4	74	4	2517.2	2517.19	1452	-	-1000	sp|P11557|DAMX_ECOLI	Cell division protein DamX OS=Escherichia coli (strain K12) OX=83333 GN=damX PE=1 SV=2	1	21	.MDEFKPEDELKPDPSDRRTGR.S	0	-	0	13	12	6.64726e-07	0	0
C:\Users\KyowonJeong\Desktop\flashida\msalign\apr23\flash\Eclip_1481_MB_ms2.msalign	583	1103	HCD	6133	1352.32	50	4	3007.64	3007.63	1367	-	-1000	sp|P07017|MCP2_ECOLI	Methyl-accepting chemotaxis protein II OS=Escherichia coli (strain K12) OX=83333 GN=tar PE=1 SV=2	515	542	R.LAASPLTNKPQTPSRPASEQPPAQPRLR.I	0	-	0	20	14	1.16013e-07	0	0
C:\Users\KyowonJeong\Desktop\flashida\msalign\apr23\flash\Eclip_1481_MB_ms2.msalign	584	1104	HCD	6135	1353.05	52	6	3178.84	3178.83	365	-	-1000	sp|P0A7N9|RL33_ECOLI	50S ribosomal protein L33 OS=Escherichia coli (strain K12) OX=83333 GN=rpmG PE=1 SV=2	28	53	K.RTKPEKLELKKFDPVVRQHVIYKEAK.I	0	-	0	19	16	2.92293e-08	0	0
C:\Users\KyowonJeong\Desktop\flashida\msalign\apr23\flash\Eclip_1481_MB_ms2.msalign	585	1108	HCD	6141	1355.69	104	10	6311.4	6311.39	846	-	-1000	sp|P0A7N4|RL32_ECOLI	50S ribosomal protein L32 OS=Escherichia coli (strain K12) OX=83333 GN=rpmF PE=1 SV=2	2	57	M.AVQQNKPTRSKRGMRRSHDALTAVTSLSVDKTSGEKHLRHHITADGYYRGRKVIAK.	0	-	0	41	28	3.2042e-15	0	0
C:\Users\KyowonJeong\Desktop\flashida\msalign\apr23\flash\Eclip_1481_MB_ms2.msalign	586	1109	HCD	6142	1356.35	46	6	4078.22	4078.22	849	-	-1000	sp|P0A7N4|RL32_ECOLI	50S ribosomal protein L32 OS=Escherichia coli (strain K12) OX=83333 GN=rpmF PE=1 SV=2	21	57	D.ALTAVTSLSVDKTSGEKHLRHHITADGYYRGRKVIAK.	0	-	0	19	15	1.49375e-12	0	0
C:\Users\KyowonJeong\Desktop\flashida\msalign\apr23\flash\Eclip_1481_MB_ms2.msalign	587	1113	HCD	6148	1358.99	65	9	5463.13	5463.12	1425	-	-1000	sp|Q2EEQ2|RL362_ECOLI	50S ribosomal protein L36 2 OS=Escherichia coli (strain K12) OX=83333 GN=ykgO PE=1 SV=1	1	46	.MKVLNSLRTAKERHPDCQIVKRKGRLYVICKSNPRFKAVQGRKKKR.	0	-	0	15	11	2.2568e-06	0	0
C:\Users\KyowonJeong\Desktop\flashida\msalign\apr23\flash\Eclip_1481_MB_ms2.msalign	588	1115	HCD	6151	1360.26	48	8	6311.4	6311.39	846	-	-1000	sp|P0A7N4|RL32_ECOLI	50S ribosomal protein L32 OS=Escherichia coli (strain K12) OX=83333 GN=rpmF PE=1 SV=2	2	57	M.AVQQNKPTRSKRGMRRSHDALTAVTSLSVDKTSGEKHLRHHITADGYYRGRKVIAK.	0	-	0	18	18	1.22268e-13	0	0
C:\Users\KyowonJeong\Desktop\flashida\msalign\apr23\flash\Eclip_1481_MB_ms2.msalign	589	1116	HCD	6153	1361.03	61	4	3661.98	3661.98	1056	-	-1000	sp|P0A8H6|YIHI_ECOLI	Der GTPase-activating protein YihI OS=Escherichia coli (strain K12) OX=83333 GN=yihI PE=1 SV=1	46	82	R.AAGGNTTSGSKGQNAPKDPRIGSKTPIPLGVTEKVTK.Q	0	-	0	23	18	1.82214e-16	0	0
C:\Users\KyowonJeong\Desktop\flashida\msalign\apr23\flash\Eclip_1481_MB_ms2.msalign	590	1117	HCD	6154	1361.64	24	5	3007.64	3007.63	1367	-	-1000	sp|P07017|MCP2_ECOLI	Methyl-accepting chemotaxis protein II OS=Escherichia coli (strain K12) OX=83333 GN=tar PE=1 SV=2	515	542	R.LAASPLTNKPQTPSRPASEQPPAQPRLR.I	0	-	0	8	8	1.59004e-05	0	0
C:\Users\KyowonJeong\Desktop\flashida\msalign\apr23\flash\Eclip_1481_MB_ms2.msalign	591	1119	HCD	6157	1362.91	36	4	2196.07	2196.07	488	-	-1000	sp|P61175|RL22_ECOLI	50S ribosomal protein L22 OS=Escherichia coli (strain K12) OX=83333 GN=rplV PE=1 SV=1	53	73	E.SAIANAEHNDGADIDDLKVTK.I	0	-	0	20	15	2.65943e-14	0	0
C:\Users\KyowonJeong\Desktop\flashida\msalign\apr23\flash\Eclip_1481_MB_ms2.msalign	592	1120	HCD	6159	1363.56	36	4	2196.07	2196.07	488	-	-1000	sp|P61175|RL22_ECOLI	50S ribosomal protein L22 OS=Escherichia coli (strain K12) OX=83333 GN=rplV PE=1 SV=1	53	73	E.SAIANAEHNDGADIDDLKVTK.I	0	-	0	21	15	7.10432e-15	0	0
C:\Users\KyowonJeong\Desktop\flashida\msalign\apr23\flash\Eclip_1481_MB_ms2.msalign	593	1123	HCD	6163	1365.48	61	4	3661.98	3661.98	1056	-	-1000	sp|P0A8H6|YIHI_ECOLI	Der GTPase-activating protein YihI OS=Escherichia coli (strain K12) OX=83333 GN=yihI PE=1 SV=1	46	82	R.AAGGNTTSGSKGQNAPKDPRIGSKTPIPLGVTEKVTK.Q	0	-	0	28	23	2.43753e-16	0	0
C:\Users\KyowonJeong\Desktop\flashida\msalign\apr23\flash\Eclip_1481_MB_ms2.msalign	594	1124	HCD	6165	1366.21	36	4	2196.07	2196.07	488	-	-1000	sp|P61175|RL22_ECOLI	50S ribosomal protein L22 OS=Escherichia coli (strain K12) OX=83333 GN=rplV PE=1 SV=1	53	73	E.SAIANAEHNDGADIDDLKVTK.I	0	-	0	20	14	2.46285e-14	0	0
C:\Users\KyowonJeong\Desktop\flashida\msalign\apr23\flash\Eclip_1481_MB_ms2.msalign	595	1125	HCD	6166	1366.85	21	5	2926.7	2926.69	1350	-	-1000	sp|P0AEZ3|MIND_ECOLI	Septum site-determining protein MinD OS=Escherichia coli (strain K12) OX=83333 GN=minD PE=1 SV=2	2	32	M.ARIIVVTSGKGGVGKTTSSAAIATGLAQKGK.K	0	-	0	10	10	8.55465e-11	0	0
C:\Users\KyowonJeong\Desktop\flashida\msalign\apr23\flash\Eclip_1481_MB_ms2.msalign	596	1128	HCD	6171	1368.85	60	10	6326.39	6326.4	847	-	-1000	sp|P0A7N4|RL32_ECOLI	50S ribosomal protein L32 OS=Escherichia coli (strain K12) OX=83333 GN=rpmF PE=1 SV=2	2	57	M.AVQQNKPTRSKRGMRRSHDALTA(V)[15.0039]TSLSVDKTSGEKHLRHHITADGYYRGRKVIAK.	1	-	0	17	14	1.217e-09	0	0
C:\Users\KyowonJeong\Desktop\flashida\msalign\apr23\flash\Eclip_1481_MB_ms2.msalign	597	1132	HCD	6177	1371.49	36	4	2160.14	2160.14	1345	-	-1000	sp|P25665|METE_ECOLI	5-methyltetrahydropteroyltriglutamate--homocysteine methyltransferase OS=Escherichia coli (strain K12) OX=83333 GN=metE PE=1 SV=6	395	413	K.RLAAITAQDSQRANVYEVR.A	0	-	0	15	15	2.41453e-09	0	0
C:\Users\KyowonJeong\Desktop\flashida\msalign\apr23\flash\Eclip_1481_MB_ms2.msalign	598	1136	HCD	6183	1374.14	52	5	3151.52	3151.61	1092	-	-1000	sp|P60422|RL2_ECOLI	50S ribosomal protein L2 OS=Escherichia coli (strain K12) OX=83333 GN=rplB PE=1 SV=2	224	253	T.(AMN)[-54.9481]PVDHPHGGGEGRNFGKHPVTPWGVQTK.G	1	-	0	15	12	1.83207e-06	0	0
C:\Users\KyowonJeong\Desktop\flashida\msalign\apr23\flash\Eclip_1481_MB_ms2.msalign	599	1137	HCD	6184	1374.79	68	8	4359.44	4359.43	921	-	-1000	sp|P0A7Q6|RL36_ECOLI	50S ribosomal protein L36 OS=Escherichia coli (strain K12) OX=83333 GN=rpmJ PE=1 SV=1	1	38	.MKVRASVK(KLCRNCK)[-2.0197]IVKRDGVIRVICSAEPKHKQRQG.	1	-	0	11	11	3.49171e-07	0	0
C:\Users\KyowonJeong\Desktop\flashida\msalign\apr23\flash\Eclip_1481_MB_ms2.msalign	600	1139	HCD	6187	1376.06	53	7	3661.98	3661.98	1056	-	-1000	sp|P0A8H6|YIHI_ECOLI	Der GTPase-activating protein YihI OS=Escherichia coli (strain K12) OX=83333 GN=yihI PE=1 SV=1	46	82	R.AAGGNTTSGSKGQNAPKDPRIGSKTPIPLGVTEKVTK.Q	0	-	0	12	9	2.26603e-05	0	0
C:\Users\KyowonJeong\Desktop\flashida\msalign\apr23\flash\Eclip_1481_MB_ms2.msalign	601	1140	HCD	6189	1376.79	47	4	3151.52	3151.51	1092	-	-1000	sp|P60422|RL2_ECOLI	50S ribosomal protein L2 OS=Escherichia coli (strain K12) OX=83333 GN=rplB PE=1 SV=2	225	253	A.(MN)[15.9940]PVDHPHGGGEGRNFGKHPVTPWGVQTK.G	1	-	0	15	12	0.00136444	0	0
C:\Users\KyowonJeong\Desktop\flashida\msalign\apr23\flash\Eclip_1481_MB_ms2.msalign	602	1142	HCD	6191	1378.06	24	6	4573.44	4573.44	853	-	-1000	sp|P0A7N4|RL32_ECOLI	50S ribosomal protein L32 OS=Escherichia coli (strain K12) OX=83333 GN=rpmF PE=1 SV=2	17	57	R.RSHDALTAVTSLSVDKTSGEKHLRHHITADGYYRGRKVIAK.	0	-	0	10	10	3.79287e-08	0	0
C:\Users\KyowonJeong\Desktop\flashida\msalign\apr23\flash\Eclip_1481_MB_ms2.msalign	603	1144	HCD	6195	1379.45	35	4	3151.52	3151.61	653	-	-1000	sp|P0ACF8|HNS_ECOLI	DNA-binding protein H-NS OS=Escherichia coli (strain K12) OX=83333 GN=hns PE=1 SV=2	91	118	R.AQRPAKY(SYV)[42.0883]DENGETKTWTGQGRTPAV.I	1	-	0	11	11	0.000700788	0	0
C:\Users\KyowonJeong\Desktop\flashida\msalign\apr23\flash\Eclip_1481_MB_ms2.msalign	604	1147	HCD	6199	1381.36	51	5	2871.68	2871.68	1015	-	-1000	sp|P0A7V3|RS3_ECOLI	30S ribosomal protein S3 OS=Escherichia coli (strain K12) OX=83333 GN=rpsC PE=1 SV=2	63	88	K.SIRVTIHTARPGIVIGKKGEDVEKLR.K	0	-	0	18	15	3.33129e-12	0	0
C:\Users\KyowonJeong\Desktop\flashida\msalign\apr23\flash\Eclip_1481_MB_ms2.msalign	605	1148	HCD	6201	1382.12	52	5	3151.52	3151.61	1092	-	-1000	sp|P60422|RL2_ECOLI	50S ribosomal protein L2 OS=Escherichia coli (strain K12) OX=83333 GN=rplB PE=1 SV=2	225	253	A.(MN)[16.0890]PVDHPHGGGEGRNFGKHPVTPWGVQTK.G	1	-	0	18	13	2.62715e-06	0	0
C:\Users\KyowonJeong\Desktop\flashida\msalign\apr23\flash\Eclip_1481_MB_ms2.msalign	606	1152	HCD	6207	1384.73	55	8	4360.44	4361.45	920	-	-1000	sp|P0A7Q6|RL36_ECOLI	50S ribosomal protein L36 OS=Escherichia coli (strain K12) OX=83333 GN=rpmJ PE=1 SV=1	1	38	.MKVRASVKKLCRNCKIVKRDGVIRVICSAEPKHKQRQG.	0	-	0	11	11	2.366e-09	0	0
C:\Users\KyowonJeong\Desktop\flashida\msalign\apr23\flash\Eclip_1481_MB_ms2.msalign	607	1153	HCD	6208	1385.37	47	4	2848.5	2848.49	1060	-	-1000	sp|P0A790|PAND_ECOLI	Aspartate 1-decarboxylase OS=Escherichia coli (strain K12) OX=83333 GN=panD PE=1 SV=1	1	24	.(MIRTM)[15.9947]LQGKLHRVKVTHADLHYEG.S	1	-	0	19	18	4.55659e-10	0	0
C:\Users\KyowonJeong\Desktop\flashida\msalign\apr23\flash\Eclip_1481_MB_ms2.msalign	608	1156	HCD	6213	1387.37	36	4	2160.14	2160.14	1345	-	-1000	sp|P25665|METE_ECOLI	5-methyltetrahydropteroyltriglutamate--homocysteine methyltransferase OS=Escherichia coli (strain K12) OX=83333 GN=metE PE=1 SV=6	395	413	K.RLAAITAQDSQRANVYEVR.A	0	-	0	13	13	3.1571e-07	0	0
C:\Users\KyowonJeong\Desktop\flashida\msalign\apr23\flash\Eclip_1481_MB_ms2.msalign	609	1158	HCD	6215	1388.63	30	10	5092.77	5092.77	675	-	-1000	sp|P68191|SRA_ECOLI	Stationary-phase-induced ribosome-associated protein OS=Escherichia coli (strain K12) OX=83333 GN=sra PE=1 SV=1	1	45	.MKSNRQARHILGLDHKISNQRKIVTEGDKSSVVNNPTGRKRPAEK.	0	-	0	5	5	3.9462e-05	0	0
C:\Users\KyowonJeong\Desktop\flashida\msalign\apr23\flash\Eclip_1481_MB_ms2.msalign	610	1159	HCD	6217	1389.28	52	6	3165.82	3165.81	409	-	-1000	sp|P68919|RL25_ECOLI	50S ribosomal protein L25 OS=Escherichia coli (strain K12) OX=83333 GN=rplY PE=1 SV=1	63	89	T.IVVDGKEIKVKAQDVQRHPYKPKLQHI.D	0	-	0	16	13	1.78319e-07	0	0
C:\Users\KyowonJeong\Desktop\flashida\msalign\apr23\flash\Eclip_1481_MB_ms2.msalign	611	1160	HCD	6219	1390.02	33	4	2160.14	2160.14	1345	-	-1000	sp|P25665|METE_ECOLI	5-methyltetrahydropteroyltriglutamate--homocysteine methyltransferase OS=Escherichia coli (strain K12) OX=83333 GN=metE PE=1 SV=6	395	413	K.RLAAITAQDSQRANVYEVR.A	0	-	0	13	13	1.77292e-07	0	0
C:\Users\KyowonJeong\Desktop\flashida\msalign\apr23\flash\Eclip_1481_MB_ms2.msalign	612	1161	HCD	6220	1390.66	70	8	4361.45	4361.45	920	-	-1000	sp|P0A7Q6|RL36_ECOLI	50S ribosomal protein L36 OS=Escherichia coli (strain K12) OX=83333 GN=rpmJ PE=1 SV=1	1	38	.MKVRASVKKLCRNCKIVKRDGVIRVICSAEPKHKQRQG.	0	-	0	22	20	2.152e-13	0	0
C:\Users\KyowonJeong\Desktop\flashida\msalign\apr23\flash\Eclip_1481_MB_ms2.msalign	613	1164	HCD	6225	1392.67	47	5	2848.5	2848.49	1060	-	-1000	sp|P0A790|PAND_ECOLI	Aspartate 1-decarboxylase OS=Escherichia coli (strain K12) OX=83333 GN=panD PE=1 SV=1	1	24	.(MIRT)[15.9947]MLQGKLHRVKVTHADLHYEG.S	1	-	0	21	16	4.83866e-08	0	0
C:\Users\KyowonJeong\Desktop\flashida\msalign\apr23\flash\Eclip_1481_MB_ms2.msalign	614	1165	HCD	6226	1393.31	49	6	3165.82	3165.81	409	-	-1000	sp|P68919|RL25_ECOLI	50S ribosomal protein L25 OS=Escherichia coli (strain K12) OX=83333 GN=rplY PE=1 SV=1	63	89	T.IVVDGKEIKVKAQDVQRHPYKPKLQHI.D	0	-	0	17	14	5.07935e-09	0	0
C:\Users\KyowonJeong\Desktop\flashida\msalign\apr23\flash\Eclip_1481_MB_ms2.msalign	615	1167	HCD	6229	1394.58	55	8	4361.45	4361.45	920	-	-1000	sp|P0A7Q6|RL36_ECOLI	50S ribosomal protein L36 OS=Escherichia coli (strain K12) OX=83333 GN=rpmJ PE=1 SV=1	1	38	.MKVRASVKKLCRNCKIVKRDGVIRVICSAEPKHKQRQG.	0	-	0	16	16	1.03076e-10	0	0
C:\Users\KyowonJeong\Desktop\flashida\msalign\apr23\flash\Eclip_1481_MB_ms2.msalign	616	1168	HCD	6231	1395.31	47	4	2848.5	2848.49	1060	-	-1000	sp|P0A790|PAND_ECOLI	Aspartate 1-decarboxylase OS=Escherichia coli (strain K12) OX=83333 GN=panD PE=1 SV=1	1	24	.((M)[Acetyl]IRTM)[-26.0209]LQGKLHRVKVTHADLHYEG.S	1	-	0	18	16	2.79892e-08	0	0
C:\Users\KyowonJeong\Desktop\flashida\msalign\apr23\flash\Eclip_1481_MB_ms2.msalign	617	1172	HCD	6237	1397.96	28	4	3151.52	3151.51	1092	-	-1000	sp|P60422|RL2_ECOLI	50S ribosomal protein L2 OS=Escherichia coli (strain K12) OX=83333 GN=rplB PE=1 SV=2	225	253	A.(MN)[15.9940]PVDHPHGGGEGRNFGKHPVTPWGVQTK.G	1	-	0	10	8	0.000697544	0	0
C:\Users\KyowonJeong\Desktop\flashida\msalign\apr23\flash\Eclip_1481_MB_ms2.msalign	618	1175	HCD	6241	1399.87	19	5	4361.45	4361.45	920	-	-1000	sp|P0A7Q6|RL36_ECOLI	50S ribosomal protein L36 OS=Escherichia coli (strain K12) OX=83333 GN=rpmJ PE=1 SV=1	1	38	.MKVRASVKKLCRNCKIVKRDGVIRVICSAEPKHKQRQG.	0	-	0	8	7	2.3274e-07	0	0
C:\Users\KyowonJeong\Desktop\flashida\msalign\apr23\flash\Eclip_1481_MB_ms2.msalign	619	1177	HCD	6244	1401.25	64	6	4361.45	4361.45	920	-	-1000	sp|P0A7Q6|RL36_ECOLI	50S ribosomal protein L36 OS=Escherichia coli (strain K12) OX=83333 GN=rpmJ PE=1 SV=1	1	38	.MKVRASVKKLCRNCKIVKRDGVIRVICSAEPKHKQRQG.	0	-	0	18	16	1.19186e-10	0	0
C:\Users\KyowonJeong\Desktop\flashida\msalign\apr23\flash\Eclip_1481_MB_ms2.msalign	620	1178	HCD	6245	1401.87	100	9	6311.4	6311.39	846	-	-1000	sp|P0A7N4|RL32_ECOLI	50S ribosomal protein L32 OS=Escherichia coli (strain K12) OX=83333 GN=rpmF PE=1 SV=2	2	57	M.AVQQNKPTRSKRGMRRSHDALTAVTSLSVDKTSGEKHLRHHITADGYYRGRKVIAK.	0	-	0	39	29	3.225e-19	0	0
C:\Users\KyowonJeong\Desktop\flashida\msalign\apr23\flash\Eclip_1481_MB_ms2.msalign	621	1179	HCD	6247	1402.52	52	5	3151.52	3151.61	861	-	-1000	sp|P0A7N4|RL32_ECOLI	50S ribosomal protein L32 OS=Escherichia coli (strain K12) OX=83333 GN=rpmF PE=1 SV=2	28	57	S.(LSVD)[-283.2547]KTSGEKHLRHHITADGYYRGRKVIAK.	1	-	0	11	8	7.68918e-05	0	0
C:\Users\KyowonJeong\Desktop\flashida\msalign\apr23\flash\Eclip_1481_MB_ms2.msalign	622	1180	HCD	6249	1403.25	72	6	4361.45	4361.45	920	-	-1000	sp|P0A7Q6|RL36_ECOLI	50S ribosomal protein L36 OS=Escherichia coli (strain K12) OX=83333 GN=rpmJ PE=1 SV=1	1	38	.MKVRASVKKLCRNCKIVKRDGVIRVICSAEPKHKQRQG.	0	-	0	25	22	5.752e-14	0	0
C:\Users\KyowonJeong\Desktop\flashida\msalign\apr23\flash\Eclip_1481_MB_ms2.msalign	623	1181	HCD	6250	1403.9	49	5	2942.56	2942.55	1348	-	-1000	sp|P25665|METE_ECOLI	5-methyltetrahydropteroyltriglutamate--homocysteine methyltransferase OS=Escherichia coli (strain K12) OX=83333 GN=metE PE=1 SV=6	395	420	K.RLAAITAQDSQRANVYEVRAEAQRAR.F	0	-	0	15	13	9.71443e-06	0	0
C:\Users\KyowonJeong\Desktop\flashida\msalign\apr23\flash\Eclip_1481_MB_ms2.msalign	624	1182	HCD	6251	1404.51	97	9	6327.39	6327.39	847	-	-1000	sp|P0A7N4|RL32_ECOLI	50S ribosomal protein L32 OS=Escherichia coli (strain K12) OX=83333 GN=rpmF PE=1 SV=2	2	57	M.AVQQNK(PTRSKRGMRRSHD)[15.9989]ALTAVTSLSVDKTSGEKHLRHHITADGYYRGRKVIAK.	1	-	0	41	34	3.22392e-18	0	0
C:\Users\KyowonJeong\Desktop\flashida\msalign\apr23\flash\Eclip_1481_MB_ms2.msalign	625	1183	HCD	6253	1405.16	101	9	6311.4	6311.39	846	-	-1000	sp|P0A7N4|RL32_ECOLI	50S ribosomal protein L32 OS=Escherichia coli (strain K12) OX=83333 GN=rpmF PE=1 SV=2	2	57	M.AVQQNKPTRSKRGMRRSHDALTAVTSLSVDKTSGEKHLRHHITADGYYRGRKVIAK.	0	-	0	50	34	1.6619e-19	0	0
C:\Users\KyowonJeong\Desktop\flashida\msalign\apr23\flash\Eclip_1481_MB_ms2.msalign	626	1188	HCD	6261	1408.53	72	8	4360.44	4361.45	920	-	-1000	sp|P0A7Q6|RL36_ECOLI	50S ribosomal protein L36 OS=Escherichia coli (strain K12) OX=83333 GN=rpmJ PE=1 SV=1	1	38	.MKVRASVKKLCRNCKIVKRDGVIRVICSAEPKHKQRQG.	0	-	0	26	22	2.0822e-16	0	0
C:\Users\KyowonJeong\Desktop\flashida\msalign\apr23\flash\Eclip_1481_MB_ms2.msalign	627	1189	HCD	6262	1409.18	52	6	3165.81	3165.81	409	-	-1000	sp|P68919|RL25_ECOLI	50S ribosomal protein L25 OS=Escherichia coli (strain K12) OX=83333 GN=rplY PE=1 SV=1	63	89	T.IVVDGKEIKVKAQDVQRHPYKPKLQHI.D	0	-	0	19	15	1.49189e-10	0	0
C:\Users\KyowonJeong\Desktop\flashida\msalign\apr23\flash\Eclip_1481_MB_ms2.msalign	628	1190	HCD	6263	1409.8	47	4	2848.49	2848.49	1060	-	-1000	sp|P0A790|PAND_ECOLI	Aspartate 1-decarboxylase OS=Escherichia coli (strain K12) OX=83333 GN=panD PE=1 SV=1	1	24	.(MIRTM)[15.9947]LQGKLHRVKVTHADLHYEG.S	1	-	0	19	17	3.73123e-09	0	0
C:\Users\KyowonJeong\Desktop\flashida\msalign\apr23\flash\Eclip_1481_MB_ms2.msalign	629	1191	HCD	6265	1410.45	105	10	6311.39	6311.39	846	-	-1000	sp|P0A7N4|RL32_ECOLI	50S ribosomal protein L32 OS=Escherichia coli (strain K12) OX=83333 GN=rpmF PE=1 SV=2	2	57	M.AVQQNKPTRSKRGMRRSHDALTAVTSLSVDKTSGEKHLRHHITADGYYRGRKVIAK.	0	-	0	40	27	1.45156e-16	0	0
C:\Users\KyowonJeong\Desktop\flashida\msalign\apr23\flash\Eclip_1481_MB_ms2.msalign	630	1192	HCD	6267	1411.04	57	5	3420.02	3420.01	353	-	-1000	sp|P0A7N9|RL33_ECOLI	50S ribosomal protein L33 OS=Escherichia coli (strain K12) OX=83333 GN=rpmG PE=1 SV=2	28	55	K.RTKPEKLELKKFDPVVRQHVIYKEAKIK.	0	-	0	30	21	1.92797e-14	0	0
C:\Users\KyowonJeong\Desktop\flashida\msalign\apr23\flash\Eclip_1481_MB_ms2.msalign	631	1194	HCD	6269	1412.29	33	6	4475.42	4475.55	930	-	-1000	sp|P0A7Q6|RL36_ECOLI	50S ribosomal protein L36 OS=Escherichia coli (strain K12) OX=83333 GN=rpmJ PE=1 SV=1	1	38	.(MKVRASVKKLCRNCKIVKRDGVIRVIC)[114.1003]SAEPKHKQRQG.	1	-	0	5	5	0.00283154	0	0
C:\Users\KyowonJeong\Desktop\flashida\msalign\apr23\flash\Eclip_1481_MB_ms2.msalign	632	1195	HCD	6271	1412.95	69	10	6347.38	6347.57	863	-	-1000	sp|P0A7N4|RL32_ECOLI	50S ribosomal protein L32 OS=Escherichia coli (strain K12) OX=83333 GN=rpmF PE=1 SV=2	2	57	M.AVQQNKPTRSKRGMRRSHDALTA(V)[36.1789]TSLSVDKTSGEKHLRHHITADGYYRGRKVIAK.	1	-	0	7	7	0.000815769	0	0
C:\Users\KyowonJeong\Desktop\flashida\msalign\apr23\flash\Eclip_1481_MB_ms2.msalign	633	1196	HCD	6273	1413.67	89	5	3420.02	3420.01	353	-	-1000	sp|P0A7N9|RL33_ECOLI	50S ribosomal protein L33 OS=Escherichia coli (strain K12) OX=83333 GN=rpmG PE=1 SV=2	28	55	K.RTKPEKLELKKFDPVVRQHVIYKEAKIK.	0	-	0	22	17	1.64406e-11	0	0
C:\Users\KyowonJeong\Desktop\flashida\msalign\apr23\flash\Eclip_1481_MB_ms2.msalign	634	1197	HCD	6274	1414.32	39	6	4425.43	4425.51	925	-	-1000	sp|P0A7Q6|RL36_ECOLI	50S ribosomal protein L36 OS=Escherichia coli (strain K12) OX=83333 GN=rpmJ PE=1 SV=1	1	38	.MKVRASVKK(LCRNC)[64.0603]KIVKRDGVIRVICSAEPKHKQRQG.	1	-	0	8	8	6.98765e-06	0	0
C:\Users\KyowonJeong\Desktop\flashida\msalign\apr23\flash\Eclip_1481_MB_ms2.msalign	635	1199	HCD	6277	1415.58	34	6	4458.42	4458.55	931	-	-1000	sp|P0A7Q6|RL36_ECOLI	50S ribosomal protein L36 OS=Escherichia coli (strain K12) OX=83333 GN=rpmJ PE=1 SV=1	1	38	.(MKVRASVKKLCRNCKIVKRD)[97.1003]GVIRVICSAEPKHKQRQG.	1	-	0	6	6	0.00906998	0.00039604	0.00150489
C:\Users\KyowonJeong\Desktop\flashida\msalign\apr23\flash\Eclip_1481_MB_ms2.msalign	636	1201	HCD	6280	1416.96	53	6	4034.07	4034.06	852	-	-1000	sp|P0A7N4|RL32_ECOLI	50S ribosomal protein L32 OS=Escherichia coli (strain K12) OX=83333 GN=rpmF PE=1 SV=2	17	52	R.RSHDALTAVTSLSVDKTSGEKHLRHHITADGYYRGR.K	0	-	0	19	16	8.23018e-09	0	0
C:\Users\KyowonJeong\Desktop\flashida\msalign\apr23\flash\Eclip_1481_MB_ms2.msalign	637	1204	HCD	6285	1418.97	19	5	4111.22	4111.22	953	-	-1000	sp|P0ACG1|STPA_ECOLI	DNA-binding protein StpA OS=Escherichia coli (strain K12) OX=83333 GN=stpA PE=1 SV=1	86	122	R.AGKKRQPRPAKYKFTDVNGETKTWTGQGRTPKPIAQA.L	0	-	0	7	7	7.40035e-07	0	0
C:\Users\KyowonJeong\Desktop\flashida\msalign\apr23\flash\Eclip_1481_MB_ms2.msalign	638	1205	HCD	6286	1419.61	38	6	4315.21	4315.2	1093	-	-1000	sp|P60422|RL2_ECOLI	50S ribosomal protein L2 OS=Escherichia coli (strain K12) OX=83333 GN=rplB PE=1 SV=2	215	255	R.GVRPTVRGTAMNPVDHPHGGGEGRNFGKHPVTPWGVQTKGK.K	0	-	0	13	10	3.60761e-05	0	0
C:\Users\KyowonJeong\Desktop\flashida\msalign\apr23\flash\Eclip_1481_MB_ms2.msalign	639	1207	HCD	6289	1420.88	48	4	2885.43	2885.42	156	-	-1000	sp|P0A7U3|RS19_ECOLI	30S ribosomal protein S19 OS=Escherichia coli (strain K12) OX=83333 GN=rpsS PE=1 SV=2	62	87	F.VTDEMVGHKLGEFAPTRTYRGHAADK.K	0	-	0	18	16	5.01516e-08	0	0
C:\Users\KyowonJeong\Desktop\flashida\msalign\apr23\flash\Eclip_1481_MB_ms2.msalign	640	1208	HCD	6291	1421.61	52	4	3124.38	3124.37	736	-	-1000	sp|P0ABC7|HFLK_ECOLI	Modulator of FtsH protease HflK OS=Escherichia coli (strain K12) OX=83333 GN=hflK PE=1 SV=1	2	31	M.AWNQPGNNGQDRDPWGSSKPGGNSEGNGNK.G	0	-	0	15	10	2.19602e-08	0	0
C:\Users\KyowonJeong\Desktop\flashida\msalign\apr23\flash\Eclip_1481_MB_ms2.msalign	641	1209	HCD	6292	1422.25	48	4	2885.43	2885.42	156	-	-1000	sp|P0A7U3|RS19_ECOLI	30S ribosomal protein S19 OS=Escherichia coli (strain K12) OX=83333 GN=rpsS PE=1 SV=2	62	87	F.VTDEMVGHKLGEFAPTRTYRGHAADK.K	0	-	0	20	19	9.0022e-10	0	0
C:\Users\KyowonJeong\Desktop\flashida\msalign\apr23\flash\Eclip_1481_MB_ms2.msalign	642	1212	HCD	6297	1424.25	70	5	4361.45	4361.45	920	-	-1000	sp|P0A7Q6|RL36_ECOLI	50S ribosomal protein L36 OS=Escherichia coli (strain K12) OX=83333 GN=rpmJ PE=1 SV=1	1	38	.MKVRASVKKLCRNCKIVKRDGVIRVICSAEPKHKQRQG.	0	-	0	27	25	7.3216e-18	0	0
C:\Users\KyowonJeong\Desktop\flashida\msalign\apr23\flash\Eclip_1481_MB_ms2.msalign	643	1213	HCD	6298	1424.79	44	5	2665.51	2665.51	1449	-	-1000	sp|P0A8M6|YEEX_ECOLI	UPF0265 protein YeeX OS=Escherichia coli (strain K12) OX=83333 GN=yeeX PE=1 SV=1	20	40	R.RKNKLQREIQDVEKKIRDNQK.R	0	-	0	19	14	8.87076e-06	0	0
C:\Users\KyowonJeong\Desktop\flashida\msalign\apr23\flash\Eclip_1481_MB_ms2.msalign	644	1215	HCD	6301	1426.06	74	8	4447.51	4447.51	350	-	-1000	sp|P0A7N9|RL33_ECOLI	50S ribosomal protein L33 OS=Escherichia coli (strain K12) OX=83333 GN=rpmG PE=1 SV=2	2	40	M.AKGIREKIKLVSSAGTGHFYTTTKNKRTKPEKLELKKFD.P	0	-	0	29	23	2.37588e-16	0	0
C:\Users\KyowonJeong\Desktop\flashida\msalign\apr23\flash\Eclip_1481_MB_ms2.msalign	645	1216	HCD	6303	1426.79	74	7	4461.53	4461.52	351	-	-1000	sp|P0A7N9|RL33_ECOLI	50S ribosomal protein L33 OS=Escherichia coli (strain K12) OX=83333 GN=rpmG PE=1 SV=2	1	40	.(MA)[-117.0222]KGIREKIKLVSSAGTGHFYTTTKNKRTKPEKLELKKFD.P	1	-	0	41	32	4.99468e-16	0	0
C:\Users\KyowonJeong\Desktop\flashida\msalign\apr23\flash\Eclip_1481_MB_ms2.msalign	646	1217	HCD	6304	1427.44	63	10	6510.43	6510.48	1607	-	-1000	sp|P23882|FMT_ECOLI	Methionyl-tRNA formyltransferase OS=Escherichia coli (strain K12) OX=83333 GN=fmt PE=1 SV=4	1	61	.MSESLRIIFAGTPDFAARHLDALLSSGHNVVGVFTQPDRPAGRGKKLMPSPVKVLAEEKGL.P	0	-	0	5	5	0.287525	0.00436602	0.0149457
C:\Users\KyowonJeong\Desktop\flashida\msalign\apr23\flash\Eclip_1481_MB_ms2.msalign	647	1219	HCD	6307	1428.71	44	5	2665.51	2665.51	1449	-	-1000	sp|P0A8M6|YEEX_ECOLI	UPF0265 protein YeeX OS=Escherichia coli (strain K12) OX=83333 GN=yeeX PE=1 SV=1	20	40	R.RKNKLQREIQDVEKKIRDNQK.R	0	-	0	20	16	9.31268e-08	0	0
C:\Users\KyowonJeong\Desktop\flashida\msalign\apr23\flash\Eclip_1481_MB_ms2.msalign	648	1220	HCD	6309	1429.44	44	4	2885.43	2885.42	156	-	-1000	sp|P0A7U3|RS19_ECOLI	30S ribosomal protein S19 OS=Escherichia coli (strain K12) OX=83333 GN=rpsS PE=1 SV=2	62	87	F.VTDEMVGHKLGEFAPTRTYRGHAADK.K	0	-	0	15	12	9.81268e-06	0	0
C:\Users\KyowonJeong\Desktop\flashida\msalign\apr23\flash\Eclip_1481_MB_ms2.msalign	649	1221	HCD	6310	1430.08	40	4	2451.36	2451.36	286	-	-1000	sp|P60624|RL24_ECOLI	50S ribosomal protein L24 OS=Escherichia coli (strain K12) OX=83333 GN=rplX PE=1 SV=2	44	66	K.KHQKPVPALNQPGGIVEKEAAIQ.V	0	-	0	19	15	9.9452e-07	0	0
C:\Users\KyowonJeong\Desktop\flashida\msalign\apr23\flash\Eclip_1481_MB_ms2.msalign	650	1223	HCD	6313	1431.35	52	4	3135.53	3135.52	1089	-	-1000	sp|P60422|RL2_ECOLI	50S ribosomal protein L2 OS=Escherichia coli (strain K12) OX=83333 GN=rplB PE=1 SV=2	225	253	A.MNPVDHPHGGGEGRNFGKHPVTPWGVQTK.G	0	-	0	19	15	1.5477e-11	0	0
C:\Users\KyowonJeong\Desktop\flashida\msalign\apr23\flash\Eclip_1481_MB_ms2.msalign	651	1224	HCD	6315	1432.08	47	5	2848.5	2848.49	1060	-	-1000	sp|P0A790|PAND_ECOLI	Aspartate 1-decarboxylase OS=Escherichia coli (strain K12) OX=83333 GN=panD PE=1 SV=1	1	24	.(MIRT)[15.9947]MLQGKLHRVKVTHADLHYEG.S	1	-	0	17	13	8.0943e-07	0	0
C:\Users\KyowonJeong\Desktop\flashida\msalign\apr23\flash\Eclip_1481_MB_ms2.msalign	652	1225	HCD	6316	1432.73	69	6	4361.45	4361.45	920	-	-1000	sp|P0A7Q6|RL36_ECOLI	50S ribosomal protein L36 OS=Escherichia coli (strain K12) OX=83333 GN=rpmJ PE=1 SV=1	1	38	.MKVRASVKKLCRNCKIVKRDGVIRVICSAEPKHKQRQG.	0	-	0	27	23	1.02458e-16	0	0
C:\Users\KyowonJeong\Desktop\flashida\msalign\apr23\flash\Eclip_1481_MB_ms2.msalign	653	1226	HCD	6317	1433.26	42	5	4003.76	4003.76	735	-	-1000	sp|P0ABC7|HFLK_ECOLI	Modulator of FtsH protease HflK OS=Escherichia coli (strain K12) OX=83333 GN=hflK PE=1 SV=1	2	40	M.AWNQPGNNGQDRDPWGSSKPGGNSEGNGNKGGRDQGPPD.L	0	-	0	12	10	2.24096e-09	0	0
C:\Users\KyowonJeong\Desktop\flashida\msalign\apr23\flash\Eclip_1481_MB_ms2.msalign	654	1227	HCD	6319	1433.92	97	9	6311.4	6311.39	846	-	-1000	sp|P0A7N4|RL32_ECOLI	50S ribosomal protein L32 OS=Escherichia coli (strain K12) OX=83333 GN=rpmF PE=1 SV=2	2	57	M.AVQQNKPTRSKRGMRRSHDALTAVTSLSVDKTSGEKHLRHHITADGYYRGRKVIAK.	0	-	0	32	22	8.0084e-13	0	0
C:\Users\KyowonJeong\Desktop\flashida\msalign\apr23\flash\Eclip_1481_MB_ms2.msalign	655	1228	HCD	6321	1434.65	33	5	4361.45	4361.45	920	-	-1000	sp|P0A7Q6|RL36_ECOLI	50S ribosomal protein L36 OS=Escherichia coli (strain K12) OX=83333 GN=rpmJ PE=1 SV=1	1	38	.MKVRASVKKLCRNCKIVKRDGVIRVICSAEPKHKQRQG.	0	-	0	12	10	2.263e-09	0	0
C:\Users\KyowonJeong\Desktop\flashida\msalign\apr23\flash\Eclip_1481_MB_ms2.msalign	656	1229	HCD	6322	1435.29	74	7	4461.53	4461.52	351	-	-1000	sp|P0A7N9|RL33_ECOLI	50S ribosomal protein L33 OS=Escherichia coli (strain K12) OX=83333 GN=rpmG PE=1 SV=2	1	40	.(MA)[-117.0272]KGIREKIKLVSSAGTGHFYTTTKNKRTKPEKLELKKFD.P	1	-	0	25	22	2.29936e-13	0	0
C:\Users\KyowonJeong\Desktop\flashida\msalign\apr23\flash\Eclip_1481_MB_ms2.msalign	657	1231	HCD	6325	1436.56	84	11	6494.43	6494.43	848	-	-1000	sp|P0A7N4|RL32_ECOLI	50S ribosomal protein L32 OS=Escherichia coli (strain K12) OX=83333 GN=rpmF PE=1 SV=2	2	57	M.AVQQNKPTRSKRGMRRSHDALTAVTSLSVDKTSGEKHLRHHITAD(GYYRGRKVIAK)[183.0339].	1	-	0	25	16	3.45442e-09	0	0
C:\Users\KyowonJeong\Desktop\flashida\msalign\apr23\flash\Eclip_1481_MB_ms2.msalign	658	1232	HCD	6327	1437.29	77	11	6494.43	6494.42	848	-	-1000	sp|P0A7N4|RL32_ECOLI	50S ribosomal protein L32 OS=Escherichia coli (strain K12) OX=83333 GN=rpmF PE=1 SV=2	2	57	M.AVQQNKPTRSKRGMRRSHDALTAVTSLSVDKTSGEKHLRHHITAD(GYYRGRKVIA)[183.0289]K.	1	-	0	26	21	1.5845e-13	0	0
C:\Users\KyowonJeong\Desktop\flashida\msalign\apr23\flash\Eclip_1481_MB_ms2.msalign	659	1233	HCD	6328	1437.95	24	5	2913.54	2913.54	710	-	-1000	sp|P0A6M8|EFG_ECOLI	Elongation factor G OS=Escherichia coli (strain K12) OX=83333 GN=fusA PE=1 SV=2	2	28	M.ARTTPIARYRNIGISAHIDAGKTTTTE.R	0	-	0	7	6	0.000363886	0	0
C:\Users\KyowonJeong\Desktop\flashida\msalign\apr23\flash\Eclip_1481_MB_ms2.msalign	660	1235	HCD	6331	1439.22	48	5	2895.62	2895.62	398	-	-1000	sp|P0ACF4|DBHB_ECOLI	DNA-binding protein HU-beta OS=Escherichia coli (strain K12) OX=83333 GN=hupB PE=1 SV=1	56	83	R.AARTGRNPQTGKEITIAAAKVPSFRAGK.A	0	-	0	12	11	3.75414e-05	0	0
C:\Users\KyowonJeong\Desktop\flashida\msalign\apr23\flash\Eclip_1481_MB_ms2.msalign	661	1236	HCD	6333	1439.95	52	4	3135.53	3135.52	1089	-	-1000	sp|P60422|RL2_ECOLI	50S ribosomal protein L2 OS=Escherichia coli (strain K12) OX=83333 GN=rplB PE=1 SV=2	225	253	A.MNPVDHPHGGGEGRNFGKHPVTPWGVQTK.G	0	-	0	22	16	5.43299e-12	0	0
C:\Users\KyowonJeong\Desktop\flashida\msalign\apr23\flash\Eclip_1481_MB_ms2.msalign	662	1237	HCD	6334	1440.6	98	11	6311.4	6311.39	846	-	-1000	sp|P0A7N4|RL32_ECOLI	50S ribosomal protein L32 OS=Escherichia coli (strain K12) OX=83333 GN=rpmF PE=1 SV=2	2	57	M.AVQQNKPTRSKRGMRRSHDALTAVTSLSVDKTSGEKHLRHHITADGYYRGRKVIAK.	0	-	0	23	14	4.3426e-08	0	0
C:\Users\KyowonJeong\Desktop\flashida\msalign\apr23\flash\Eclip_1481_MB_ms2.msalign	663	1239	HCD	6337	1441.88	72	6	4361.46	4361.45	920	-	-1000	sp|P0A7Q6|RL36_ECOLI	50S ribosomal protein L36 OS=Escherichia coli (strain K12) OX=83333 GN=rpmJ PE=1 SV=1	1	38	.MKVRASVKKLCRNCKIVKRDGVIRVICSAEPKHKQRQG.	0	-	0	25	22	1.34496e-15	0	0
C:\Users\KyowonJeong\Desktop\flashida\msalign\apr23\flash\Eclip_1481_MB_ms2.msalign	664	1241	HCD	6340	1443.24	47	4	2832.51	2832.5	1058	-	-1000	sp|P0A790|PAND_ECOLI	Aspartate 1-decarboxylase OS=Escherichia coli (strain K12) OX=83333 GN=panD PE=1 SV=1	1	24	.MIRTMLQGKLHRVKVTHADLHYEG.S	0	-	0	27	21	1.27583e-14	0	0
C:\Users\KyowonJeong\Desktop\flashida\msalign\apr23\flash\Eclip_1481_MB_ms2.msalign	665	1243	HCD	6343	1444.29	30	4	2951.47	2951.46	1300	-	-1000	sp|P0AG99|SECG_ECOLI	Protein-export membrane protein SecG OS=Escherichia coli (strain K12) OX=83333 GN=secG PE=1 SV=1	78	105	K.TNKGSEWENLSAPAKTEQTQPAAPAKPT.S	0	-	0	10	10	4.33353e-06	0	0
C:\Users\KyowonJeong\Desktop\flashida\msalign\apr23\flash\Eclip_1481_MB_ms2.msalign	666	1244	HCD	6345	1445.02	29	4	2951.47	2951.46	1300	-	-1000	sp|P0AG99|SECG_ECOLI	Protein-export membrane protein SecG OS=Escherichia coli (strain K12) OX=83333 GN=secG PE=1 SV=1	78	105	K.TNKGSEWENLSAPAKTEQTQPAAPAKPT.S	0	-	0	7	7	0.00338308	0	0
C:\Users\KyowonJeong\Desktop\flashida\msalign\apr23\flash\Eclip_1481_MB_ms2.msalign	667	1245	HCD	6346	1445.66	47	5	2832.5	2832.5	1058	-	-1000	sp|P0A790|PAND_ECOLI	Aspartate 1-decarboxylase OS=Escherichia coli (strain K12) OX=83333 GN=panD PE=1 SV=1	1	24	.MIRTMLQGKLHRVKVTHADLHYEG.S	0	-	0	21	17	1.39774e-12	0	0
C:\Users\KyowonJeong\Desktop\flashida\msalign\apr23\flash\Eclip_1481_MB_ms2.msalign	668	1248	HCD	6351	1447.21	52	5	3135.52	3135.52	1089	-	-1000	sp|P60422|RL2_ECOLI	50S ribosomal protein L2 OS=Escherichia coli (strain K12) OX=83333 GN=rplB PE=1 SV=2	225	253	A.MNPVDHPHGGGEGRNFGKHPVTPWGVQTK.G	0	-	0	16	10	2.60758e-06	0	0
C:\Users\KyowonJeong\Desktop\flashida\msalign\apr23\flash\Eclip_1481_MB_ms2.msalign	669	1249	HCD	6352	1447.87	37	4	2252.29	2252.29	751	-	-1000	sp|P0A7W1|RS5_ECOLI	30S ribosomal protein S5 OS=Escherichia coli (strain K12) OX=83333 GN=rpsE PE=1 SV=2	4	23	H.IEKQAGELQEKLIAVNRVSK.T	0	-	0	21	15	1.55452e-06	0	0
C:\Users\KyowonJeong\Desktop\flashida\msalign\apr23\flash\Eclip_1481_MB_ms2.msalign	670	1251	HCD	6355	1448.91	62	6	4393.44	4393.44	922	-	-1000	sp|P0A7Q6|RL36_ECOLI	50S ribosomal protein L36 OS=Escherichia coli (strain K12) OX=83333 GN=rpmJ PE=1 SV=1	1	38	.(M)[Acetyl]KVRAS(VKKLC)[-10.0203]RNCKIVKRDGVIRVICSAEPKHKQRQG.	1	-	0	14	14	2.51886e-10	0	0
C:\Users\KyowonJeong\Desktop\flashida\msalign\apr23\flash\Eclip_1481_MB_ms2.msalign	671	1252	HCD	6357	1449.64	52	5	3135.53	3135.52	1089	-	-1000	sp|P60422|RL2_ECOLI	50S ribosomal protein L2 OS=Escherichia coli (strain K12) OX=83333 GN=rplB PE=1 SV=2	225	253	A.MNPVDHPHGGGEGRNFGKHPVTPWGVQTK.G	0	-	0	12	9	3.15463e-05	0	0
C:\Users\KyowonJeong\Desktop\flashida\msalign\apr23\flash\Eclip_1481_MB_ms2.msalign	672	1255	HCD	6361	1451.55	37	4	2252.29	2252.29	751	-	-1000	sp|P0A7W1|RS5_ECOLI	30S ribosomal protein S5 OS=Escherichia coli (strain K12) OX=83333 GN=rpsE PE=1 SV=2	4	23	H.IEKQAGELQEKLIAVNRVSK.T	0	-	0	20	15	2.32201e-06	0	0
C:\Users\KyowonJeong\Desktop\flashida\msalign\apr23\flash\Eclip_1481_MB_ms2.msalign	673	1256	HCD	6363	1452	47	5	2832.5	2832.5	1058	-	-1000	sp|P0A790|PAND_ECOLI	Aspartate 1-decarboxylase OS=Escherichia coli (strain K12) OX=83333 GN=panD PE=1 SV=1	1	24	.MIRTMLQGKLHRVKVTHADLHYEG.S	0	-	0	24	20	2.77821e-16	0	0
C:\Users\KyowonJeong\Desktop\flashida\msalign\apr23\flash\Eclip_1481_MB_ms2.msalign	674	1257	HCD	6364	1452.54	101	10	6494.43	6494.43	848	-	-1000	sp|P0A7N4|RL32_ECOLI	50S ribosomal protein L32 OS=Escherichia coli (strain K12) OX=83333 GN=rpmF PE=1 SV=2	2	57	M.AVQQNKPTRSKRGMRRSHDALTAVTSLSVDKTSGEKHLRHHITAD(GYYRGRKVIA)[183.0339]K.	1	-	0	39	28	5.85698e-14	0	0
C:\Users\KyowonJeong\Desktop\flashida\msalign\apr23\flash\Eclip_1481_MB_ms2.msalign	675	1260	HCD	6369	1454.54	60	6	4361.45	4361.45	920	-	-1000	sp|P0A7Q6|RL36_ECOLI	50S ribosomal protein L36 OS=Escherichia coli (strain K12) OX=83333 GN=rpmJ PE=1 SV=1	1	38	.MKVRASVKKLCRNCKIVKRDGVIRVICSAEPKHKQRQG.	0	-	0	23	20	1.83372e-14	0	0
C:\Users\KyowonJeong\Desktop\flashida\msalign\apr23\flash\Eclip_1481_MB_ms2.msalign	676	1261	HCD	6370	1455.19	47	5	2848.5	2848.49	1060	-	-1000	sp|P0A790|PAND_ECOLI	Aspartate 1-decarboxylase OS=Escherichia coli (strain K12) OX=83333 GN=panD PE=1 SV=1	1	24	.((M)[Acetyl]IRT)[-26.0209]MLQGKLHRVKVTHADLHYEG.S	1	-	0	12	10	0.000251807	0	0
C:\Users\KyowonJeong\Desktop\flashida\msalign\apr23\flash\Eclip_1481_MB_ms2.msalign	677	1263	HCD	6373	1456.47	47	4	2832.5	2832.5	1058	-	-1000	sp|P0A790|PAND_ECOLI	Aspartate 1-decarboxylase OS=Escherichia coli (strain K12) OX=83333 GN=panD PE=1 SV=1	1	24	.MIRTMLQGKLHRVKVTHADLHYEG.S	0	-	0	24	20	8.26746e-14	0	0
C:\Users\KyowonJeong\Desktop\flashida\msalign\apr23\flash\Eclip_1481_MB_ms2.msalign	678	1264	HCD	6375	1457.2	65	6	4361.45	4361.45	920	-	-1000	sp|P0A7Q6|RL36_ECOLI	50S ribosomal protein L36 OS=Escherichia coli (strain K12) OX=83333 GN=rpmJ PE=1 SV=1	1	38	.MKVRASVKKLCRNCKIVKRDGVIRVICSAEPKHKQRQG.	0	-	0	23	18	4.3942e-14	0	0
C:\Users\KyowonJeong\Desktop\flashida\msalign\apr23\flash\Eclip_1481_MB_ms2.msalign	679	1265	HCD	6376	1457.86	41	4	2559.32	2559.32	1346	-	-1000	sp|P25665|METE_ECOLI	5-methyltetrahydropteroyltriglutamate--homocysteine methyltransferase OS=Escherichia coli (strain K12) OX=83333 GN=metE PE=1 SV=6	395	417	K.RLAAITAQDSQRANVYEVRAEAQ.R	0	-	0	15	15	3.38074e-09	0	0
C:\Users\KyowonJeong\Desktop\flashida\msalign\apr23\flash\Eclip_1481_MB_ms2.msalign	680	1266	HCD	6377	1458.47	30	4	2458.13	2458.2	237	-	-1000	sp|P0CE47|EFTU1_ECOLI	Elongation factor Tu 1 OS=Escherichia coli (strain K12) OX=83333 GN=tufA PE=1 SV=1	234	255	E.(RGIIKV)[45.8412]GEEVEIVGIKETQKST.C	1	-	0	13	11	4.45921e-07	0	0
C:\Users\KyowonJeong\Desktop\flashida\msalign\apr23\flash\Eclip_1481_MB_ms2.msalign	681	1267	HCD	6379	1459.12	29	4	2322.14	2322.14	161	-	-1000	sp|P0A7U3|RS19_ECOLI	30S ribosomal protein S19 OS=Escherichia coli (strain K12) OX=83333 GN=rpsS PE=1 SV=2	62	81	F.VTD(EM)[15.9922]VGHKLGEFAPTRTYR.G	1	-	0	10	10	0.00396167	0	0
C:\Users\KyowonJeong\Desktop\flashida\msalign\apr23\flash\Eclip_1481_MB_ms2.msalign	682	1269	HCD	6382	1460.52	50	4	3048.56	3048.56	904	-	-1000	sp|P21513|RNE_ECOLI	Ribonuclease E OS=Escherichia coli (strain K12) OX=83333 GN=rne PE=1 SV=6	694	719	E.AKALNVEEQSVQETEQEERVRPVQPR.R	0	-	0	18	15	3.20499e-08	0	0
C:\Users\KyowonJeong\Desktop\flashida\msalign\apr23\flash\Eclip_1481_MB_ms2.msalign	683	1275	HCD	6391	1464.45	31	4	1997.03	1997.03	1398	-	-1000	sp|P00968|CARB_ECOLI	Carbamoyl-phosphate synthase large chain OS=Escherichia coli (strain K12) OX=83333 GN=carB PE=1 SV=2	1056	1073	N.ADATEKVISVQEMHAQIK.	0	-	0	17	15	2.5817e-09	0	0
C:\Users\KyowonJeong\Desktop\flashida\msalign\apr23\flash\Eclip_1481_MB_ms2.msalign	684	1276	HCD	6393	1465.23	28	4	2322.15	2322.14	161	-	-1000	sp|P0A7U3|RS19_ECOLI	30S ribosomal protein S19 OS=Escherichia coli (strain K12) OX=83333 GN=rpsS PE=1 SV=2	62	81	F.VTDE(M)[15.9872]VGHKLGEFAPTRTYR.G	1	-	0	12	12	2.05906e-05	0	0
C:\Users\KyowonJeong\Desktop\flashida\msalign\apr23\flash\Eclip_1481_MB_ms2.msalign	685	1277	HCD	6394	1465.85	42	4	2832.5	2832.5	1058	-	-1000	sp|P0A790|PAND_ECOLI	Aspartate 1-decarboxylase OS=Escherichia coli (strain K12) OX=83333 GN=panD PE=1 SV=1	1	24	.MIRTMLQGKLHRVKVTHADLHYEG.S	0	-	0	20	17	2.03475e-12	0	0
C:\Users\KyowonJeong\Desktop\flashida\msalign\apr23\flash\Eclip_1481_MB_ms2.msalign	686	1278	HCD	6395	1466.46	42	6	4361.45	4361.45	920	-	-1000	sp|P0A7Q6|RL36_ECOLI	50S ribosomal protein L36 OS=Escherichia coli (strain K12) OX=83333 GN=rpmJ PE=1 SV=1	1	38	.MKVRASVKKLCRNCKIVKRDGVIRVICSAEPKHKQRQG.	0	-	0	12	12	3.461e-09	0	0
C:\Users\KyowonJeong\Desktop\flashida\msalign\apr23\flash\Eclip_1481_MB_ms2.msalign	687	1279	HCD	6397	1467.11	28	4	1997.03	1997.03	1398	-	-1000	sp|P00968|CARB_ECOLI	Carbamoyl-phosphate synthase large chain OS=Escherichia coli (strain K12) OX=83333 GN=carB PE=1 SV=2	1056	1073	N.ADATEKVISVQEMHAQIK.	0	-	0	15	12	2.95739e-09	0	0
C:\Users\KyowonJeong\Desktop\flashida\msalign\apr23\flash\Eclip_1481_MB_ms2.msalign	688	1280	HCD	6399	1467.9	23	5	3212.66	3211.66	698	-	-1000	sp|P0A6X7|IHFA_ECOLI	Integration host factor subunit alpha OS=Escherichia coli (strain K12) OX=83333 GN=ihfA PE=1 SV=1	49	76	G.FGNFDLRDKNQRPGRNPKTGEDIPITAR.R	0	-	0	8	7	0.000114533	0	0
C:\Users\KyowonJeong\Desktop\flashida\msalign\apr23\flash\Eclip_1481_MB_ms2.msalign	689	1283	HCD	6403	1469.79	41	4	3048.56	3048.56	904	-	-1000	sp|P21513|RNE_ECOLI	Ribonuclease E OS=Escherichia coli (strain K12) OX=83333 GN=rne PE=1 SV=6	694	719	E.AKALNVEEQSVQETEQEERVRPVQPR.R	0	-	0	19	15	1.27066e-10	0	0
C:\Users\KyowonJeong\Desktop\flashida\msalign\apr23\flash\Eclip_1481_MB_ms2.msalign	690	1284	HCD	6405	1470.56	44	4	3048.56	3048.56	904	-	-1000	sp|P21513|RNE_ECOLI	Ribonuclease E OS=Escherichia coli (strain K12) OX=83333 GN=rne PE=1 SV=6	694	719	E.AKALNVEEQSVQETEQEERVRPVQPR.R	0	-	0	17	15	4.27461e-13	0	0
C:\Users\KyowonJeong\Desktop\flashida\msalign\apr23\flash\Eclip_1481_MB_ms2.msalign	691	1285	HCD	6406	1471.17	25	4	2322.15	2322.14	161	-	-1000	sp|P0A7U3|RS19_ECOLI	30S ribosomal protein S19 OS=Escherichia coli (strain K12) OX=83333 GN=rpsS PE=1 SV=2	62	81	F.VTD(EM)[15.9922]VGHKLGEFAPTRTYR.G	1	-	0	11	10	0.00330698	0	0
C:\Users\KyowonJeong\Desktop\flashida\msalign\apr23\flash\Eclip_1481_MB_ms2.msalign	692	1287	HCD	6409	1472.45	35	6	4361.46	4361.45	920	-	-1000	sp|P0A7Q6|RL36_ECOLI	50S ribosomal protein L36 OS=Escherichia coli (strain K12) OX=83333 GN=rpmJ PE=1 SV=1	1	38	.MKVRASVKKLCRNCKIVKRDGVIRVICSAEPKHKQRQG.	0	-	0	7	7	2.3274e-05	0	0
C:\Users\KyowonJeong\Desktop\flashida\msalign\apr23\flash\Eclip_1481_MB_ms2.msalign	693	1288	HCD	6411	1473.23	32	5	3211.66	3211.66	698	-	-1000	sp|P0A6X7|IHFA_ECOLI	Integration host factor subunit alpha OS=Escherichia coli (strain K12) OX=83333 GN=ihfA PE=1 SV=1	49	76	G.FGNFDLRDKNQRPGRNPKTGEDIPITAR.R	0	-	0	9	7	0.0157684	0.00038994	0
C:\Users\KyowonJeong\Desktop\flashida\msalign\apr23\flash\Eclip_1481_MB_ms2.msalign	694	1289	HCD	6412	1473.84	47	5	2832.5	2832.5	1058	-	-1000	sp|P0A790|PAND_ECOLI	Aspartate 1-decarboxylase OS=Escherichia coli (strain K12) OX=83333 GN=panD PE=1 SV=1	1	24	.MIRTMLQGKLHRVKVTHADLHYEG.S	0	-	0	18	14	4.41461e-08	0	0
C:\Users\KyowonJeong\Desktop\flashida\msalign\apr23\flash\Eclip_1481_MB_ms2.msalign	695	1291	HCD	6415	1475.11	34	6	4361.45	4361.45	920	-	-1000	sp|P0A7Q6|RL36_ECOLI	50S ribosomal protein L36 OS=Escherichia coli (strain K12) OX=83333 GN=rpmJ PE=1 SV=1	1	38	.MKVRASVKKLCRNCKIVKRDGVIRVICSAEPKHKQRQG.	0	-	0	7	7	1.64726e-05	0	0
C:\Users\KyowonJeong\Desktop\flashida\msalign\apr23\flash\Eclip_1481_MB_ms2.msalign	696	1292	HCD	6417	1475.89	13	4	1997.03	1997.03	1398	-	-1000	sp|P00968|CARB_ECOLI	Carbamoyl-phosphate synthase large chain OS=Escherichia coli (strain K12) OX=83333 GN=carB PE=1 SV=2	1056	1073	N.ADATEKVISVQEMHAQIK.	0	-	0	7	7	3.57403e-06	0	0
C:\Users\KyowonJeong\Desktop\flashida\msalign\apr23\flash\Eclip_1481_MB_ms2.msalign	697	1293	HCD	6418	1476.5	25	4	2322.15	2322.14	161	-	-1000	sp|P0A7U3|RS19_ECOLI	30S ribosomal protein S19 OS=Escherichia coli (strain K12) OX=83333 GN=rpsS PE=1 SV=2	62	81	F.VTD(EM)[15.9922]VGHKLGEFAPTRTYR.G	1	-	0	11	10	0.00257732	0	0
C:\Users\KyowonJeong\Desktop\flashida\msalign\apr23\flash\Eclip_1481_MB_ms2.msalign	698	1294	HCD	6420	1477.15	43	6	4361.45	4361.45	920	-	-1000	sp|P0A7Q6|RL36_ECOLI	50S ribosomal protein L36 OS=Escherichia coli (strain K12) OX=83333 GN=rpmJ PE=1 SV=1	1	38	.MKVRASVKKLCRNCKIVKRDGVIRVICSAEPKHKQRQG.	0	-	0	10	10	1.02172e-06	0	0
C:\Users\KyowonJeong\Desktop\flashida\msalign\apr23\flash\Eclip_1481_MB_ms2.msalign	699	1295	HCD	6422	1477.89	37	4	3048.56	3048.56	904	-	-1000	sp|P21513|RNE_ECOLI	Ribonuclease E OS=Escherichia coli (strain K12) OX=83333 GN=rne PE=1 SV=6	694	719	E.AKALNVEEQSVQETEQEERVRPVQPR.R	0	-	0	18	15	5.44931e-13	0	0
C:\Users\KyowonJeong\Desktop\flashida\msalign\apr23\flash\Eclip_1481_MB_ms2.msalign	700	1296	HCD	6423	1478.54	39	6	4361.45	4361.45	920	-	-1000	sp|P0A7Q6|RL36_ECOLI	50S ribosomal protein L36 OS=Escherichia coli (strain K12) OX=83333 GN=rpmJ PE=1 SV=1	1	38	.MKVRASVKKLCRNCKIVKRDGVIRVICSAEPKHKQRQG.	0	-	0	6	6	4.3614e-05	0	0
C:\Users\KyowonJeong\Desktop\flashida\msalign\apr23\flash\Eclip_1481_MB_ms2.msalign	701	1298	HCD	6426	1479.81	29	5	3211.66	3211.66	698	-	-1000	sp|P0A6X7|IHFA_ECOLI	Integration host factor subunit alpha OS=Escherichia coli (strain K12) OX=83333 GN=ihfA PE=1 SV=1	49	76	G.FGNFDLRDKNQRPGRNPKTGEDIPITAR.R	0	-	0	9	7	0.00746995	0.000399521	0
C:\Users\KyowonJeong\Desktop\flashida\msalign\apr23\flash\Eclip_1481_MB_ms2.msalign	702	1300	HCD	6429	1481.2	33	6	4361.45	4361.45	920	-	-1000	sp|P0A7Q6|RL36_ECOLI	50S ribosomal protein L36 OS=Escherichia coli (strain K12) OX=83333 GN=rpmJ PE=1 SV=1	1	38	.MKVRASVKKLCRNCKIVKRDGVIRVICSAEPKHKQRQG.	0	-	0	5	5	0.00033098	0	0
C:\Users\KyowonJeong\Desktop\flashida\msalign\apr23\flash\Eclip_1481_MB_ms2.msalign	703	1303	HCD	6434	1483.25	40	5	3212.67	3211.66	698	-	-1000	sp|P0A6X7|IHFA_ECOLI	Integration host factor subunit alpha OS=Escherichia coli (strain K12) OX=83333 GN=ihfA PE=1 SV=1	49	76	G.FGNFDLRDKNQRPGRNPKTGEDIPITAR.R	0	-	0	12	10	1.90771e-06	0	0
C:\Users\KyowonJeong\Desktop\flashida\msalign\apr23\flash\Eclip_1481_MB_ms2.msalign	704	1305	HCD	6437	1484.52	48	6	4361.45	4361.45	920	-	-1000	sp|P0A7Q6|RL36_ECOLI	50S ribosomal protein L36 OS=Escherichia coli (strain K12) OX=83333 GN=rpmJ PE=1 SV=1	1	38	.MKVRASVKKLCRNCKIVKRDGVIRVICSAEPKHKQRQG.	0	-	0	10	10	1.23886e-06	0	0
C:\Users\KyowonJeong\Desktop\flashida\msalign\apr23\flash\Eclip_1481_MB_ms2.msalign	705	1306	HCD	6439	1485.3	37	4	3048.56	3048.56	904	-	-1000	sp|P21513|RNE_ECOLI	Ribonuclease E OS=Escherichia coli (strain K12) OX=83333 GN=rne PE=1 SV=6	694	719	E.AKALNVEEQSVQETEQEERVRPVQPR.R	0	-	0	14	11	1.19345e-07	0	0
C:\Users\KyowonJeong\Desktop\flashida\msalign\apr23\flash\Eclip_1481_MB_ms2.msalign	706	1309	HCD	6443	1487.19	47	8	5092.77	5092.77	675	-	-1000	sp|P68191|SRA_ECOLI	Stationary-phase-induced ribosome-associated protein OS=Escherichia coli (strain K12) OX=83333 GN=sra PE=1 SV=1	1	45	.MKSNRQARHILGLDHKISNQRKIVTEGDKSSVVNNPTGRKRPAEK.	0	-	0	10	9	8.082e-08	0	0
C:\Users\KyowonJeong\Desktop\flashida\msalign\apr23\flash\Eclip_1481_MB_ms2.msalign	707	1310	HCD	6445	1488	45	5	3211.66	3211.66	698	-	-1000	sp|P0A6X7|IHFA_ECOLI	Integration host factor subunit alpha OS=Escherichia coli (strain K12) OX=83333 GN=ihfA PE=1 SV=1	49	76	G.FGNFDLRDKNQRPGRNPKTGEDIPITAR.R	0	-	0	12	10	0.000799711	0	0
C:\Users\KyowonJeong\Desktop\flashida\msalign\apr23\flash\Eclip_1481_MB_ms2.msalign	708	1313	HCD	6449	1489.95	38	4	3048.56	3048.56	904	-	-1000	sp|P21513|RNE_ECOLI	Ribonuclease E OS=Escherichia coli (strain K12) OX=83333 GN=rne PE=1 SV=6	694	719	E.AKALNVEEQSVQETEQEERVRPVQPR.R	0	-	0	14	12	2.25615e-08	0	0
C:\Users\KyowonJeong\Desktop\flashida\msalign\apr23\flash\Eclip_1481_MB_ms2.msalign	709	1315	HCD	6452	1491.45	36	7	4376.44	4376.43	923	-	-1000	sp|P0A7Q6|RL36_ECOLI	50S ribosomal protein L36 OS=Escherichia coli (strain K12) OX=83333 GN=rpmJ PE=1 SV=1	1	38	.(MKVRASVKKLCRNCKIVKRDGVIRVICSA)[14.9753]EPKHKQRQG.	1	-	0	7	6	0.00115441	0	0
C:\Users\KyowonJeong\Desktop\flashida\msalign\apr23\flash\Eclip_1481_MB_ms2.msalign	710	1317	HCD	6455	1492.8	53	5	3211.66	3211.66	698	-	-1000	sp|P0A6X7|IHFA_ECOLI	Integration host factor subunit alpha OS=Escherichia coli (strain K12) OX=83333 GN=ihfA PE=1 SV=1	49	76	G.FGNFDLRDKNQRPGRNPKTGEDIPITAR.R	0	-	0	11	9	0.0153005	0.000390244	0
C:\Users\KyowonJeong\Desktop\flashida\msalign\apr23\flash\Eclip_1481_MB_ms2.msalign	711	1318	HCD	6457	1493.59	27	10	6327.4	6327.39	847	-	-1000	sp|P0A7N4|RL32_ECOLI	50S ribosomal protein L32 OS=Escherichia coli (strain K12) OX=83333 GN=rpmF PE=1 SV=2	1	57	.MAVQQNKPTRSKRGMRRSH(D)[-115.0416]ALTAVTSLSVDKTSGEKHLRHHITADGYYRGRKVIAK.	1	-	0	13	14	2.22597e-09	0	0
C:\Users\KyowonJeong\Desktop\flashida\msalign\apr23\flash\Eclip_1481_MB_ms2.msalign	712	1319	HCD	6458	1494.22	49	5	3211.66	3211.66	698	-	-1000	sp|P0A6X7|IHFA_ECOLI	Integration host factor subunit alpha OS=Escherichia coli (strain K12) OX=83333 GN=ihfA PE=1 SV=1	49	76	G.FGNFDLRDKNQRPGRNPKTGEDIPITAR.R	0	-	0	15	13	6.72551e-06	0	0
C:\Users\KyowonJeong\Desktop\flashida\msalign\apr23\flash\Eclip_1481_MB_ms2.msalign	713	1321	HCD	6461	1495.48	30	4	3048.56	3048.56	904	-	-1000	sp|P21513|RNE_ECOLI	Ribonuclease E OS=Escherichia coli (strain K12) OX=83333 GN=rne PE=1 SV=6	694	719	E.AKALNVEEQSVQETEQEERVRPVQPR.R	0	-	0	12	11	2.21555e-08	0	0
C:\Users\KyowonJeong\Desktop\flashida\msalign\apr23\flash\Eclip_1481_MB_ms2.msalign	714	1322	HCD	6463	1496.26	69	6	4361.45	4361.45	920	-	-1000	sp|P0A7Q6|RL36_ECOLI	50S ribosomal protein L36 OS=Escherichia coli (strain K12) OX=83333 GN=rpmJ PE=1 SV=1	1	38	.MKVRASVKKLCRNCKIVKRDGVIRVICSAEPKHKQRQG.	0	-	0	17	16	8.8966e-12	0	0
C:\Users\KyowonJeong\Desktop\flashida\msalign\apr23\flash\Eclip_1481_MB_ms2.msalign	715	1323	HCD	6464	1496.87	39	9	6495.44	6495.44	848	-	-1000	sp|P0A7N4|RL32_ECOLI	50S ribosomal protein L32 OS=Escherichia coli (strain K12) OX=83333 GN=rpmF PE=1 SV=2	2	57	M.AVQQNKPTRSKRGMRRSHDALTAVTSLSVDKTSGEKHLRHH(ITADGYYRGRKVIAK)[184.0489].	1	-	0	5	5	0.387929	0.00560579	0
C:\Users\KyowonJeong\Desktop\flashida\msalign\apr23\flash\Eclip_1481_MB_ms2.msalign	716	1324	HCD	6465	1497.49	55	11	6296.38	6296.56	868	-	-1000	sp|P0A7N4|RL32_ECOLI	50S ribosomal protein L32 OS=Escherichia coli (strain K12) OX=83333 GN=rpmF PE=1 SV=2	2	57	M.AVQQNKPTRSKRGMRRSHDALTA(V)[-14.8261]TSLSVDKTSGEKHLRHHITADGYYRGRKVIAK.	1	-	0	5	5	0.0702985	0.00131037	0.0049505
C:\Users\KyowonJeong\Desktop\flashida\msalign\apr23\flash\Eclip_1481_MB_ms2.msalign	717	1325	HCD	6467	1498.14	101	11	6311.4	6311.39	846	-	-1000	sp|P0A7N4|RL32_ECOLI	50S ribosomal protein L32 OS=Escherichia coli (strain K12) OX=83333 GN=rpmF PE=1 SV=2	2	57	M.AVQQNKPTRSKRGMRRSHDALTAVTSLSVDKTSGEKHLRHHITADGYYRGRKVIAK.	0	-	0	43	27	4.047e-16	0	0
C:\Users\KyowonJeong\Desktop\flashida\msalign\apr23\flash\Eclip_1481_MB_ms2.msalign	718	1326	HCD	6469	1498.6	53	5	3211.66	3211.66	698	-	-1000	sp|P0A6X7|IHFA_ECOLI	Integration host factor subunit alpha OS=Escherichia coli (strain K12) OX=83333 GN=ihfA PE=1 SV=1	49	76	G.FGNFDLRDKNQRPGRNPKTGEDIPITAR.R	0	-	0	13	11	0.000223595	0	0
C:\Users\KyowonJeong\Desktop\flashida\msalign\apr23\flash\Eclip_1481_MB_ms2.msalign	719	1327	HCD	6470	1499.24	70	8	4361.45	4361.45	920	-	-1000	sp|P0A7Q6|RL36_ECOLI	50S ribosomal protein L36 OS=Escherichia coli (strain K12) OX=83333 GN=rpmJ PE=1 SV=1	1	38	.MKVRASVKKLCRNCKIVKRDGVIRVICSAEPKHKQRQG.	0	-	0	17	16	1.59554e-11	0	0
C:\Users\KyowonJeong\Desktop\flashida\msalign\apr23\flash\Eclip_1481_MB_ms2.msalign	720	1328	HCD	6471	1499.86	98	9	6311.4	6311.39	846	-	-1000	sp|P0A7N4|RL32_ECOLI	50S ribosomal protein L32 OS=Escherichia coli (strain K12) OX=83333 GN=rpmF PE=1 SV=2	2	57	M.AVQQNKPTRSKRGMRRSHDALTAVTSLSVDKTSGEKHLRHHITADGYYRGRKVIAK.	0	-	0	46	33	2.7798e-19	0	0
C:\Users\KyowonJeong\Desktop\flashida\msalign\apr23\flash\Eclip_1481_MB_ms2.msalign	721	1329	HCD	6473	1500.51	72	7	4376.44	4376.44	923	-	-1000	sp|P0A7Q6|RL36_ECOLI	50S ribosomal protein L36 OS=Escherichia coli (strain K12) OX=83333 GN=rpmJ PE=1 SV=1	1	38	.(MKVRASVK)[14.9853]KLCRNCKIVKRDGVIRVICSAEPKHKQRQG.	1	-	0	10	10	3.26382e-06	0	0
C:\Users\KyowonJeong\Desktop\flashida\msalign\apr23\flash\Eclip_1481_MB_ms2.msalign	722	1330	HCD	6475	1501.24	105	10	6311.4	6311.39	846	-	-1000	sp|P0A7N4|RL32_ECOLI	50S ribosomal protein L32 OS=Escherichia coli (strain K12) OX=83333 GN=rpmF PE=1 SV=2	2	57	M.AVQQNKPTRSKRGMRRSHDALTAVTSLSVDKTSGEKHLRHHITADGYYRGRKVIAK.	0	-	0	48	32	2.0672e-19	0	0
C:\Users\KyowonJeong\Desktop\flashida\msalign\apr23\flash\Eclip_1481_MB_ms2.msalign	723	1331	HCD	6476	1501.9	54	6	4377.45	4377.44	923	-	-1000	sp|P0A7Q6|RL36_ECOLI	50S ribosomal protein L36 OS=Escherichia coli (strain K12) OX=83333 GN=rpmJ PE=1 SV=1	1	38	.(MKVRASVKKLCRNCKIVKRDGVIR)[15.9953]VICSAEPKHKQRQG.	1	-	0	13	12	6.26206e-07	0	0
C:\Users\KyowonJeong\Desktop\flashida\msalign\apr23\flash\Eclip_1481_MB_ms2.msalign	724	1333	HCD	6479	1503.17	71	6	4360.45	4361.45	920	-	-1000	sp|P0A7Q6|RL36_ECOLI	50S ribosomal protein L36 OS=Escherichia coli (strain K12) OX=83333 GN=rpmJ PE=1 SV=1	1	38	.MKVRASVKKLCRNCKIVKRDGVIRVICSAEPKHKQRQG.	0	-	0	20	19	4.5218e-14	0	0
C:\Users\KyowonJeong\Desktop\flashida\msalign\apr23\flash\Eclip_1481_MB_ms2.msalign	725	1334	HCD	6481	1503.9	47	5	2832.5	2832.5	1058	-	-1000	sp|P0A790|PAND_ECOLI	Aspartate 1-decarboxylase OS=Escherichia coli (strain K12) OX=83333 GN=panD PE=1 SV=1	1	24	.MIRTMLQGKLHRVKVTHADLHYEG.S	0	-	0	16	13	1.40804e-06	0	0
C:\Users\KyowonJeong\Desktop\flashida\msalign\apr23\flash\Eclip_1481_MB_ms2.msalign	726	1337	HCD	6485	1505.83	69	6	4360.44	4361.45	920	-	-1000	sp|P0A7Q6|RL36_ECOLI	50S ribosomal protein L36 OS=Escherichia coli (strain K12) OX=83333 GN=rpmJ PE=1 SV=1	1	38	.MKVRASVKKLCRNCKIVKRDGVIRVICSAEPKHKQRQG.	0	-	0	23	21	2.915e-20	0	0
C:\Users\KyowonJeong\Desktop\flashida\msalign\apr23\flash\Eclip_1481_MB_ms2.msalign	727	1338	HCD	6487	1506.56	54	5	3265.63	3265.62	630	-	-1000	sp|P0ACF8|HNS_ECOLI	DNA-binding protein H-NS OS=Escherichia coli (strain K12) OX=83333 GN=hns PE=1 SV=2	90	118	K.RAQRPAKYSYVDENGETKTWTGQGRTPAV.I	0	-	0	19	17	2.46936e-10	0	0
C:\Users\KyowonJeong\Desktop\flashida\msalign\apr23\flash\Eclip_1481_MB_ms2.msalign	728	1340	HCD	6489	1507.82	37	5	3892.04	3893.04	1185	-	-1000	sp|P02929|TONB_ECOLI	Protein TonB OS=Escherichia coli (strain K12) OX=83333 GN=tonB PE=1 SV=2	105	140	K.KVQEQPKRDVKPVESRPASPFENTAPARLTSSTATA.A	0	-	0	10	9	2.59766e-06	0	0
C:\Users\KyowonJeong\Desktop\flashida\msalign\apr23\flash\Eclip_1481_MB_ms2.msalign	729	1342	HCD	6493	1509.2	100	10	6311.4	6311.39	846	-	-1000	sp|P0A7N4|RL32_ECOLI	50S ribosomal protein L32 OS=Escherichia coli (strain K12) OX=83333 GN=rpmF PE=1 SV=2	2	57	M.AVQQNKPTRSKRGMRRSHDALTAVTSLSVDKTSGEKHLRHHITADGYYRGRKVIAK.	0	-	0	45	30	1.10078e-18	0	0
C:\Users\KyowonJeong\Desktop\flashida\msalign\apr23\flash\Eclip_1481_MB_ms2.msalign	730	1343	HCD	6494	1509.86	42	5	2597.44	2597.44	394	-	-1000	sp|P0ACF4|DBHB_ECOLI	DNA-binding protein HU-beta OS=Escherichia coli (strain K12) OX=83333 GN=hupB PE=1 SV=1	59	83	R.TGRNPQTGKEITIAAAKVPSFRAGK.A	0	-	0	22	20	5.29355e-11	0	0
C:\Users\KyowonJeong\Desktop\flashida\msalign\apr23\flash\Eclip_1481_MB_ms2.msalign	731	1345	HCD	6497	1511.13	54	5	3265.63	3265.62	630	-	-1000	sp|P0ACF8|HNS_ECOLI	DNA-binding protein H-NS OS=Escherichia coli (strain K12) OX=83333 GN=hns PE=1 SV=2	90	118	K.RAQRPAKYSYVDENGETKTWTGQGRTPAV.I	0	-	0	21	19	3.6618e-12	0	0
C:\Users\KyowonJeong\Desktop\flashida\msalign\apr23\flash\Eclip_1481_MB_ms2.msalign	732	1346	HCD	6499	1511.86	72	8	4361.45	4361.45	920	-	-1000	sp|P0A7Q6|RL36_ECOLI	50S ribosomal protein L36 OS=Escherichia coli (strain K12) OX=83333 GN=rpmJ PE=1 SV=1	1	38	.MKVRASVKKLCRNCKIVKRDGVIRVICSAEPKHKQRQG.	0	-	0	33	25	1.17356e-16	0	0
C:\Users\KyowonJeong\Desktop\flashida\msalign\apr23\flash\Eclip_1481_MB_ms2.msalign	733	1347	HCD	6500	1512.51	96	9	6311.4	6311.39	846	-	-1000	sp|P0A7N4|RL32_ECOLI	50S ribosomal protein L32 OS=Escherichia coli (strain K12) OX=83333 GN=rpmF PE=1 SV=2	2	57	M.AVQQNKPTRSKRGMRRSHDALTAVTSLSVDKTSGEKHLRHHITADGYYRGRKVIAK.	0	-	0	37	30	2.1086e-18	0	0
C:\Users\KyowonJeong\Desktop\flashida\msalign\apr23\flash\Eclip_1481_MB_ms2.msalign	734	1348	HCD	6501	1513.12	52	9	6327.39	6327.4	847	-	-1000	sp|P0A7N4|RL32_ECOLI	50S ribosomal protein L32 OS=Escherichia coli (strain K12) OX=83333 GN=rpmF PE=1 SV=2	2	57	M.AV(Q)[16.0139]QNKPTRSKRGMRRSHDALTAVTSLSVDKTSGEKHLRHHITADGYYRGRKVIAK.	1	-	0	14	14	8.06113e-10	0	0
C:\Users\KyowonJeong\Desktop\flashida\msalign\apr23\flash\Eclip_1481_MB_ms2.msalign	735	1349	HCD	6503	1513.78	64	9	5463.12	5463.12	1425	-	-1000	sp|Q2EEQ2|RL362_ECOLI	50S ribosomal protein L36 2 OS=Escherichia coli (strain K12) OX=83333 GN=ykgO PE=1 SV=1	1	46	.MKVLNSLRTAKERHPDCQIVKRKGRLYVICKSNPRFKAVQGRKKKR.	0	-	0	10	7	0.0067448	0.000200481	0
C:\Users\KyowonJeong\Desktop\flashida\msalign\apr23\flash\Eclip_1481_MB_ms2.msalign	736	1350	HCD	6505	1514.51	37	5	4361.45	4361.45	920	-	-1000	sp|P0A7Q6|RL36_ECOLI	50S ribosomal protein L36 OS=Escherichia coli (strain K12) OX=83333 GN=rpmJ PE=1 SV=1	1	38	.MKVRASVKKLCRNCKIVKRDGVIRVICSAEPKHKQRQG.	0	-	0	15	11	5.6108e-10	0	0
C:\Users\KyowonJeong\Desktop\flashida\msalign\apr23\flash\Eclip_1481_MB_ms2.msalign	737	1351	HCD	6506	1515.15	47	5	2832.5	2832.5	1058	-	-1000	sp|P0A790|PAND_ECOLI	Aspartate 1-decarboxylase OS=Escherichia coli (strain K12) OX=83333 GN=panD PE=1 SV=1	1	24	.MIRTMLQGKLHRVKVTHADLHYEG.S	0	-	0	20	16	8.9484e-10	0	0
C:\Users\KyowonJeong\Desktop\flashida\msalign\apr23\flash\Eclip_1481_MB_ms2.msalign	738	1353	HCD	6509	1516.42	92	11	6494.43	6494.43	848	-	-1000	sp|P0A7N4|RL32_ECOLI	50S ribosomal protein L32 OS=Escherichia coli (strain K12) OX=83333 GN=rpmF PE=1 SV=2	2	57	M.AVQQNKPTRSKRGMRRSHDALTAVTSLSVDKTSGEKHLRHHITAD(GYYRGRKVIAK)[183.0339].	1	-	0	26	17	1.85598e-09	0	0
C:\Users\KyowonJeong\Desktop\flashida\msalign\apr23\flash\Eclip_1481_MB_ms2.msalign	739	1357	HCD	6515	1519.07	51	8	7920.82	7920.81	972	-	-1000	sp|P69425|TATB_ECOLI	Sec-independent protein translocase protein TatB OS=Escherichia coli (strain K12) OX=83333 GN=tatB PE=1 SV=1	95	171	R.SYVANDPEKASDEAHTIHNPVVKDNEAAHEGVTPAAAQTQASSPEQKPETTPEPVVKPAADAEPKTAAPSPSSSDKP.	0	-	0	28	21	2.00502e-19	0	0
C:\Users\KyowonJeong\Desktop\flashida\msalign\apr23\flash\Eclip_1481_MB_ms2.msalign	740	1358	HCD	6517	1519.8	27	4	2046.92	2046.92	1454	-	-1000	sp|P11557|DAMX_ECOLI	Cell division protein DamX OS=Escherichia coli (strain K12) OX=83333 GN=damX PE=1 SV=2	1	17	.MDEFKPEDELKPDPSDR.R	0	-	0	6	5	0.00107994	0	0
C:\Users\KyowonJeong\Desktop\flashida\msalign\apr23\flash\Eclip_1481_MB_ms2.msalign	741	1359	HCD	6518	1520.44	27	4	2778.39	2778.39	911	-	-1000	sp|P21513|RNE_ECOLI	Ribonuclease E OS=Escherichia coli (strain K12) OX=83333 GN=rne PE=1 SV=6	697	719	A.LNVEEQSVQETEQEERVRPVQPR.R	0	-	0	10	9	6.29695e-08	0	0
C:\Users\KyowonJeong\Desktop\flashida\msalign\apr23\flash\Eclip_1481_MB_ms2.msalign	742	1360	HCD	6519	1521.06	33	6	4469.48	4469.61	929	-	-1000	sp|P0A7Q6|RL36_ECOLI	50S ribosomal protein L36 OS=Escherichia coli (strain K12) OX=83333 GN=rpmJ PE=1 SV=1	1	38	.(MKVRASVKKLCRNCKIVKRDGVIRVIC)[108.1603]SAEPKHKQRQG.	1	-	0	5	5	0.00276991	0	0
C:\Users\KyowonJeong\Desktop\flashida\msalign\apr23\flash\Eclip_1481_MB_ms2.msalign	743	1362	HCD	6523	1522.48	47	9	7920.83	7920.81	972	-	-1000	sp|P69425|TATB_ECOLI	Sec-independent protein translocase protein TatB OS=Escherichia coli (strain K12) OX=83333 GN=tatB PE=1 SV=1	95	171	R.SYVANDPEKASDEAHTIHNPVVKDNEAAHEGVTPAAAQTQASSPEQKPETTPEPVVKPAADAEPKTAAPSPSSSDKP.	0	-	0	20	17	3.63708e-16	0	0
C:\Users\KyowonJeong\Desktop\flashida\msalign\apr23\flash\Eclip_1481_MB_ms2.msalign	744	1363	HCD	6524	1523.09	27	4	2046.92	2046.92	1454	-	-1000	sp|P11557|DAMX_ECOLI	Cell division protein DamX OS=Escherichia coli (strain K12) OX=83333 GN=damX PE=1 SV=2	1	17	.MDEFKPEDELKPDPSDR.R	0	-	0	7	6	0.000150883	0	0
C:\Users\KyowonJeong\Desktop\flashida\msalign\apr23\flash\Eclip_1481_MB_ms2.msalign	745	1366	HCD	6529	1525.09	72	8	4361.45	4361.45	920	-	-1000	sp|P0A7Q6|RL36_ECOLI	50S ribosomal protein L36 OS=Escherichia coli (strain K12) OX=83333 GN=rpmJ PE=1 SV=1	1	38	.MKVRASVKKLCRNCKIVKRDGVIRVICSAEPKHKQRQG.	0	-	0	25	23	1.9801e-13	0	0
C:\Users\KyowonJeong\Desktop\flashida\msalign\apr23\flash\Eclip_1481_MB_ms2.msalign	746	1369	HCD	6533	1527	33	5	3825.11	3825.22	243	-	-1000	sp|P0CE47|EFTU1_ECOLI	Elongation factor Tu 1 OS=Escherichia coli (strain K12) OX=83333 GN=tufA PE=1 SV=1	23	59	D.(HGKTTLTAAITTVLAKTY)[-60.8137]GGAARAFDQIDNAPEEKAR.G	1	-	0	9	8	0.0465265	0.000756859	0.00286533
C:\Users\KyowonJeong\Desktop\flashida\msalign\apr23\flash\Eclip_1481_MB_ms2.msalign	747	1370	HCD	6535	1527.78	45	5	3927.82	3927.81	528	-	-1000	sp|P0A6Y8|DNAK_ECOLI	Chaperone protein DnaK OS=Escherichia coli (strain K12) OX=83333 GN=dnaK PE=1 SV=2	603	638	A.QQQHAQQQTAGADASANNAKDDDVVDAEFEEVKDKK.	0	-	0	23	21	8.55882e-22	0	0
C:\Users\KyowonJeong\Desktop\flashida\msalign\apr23\flash\Eclip_1481_MB_ms2.msalign	748	1371	HCD	6536	1528.39	28	5	3824.11	3824.22	243	-	-1000	sp|P0CE47|EFTU1_ECOLI	Elongation factor Tu 1 OS=Escherichia coli (strain K12) OX=83333 GN=tufA PE=1 SV=1	23	59	D.(HGKTTLTAAITTVLAKTY)[-61.8137]GGAARAFDQIDNAPEEKAR.G	1	-	0	7	7	0.17711	0.0036704	0.00286533
C:\Users\KyowonJeong\Desktop\flashida\msalign\apr23\flash\Eclip_1481_MB_ms2.msalign	749	1372	HCD	6537	1529	20	6	3137.65	3137.65	1487	-	-1000	sp|P68679|RS21_ECOLI	30S ribosomal protein S21 OS=Escherichia coli (strain K12) OX=83333 GN=rpsU PE=1 SV=2	21	46	K.RSCEKAGVLAEVRRREFYEKPTTERK.R	0	-	0	6	6	0.00373955	0	0
C:\Users\KyowonJeong\Desktop\flashida\msalign\apr23\flash\Eclip_1481_MB_ms2.msalign	750	1373	HCD	6539	1529.66	45	5	3087.61	3087.61	1254	-	-1000	sp|P77611|RSXC_ECOLI	Ion-translocating oxidoreductase complex subunit C OS=Escherichia coli (strain K12) OX=83333 GN=rsxC PE=1 SV=1	570	597	R.KLEQQQANAEPEQQVDPRKAAVEAAIAR.A	0	-	0	23	18	2.12292e-12	0	0
C:\Users\KyowonJeong\Desktop\flashida\msalign\apr23\flash\Eclip_1481_MB_ms2.msalign	751	1374	HCD	6541	1530.39	33	4	2046.92	2046.92	1454	-	-1000	sp|P11557|DAMX_ECOLI	Cell division protein DamX OS=Escherichia coli (strain K12) OX=83333 GN=damX PE=1 SV=2	1	17	.MDEFKPEDELKPDPSDR.R	0	-	0	11	8	1.45862e-06	0	0
C:\Users\KyowonJeong\Desktop\flashida\msalign\apr23\flash\Eclip_1481_MB_ms2.msalign	752	1375	HCD	6542	1531.04	24	6	3136.65	3137.65	1487	-	-1000	sp|P68679|RS21_ECOLI	30S ribosomal protein S21 OS=Escherichia coli (strain K12) OX=83333 GN=rpsU PE=1 SV=2	21	46	K.RSCEKAGVLAEVRRREFYEKPTTERK.R	0	-	0	6	6	0.00263065	0	0
C:\Users\KyowonJeong\Desktop\flashida\msalign\apr23\flash\Eclip_1481_MB_ms2.msalign	753	1378	HCD	6547	1533.04	72	8	4361.45	4361.45	920	-	-1000	sp|P0A7Q6|RL36_ECOLI	50S ribosomal protein L36 OS=Escherichia coli (strain K12) OX=83333 GN=rpmJ PE=1 SV=1	1	38	.MKVRASVKKLCRNCKIVKRDGVIRVICSAEPKHKQRQG.	0	-	0	17	16	1.54406e-10	0	0
C:\Users\KyowonJeong\Desktop\flashida\msalign\apr23\flash\Eclip_1481_MB_ms2.msalign	754	1379	HCD	6548	1533.67	71	8	6311.39	6311.39	846	-	-1000	sp|P0A7N4|RL32_ECOLI	50S ribosomal protein L32 OS=Escherichia coli (strain K12) OX=83333 GN=rpmF PE=1 SV=2	2	57	M.AVQQNKPTRSKRGMRRSHDALTAVTSLSVDKTSGEKHLRHHITADGYYRGRKVIAK.	0	-	0	27	23	4.9248e-14	0	0
C:\Users\KyowonJeong\Desktop\flashida\msalign\apr23\flash\Eclip_1481_MB_ms2.msalign	755	1381	HCD	6551	1534.95	47	5	2832.51	2832.5	1058	-	-1000	sp|P0A790|PAND_ECOLI	Aspartate 1-decarboxylase OS=Escherichia coli (strain K12) OX=83333 GN=panD PE=1 SV=1	1	24	.MIRTMLQGKLHRVKVTHADLHYEG.S	0	-	0	16	13	5.70913e-09	0	0
C:\Users\KyowonJeong\Desktop\flashida\msalign\apr23\flash\Eclip_1481_MB_ms2.msalign	756	1382	HCD	6553	1535.67	66	6	4019.07	4019.07	443	-	-1000	sp|P60438|RL3_ECOLI	50S ribosomal protein L3 OS=Escherichia coli (strain K12) OX=83333 GN=rplC PE=1 SV=1	124	159	K.RWNFRTQDATHGNSLSHRVPGSIGQN(Q)[14.0168]TPGKVFKGK.K	1	-	0	24	19	4.9184e-11	0	0
C:\Users\KyowonJeong\Desktop\flashida\msalign\apr23\flash\Eclip_1481_MB_ms2.msalign	757	1383	HCD	6554	1536.33	104	9	6311.39	6311.39	846	-	-1000	sp|P0A7N4|RL32_ECOLI	50S ribosomal protein L32 OS=Escherichia coli (strain K12) OX=83333 GN=rpmF PE=1 SV=2	2	57	M.AVQQNKPTRSKRGMRRSHDALTAVTSLSVDKTSGEKHLRHHITADGYYRGRKVIAK.	0	-	0	38	29	2.1366e-17	0	0
C:\Users\KyowonJeong\Desktop\flashida\msalign\apr23\flash\Eclip_1481_MB_ms2.msalign	758	1384	HCD	6555	1536.94	38	4	2317.04	2317.04	241	-	-1000	sp|P0CE47|EFTU1_ECOLI	Elongation factor Tu 1 OS=Escherichia coli (strain K12) OX=83333 GN=tufA PE=1 SV=1	39	59	K.TYGGAARAFDQI(D)[37.9469]NAPEEKAR.G	1	-	0	10	10	0.00471786	0	0
C:\Users\KyowonJeong\Desktop\flashida\msalign\apr23\flash\Eclip_1481_MB_ms2.msalign	759	1387	HCD	6560	1538.98	81	10	6327.39	6327.39	847	-	-1000	sp|P0A7N4|RL32_ECOLI	50S ribosomal protein L32 OS=Escherichia coli (strain K12) OX=83333 GN=rpmF PE=1 SV=2	2	57	M.AVQ(QNKPTRSKRGMRRSHDALTA)[15.9989]VTSLSVDKTSGEKHLRHHITADGYYRGRKVIAK.	1	-	0	20	19	1.5312e-10	0	0
C:\Users\KyowonJeong\Desktop\flashida\msalign\apr23\flash\Eclip_1481_MB_ms2.msalign	760	1388	HCD	6561	1539.59	47	5	2833.51	2832.5	1058	-	-1000	sp|P0A790|PAND_ECOLI	Aspartate 1-decarboxylase OS=Escherichia coli (strain K12) OX=83333 GN=panD PE=1 SV=1	1	24	.MIRTMLQGKLHRVKVTHADLHYEG.S	0	-	0	14	12	2.3333e-10	0	0
C:\Users\KyowonJeong\Desktop\flashida\msalign\apr23\flash\Eclip_1481_MB_ms2.msalign	761	1389	HCD	6563	1540.25	105	9	6311.39	6311.39	846	-	-1000	sp|P0A7N4|RL32_ECOLI	50S ribosomal protein L32 OS=Escherichia coli (strain K12) OX=83333 GN=rpmF PE=1 SV=2	2	57	M.AVQQNKPTRSKRGMRRSHDALTAVTSLSVDKTSGEKHLRHHITADGYYRGRKVIAK.	0	-	0	40	31	2.6936e-20	0	0
C:\Users\KyowonJeong\Desktop\flashida\msalign\apr23\flash\Eclip_1481_MB_ms2.msalign	762	1390	HCD	6565	1540.98	49	5	4019.08	4019.07	443	-	-1000	sp|P60438|RL3_ECOLI	50S ribosomal protein L3 OS=Escherichia coli (strain K12) OX=83333 GN=rplC PE=1 SV=1	124	159	K.RWNFRTQDATHGNSLSHRVPGSIGQN(Q)[14.0118]TPGKVFKGK.K	1	-	0	17	14	3.08587e-06	0	0
C:\Users\KyowonJeong\Desktop\flashida\msalign\apr23\flash\Eclip_1481_MB_ms2.msalign	763	1391	HCD	6566	1541.63	30	4	2155.24	2155.24	1516	-	-1000	sp|P0A850|TIG_ECOLI	Trigger factor OS=Escherichia coli (strain K12) OX=83333 GN=tig PE=1 SV=1	38	56	K.KVRIDGFRKGKVPMNIVAQ.R	0	-	0	5	5	0.195833	0.00402709	0.0137174
C:\Users\KyowonJeong\Desktop\flashida\msalign\apr23\flash\Eclip_1481_MB_ms2.msalign	764	1393	HCD	6569	1542.9	71	8	6311.4	6311.39	846	-	-1000	sp|P0A7N4|RL32_ECOLI	50S ribosomal protein L32 OS=Escherichia coli (strain K12) OX=83333 GN=rpmF PE=1 SV=2	2	57	M.AVQQNKPTRSKRGMRRSHDALTAVTSLSVDKTSGEKHLRHHITADGYYRGRKVIAK.	0	-	0	29	24	2.4668e-14	0	0
C:\Users\KyowonJeong\Desktop\flashida\msalign\apr23\flash\Eclip_1481_MB_ms2.msalign	765	1394	HCD	6571	1543.63	102	12	6311.39	6311.39	846	-	-1000	sp|P0A7N4|RL32_ECOLI	50S ribosomal protein L32 OS=Escherichia coli (strain K12) OX=83333 GN=rpmF PE=1 SV=2	2	57	M.AVQQNKPTRSKRGMRRSHDALTAVTSLSVDKTSGEKHLRHHITADGYYRGRKVIAK.	0	-	0	30	16	1.38496e-11	0	0
C:\Users\KyowonJeong\Desktop\flashida\msalign\apr23\flash\Eclip_1481_MB_ms2.msalign	766	1398	HCD	6577	1546.33	35	6	4377.45	4377.44	923	-	-1000	sp|P0A7Q6|RL36_ECOLI	50S ribosomal protein L36 OS=Escherichia coli (strain K12) OX=83333 GN=rpmJ PE=1 SV=1	1	38	.MKVRASV(KKLCRNCKIVKRDGVIRVICSAE)[15.9903]PKHKQRQG.	1	-	0	8	8	0.000223986	0	0
C:\Users\KyowonJeong\Desktop\flashida\msalign\apr23\flash\Eclip_1481_MB_ms2.msalign	767	1399	HCD	6578	1546.94	102	10	6311.39	6311.39	846	-	-1000	sp|P0A7N4|RL32_ECOLI	50S ribosomal protein L32 OS=Escherichia coli (strain K12) OX=83333 GN=rpmF PE=1 SV=2	2	57	M.AVQQNKPTRSKRGMRRSHDALTAVTSLSVDKTSGEKHLRHHITADGYYRGRKVIAK.	0	-	0	42	29	6.61e-17	0	0
C:\Users\KyowonJeong\Desktop\flashida\msalign\apr23\flash\Eclip_1481_MB_ms2.msalign	768	1402	HCD	6583	1548.94	72	8	4361.45	4361.45	920	-	-1000	sp|P0A7Q6|RL36_ECOLI	50S ribosomal protein L36 OS=Escherichia coli (strain K12) OX=83333 GN=rpmJ PE=1 SV=1	1	38	.MKVRASVKKLCRNCKIVKRDGVIRVICSAEPKHKQRQG.	0	-	0	24	20	7.7228e-12	0	0
C:\Users\KyowonJeong\Desktop\flashida\msalign\apr23\flash\Eclip_1481_MB_ms2.msalign	769	1405	HCD	6587	1550.86	33	4	2020.12	2020.12	444	-	-1000	sp|P60438|RL3_ECOLI	50S ribosomal protein L3 OS=Escherichia coli (strain K12) OX=83333 GN=rplC PE=1 SV=1	98	116	S.VELFADVKKVDVTGTSKGK.G	0	-	0	17	13	1.36471e-09	0	0
C:\Users\KyowonJeong\Desktop\flashida\msalign\apr23\flash\Eclip_1481_MB_ms2.msalign	770	1407	HCD	6590	1552.23	23	5	4361.45	4361.45	920	-	-1000	sp|P0A7Q6|RL36_ECOLI	50S ribosomal protein L36 OS=Escherichia coli (strain K12) OX=83333 GN=rpmJ PE=1 SV=1	1	38	.MKVRASVKKLCRNCKIVKRDGVIRVICSAEPKHKQRQG.	0	-	0	8	6	2.3862e-06	0	0
C:\Users\KyowonJeong\Desktop\flashida\msalign\apr23\flash\Eclip_1481_MB_ms2.msalign	771	1409	HCD	6593	1553.5	30	4	2279.09	2279.09	240	-	-1000	sp|P0CE47|EFTU1_ECOLI	Elongation factor Tu 1 OS=Escherichia coli (strain K12) OX=83333 GN=tufA PE=1 SV=1	39	59	K.TYGGAARAFDQIDNAPEEKAR.G	0	-	0	8	7	0.00271156	0	0
C:\Users\KyowonJeong\Desktop\flashida\msalign\apr23\flash\Eclip_1481_MB_ms2.msalign	772	1410	HCD	6595	1554.28	33	4	2020.12	2020.12	444	-	-1000	sp|P60438|RL3_ECOLI	50S ribosomal protein L3 OS=Escherichia coli (strain K12) OX=83333 GN=rplC PE=1 SV=1	98	116	S.VELFADVKKVDVTGTSKGK.G	0	-	0	17	13	3.7331e-10	0	0
C:\Users\KyowonJeong\Desktop\flashida\msalign\apr23\flash\Eclip_1481_MB_ms2.msalign	773	1411	HCD	6596	1554.89	72	8	4361.45	4361.45	920	-	-1000	sp|P0A7Q6|RL36_ECOLI	50S ribosomal protein L36 OS=Escherichia coli (strain K12) OX=83333 GN=rpmJ PE=1 SV=1	1	38	.MKVRASVKKLCRNCKIVKRDGVIRVICSAEPKHKQRQG.	0	-	0	24	22	4.347e-16	0	0
C:\Users\KyowonJeong\Desktop\flashida\msalign\apr23\flash\Eclip_1481_MB_ms2.msalign	774	1413	HCD	6599	1556.16	101	12	6311.4	6311.39	846	-	-1000	sp|P0A7N4|RL32_ECOLI	50S ribosomal protein L32 OS=Escherichia coli (strain K12) OX=83333 GN=rpmF PE=1 SV=2	2	57	M.AVQQNKPTRSKRGMRRSHDALTAVTSLSVDKTSGEKHLRHHITADGYYRGRKVIAK.	0	-	0	33	20	7.2766e-13	0	0
C:\Users\KyowonJeong\Desktop\flashida\msalign\apr23\flash\Eclip_1481_MB_ms2.msalign	775	1414	HCD	6601	1556.89	33	4	2020.12	2020.12	444	-	-1000	sp|P60438|RL3_ECOLI	50S ribosomal protein L3 OS=Escherichia coli (strain K12) OX=83333 GN=rplC PE=1 SV=1	98	116	S.VELFADVKKVDVTGTSKGK.G	0	-	0	17	13	1.01767e-10	0	0
C:\Users\KyowonJeong\Desktop\flashida\msalign\apr23\flash\Eclip_1481_MB_ms2.msalign	776	1415	HCD	6602	1557.53	100	10	6311.4	6311.39	846	-	-1000	sp|P0A7N4|RL32_ECOLI	50S ribosomal protein L32 OS=Escherichia coli (strain K12) OX=83333 GN=rpmF PE=1 SV=2	2	57	M.AVQQNKPTRSKRGMRRSHDALTAVTSLSVDKTSGEKHLRHHITADGYYRGRKVIAK.	0	-	0	42	29	1.89496e-18	0	0
C:\Users\KyowonJeong\Desktop\flashida\msalign\apr23\flash\Eclip_1481_MB_ms2.msalign	777	1417	HCD	6605	1558.8	80	7	4816.44	4816.44	903	-	-1000	sp|P21513|RNE_ECOLI	Ribonuclease E OS=Escherichia coli (strain K12) OX=83333 GN=rne PE=1 SV=6	680	719	R.SRRRNDDKRQAQQEAKALNVEEQSVQETEQEERVRPVQPR.R	0	-	0	32	28	3.46879e-16	0	0
C:\Users\KyowonJeong\Desktop\flashida\msalign\apr23\flash\Eclip_1481_MB_ms2.msalign	778	1418	HCD	6607	1559.5	80	8	4816.45	4816.44	903	-	-1000	sp|P21513|RNE_ECOLI	Ribonuclease E OS=Escherichia coli (strain K12) OX=83333 GN=rne PE=1 SV=6	680	719	R.SRRRNDDKRQAQQEAKALNVEEQSVQETEQEERVRPVQPR.R	0	-	0	26	22	6.98832e-12	0	0
C:\Users\KyowonJeong\Desktop\flashida\msalign\apr23\flash\Eclip_1481_MB_ms2.msalign	779	1419	HCD	6608	1560.08	66	5	2973.62	2973.61	1261	-	-1000	sp|P77611|RSXC_ECOLI	Ion-translocating oxidoreductase complex subunit C OS=Escherichia coli (strain K12) OX=83333 GN=rsxC PE=1 SV=1	504	531	K.QAQATQPIVIKAGERPDNSAIIAAREAR.K	0	-	0	10	9	8.83446e-05	0	0
C:\Users\KyowonJeong\Desktop\flashida\msalign\apr23\flash\Eclip_1481_MB_ms2.msalign	780	1422	HCD	6613	1562.08	72	8	4361.45	4361.45	920	-	-1000	sp|P0A7Q6|RL36_ECOLI	50S ribosomal protein L36 OS=Escherichia coli (strain K12) OX=83333 GN=rpmJ PE=1 SV=1	1	38	.MKVRASVKKLCRNCKIVKRDGVIRVICSAEPKHKQRQG.	0	-	0	26	21	1.54868e-12	0	0
C:\Users\KyowonJeong\Desktop\flashida\msalign\apr23\flash\Eclip_1481_MB_ms2.msalign	781	1423	HCD	6614	1562.72	80	7	4816.45	4816.44	903	-	-1000	sp|P21513|RNE_ECOLI	Ribonuclease E OS=Escherichia coli (strain K12) OX=83333 GN=rne PE=1 SV=6	680	719	R.SRRRNDDKRQAQQEAKALNVEEQSVQETEQEERVRPVQPR.R	0	-	0	32	28	8.47213e-16	0	0
C:\Users\KyowonJeong\Desktop\flashida\msalign\apr23\flash\Eclip_1481_MB_ms2.msalign	782	1425	HCD	6617	1563.7	105	11	6494.42	6494.43	848	-	-1000	sp|P0A7N4|RL32_ECOLI	50S ribosomal protein L32 OS=Escherichia coli (strain K12) OX=83333 GN=rpmF PE=1 SV=2	2	57	M.AVQQNKPTRSKRGMRRSHDALTAVTSLSVD(K)[183.0339]TSGEKHLRHHITADGYYRGRKVIAK.	1	-	0	36	19	1.01407e-09	0	0
C:\Users\KyowonJeong\Desktop\flashida\msalign\apr23\flash\Eclip_1481_MB_ms2.msalign	783	1426	HCD	6619	1564.43	15	4	3349.67	3349.67	1268	-	-1000	sp|P0A9A6|FTSZ_ECOLI	Cell division protein FtsZ OS=Escherichia coli (strain K12) OX=83333 GN=ftsZ PE=1 SV=1	327	355	V.TNKQVQQPVMDRYQQHGMAPLTQEQKPVA.K	0	-	0	7	6	0.00709513	0.00040024	0.0015163
C:\Users\KyowonJeong\Desktop\flashida\msalign\apr23\flash\Eclip_1481_MB_ms2.msalign	784	1429	HCD	6623	1566.34	41	4	2472.29	2472.29	1119	-	-1000	sp|P0AA10|RL13_ECOLI	50S ribosomal protein L13 OS=Escherichia coli (strain K12) OX=83333 GN=rplM PE=1 SV=1	121	142	R.KLKVYAGNEHNHAAQQPQVLDI.	0	-	0	12	8	1.11427e-06	0	0
C:\Users\KyowonJeong\Desktop\flashida\msalign\apr23\flash\Eclip_1481_MB_ms2.msalign	785	1430	HCD	6625	1567.07	103	11	6494.43	6494.41	848	-	-1000	sp|P0A7N4|RL32_ECOLI	50S ribosomal protein L32 OS=Escherichia coli (strain K12) OX=83333 GN=rpmF PE=1 SV=2	2	57	M.AVQQNKPTRSKRGMRRSHDALTAVTSLSVD(KTSGEKHLRHHI)[183.0239]TADGYYRGRKVIAK.	1	-	0	35	17	4.43822e-09	0	0
C:\Users\KyowonJeong\Desktop\flashida\msalign\apr23\flash\Eclip_1481_MB_ms2.msalign	786	1431	HCD	6626	1567.72	41	4	2472.29	2472.29	1119	-	-1000	sp|P0AA10|RL13_ECOLI	50S ribosomal protein L13 OS=Escherichia coli (strain K12) OX=83333 GN=rplM PE=1 SV=1	121	142	R.KLKVYAGNEHNHAAQQPQVLDI.	0	-	0	12	8	1.23404e-06	0	0
C:\Users\KyowonJeong\Desktop\flashida\msalign\apr23\flash\Eclip_1481_MB_ms2.msalign	787	1432	HCD	6627	1568.33	39	4	2706.41	2707.41	323	-	-1000	sp|P0A7J3|RL10_ECOLI	50S ribosomal protein L10 OS=Escherichia coli (strain K12) OX=83333 GN=rplJ PE=1 SV=2	27	51	V.VADSRGVTVDKMTELRKAGREAGVY.M	0	-	0	19	16	4.04814e-17	0	0
C:\Users\KyowonJeong\Desktop\flashida\msalign\apr23\flash\Eclip_1481_MB_ms2.msalign	788	1433	HCD	6629	1568.99	72	7	4360.45	4361.45	920	-	-1000	sp|P0A7Q6|RL36_ECOLI	50S ribosomal protein L36 OS=Escherichia coli (strain K12) OX=83333 GN=rpmJ PE=1 SV=1	1	38	.MKVRASVKKLCRNCKIVKRDGVIRVICSAEPKHKQRQG.	0	-	0	8	7	0.0030878	0	0
C:\Users\KyowonJeong\Desktop\flashida\msalign\apr23\flash\Eclip_1481_MB_ms2.msalign	789	1434	HCD	6631	1569.72	103	7	4361.45	4361.58	376	-	-1000	sp|P0A7N9|RL33_ECOLI	50S ribosomal protein L33 OS=Escherichia coli (strain K12) OX=83333 GN=rpmG PE=1 SV=2	2	39	M.AKGIREKIKLVSSAGTGHFYTTTKNKRTKPEKLELKK(F)[29.1002].D	1	-	0	12	11	0.00319862	0	0
C:\Users\KyowonJeong\Desktop\flashida\msalign\apr23\flash\Eclip_1481_MB_ms2.msalign	790	1435	HCD	6632	1570.36	91	8	5515.97	5515.96	1493	-	-1000	sp|P60723|RL4_ECOLI	50S ribosomal protein L4 OS=Escherichia coli (strain K12) OX=83333 GN=rplD PE=1 SV=1	35	86	A.YAAGARQGTRAQKTRAEVTGSGKKPWRQKGTGRARSGSIKSPIWRSGGVTFA.A	0	-	0	19	12	5.07009e-05	0	0
C:\Users\KyowonJeong\Desktop\flashida\msalign\apr23\flash\Eclip_1481_MB_ms2.msalign	791	1436	HCD	6633	1570.97	100	10	5995.4	5995.4	352	-	-1000	sp|P0A7N9|RL33_ECOLI	50S ribosomal protein L33 OS=Escherichia coli (strain K12) OX=83333 GN=rpmG PE=1 SV=2	2	53	M.AKGIREKIKLVSSAGTGHFYTTTKNKRTKPEKLELKKFDPVVRQHVIYKEAK.I	0	-	0	36	28	1.49736e-15	0	0
C:\Users\KyowonJeong\Desktop\flashida\msalign\apr23\flash\Eclip_1481_MB_ms2.msalign	792	1437	HCD	6635	1571.63	100	10	6009.42	6009.42	362	-	-1000	sp|P0A7N9|RL33_ECOLI	50S ribosomal protein L33 OS=Escherichia coli (strain K12) OX=83333 GN=rpmG PE=1 SV=2	2	53	M.(A)[14.0196]KGIREKIKLVSSAGTGHFYTTTKNKRTKPEKLELKKFDPVVRQHVIYKEAK.I	1	-	0	30	24	1.80673e-10	0	0
C:\Users\KyowonJeong\Desktop\flashida\msalign\apr23\flash\Eclip_1481_MB_ms2.msalign	793	1438	HCD	6637	1572.35	100	10	5995.41	5995.4	352	-	-1000	sp|P0A7N9|RL33_ECOLI	50S ribosomal protein L33 OS=Escherichia coli (strain K12) OX=83333 GN=rpmG PE=1 SV=2	2	53	M.AKGIREKIKLVSSAGTGHFYTTTKNKRTKPEKLELKKFDPVVRQHVIYKEAK.I	0	-	0	17	15	3.2796e-08	0	0
C:\Users\KyowonJeong\Desktop\flashida\msalign\apr23\flash\Eclip_1481_MB_ms2.msalign	794	1439	HCD	6638	1572.99	100	9	6009.43	6009.41	362	-	-1000	sp|P0A7N9|RL33_ECOLI	50S ribosomal protein L33 OS=Escherichia coli (strain K12) OX=83333 GN=rpmG PE=1 SV=2	1	53	.(MA)[-117.0259]KGIREKIKLVSSAGTGHFYTTTKNKRTKPEKLELKKFDPVVRQHVIYKEAK.I	1	-	0	23	19	8.12636e-09	0	0
C:\Users\KyowonJeong\Desktop\flashida\msalign\apr23\flash\Eclip_1481_MB_ms2.msalign	795	1440	HCD	6639	1573.6	104	10	6266.58	6266.61	356	-	-1000	sp|P0A7N9|RL33_ECOLI	50S ribosomal protein L33 OS=Escherichia coli (strain K12) OX=83333 GN=rpmG PE=1 SV=2	2	55	M.AKGIREKIKLV(SSAGT)[30.0306]GHFYTTTKNKRTKPEKLELKKFDPVVRQHVIYKEAKIK.	1	-	0	22	17	4.29489e-07	0	0
C:\Users\KyowonJeong\Desktop\flashida\msalign\apr23\flash\Eclip_1481_MB_ms2.msalign	796	1441	HCD	6641	1574.13	105	10	6334.56	6334.65	361	-	-1000	sp|P0A7N9|RL33_ECOLI	50S ribosomal protein L33 OS=Escherichia coli (strain K12) OX=83333 GN=rpmG PE=1 SV=2	2	55	M.AKGIREKIKLVSSAGTGHF(Y)[98.0756]TTTKNKRTKPEKLELKKFDPVVRQHVIYKEAKIK.	1	-	0	22	18	1.22662e-10	0	0
C:\Users\KyowonJeong\Desktop\flashida\msalign\apr23\flash\Eclip_1481_MB_ms2.msalign	797	1442	HCD	6643	1574.85	105	9	6334.55	6334.74	361	-	-1000	sp|P0A7N9|RL33_ECOLI	50S ribosomal protein L33 OS=Escherichia coli (strain K12) OX=83333 GN=rpmG PE=1 SV=2	1	55	.(M)[-32.8799]AKGIREKIKLVSSAGTGHFYTTTKNKRTKPEKLELKKFDPVVRQHVIYKEAKIK.	1	-	0	21	17	1.59364e-09	0	0
C:\Users\KyowonJeong\Desktop\flashida\msalign\apr23\flash\Eclip_1481_MB_ms2.msalign	798	1443	HCD	6644	1575.21	104	10	6266.57	6266.6	356	-	-1000	sp|P0A7N9|RL33_ECOLI	50S ribosomal protein L33 OS=Escherichia coli (strain K12) OX=83333 GN=rpmG PE=1 SV=2	2	55	M.AKGIREKIKLVSSA(GTGHF)[30.0156]YTTTKNKRTKPEKLELKKFDPVVRQHVIYKEAKIK.	1	-	0	22	21	3.73032e-12	0	0
C:\Users\KyowonJeong\Desktop\flashida\msalign\apr23\flash\Eclip_1481_MB_ms2.msalign	799	1444	HCD	6645	1575.45	104	9	6283.57	6283.66	367	-	-1000	sp|P0A7N9|RL33_ECOLI	50S ribosomal protein L33 OS=Escherichia coli (strain K12) OX=83333 GN=rpmG PE=1 SV=2	2	55	M.AKGIREKIKLVSSA(GTGH)[47.0856]FYTTTKNKRTKPEKLELKKFDPVVRQHVIYKEAKIK.	1	-	0	17	14	3.19759e-07	0	0
C:\Users\KyowonJeong\Desktop\flashida\msalign\apr23\flash\Eclip_1481_MB_ms2.msalign	800	1445	HCD	6647	1575.98	103	9	6220.59	6220.54	369	-	-1000	sp|P0A7N9|RL33_ECOLI	50S ribosomal protein L33 OS=Escherichia coli (strain K12) OX=83333 GN=rpmG PE=1 SV=2	1	55	.(MA)[-147.0799]KGIREKIKLVSSAGTGHFYTTTKNKRTKPEKLELKKFDPVVRQHVIYKEAKIK.	1	-	0	15	12	3.68702e-06	0	0
C:\Users\KyowonJeong\Desktop\flashida\msalign\apr23\flash\Eclip_1481_MB_ms2.msalign	801	1446	HCD	6649	1576.7	107	10	6451.7	6451.89	357	-	-1000	sp|P0A7N9|RL33_ECOLI	50S ribosomal protein L33 OS=Escherichia coli (strain K12) OX=83333 GN=rpmG PE=1 SV=2	1	55	.(M)[84.2701]AKGIREKIKLVSSAGTGHFYTTTKNKRTKPEKLELKKFDPVVRQHVIYKEAKIK.	1	-	0	29	19	1.6827e-11	0	0
C:\Users\KyowonJeong\Desktop\flashida\msalign\apr23\flash\Eclip_1481_MB_ms2.msalign	802	1447	HCD	6650	1577.34	100	10	6192.54	6192.6	371	-	-1000	sp|P0A7N9|RL33_ECOLI	50S ribosomal protein L33 OS=Escherichia coli (strain K12) OX=83333 GN=rpmG PE=1 SV=2	2	55	M.(AKGIREKIKLVS)[-43.9844]SAGTGHFYTTTKNKRTKPEKLELKKFDPVVRQHVIYKEAKIK.	1	-	0	12	10	0.000209245	0	0
C:\Users\KyowonJeong\Desktop\flashida\msalign\apr23\flash\Eclip_1481_MB_ms2.msalign	803	1448	HCD	6651	1577.96	104	7	6273.55	6273.53	363	-	-1000	sp|P0A7N9|RL33_ECOLI	50S ribosomal protein L33 OS=Escherichia coli (strain K12) OX=83333 GN=rpmG PE=1 SV=2	2	55	M.AKGIREKIKLVSSAGTGHFYT(TTKNKRTKPEKLELK)[36.9556]KFDPVVRQHVIYKEAKIK.	1	-	0	20	19	2.71457e-09	0	0
C:\Users\KyowonJeong\Desktop\flashida\msalign\apr23\flash\Eclip_1481_MB_ms2.msalign	804	1450	HCD	6655	1579.33	104	12	6250.59	6250.6	346	-	-1000	sp|P0A7N9|RL33_ECOLI	50S ribosomal protein L33 OS=Escherichia coli (strain K12) OX=83333 GN=rpmG PE=1 SV=2	1	55	.(MA)[-117.0249]KGIREKIKLVSSAGTGHFYTTTKNKRTKPEKLELKKFDPVVRQHVIYKEAKIK.	1	-	0	37	27	7.87892e-18	0	0
C:\Users\KyowonJeong\Desktop\flashida\msalign\apr23\flash\Eclip_1481_MB_ms2.msalign	805	1451	HCD	6656	1579.63	104	11	6281.57	6281.57	367	-	-1000	sp|P0A7N9|RL33_ECOLI	50S ribosomal protein L33 OS=Escherichia coli (strain K12) OX=83333 GN=rpmG PE=1 SV=2	1	55	.(MAKGIREKIKLV)[-86.0499]SSAGTGHFYTTTKNKRTKPEKLELKKFDPVVRQHVIYKEAKIK.	1	-	0	14	12	1.16737e-05	0	0
C:\Users\KyowonJeong\Desktop\flashida\msalign\apr23\flash\Eclip_1481_MB_ms2.msalign	806	1452	HCD	6657	1580.27	104	9	6300.58	6300.77	855	-	-1000	sp|P0A7N4|RL32_ECOLI	50S ribosomal protein L32 OS=Escherichia coli (strain K12) OX=83333 GN=rpmF PE=1 SV=2	1	57	.(MAV)[-141.6666]QQNKPTRSKRGMRRSHDALTAVTSLSVDKTSGEKHLRHHITADGYYRGRKVIAK.	1	-	0	11	10	0.000208311	0	0
C:\Users\KyowonJeong\Desktop\flashida\msalign\apr23\flash\Eclip_1481_MB_ms2.msalign	807	1453	HCD	6659	1580.92	103	10	6206.57	6206.53	370	-	-1000	sp|P0A7N9|RL33_ECOLI	50S ribosomal protein L33 OS=Escherichia coli (strain K12) OX=83333 GN=rpmG PE=1 SV=2	2	55	M.AKGIREKIKLV(S)[-30.0444]SAGTGHFYTTTKNKRTKPEKLELKKFDPVVRQHVIYKEAKIK.	1	-	0	12	11	0.000142153	0	0
C:\Users\KyowonJeong\Desktop\flashida\msalign\apr23\flash\Eclip_1481_MB_ms2.msalign	808	1454	HCD	6661	1581.64	104	9	6236.6	6236.58	347	-	-1000	sp|P0A7N9|RL33_ECOLI	50S ribosomal protein L33 OS=Escherichia coli (strain K12) OX=83333 GN=rpmG PE=1 SV=2	2	55	M.AKGIREKIKLVSSAGTGHFYTTTKNKRTKPEKLELKKFDPVVRQHVIYKEAKIK.	0	-	0	42	33	2.3862e-20	0	0
C:\Users\KyowonJeong\Desktop\flashida\msalign\apr23\flash\Eclip_1481_MB_ms2.msalign	809	1455	HCD	6662	1581.95	104	10	6282.57	6282.76	367	-	-1000	sp|P0A7N9|RL33_ECOLI	50S ribosomal protein L33 OS=Escherichia coli (strain K12) OX=83333 GN=rpmG PE=1 SV=2	2	55	M.AKGIREKIKLV(S)[46.1756]SAGTGHFYTTTKNKRTKPEKLELKKFDPVVRQHVIYKEAKIK.	1	-	0	15	15	3.01937e-07	0	0
C:\Users\KyowonJeong\Desktop\flashida\msalign\apr23\flash\Eclip_1481_MB_ms2.msalign	810	1457	HCD	6665	1583.24	109	10	6583.75	6583.94	366	-	-1000	sp|P0A7N9|RL33_ECOLI	50S ribosomal protein L33 OS=Escherichia coli (strain K12) OX=83333 GN=rpmG PE=1 SV=2	1	55	.(M)[216.3251]AKGIREKIKLVSSAGTGHFYTTTKNKRTKPEKLELKKFDPVVRQHVIYKEAKIK.	1	-	0	22	14	5.71532e-08	0	0
C:\Users\KyowonJeong\Desktop\flashida\msalign\apr23\flash\Eclip_1481_MB_ms2.msalign	811	1458	HCD	6667	1583.96	67	6	4051.23	4051.23	1428	-	-1000	sp|Q2EEQ2|RL362_ECOLI	50S ribosomal protein L36 2 OS=Escherichia coli (strain K12) OX=83333 GN=ykgO PE=1 SV=1	4	37	V.LNSLRTAKERHPD(CQIVKRKGRLYVICKS)[-2.0169]NPRFK.A	1	-	0	17	15	0.0016742	0	0
C:\Users\KyowonJeong\Desktop\flashida\msalign\apr23\flash\Eclip_1481_MB_ms2.msalign	812	1459	HCD	6668	1584.6	106	10	6382.64	6382.7	360	-	-1000	sp|P0A7N9|RL33_ECOLI	50S ribosomal protein L33 OS=Escherichia coli (strain K12) OX=83333 GN=rpmG PE=1 SV=2	2	55	M.AKGIREKIKLV(S)[146.1256]SAGTGHFYTTTKNKRTKPEKLELKKFDPVVRQHVIYKEAKIK.	1	-	0	21	17	9.9615e-09	0	0
C:\Users\KyowonJeong\Desktop\flashida\msalign\apr23\flash\Eclip_1481_MB_ms2.msalign	813	1460	HCD	6669	1585.21	108	10	6524.73	6524.76	355	-	-1000	sp|P0A7N9|RL33_ECOLI	50S ribosomal protein L33 OS=Escherichia coli (strain K12) OX=83333 GN=rpmG PE=1 SV=2	1	55	.(M)[157.1401]AKGIREKIKLVSSAGTGHFYTTTKNKRTKPEKLELKKFDPVVRQHVIYKEAKIK.	1	-	0	30	18	3.10963e-12	0	0
C:\Users\KyowonJeong\Desktop\flashida\msalign\apr23\flash\Eclip_1481_MB_ms2.msalign	814	1461	HCD	6671	1585.87	105	9	6299.57	6299.66	377	-	-1000	sp|P0A7N9|RL33_ECOLI	50S ribosomal protein L33 OS=Escherichia coli (strain K12) OX=83333 GN=rpmG PE=1 SV=2	1	55	.(M)[Acetyl]AKGIREKI(KLVSSAGTGHFY)[-109.9704]TTTKNKRTKPEKLELKKFDPVVRQHVIYKEAKIK.	1	-	0	9	8	0.0103767	0.0003944	0.00150038
C:\Users\KyowonJeong\Desktop\flashida\msalign\apr23\flash\Eclip_1481_MB_ms2.msalign	815	1462	HCD	6673	1586.59	104	9	6250.59	6250.6	346	-	-1000	sp|P0A7N9|RL33_ECOLI	50S ribosomal protein L33 OS=Escherichia coli (strain K12) OX=83333 GN=rpmG PE=1 SV=2	1	55	.(MA)[-117.0199]KGIREKIKLVSSAGTGHFYTTTKNKRTKPEKLELKKFDPVVRQHVIYKEAKIK.	1	-	0	61	47	3.02016e-28	0	0
C:\Users\KyowonJeong\Desktop\flashida\msalign\apr23\flash\Eclip_1481_MB_ms2.msalign	816	1464	HCD	6675	1587.53	106	10	6382.64	6382.68	360	-	-1000	sp|P0A7N9|RL33_ECOLI	50S ribosomal protein L33 OS=Escherichia coli (strain K12) OX=83333 GN=rpmG PE=1 SV=2	1	55	.(M)[15.0551]AKGIREKIKLVSSAGTGHFYTTTKNKRTKPEKLELKKFDPVVRQHVIYKEAKIK.	1	-	0	22	19	7.1843e-11	0	0
C:\Users\KyowonJeong\Desktop\flashida\msalign\apr23\flash\Eclip_1481_MB_ms2.msalign	817	1465	HCD	6677	1588.19	69	9	6178.52	6178.56	378	-	-1000	sp|P0A7N9|RL33_ECOLI	50S ribosomal protein L33 OS=Escherichia coli (strain K12) OX=83333 GN=rpmG PE=1 SV=2	1	55	.(MAK)[-189.0549]GIREKIKLVSSAGTGHFYTTTKNKRTKPEKLELKKFDPVVRQHVIYKEAKIK.	1	-	0	5	6	0.0126405	0.000392157	0.00149142
C:\Users\KyowonJeong\Desktop\flashida\msalign\apr23\flash\Eclip_1481_MB_ms2.msalign	818	1466	HCD	6679	1588.91	100	10	6311.39	6311.39	846	-	-1000	sp|P0A7N4|RL32_ECOLI	50S ribosomal protein L32 OS=Escherichia coli (strain K12) OX=83333 GN=rpmF PE=1 SV=2	2	57	M.AVQQNKPTRSKRGMRRSHDALTAVTSLSVDKTSGEKHLRHHITADGYYRGRKVIAK.	0	-	0	38	26	4.2914e-14	0	0
C:\Users\KyowonJeong\Desktop\flashida\msalign\apr23\flash\Eclip_1481_MB_ms2.msalign	819	1467	HCD	6680	1589.55	81	9	6505.72	6505.73	358	-	-1000	sp|P0A7N9|RL33_ECOLI	50S ribosomal protein L33 OS=Escherichia coli (strain K12) OX=83333 GN=rpmG PE=1 SV=2	1	55	.(M)[138.1101]AKGIREKIKLVSSAGTGHFYTTTKNKRTKPEKLELKKFDPVVRQHVIYKEAKIK.	1	-	0	19	17	4.03581e-11	0	0
C:\Users\KyowonJeong\Desktop\flashida\msalign\apr23\flash\Eclip_1481_MB_ms2.msalign	820	1469	HCD	6683	1590.82	103	10	6220.57	6220.56	369	-	-1000	sp|P0A7N9|RL33_ECOLI	50S ribosomal protein L33 OS=Escherichia coli (strain K12) OX=83333 GN=rpmG PE=1 SV=2	2	55	M.AKGIREKIKLVSS(AGTGHFYTTTKNKRTKPEKLELKKFD)[-16.0194]PVVRQHVIYKEAKIK.	1	-	0	9	9	0.0210342	0.000385654	0
C:\Users\KyowonJeong\Desktop\flashida\msalign\apr23\flash\Eclip_1481_MB_ms2.msalign	821	1472	HCD	6687	1592.8	99	11	6299.59	6299.77	855	-	-1000	sp|P0A7N4|RL32_ECOLI	50S ribosomal protein L32 OS=Escherichia coli (strain K12) OX=83333 GN=rpmF PE=1 SV=2	1	57	.(MAV)[-142.6566]QQNKPTRSKRGMRRSHDALTAVTSLSVDKTSGEKHLRHHITADGYYRGRKVIAK.	1	-	0	13	11	2.11047e-07	0	0
C:\Users\KyowonJeong\Desktop\flashida\msalign\apr23\flash\Eclip_1481_MB_ms2.msalign	822	1474	HCD	6691	1594.18	105	10	6348.56	6348.59	359	-	-1000	sp|P0A7N9|RL33_ECOLI	50S ribosomal protein L33 OS=Escherichia coli (strain K12) OX=83333 GN=rpmG PE=1 SV=2	1	55	.MAKGIREKIK(LV)[-19.0299]SSAGTGHFYTTTKNKRTKPEKLELKKFDPVVRQHVIYKEAKIK.	1	-	0	19	19	4.23628e-11	0	0
C:\Users\KyowonJeong\Desktop\flashida\msalign\apr23\flash\Eclip_1481_MB_ms2.msalign	823	1475	HCD	6692	1594.82	55	6	3495.63	3495.63	232	-	-1000	sp|P0CE47|EFTU1_ECOLI	Elongation factor Tu 1 OS=Escherichia coli (strain K12) OX=83333 GN=tufA PE=1 SV=1	60	90	R.GITINTSHVEYDTPTRHYAHVDCPGHADYVK.N	0	-	0	11	10	1.48222e-10	0	0
C:\Users\KyowonJeong\Desktop\flashida\msalign\apr23\flash\Eclip_1481_MB_ms2.msalign	824	1477	HCD	6695	1596.09	104	9	6265.57	6265.6	356	-	-1000	sp|P0A7N9|RL33_ECOLI	50S ribosomal protein L33 OS=Escherichia coli (strain K12) OX=83333 GN=rpmG PE=1 SV=2	2	55	M.AKGIREKIK(LV)[29.0156]SSAGTGHFYTTTKNKRTKPEKLELKKFDPVVRQHVIYKEAKIK.	1	-	0	12	10	0.00039474	0	0
C:\Users\KyowonJeong\Desktop\flashida\msalign\apr23\flash\Eclip_1481_MB_ms2.msalign	825	1478	HCD	6697	1596.82	26	4	2132.03	2132.03	1532	-	-1000	sp|P0A8I5|TRMB_ECOLI	tRNA (guanine-N(7)-)-methyltransferase OS=Escherichia coli (strain K12) OX=83333 GN=trmB PE=1 SV=1	1	18	.(MKND)[15.9929]VISPEFDENGRPLR.R	1	-	0	12	10	0.00769038	0.000398645	0.00151172
C:\Users\KyowonJeong\Desktop\flashida\msalign\apr23\flash\Eclip_1481_MB_ms2.msalign	826	1479	HCD	6698	1597.45	88	10	6348.56	6348.75	359	-	-1000	sp|P0A7N9|RL33_ECOLI	50S ribosomal protein L33 OS=Escherichia coli (strain K12) OX=83333 GN=rpmG PE=1 SV=2	1	55	.(MA)[-18.8699]KGIREKIKLVSSAGTGHFYTTTKNKRTKPEKLELKKFDPVVRQHVIYKEAKIK.	1	-	0	13	10	0.000273119	0	0
C:\Users\KyowonJeong\Desktop\flashida\msalign\apr23\flash\Eclip_1481_MB_ms2.msalign	827	1482	HCD	6703	1599.45	104	11	6236.59	6236.58	347	-	-1000	sp|P0A7N9|RL33_ECOLI	50S ribosomal protein L33 OS=Escherichia coli (strain K12) OX=83333 GN=rpmG PE=1 SV=2	2	55	M.AKGIREKIKLVSSAGTGHFYTTTKNKRTKPEKLELKKFDPVVRQHVIYKEAKIK.	0	-	0	47	37	8.75e-24	0	0
C:\Users\KyowonJeong\Desktop\flashida\msalign\apr23\flash\Eclip_1481_MB_ms2.msalign	828	1483	HCD	6704	1599.85	105	9	6311.39	6311.39	846	-	-1000	sp|P0A7N4|RL32_ECOLI	50S ribosomal protein L32 OS=Escherichia coli (strain K12) OX=83333 GN=rpmF PE=1 SV=2	2	57	M.AVQQNKPTRSKRGMRRSHDALTAVTSLSVDKTSGEKHLRHHITADGYYRGRKVIAK.	0	-	0	43	33	7.1156e-20	0	0
C:\Users\KyowonJeong\Desktop\flashida\msalign\apr23\flash\Eclip_1481_MB_ms2.msalign	829	1484	HCD	6705	1600.46	97	10	6348.56	6348.75	359	-	-1000	sp|P0A7N9|RL33_ECOLI	50S ribosomal protein L33 OS=Escherichia coli (strain K12) OX=83333 GN=rpmG PE=1 SV=2	1	55	.(MA)[-18.8699]KGIREKIKLVSSAGTGHFYTTTKNKRTKPEKLELKKFDPVVRQHVIYKEAKIK.	1	-	0	10	8	0.00568562	0.000201491	0
C:\Users\KyowonJeong\Desktop\flashida\msalign\apr23\flash\Eclip_1481_MB_ms2.msalign	830	1485	HCD	6707	1601.11	35	4	2116.04	2116.04	1531	-	-1000	sp|P0A8I5|TRMB_ECOLI	tRNA (guanine-N(7)-)-methyltransferase OS=Escherichia coli (strain K12) OX=83333 GN=trmB PE=1 SV=1	1	18	.MKNDVISPEFDENGRPLR.R	0	-	0	15	12	9.76276e-05	0	0
C:\Users\KyowonJeong\Desktop\flashida\msalign\apr23\flash\Eclip_1481_MB_ms2.msalign	831	1486	HCD	6709	1601.85	76	7	4573.31	4573.31	901	-	-1000	sp|P21513|RNE_ECOLI	Ribonuclease E OS=Escherichia coli (strain K12) OX=83333 GN=rne PE=1 SV=6	682	719	R.RRNDDKRQAQQEAKALNVEEQSVQETEQEERVRPVQPR.R	0	-	0	32	28	1.06443e-18	0	0
C:\Users\KyowonJeong\Desktop\flashida\msalign\apr23\flash\Eclip_1481_MB_ms2.msalign	832	1487	HCD	6710	1602.49	83	12	6327.39	6327.41	847	-	-1000	sp|P0A7N4|RL32_ECOLI	50S ribosomal protein L32 OS=Escherichia coli (strain K12) OX=83333 GN=rpmF PE=1 SV=2	1	57	.MAVQQNKPTRSKRGMRRSHDA(LTA)[-115.0166]VTSLSVDKTSGEKHLRHHITADGYYRGRKVIAK.	1	-	0	18	14	4.69995e-09	0	0
C:\Users\KyowonJeong\Desktop\flashida\msalign\apr23\flash\Eclip_1481_MB_ms2.msalign	833	1489	HCD	6713	1603.77	86	10	6348.57	6348.76	863	-	-1000	sp|P0A7N4|RL32_ECOLI	50S ribosomal protein L32 OS=Escherichia coli (strain K12) OX=83333 GN=rpmF PE=1 SV=2	1	57	.(MAV)[-93.6716]QQNKPTRSKRGMRRSHDALTAVTSLSVDKTSGEKHLRHHITADGYYRGRKVIAK.	1	-	0	9	8	0.00815658	0.00039801	0
C:\Users\KyowonJeong\Desktop\flashida\msalign\apr23\flash\Eclip_1481_MB_ms2.msalign	834	1490	HCD	6715	1604.49	76	6	4573.32	4573.31	901	-	-1000	sp|P21513|RNE_ECOLI	Ribonuclease E OS=Escherichia coli (strain K12) OX=83333 GN=rne PE=1 SV=6	682	719	R.RRNDDKRQAQQEAKALNVEEQSVQETEQEERVRPVQPR.R	0	-	0	32	27	1.58092e-11	0	0
C:\Users\KyowonJeong\Desktop\flashida\msalign\apr23\flash\Eclip_1481_MB_ms2.msalign	835	1491	HCD	6716	1605.13	104	11	6236.61	6236.58	347	-	-1000	sp|P0A7N9|RL33_ECOLI	50S ribosomal protein L33 OS=Escherichia coli (strain K12) OX=83333 GN=rpmG PE=1 SV=2	2	55	M.AKGIREKIKLVSSAGTGHFYTTTKNKRTKPEKLELKKFDPVVRQHVIYKEAKIK.	0	-	0	39	30	1.52946e-20	0	0
C:\Users\KyowonJeong\Desktop\flashida\msalign\apr23\flash\Eclip_1481_MB_ms2.msalign	836	1493	HCD	6719	1606.4	103	11	6311.4	6311.39	846	-	-1000	sp|P0A7N4|RL32_ECOLI	50S ribosomal protein L32 OS=Escherichia coli (strain K12) OX=83333 GN=rpmF PE=1 SV=2	2	57	M.AVQQNKPTRSKRGMRRSHDALTAVTSLSVDKTSGEKHLRHHITADGYYRGRKVIAK.	0	-	0	42	23	7.6548e-13	0	0
C:\Users\KyowonJeong\Desktop\flashida\msalign\apr23\flash\Eclip_1481_MB_ms2.msalign	837	1494	HCD	6721	1607.13	57	5	3788.92	3788.92	909	-	-1000	sp|P21513|RNE_ECOLI	Ribonuclease E OS=Escherichia coli (strain K12) OX=83333 GN=rne PE=1 SV=6	688	719	K.RQAQQEAKALNVEEQSVQETEQEERVRPVQPR.R	0	-	0	23	21	8.78974e-09	0	0
C:\Users\KyowonJeong\Desktop\flashida\msalign\apr23\flash\Eclip_1481_MB_ms2.msalign	838	1495	HCD	6722	1607.77	101	9	6311.4	6311.39	846	-	-1000	sp|P0A7N4|RL32_ECOLI	50S ribosomal protein L32 OS=Escherichia coli (strain K12) OX=83333 GN=rpmF PE=1 SV=2	2	57	M.AVQQNKPTRSKRGMRRSHDALTAVTSLSVDKTSGEKHLRHHITADGYYRGRKVIAK.	0	-	0	44	32	1.06462e-18	0	0
C:\Users\KyowonJeong\Desktop\flashida\msalign\apr23\flash\Eclip_1481_MB_ms2.msalign	839	1497	HCD	6725	1609.04	43	4	2637.46	2637.46	280	-	-1000	sp|P60624|RL24_ECOLI	50S ribosomal protein L24 OS=Escherichia coli (strain K12) OX=83333 GN=rplX PE=1 SV=2	44	68	K.KHQKPVPALNQPGGIVEKEAAIQVS.N	0	-	0	13	10	1.78186e-06	0	0
C:\Users\KyowonJeong\Desktop\flashida\msalign\apr23\flash\Eclip_1481_MB_ms2.msalign	840	1498	HCD	6727	1609.77	45	5	2750.5	2750.49	1201	-	-1000	sp|P0A7S3|RS12_ECOLI	30S ribosomal protein S12 OS=Escherichia coli (strain K12) OX=83333 GN=rpsL PE=1 SV=2	67	92	Y.IGGEGHNLQEHSVILIRGGRVKDLPG.V	0	-	0	18	14	1.27714e-08	0	0
C:\Users\KyowonJeong\Desktop\flashida\msalign\apr23\flash\Eclip_1481_MB_ms2.msalign	841	1502	HCD	6733	1612.41	102	11	6311.4	6311.39	846	-	-1000	sp|P0A7N4|RL32_ECOLI	50S ribosomal protein L32 OS=Escherichia coli (strain K12) OX=83333 GN=rpmF PE=1 SV=2	2	57	M.AVQQNKPTRSKRGMRRSHDALTAVTSLSVDKTSGEKHLRHHITADGYYRGRKVIAK.	0	-	0	42	25	3.9848e-14	0	0
C:\Users\KyowonJeong\Desktop\flashida\msalign\apr23\flash\Eclip_1481_MB_ms2.msalign	842	1503	HCD	6734	1613	45	4	2750.5	2750.49	1201	-	-1000	sp|P0A7S3|RS12_ECOLI	30S ribosomal protein S12 OS=Escherichia coli (strain K12) OX=83333 GN=rpsL PE=1 SV=2	67	92	Y.IGGEGHNLQEHSVILIRGGRVKDLPG.V	0	-	0	22	19	1.17326e-10	0	0
C:\Users\KyowonJeong\Desktop\flashida\msalign\apr23\flash\Eclip_1481_MB_ms2.msalign	843	1506	HCD	6739	1615	104	10	6250.59	6250.6	346	-	-1000	sp|P0A7N9|RL33_ECOLI	50S ribosomal protein L33 OS=Escherichia coli (strain K12) OX=83333 GN=rpmG PE=1 SV=2	1	55	.(MA)[-117.0199]KGIREKIKLVSSAGTGHFYTTTKNKRTKPEKLELKKFDPVVRQHVIYKEAKIK.	1	-	0	51	40	2.34463e-25	0	0
C:\Users\KyowonJeong\Desktop\flashida\msalign\apr23\flash\Eclip_1481_MB_ms2.msalign	844	1507	HCD	6740	1615.3	99	10	6311.39	6311.39	846	-	-1000	sp|P0A7N4|RL32_ECOLI	50S ribosomal protein L32 OS=Escherichia coli (strain K12) OX=83333 GN=rpmF PE=1 SV=2	2	57	M.AVQQNKPTRSKRGMRRSHDALTAVTSLSVDKTSGEKHLRHHITADGYYRGRKVIAK.	0	-	0	47	32	1.015e-19	0	0
C:\Users\KyowonJeong\Desktop\flashida\msalign\apr23\flash\Eclip_1481_MB_ms2.msalign	845	1508	HCD	6741	1615.95	43	4	2637.46	2637.46	280	-	-1000	sp|P60624|RL24_ECOLI	50S ribosomal protein L24 OS=Escherichia coli (strain K12) OX=83333 GN=rplX PE=1 SV=2	44	68	K.KHQKPVPALNQPGGIVEKEAAIQVS.N	0	-	0	18	14	7.17482e-09	0	0
C:\Users\KyowonJeong\Desktop\flashida\msalign\apr23\flash\Eclip_1481_MB_ms2.msalign	846	1514	HCD	6751	1619.97	27	4	2116.04	2116.04	1531	-	-1000	sp|P0A8I5|TRMB_ECOLI	tRNA (guanine-N(7)-)-methyltransferase OS=Escherichia coli (strain K12) OX=83333 GN=trmB PE=1 SV=1	1	18	.MKNDVISPEFDENGRPLR.R	0	-	0	12	10	4.02587e-05	0	0
C:\Users\KyowonJeong\Desktop\flashida\msalign\apr23\flash\Eclip_1481_MB_ms2.msalign	847	1516	HCD	6753	1621.24	103	10	6409.37	6409.56	373	-	-1000	sp|P0A7N9|RL33_ECOLI	50S ribosomal protein L33 OS=Escherichia coli (strain K12) OX=83333 GN=rpmG PE=1 SV=2	1	55	.(M)[41.9401]AKGIREKIKLVSSAGTGHFYTTTKNKRTKPEKLELKKFDPVVRQHVIYKEAKIK.	1	-	0	14	10	0.000713139	0	0
C:\Users\KyowonJeong\Desktop\flashida\msalign\apr23\flash\Eclip_1481_MB_ms2.msalign	848	1517	HCD	6755	1621.9	84	9	6265.57	6265.6	356	-	-1000	sp|P0A7N9|RL33_ECOLI	50S ribosomal protein L33 OS=Escherichia coli (strain K12) OX=83333 GN=rpmG PE=1 SV=2	1	55	.(MAKGIREKIKLV)[-102.0249]SSAGTGHFYTTTKNKRTKPEKLELKKFDPVVRQHVIYKEAKIK.	1	-	0	13	12	6.35256e-07	0	0
C:\Users\KyowonJeong\Desktop\flashida\msalign\apr23\flash\Eclip_1481_MB_ms2.msalign	849	1518	HCD	6757	1622.62	104	9	6250.6	6250.6	346	-	-1000	sp|P0A7N9|RL33_ECOLI	50S ribosomal protein L33 OS=Escherichia coli (strain K12) OX=83333 GN=rpmG PE=1 SV=2	1	55	.(MA)[-117.0199]KGIREKIKLVSSAGTGHFYTTTKNKRTKPEKLELKKFDPVVRQHVIYKEAKIK.	1	-	0	63	46	2.34859e-27	0	0
C:\Users\KyowonJeong\Desktop\flashida\msalign\apr23\flash\Eclip_1481_MB_ms2.msalign	850	1520	HCD	6759	1623.56	100	10	6327.39	6327.4	847	-	-1000	sp|P0A7N4|RL32_ECOLI	50S ribosomal protein L32 OS=Escherichia coli (strain K12) OX=83333 GN=rpmF PE=1 SV=2	1	57	.(MAV)[-115.0366]QQNKPTRSKRGMRRSHDALTAVTSLSVDKTSGEKHLRHHITADGYYRGRKVIAK.	1	-	0	29	25	6.88807e-13	0	0
C:\Users\KyowonJeong\Desktop\flashida\msalign\apr23\flash\Eclip_1481_MB_ms2.msalign	851	1522	HCD	6763	1624.95	105	11	6311.39	6311.39	846	-	-1000	sp|P0A7N4|RL32_ECOLI	50S ribosomal protein L32 OS=Escherichia coli (strain K12) OX=83333 GN=rpmF PE=1 SV=2	2	57	M.AVQQNKPTRSKRGMRRSHDALTAVTSLSVDKTSGEKHLRHHITADGYYRGRKVIAK.	0	-	0	37	22	1.64344e-12	0	0
C:\Users\KyowonJeong\Desktop\flashida\msalign\apr23\flash\Eclip_1481_MB_ms2.msalign	852	1523	HCD	6764	1625.59	47	9	5463.13	5463.12	1425	-	-1000	sp|Q2EEQ2|RL362_ECOLI	50S ribosomal protein L36 2 OS=Escherichia coli (strain K12) OX=83333 GN=ykgO PE=1 SV=1	1	46	.MKVLNSLRTAKERHPDCQIVKRKGRLYVICKSNPRFKAVQGRKKKR.	0	-	0	11	8	0.000939	0	0
C:\Users\KyowonJeong\Desktop\flashida\msalign\apr23\flash\Eclip_1481_MB_ms2.msalign	853	1524	HCD	6765	1626.2	46	5	2806.48	2806.48	328	-	-1000	sp|P0A7J3|RL10_ECOLI	50S ribosomal protein L10 OS=Escherichia coli (strain K12) OX=83333 GN=rplJ PE=1 SV=2	26	51	A.VVADSRGVTVDKMTELRKAGREAGVY.M	0	-	0	17	13	2.21869e-07	0	0
C:\Users\KyowonJeong\Desktop\flashida\msalign\apr23\flash\Eclip_1481_MB_ms2.msalign	854	1525	HCD	6767	1626.86	102	10	6348.56	6348.75	359	-	-1000	sp|P0A7N9|RL33_ECOLI	50S ribosomal protein L33 OS=Escherichia coli (strain K12) OX=83333 GN=rpmG PE=1 SV=2	1	55	.(MA)[-18.8699]KGIREKIKLVSSAGTGHFYTTTKNKRTKPEKLELKKFDPVVRQHVIYKEAKIK.	1	-	0	7	7	0.227288	0.00401973	0
C:\Users\KyowonJeong\Desktop\flashida\msalign\apr23\flash\Eclip_1481_MB_ms2.msalign	855	1526	HCD	6769	1627.59	98	10	6311.39	6311.39	846	-	-1000	sp|P0A7N4|RL32_ECOLI	50S ribosomal protein L32 OS=Escherichia coli (strain K12) OX=83333 GN=rpmF PE=1 SV=2	2	57	M.AVQQNKPTRSKRGMRRSHDALTAVTSLSVDKTSGEKHLRHHITADGYYRGRKVIAK.	0	-	0	46	30	5.0922e-18	0	0
C:\Users\KyowonJeong\Desktop\flashida\msalign\apr23\flash\Eclip_1481_MB_ms2.msalign	856	1527	HCD	6770	1628.23	46	5	2806.48	2806.48	328	-	-1000	sp|P0A7J3|RL10_ECOLI	50S ribosomal protein L10 OS=Escherichia coli (strain K12) OX=83333 GN=rplJ PE=1 SV=2	26	51	A.VVADSRGVTVDKMTELRKAGREAGVY.M	0	-	0	19	14	3.46686e-08	0	0
C:\Users\KyowonJeong\Desktop\flashida\msalign\apr23\flash\Eclip_1481_MB_ms2.msalign	857	1528	HCD	6771	1628.84	92	10	6327.38	6327.4	847	-	-1000	sp|P0A7N4|RL32_ECOLI	50S ribosomal protein L32 OS=Escherichia coli (strain K12) OX=83333 GN=rpmF PE=1 SV=2	1	57	.(MAV)[-115.0366]QQNKPTRSKRGMRRSHDALTAVTSLSVDKTSGEKHLRHHITADGYYRGRKVIAK.	1	-	0	21	17	1.66875e-08	0	0
C:\Users\KyowonJeong\Desktop\flashida\msalign\apr23\flash\Eclip_1481_MB_ms2.msalign	858	1529	HCD	6773	1629.5	104	9	6236.59	6236.58	347	-	-1000	sp|P0A7N9|RL33_ECOLI	50S ribosomal protein L33 OS=Escherichia coli (strain K12) OX=83333 GN=rpmG PE=1 SV=2	2	55	M.AKGIREKIKLVSSAGTGHFYTTTKNKRTKPEKLELKKFDPVVRQHVIYKEAKIK.	0	-	0	44	33	1.30004e-20	0	0
C:\Users\KyowonJeong\Desktop\flashida\msalign\apr23\flash\Eclip_1481_MB_ms2.msalign	859	1530	HCD	6775	1629.89	100	11	6311.39	6311.39	846	-	-1000	sp|P0A7N4|RL32_ECOLI	50S ribosomal protein L32 OS=Escherichia coli (strain K12) OX=83333 GN=rpmF PE=1 SV=2	2	57	M.AVQQNKPTRSKRGMRRSHDALTAVTSLSVDKTSGEKHLRHHITADGYYRGRKVIAK.	0	-	0	39	22	3.3354e-12	0	0
C:\Users\KyowonJeong\Desktop\flashida\msalign\apr23\flash\Eclip_1481_MB_ms2.msalign	860	1531	HCD	6776	1630.53	104	9	6236.59	6236.58	347	-	-1000	sp|P0A7N9|RL33_ECOLI	50S ribosomal protein L33 OS=Escherichia coli (strain K12) OX=83333 GN=rpmG PE=1 SV=2	2	55	M.AKGIREKIKLVSSAGTGHFYTTTKNKRTKPEKLELKKFDPVVRQHVIYKEAKIK.	0	-	0	52	36	4.1224e-25	0	0
C:\Users\KyowonJeong\Desktop\flashida\msalign\apr23\flash\Eclip_1481_MB_ms2.msalign	861	1533	HCD	6779	1631.54	38	4	2306.15	2306.15	153	-	-1000	sp|P0A7U3|RS19_ECOLI	30S ribosomal protein S19 OS=Escherichia coli (strain K12) OX=83333 GN=rpsS PE=1 SV=2	62	81	F.VTDEMVGHKLGEFAPTRTYR.G	0	-	0	20	14	1.26578e-09	0	0
C:\Users\KyowonJeong\Desktop\flashida\msalign\apr23\flash\Eclip_1481_MB_ms2.msalign	862	1534	HCD	6781	1632.27	104	11	6311.39	6311.39	846	-	-1000	sp|P0A7N4|RL32_ECOLI	50S ribosomal protein L32 OS=Escherichia coli (strain K12) OX=83333 GN=rpmF PE=1 SV=2	2	57	M.AVQQNKPTRSKRGMRRSHDALTAVTSLSVDKTSGEKHLRHHITADGYYRGRKVIAK.	0	-	0	37	23	2.7534e-13	0	0
C:\Users\KyowonJeong\Desktop\flashida\msalign\apr23\flash\Eclip_1481_MB_ms2.msalign	863	1535	HCD	6782	1632.91	38	4	2306.15	2306.15	153	-	-1000	sp|P0A7U3|RS19_ECOLI	30S ribosomal protein S19 OS=Escherichia coli (strain K12) OX=83333 GN=rpsS PE=1 SV=2	62	81	F.VTDEMVGHKLGEFAPTRTYR.G	0	-	0	20	14	1.29242e-11	0	0
C:\Users\KyowonJeong\Desktop\flashida\msalign\apr23\flash\Eclip_1481_MB_ms2.msalign	864	1537	HCD	6785	1634.18	104	9	6236.59	6236.58	347	-	-1000	sp|P0A7N9|RL33_ECOLI	50S ribosomal protein L33 OS=Escherichia coli (strain K12) OX=83333 GN=rpmG PE=1 SV=2	2	55	M.AKGIREKIKLVSSAGTGHFYTTTKNKRTKPEKLELKKFDPVVRQHVIYKEAKIK.	0	-	0	45	33	2.1566e-21	0	0
C:\Users\KyowonJeong\Desktop\flashida\msalign\apr23\flash\Eclip_1481_MB_ms2.msalign	865	1538	HCD	6787	1634.63	104	9	6250.59	6250.6	346	-	-1000	sp|P0A7N9|RL33_ECOLI	50S ribosomal protein L33 OS=Escherichia coli (strain K12) OX=83333 GN=rpmG PE=1 SV=2	1	55	.(MA)[-117.0149]KGIREKIKLVSSAGTGHFYTTTKNKRTKPEKLELKKFDPVVRQHVIYKEAKIK.	1	-	0	62	45	1.1334e-26	0	0
C:\Users\KyowonJeong\Desktop\flashida\msalign\apr23\flash\Eclip_1481_MB_ms2.msalign	866	1539	HCD	6788	1634.93	104	11	6236.59	6236.58	347	-	-1000	sp|P0A7N9|RL33_ECOLI	50S ribosomal protein L33 OS=Escherichia coli (strain K12) OX=83333 GN=rpmG PE=1 SV=2	2	55	M.AKGIREKIKLVSSAGTGHFYTTTKNKRTKPEKLELKKFDPVVRQHVIYKEAKIK.	0	-	0	43	32	4.767e-22	0	0
C:\Users\KyowonJeong\Desktop\flashida\msalign\apr23\flash\Eclip_1481_MB_ms2.msalign	867	1540	HCD	6789	1635.38	105	10	6311.4	6311.39	846	-	-1000	sp|P0A7N4|RL32_ECOLI	50S ribosomal protein L32 OS=Escherichia coli (strain K12) OX=83333 GN=rpmF PE=1 SV=2	2	57	M.AVQQNKPTRSKRGMRRSHDALTAVTSLSVDKTSGEKHLRHHITADGYYRGRKVIAK.	0	-	0	43	28	2.2026e-15	0	0
C:\Users\KyowonJeong\Desktop\flashida\msalign\apr23\flash\Eclip_1481_MB_ms2.msalign	868	1542	HCD	6793	1636.77	72	6	4361.45	4361.45	920	-	-1000	sp|P0A7Q6|RL36_ECOLI	50S ribosomal protein L36 OS=Escherichia coli (strain K12) OX=83333 GN=rpmJ PE=1 SV=1	1	38	.MKVRASVKKLCRNCKIVKRDGVIRVICSAEPKHKQRQG.	0	-	0	15	15	1.97356e-09	0	0
C:\Users\KyowonJeong\Desktop\flashida\msalign\apr23\flash\Eclip_1481_MB_ms2.msalign	869	1543	HCD	6794	1637.41	100	10	6348.57	6348.76	359	-	-1000	sp|P0A7N9|RL33_ECOLI	50S ribosomal protein L33 OS=Escherichia coli (strain K12) OX=83333 GN=rpmG PE=1 SV=2	1	55	.(MA)[-18.8599]KGIREKIKLVSSAGTGHFYTTTKNKRTKPEKLELKKFDPVVRQHVIYKEAKIK.	1	-	0	10	9	0.00260174	0	0
C:\Users\KyowonJeong\Desktop\flashida\msalign\apr23\flash\Eclip_1481_MB_ms2.msalign	870	1544	HCD	6795	1638.03	105	10	6333.54	6333.73	858	-	-1000	sp|P0A7N4|RL32_ECOLI	50S ribosomal protein L32 OS=Escherichia coli (strain K12) OX=83333 GN=rpmF PE=1 SV=2	1	57	.(MAV)[-108.7016]QQNKPTRSKRGMRRSHDALTAVTSLSVDKTSGEKHLRHHITADGYYRGRKVIAK.	1	-	0	16	11	1.1527e-05	0	0
C:\Users\KyowonJeong\Desktop\flashida\msalign\apr23\flash\Eclip_1481_MB_ms2.msalign	871	1546	HCD	6799	1639.41	104	9	6236.6	6236.58	347	-	-1000	sp|P0A7N9|RL33_ECOLI	50S ribosomal protein L33 OS=Escherichia coli (strain K12) OX=83333 GN=rpmG PE=1 SV=2	2	55	M.AKGIREKIKLVSSAGTGHFYTTTKNKRTKPEKLELKKFDPVVRQHVIYKEAKIK.	0	-	0	44	35	1.73806e-23	0	0
C:\Users\KyowonJeong\Desktop\flashida\msalign\apr23\flash\Eclip_1481_MB_ms2.msalign	872	1547	HCD	6800	1639.84	34	4	2151.08	2151.08	492	-	-1000	sp|P61175|RL22_ECOLI	50S ribosomal protein L22 OS=Escherichia coli (strain K12) OX=83333 GN=rplV PE=1 SV=1	55	74	A.IANAEHNDGADIDDLKVTKI.F	0	-	0	8	8	1.07579e-05	0	0
C:\Users\KyowonJeong\Desktop\flashida\msalign\apr23\flash\Eclip_1481_MB_ms2.msalign	873	1548	HCD	6801	1640.45	50	5	3020.57	3019.56	1536	-	-1000	sp|P09151|LEU1_ECOLI	2-isopropylmalate synthase OS=Escherichia coli (strain K12) OX=83333 GN=leuA PE=1 SV=5	499	523	N.IWRAAEVEKELQRKAQHNENNKETV.	0	-	0	11	10	8.69484e-05	0	0
C:\Users\KyowonJeong\Desktop\flashida\msalign\apr23\flash\Eclip_1481_MB_ms2.msalign	874	1549	HCD	6803	1641.11	100	11	6405.68	6405.68	364	-	-1000	sp|P0A7N9|RL33_ECOLI	50S ribosomal protein L33 OS=Escherichia coli (strain K12) OX=83333 GN=rpmG PE=1 SV=2	2	55	M.AKGIREKIKLVSSAGTGHFYTTTKNKRTKPEKLELK(KFD)[169.1006]PVVRQHVIYKEAKIK.	1	-	0	16	13	1.06207e-08	0	0
C:\Users\KyowonJeong\Desktop\flashida\msalign\apr23\flash\Eclip_1481_MB_ms2.msalign	875	1550	HCD	6805	1641.83	104	9	6236.6	6236.58	347	-	-1000	sp|P0A7N9|RL33_ECOLI	50S ribosomal protein L33 OS=Escherichia coli (strain K12) OX=83333 GN=rpmG PE=1 SV=2	2	55	M.AKGIREKIKLVSSAGTGHFYTTTKNKRTKPEKLELKKFDPVVRQHVIYKEAKIK.	0	-	0	49	35	1.19158e-22	0	0
C:\Users\KyowonJeong\Desktop\flashida\msalign\apr23\flash\Eclip_1481_MB_ms2.msalign	876	1551	HCD	6806	1642.1	106	11	6420.7	6420.89	368	-	-1000	sp|P0A7N9|RL33_ECOLI	50S ribosomal protein L33 OS=Escherichia coli (strain K12) OX=83333 GN=rpmG PE=1 SV=2	1	55	.(M)[53.2701]AKGIREKIKLVSSAGTGHFYTTTKNKRTKPEKLELKKFDPVVRQHVIYKEAKIK.	1	-	0	19	13	1.13684e-06	0	0
C:\Users\KyowonJeong\Desktop\flashida\msalign\apr23\flash\Eclip_1481_MB_ms2.msalign	877	1552	HCD	6807	1642.74	99	11	6405.68	6405.67	364	-	-1000	sp|P0A7N9|RL33_ECOLI	50S ribosomal protein L33 OS=Escherichia coli (strain K12) OX=83333 GN=rpmG PE=1 SV=2	2	55	M.AKGIREKIKLV(S)[169.0906]SAGTGHFYTTTKNKRTKPEKLELKKFDPVVRQHVIYKEAKIK.	1	-	0	15	13	2.99827e-08	0	0
C:\Users\KyowonJeong\Desktop\flashida\msalign\apr23\flash\Eclip_1481_MB_ms2.msalign	878	1553	HCD	6809	1643.39	101	10	6369.62	6369.68	374	-	-1000	sp|P0A7N9|RL33_ECOLI	50S ribosomal protein L33 OS=Escherichia coli (strain K12) OX=83333 GN=rpmG PE=1 SV=2	2	55	M.AKGIREKIK(LV)[133.0956]SSAGTGHFYTTTKNKRTKPEKLELKKFDPVVRQHVIYKEAKIK.	1	-	0	10	9	0.000805579	0	0
C:\Users\KyowonJeong\Desktop\flashida\msalign\apr23\flash\Eclip_1481_MB_ms2.msalign	879	1554	HCD	6811	1644.12	104	9	6236.6	6236.58	347	-	-1000	sp|P0A7N9|RL33_ECOLI	50S ribosomal protein L33 OS=Escherichia coli (strain K12) OX=83333 GN=rpmG PE=1 SV=2	2	55	M.AKGIREKIKLVSSAGTGHFYTTTKNKRTKPEKLELKKFDPVVRQHVIYKEAKIK.	0	-	0	51	36	7.288e-25	0	0
C:\Users\KyowonJeong\Desktop\flashida\msalign\apr23\flash\Eclip_1481_MB_ms2.msalign	880	1555	HCD	6812	1644.42	105	12	6311.4	6311.39	846	-	-1000	sp|P0A7N4|RL32_ECOLI	50S ribosomal protein L32 OS=Escherichia coli (strain K12) OX=83333 GN=rpmF PE=1 SV=2	2	57	M.AVQQNKPTRSKRGMRRSHDALTAVTSLSVDKTSGEKHLRHHITADGYYRGRKVIAK.	0	-	0	27	18	4.2996e-12	0	0
C:\Users\KyowonJeong\Desktop\flashida\msalign\apr23\flash\Eclip_1481_MB_ms2.msalign	881	1556	HCD	6813	1645.06	107	11	6419.69	6419.88	349	-	-1000	sp|P0A7N9|RL33_ECOLI	50S ribosomal protein L33 OS=Escherichia coli (strain K12) OX=83333 GN=rpmG PE=1 SV=2	1	55	.(MA)[52.2601]KGIREKIKLVSSAGTGHFYTTTKNKRTKPEKLELKKFDPVVRQHVIYKEAKIK.	1	-	0	15	10	0.00013258	0	0
C:\Users\KyowonJeong\Desktop\flashida\msalign\apr23\flash\Eclip_1481_MB_ms2.msalign	882	1559	HCD	6818	1647.09	96	6	3118.8	3118.89	379	-	-1000	sp|P0A7N9|RL33_ECOLI	50S ribosomal protein L33 OS=Escherichia coli (strain K12) OX=83333 GN=rpmG PE=1 SV=2	31	55	K.(PEKLE)[84.1205]LKKFDPVVRQHVIYKEAKIK.	1	-	0	11	7	0.499326	0.00809644	0.0287241
C:\Users\KyowonJeong\Desktop\flashida\msalign\apr23\flash\Eclip_1481_MB_ms2.msalign	883	1560	HCD	6819	1647.39	96	10	6300.59	6300.77	855	-	-1000	sp|P0A7N4|RL32_ECOLI	50S ribosomal protein L32 OS=Escherichia coli (strain K12) OX=83333 GN=rpmF PE=1 SV=2	1	57	.(MAV)[-141.6566]QQNKPTRSKRGMRRSHDALTAVTSLSVDKTSGEKHLRHHITADGYYRGRKVIAK.	1	-	0	18	11	6.20902e-07	0	0
C:\Users\KyowonJeong\Desktop\flashida\msalign\apr23\flash\Eclip_1481_MB_ms2.msalign	884	1562	HCD	6823	1648.78	104	10	6236.6	6236.58	347	-	-1000	sp|P0A7N9|RL33_ECOLI	50S ribosomal protein L33 OS=Escherichia coli (strain K12) OX=83333 GN=rpmG PE=1 SV=2	2	55	M.AKGIREKIKLVSSAGTGHFYTTTKNKRTKPEKLELKKFDPVVRQHVIYKEAKIK.	0	-	0	39	30	2.048e-17	0	0
C:\Users\KyowonJeong\Desktop\flashida\msalign\apr23\flash\Eclip_1481_MB_ms2.msalign	885	1563	HCD	6824	1649.16	104	9	6250.6	6250.6	346	-	-1000	sp|P0A7N9|RL33_ECOLI	50S ribosomal protein L33 OS=Escherichia coli (strain K12) OX=83333 GN=rpmG PE=1 SV=2	1	55	.(MA)[-117.0199]KGIREKIKLVSSAGTGHFYTTTKNKRTKPEKLELKKFDPVVRQHVIYKEAKIK.	1	-	0	57	43	4.59967e-28	0	0
C:\Users\KyowonJeong\Desktop\flashida\msalign\apr23\flash\Eclip_1481_MB_ms2.msalign	886	1565	HCD	6827	1650.17	43	4	2217.17	2217.17	1538	-	-1000	sp|P08839|PT1_ECOLI	Phosphoenolpyruvate-protein phosphotransferase OS=Escherichia coli (strain K12) OX=83333 GN=ptsI PE=1 SV=1	175	195	K.KVLGFITDAGGRTSHTSIMAR.S	0	-	0	11	10	0.000114166	0	0
C:\Users\KyowonJeong\Desktop\flashida\msalign\apr23\flash\Eclip_1481_MB_ms2.msalign	887	1567	HCD	6830	1651.55	20	5	4346.9	4346.89	738	-	-1000	sp|P0ABC7|HFLK_ECOLI	Modulator of FtsH protease HflK OS=Escherichia coli (strain K12) OX=83333 GN=hflK PE=1 SV=1	2	43	M.AWNQPGNNGQDRDPWGSSKPGGNSEGNGNKGGRDQGPPDLDD.I	0	-	0	5	5	1.24096e-05	0	0
C:\Users\KyowonJeong\Desktop\flashida\msalign\apr23\flash\Eclip_1481_MB_ms2.msalign	888	1569	HCD	6833	1652.82	105	11	6311.4	6311.39	846	-	-1000	sp|P0A7N4|RL32_ECOLI	50S ribosomal protein L32 OS=Escherichia coli (strain K12) OX=83333 GN=rpmF PE=1 SV=2	2	57	M.AVQQNKPTRSKRGMRRSHDALTAVTSLSVDKTSGEKHLRHHITADGYYRGRKVIAK.	0	-	0	38	23	1.0031e-13	0	0
C:\Users\KyowonJeong\Desktop\flashida\msalign\apr23\flash\Eclip_1481_MB_ms2.msalign	889	1573	HCD	6839	1655.46	52	4	2200.22	2200.22	780	-	-1000	sp|P0A7T7|RS18_ECOLI	30S ribosomal protein S18 OS=Escherichia coli (strain K12) OX=83333 GN=rpsR PE=1 SV=2	58	75	R.AIKRARYLSLLPYTDRHQ.	0	-	0	14	12	1.53461e-07	0	0
C:\Users\KyowonJeong\Desktop\flashida\msalign\apr23\flash\Eclip_1481_MB_ms2.msalign	890	1574	HCD	6841	1656.2	39	9	6367.63	6367.62	372	-	-1000	sp|P0A7N9|RL33_ECOLI	50S ribosomal protein L33 OS=Escherichia coli (strain K12) OX=83333 GN=rpmG PE=1 SV=2	1	55	.MAKGIREKIKLVSSAGTGHFYTTTKNKRTKPEKLELKKFDPVVRQHVIYKEAKIK.	0	-	0	8	7	0.0005672	0	0
C:\Users\KyowonJeong\Desktop\flashida\msalign\apr23\flash\Eclip_1481_MB_ms2.msalign	891	1575	HCD	6842	1656.85	53	4	2200.23	2200.22	780	-	-1000	sp|P0A7T7|RS18_ECOLI	30S ribosomal protein S18 OS=Escherichia coli (strain K12) OX=83333 GN=rpsR PE=1 SV=2	58	75	R.AIKRARYLSLLPYTDRHQ.	0	-	0	14	12	7.29146e-08	0	0
C:\Users\KyowonJeong\Desktop\flashida\msalign\apr23\flash\Eclip_1481_MB_ms2.msalign	892	1576	HCD	6843	1657.46	100	9	6037.46	6037.45	348	-	-1000	sp|P0A7N9|RL33_ECOLI	50S ribosomal protein L33 OS=Escherichia coli (strain K12) OX=83333 GN=rpmG PE=1 SV=2	1	55	.(MAKGIREKIK)[-330.1699]LVSSAGTGHFYTTTKNKRTKPEKLELKKFDPVVRQHVIYKEAKIK.	1	-	0	43	35	1.75095e-21	0	0
C:\Users\KyowonJeong\Desktop\flashida\msalign\apr23\flash\Eclip_1481_MB_ms2.msalign	893	1577	HCD	6845	1658.12	69	7	4544.49	4544.49	927	-	-1000	sp|P0A7Q6|RL36_ECOLI	50S ribosomal protein L36 OS=Escherichia coli (strain K12) OX=83333 GN=rpmJ PE=1 SV=1	1	38	.MK(VRASVKKLCRNCKIVKRDGVIRVICSAE)[183.0403]PKHKQRQG.	1	-	0	8	7	0.000581776	0	0
C:\Users\KyowonJeong\Desktop\flashida\msalign\apr23\flash\Eclip_1481_MB_ms2.msalign	894	1578	HCD	6847	1658.85	100	9	6037.46	6037.44	348	-	-1000	sp|P0A7N9|RL33_ECOLI	50S ribosomal protein L33 OS=Escherichia coli (strain K12) OX=83333 GN=rpmG PE=1 SV=2	1	55	.(MAKGIREKI)[-330.1749]KLVSSAGTGHFYTTTKNKRTKPEKLELKKFDPVVRQHVIYKEAKIK.	1	-	0	41	31	7.30243e-21	0	0
C:\Users\KyowonJeong\Desktop\flashida\msalign\apr23\flash\Eclip_1481_MB_ms2.msalign	895	1579	HCD	6848	1659.49	107	9	6433.64	6433.63	354	-	-1000	sp|P0A7N9|RL33_ECOLI	50S ribosomal protein L33 OS=Escherichia coli (strain K12) OX=83333 GN=rpmG PE=1 SV=2	1	55	.(MAKGIREKIK)[66.0101]LVSSAGTGHFYTTTKNKRTKPEKLELKKFDPVVRQHVIYKEAKIK.	1	-	0	23	21	4.487e-11	0	0
C:\Users\KyowonJeong\Desktop\flashida\msalign\apr23\flash\Eclip_1481_MB_ms2.msalign	896	1580	HCD	6849	1660.11	46	5	2796.49	2796.53	1162	-	-1000	sp|P0ADV1|LPTA_ECOLI	Lipopolysaccharide export system protein LptA OS=Escherichia coli (strain K12) OX=83333 GN=lptA PE=1 SV=1	158	182	G.KR(VTT)[18.9738]VLVPSQLQDKNNKGQTPAQK.K	1	-	0	15	12	0.00512491	0	0
C:\Users\KyowonJeong\Desktop\flashida\msalign\apr23\flash\Eclip_1481_MB_ms2.msalign	897	1583	HCD	6854	1662.13	39	4	2387.23	2387.23	748	-	-1000	sp|P0A7W1|RS5_ECOLI	30S ribosomal protein S5 OS=Escherichia coli (strain K12) OX=83333 GN=rpsE PE=1 SV=2	146	167	E.NMNSPEMVAAKRGKSVEEILGK.	0	-	0	16	13	2.87571e-13	0	0
C:\Users\KyowonJeong\Desktop\flashida\msalign\apr23\flash\Eclip_1481_MB_ms2.msalign	898	1585	HCD	6857	1663.4	68	10	6292.61	6292.6	375	-	-1000	sp|P0A7N9|RL33_ECOLI	50S ribosomal protein L33 OS=Escherichia coli (strain K12) OX=83333 GN=rpmG PE=1 SV=2	2	55	M.A(K)[56.0206]GIREKIKLVSSAGTGHFYTTTKNKRTKPEKLELKKFDPVVRQHVIYKEAKIK.	1	-	0	7	7	0.00863276	0.000396904	0
C:\Users\KyowonJeong\Desktop\flashida\msalign\apr23\flash\Eclip_1481_MB_ms2.msalign	899	1586	HCD	6859	1664.14	39	4	2359.23	2359.22	455	-	-1000	sp|P60438|RL3_ECOLI	50S ribosomal protein L3 OS=Escherichia coli (strain K12) OX=83333 GN=rplC PE=1 SV=1	29	49	E.VEANRVTQVKDLANDGYRAIQ.V	0	-	0	11	10	4.35805e-05	0	0
C:\Users\KyowonJeong\Desktop\flashida\msalign\apr23\flash\Eclip_1481_MB_ms2.msalign	900	1587	HCD	6860	1664.79	75	10	6292.61	6292.6	375	-	-1000	sp|P0A7N9|RL33_ECOLI	50S ribosomal protein L33 OS=Escherichia coli (strain K12) OX=83333 GN=rpmG PE=1 SV=2	1	55	.(M)[-75.0249]AKGIREKIKLVSSAGTGHFYTTTKNKRTKPEKLELKKFDPVVRQHVIYKEAKIK.	1	-	0	8	8	0.00149987	0	0
C:\Users\KyowonJeong\Desktop\flashida\msalign\apr23\flash\Eclip_1481_MB_ms2.msalign	901	1588	HCD	6861	1665.4	23	4	2877.51	2877.51	330	-	-1000	sp|P0A7J3|RL10_ECOLI	50S ribosomal protein L10 OS=Escherichia coli (strain K12) OX=83333 GN=rplJ PE=1 SV=2	25	51	S.AVVADSRGVTVDKMTELRKAGREAGVY.M	0	-	0	9	8	4.43295e-05	0	0
C:\Users\KyowonJeong\Desktop\flashida\msalign\apr23\flash\Eclip_1481_MB_ms2.msalign	902	1589	HCD	6863	1666.06	41	5	2796.53	2796.53	1162	-	-1000	sp|P0ADV1|LPTA_ECOLI	Lipopolysaccharide export system protein LptA OS=Escherichia coli (strain K12) OX=83333 GN=lptA PE=1 SV=1	158	182	G.(KRVT)[18.9738]TVLVPSQLQDKNNKGQTPAQK.K	1	-	0	19	16	4.7292e-06	0	0
C:\Users\KyowonJeong\Desktop\flashida\msalign\apr23\flash\Eclip_1481_MB_ms2.msalign	903	1590	HCD	6865	1666.79	97	11	6311.4	6311.39	846	-	-1000	sp|P0A7N4|RL32_ECOLI	50S ribosomal protein L32 OS=Escherichia coli (strain K12) OX=83333 GN=rpmF PE=1 SV=2	2	57	M.AVQQNKPTRSKRGMRRSHDALTAVTSLSVDKTSGEKHLRHHITADGYYRGRKVIAK.	0	-	0	35	20	1.22368e-13	0	0
C:\Users\KyowonJeong\Desktop\flashida\msalign\apr23\flash\Eclip_1481_MB_ms2.msalign	904	1591	HCD	6866	1667.44	51	5	3755.13	3754.12	407	-	-1000	sp|P68919|RL25_ECOLI	50S ribosomal protein L25 OS=Escherichia coli (strain K12) OX=83333 GN=rplY PE=1 SV=1	63	94	T.IVVDGKEIKVKAQDVQRHPYKPKLQHIDFVRA.	0	-	0	22	18	1.03557e-13	0	0
C:\Users\KyowonJeong\Desktop\flashida\msalign\apr23\flash\Eclip_1481_MB_ms2.msalign	905	1593	HCD	6869	1668.72	51	9	6433.64	6433.62	354	-	-1000	sp|P0A7N9|RL33_ECOLI	50S ribosomal protein L33 OS=Escherichia coli (strain K12) OX=83333 GN=rpmG PE=1 SV=2	1	55	.M(AKGIREKIKLV)[66.0051]SSAGTGHFYTTTKNKRTKPEKLELKKFDPVVRQHVIYKEAKIK.	1	-	0	12	12	3.43175e-06	0	0
C:\Users\KyowonJeong\Desktop\flashida\msalign\apr23\flash\Eclip_1481_MB_ms2.msalign	906	1594	HCD	6871	1669.45	73	10	6419.62	6419.61	349	-	-1000	sp|P0A7N9|RL33_ECOLI	50S ribosomal protein L33 OS=Escherichia coli (strain K12) OX=83333 GN=rpmG PE=1 SV=2	1	55	.(MAK)[51.9951]GIREKIKLVSSAGTGHFYTTTKNKRTKPEKLELKKFDPVVRQHVIYKEAKIK.	1	-	0	11	11	4.44288e-06	0	0
C:\Users\KyowonJeong\Desktop\flashida\msalign\apr23\flash\Eclip_1481_MB_ms2.msalign	907	1597	HCD	6875	1671.37	48	10	6433.64	6433.62	354	-	-1000	sp|P0A7N9|RL33_ECOLI	50S ribosomal protein L33 OS=Escherichia coli (strain K12) OX=83333 GN=rpmG PE=1 SV=2	1	55	.(MAKGIREKIKL)[66.0051]VSSAGTGHFYTTTKNKRTKPEKLELKKFDPVVRQHVIYKEAKIK.	1	-	0	8	8	3.9475e-05	0	0
C:\Users\KyowonJeong\Desktop\flashida\msalign\apr23\flash\Eclip_1481_MB_ms2.msalign	908	1598	HCD	6877	1672.15	46	10	6419.62	6419.61	349	-	-1000	sp|P0A7N9|RL33_ECOLI	50S ribosomal protein L33 OS=Escherichia coli (strain K12) OX=83333 GN=rpmG PE=1 SV=2	2	55	M.AK(GIREKIKLV)[183.0306]SSAGTGHFYTTTKNKRTKPEKLELKKFDPVVRQHVIYKEAKIK.	1	-	0	9	9	2.51971e-05	0	0
C:\Users\KyowonJeong\Desktop\flashida\msalign\apr23\flash\Eclip_1481_MB_ms2.msalign	909	1600	HCD	6879	1673.38	12	4	2699.32	2699.32	649	-	-1000	sp|P0ACF8|HNS_ECOLI	DNA-binding protein H-NS OS=Escherichia coli (strain K12) OX=83333 GN=hns PE=1 SV=2	97	120	K.YSYVDENGETKTWTGQGRTPAVIK.K	0	-	0	7	6	4.77125e-05	0	0
C:\Users\KyowonJeong\Desktop\flashida\msalign\apr23\flash\Eclip_1481_MB_ms2.msalign	910	1601	HCD	6881	1674.04	73	11	6326.39	6326.4	847	-	-1000	sp|P0A7N4|RL32_ECOLI	50S ribosomal protein L32 OS=Escherichia coli (strain K12) OX=83333 GN=rpmF PE=1 SV=2	2	57	M.AVQQ(NKPTRSKRGMRRSHDALTAV)[15.0089]TSLSVDKTSGEKHLRHHITADGYYRGRKVIAK.	1	-	0	22	18	6.57472e-11	0	0
C:\Users\KyowonJeong\Desktop\flashida\msalign\apr23\flash\Eclip_1481_MB_ms2.msalign	911	1602	HCD	6883	1674.8	44	4	2665.36	2665.36	489	-	-1000	sp|P61175|RL22_ECOLI	50S ribosomal protein L22 OS=Escherichia coli (strain K12) OX=83333 GN=rplV PE=1 SV=1	49	73	K.KVLESAIANAEHNDGADIDDLKVTK.I	0	-	0	23	20	1.00319e-14	0	0
C:\Users\KyowonJeong\Desktop\flashida\msalign\apr23\flash\Eclip_1481_MB_ms2.msalign	912	1603	HCD	6884	1675.41	50	12	6327.39	6327.41	847	-	-1000	sp|P0A7N4|RL32_ECOLI	50S ribosomal protein L32 OS=Escherichia coli (strain K12) OX=83333 GN=rpmF PE=1 SV=2	1	57	.MAVQQNKPTRSKRGMRRSHDA(LT)[-115.0166]AVTSLSVDKTSGEKHLRHHITADGYYRGRKVIAK.	1	-	0	14	13	1.07528e-07	0	0
C:\Users\KyowonJeong\Desktop\flashida\msalign\apr23\flash\Eclip_1481_MB_ms2.msalign	913	1605	HCD	6887	1676.69	95	11	6311.4	6311.39	846	-	-1000	sp|P0A7N4|RL32_ECOLI	50S ribosomal protein L32 OS=Escherichia coli (strain K12) OX=83333 GN=rpmF PE=1 SV=2	2	57	M.AVQQNKPTRSKRGMRRSHDALTAVTSLSVDKTSGEKHLRHHITADGYYRGRKVIAK.	0	-	0	33	20	1.06074e-11	0	0
C:\Users\KyowonJeong\Desktop\flashida\msalign\apr23\flash\Eclip_1481_MB_ms2.msalign	914	1606	HCD	6889	1677.46	14	5	3754.12	3754.12	407	-	-1000	sp|P68919|RL25_ECOLI	50S ribosomal protein L25 OS=Escherichia coli (strain K12) OX=83333 GN=rplY PE=1 SV=1	63	94	T.IVVDGKEIKVKAQDVQRHPYKPKLQHIDFVRA.	0	-	0	11	11	1.29254e-12	0	0
C:\Users\KyowonJeong\Desktop\flashida\msalign\apr23\flash\Eclip_1481_MB_ms2.msalign	915	1609	HCD	6893	1679.35	96	9	6311.4	6311.39	846	-	-1000	sp|P0A7N4|RL32_ECOLI	50S ribosomal protein L32 OS=Escherichia coli (strain K12) OX=83333 GN=rpmF PE=1 SV=2	2	57	M.AVQQNKPTRSKRGMRRSHDALTAVTSLSVDKTSGEKHLRHHITADGYYRGRKVIAK.	0	-	0	46	34	1.363e-19	0	0
C:\Users\KyowonJeong\Desktop\flashida\msalign\apr23\flash\Eclip_1481_MB_ms2.msalign	916	1610	HCD	6895	1680.13	12	5	3755.13	3754.12	407	-	-1000	sp|P68919|RL25_ECOLI	50S ribosomal protein L25 OS=Escherichia coli (strain K12) OX=83333 GN=rplY PE=1 SV=1	63	94	T.IVVDGKEIKVKAQDVQRHPYKPKLQHIDFVRA.	0	-	0	7	7	4.11111e-09	0	0
C:\Users\KyowonJeong\Desktop\flashida\msalign\apr23\flash\Eclip_1481_MB_ms2.msalign	917	1612	HCD	6897	1681.36	35	10	6480.5	6480.69	860	-	-1000	sp|P0A7N4|RL32_ECOLI	50S ribosomal protein L32 OS=Escherichia coli (strain K12) OX=83333 GN=rpmF PE=1 SV=2	2	57	M.AVQQNKPTRSKRGMRRSHDALTAV(TSLSVDKTSGE)[169.2989]KHLRHHITADGYYRGRKVIAK.	1	-	0	6	6	0.00056768	0	0
C:\Users\KyowonJeong\Desktop\flashida\msalign\apr23\flash\Eclip_1481_MB_ms2.msalign	918	1617	HCD	6906	1684.95	100	9	6311.39	6311.39	846	-	-1000	sp|P0A7N4|RL32_ECOLI	50S ribosomal protein L32 OS=Escherichia coli (strain K12) OX=83333 GN=rpmF PE=1 SV=2	2	57	M.AVQQNKPTRSKRGMRRSHDALTAVTSLSVDKTSGEKHLRHHITADGYYRGRKVIAK.	0	-	0	46	29	4.6308e-18	0	0
C:\Users\KyowonJeong\Desktop\flashida\msalign\apr23\flash\Eclip_1481_MB_ms2.msalign	919	1618	HCD	6907	1685.58	35	9	5463.13	5463.12	1425	-	-1000	sp|Q2EEQ2|RL362_ECOLI	50S ribosomal protein L36 2 OS=Escherichia coli (strain K12) OX=83333 GN=ykgO PE=1 SV=1	1	46	.MKVLNSLRTAKERHPDCQIVKRKGRLYVICKSNPRFKAVQGRKKKR.	0	-	0	9	7	0.0030086	0	0
C:\Users\KyowonJeong\Desktop\flashida\msalign\apr23\flash\Eclip_1481_MB_ms2.msalign	920	1620	HCD	6909	1686.87	10	5	2534.39	2533.39	1471	-	-1000	sp|P0A7F6|SPED_ECOLI	S-adenosylmethionine decarboxylase proenzyme OS=Escherichia coli (strain K12) OX=83333 GN=speD PE=1 SV=1	89	111	D.PKLIDKTEHPGPLPETVVAHLDK.S	0	-	0	7	7	8.19386e-07	0	0
C:\Users\KyowonJeong\Desktop\flashida\msalign\apr23\flash\Eclip_1481_MB_ms2.msalign	921	1621	HCD	6911	1687.56	39	6	4360.45	4361.45	920	-	-1000	sp|P0A7Q6|RL36_ECOLI	50S ribosomal protein L36 OS=Escherichia coli (strain K12) OX=83333 GN=rpmJ PE=1 SV=1	1	38	.MKVRASVKKLCRNCKIVKRDGVIRVICSAEPKHKQRQG.	0	-	0	11	11	3.641e-10	0	0
C:\Users\KyowonJeong\Desktop\flashida\msalign\apr23\flash\Eclip_1481_MB_ms2.msalign	922	1623	HCD	6914	1689.06	27	9	6433.64	6433.58	1583	-	-1000	sp|P32716|MDTN_ECOLI	Multidrug resistance protein MdtN OS=Escherichia coli (strain K12) OX=83333 GN=mdtN PE=2 SV=1	285	343	I.GYGVLPDDGGLVLGGLPKVSRSINWVRVAQRFPVKIMVDKPDPE(MFRIGASAVANLEPQ)[75.1925].	1	-	0	4	5	0.0754468	0.00149421	0.0056338
C:\Users\KyowonJeong\Desktop\flashida\msalign\apr23\flash\Eclip_1481_MB_ms2.msalign	923	1625	HCD	6917	1690.36	103	11	6311.4	6311.39	846	-	-1000	sp|P0A7N4|RL32_ECOLI	50S ribosomal protein L32 OS=Escherichia coli (strain K12) OX=83333 GN=rpmF PE=1 SV=2	2	57	M.AVQQNKPTRSKRGMRRSHDALTAVTSLSVDKTSGEKHLRHHITADGYYRGRKVIAK.	0	-	0	41	24	2.7628e-14	0	0
C:\Users\KyowonJeong\Desktop\flashida\msalign\apr23\flash\Eclip_1481_MB_ms2.msalign	924	1626	HCD	6919	1691.1	101	11	6311.4	6311.39	846	-	-1000	sp|P0A7N4|RL32_ECOLI	50S ribosomal protein L32 OS=Escherichia coli (strain K12) OX=83333 GN=rpmF PE=1 SV=2	2	57	M.AVQQNKPTRSKRGMRRSHDALTAVTSLSVDKTSGEKHLRHHITADGYYRGRKVIAK.	0	-	0	36	23	4.2168e-15	0	0
C:\Users\KyowonJeong\Desktop\flashida\msalign\apr23\flash\Eclip_1481_MB_ms2.msalign	925	1629	HCD	6923	1693.02	95	10	6327.39	6327.39	847	-	-1000	sp|P0A7N4|RL32_ECOLI	50S ribosomal protein L32 OS=Escherichia coli (strain K12) OX=83333 GN=rpmF PE=1 SV=2	2	57	M.AV(QQNKPT)[15.9939]RSKRGMRRSHDALTAVTSLSVDKTSGEKHLRHHITADGYYRGRKVIAK.	1	-	0	31	26	1.16074e-12	0	0
C:\Users\KyowonJeong\Desktop\flashida\msalign\apr23\flash\Eclip_1481_MB_ms2.msalign	926	1633	HCD	6929	1695.69	103	11	6311.4	6311.39	846	-	-1000	sp|P0A7N4|RL32_ECOLI	50S ribosomal protein L32 OS=Escherichia coli (strain K12) OX=83333 GN=rpmF PE=1 SV=2	2	57	M.AVQQNKPTRSKRGMRRSHDALTAVTSLSVDKTSGEKHLRHHITADGYYRGRKVIAK.	0	-	0	41	24	2.6664e-14	0	0
C:\Users\KyowonJeong\Desktop\flashida\msalign\apr23\flash\Eclip_1481_MB_ms2.msalign	927	1634	HCD	6931	1696.46	103	11	6311.4	6311.39	846	-	-1000	sp|P0A7N4|RL32_ECOLI	50S ribosomal protein L32 OS=Escherichia coli (strain K12) OX=83333 GN=rpmF PE=1 SV=2	2	57	M.AVQQNKPTRSKRGMRRSHDALTAVTSLSVDKTSGEKHLRHHITADGYYRGRKVIAK.	0	-	0	40	25	1.53582e-15	0	0
C:\Users\KyowonJeong\Desktop\flashida\msalign\apr23\flash\Eclip_1481_MB_ms2.msalign	928	1636	HCD	6933	1697.69	56	10	6481.49	6481.49	860	-	-1000	sp|P0A7N4|RL32_ECOLI	50S ribosomal protein L32 OS=Escherichia coli (strain K12) OX=83333 GN=rpmF PE=1 SV=2	1	57	.(M)[39.0584]AVQQNKPTRSKRGMRRSHDALTAVTSLSVDKTSGEKHLRHHITADGYYRGRKVIAK.	1	-	0	10	8	0.00511425	0	0
C:\Users\KyowonJeong\Desktop\flashida\msalign\apr23\flash\Eclip_1481_MB_ms2.msalign	929	1637	HCD	6935	1698.35	63	6	4361.45	4361.45	920	-	-1000	sp|P0A7Q6|RL36_ECOLI	50S ribosomal protein L36 OS=Escherichia coli (strain K12) OX=83333 GN=rpmJ PE=1 SV=1	1	38	.MKVRASVKKLCRNCKIVKRDGVIRVICSAEPKHKQRQG.	0	-	0	20	18	2.4226e-11	0	0
C:\Users\KyowonJeong\Desktop\flashida\msalign\apr23\flash\Eclip_1481_MB_ms2.msalign	930	1638	HCD	6937	1699.08	101	11	6311.4	6311.39	846	-	-1000	sp|P0A7N4|RL32_ECOLI	50S ribosomal protein L32 OS=Escherichia coli (strain K12) OX=83333 GN=rpmF PE=1 SV=2	2	57	M.AVQQNKPTRSKRGMRRSHDALTAVTSLSVDKTSGEKHLRHHITADGYYRGRKVIAK.	0	-	0	40	23	1.18258e-13	0	0
C:\Users\KyowonJeong\Desktop\flashida\msalign\apr23\flash\Eclip_1481_MB_ms2.msalign	931	1641	HCD	6941	1701.01	37	4	2222.17	2222.16	645	-	-1000	sp|P0ACF8|HNS_ECOLI	DNA-binding protein H-NS OS=Escherichia coli (strain K12) OX=83333 GN=hns PE=1 SV=2	116	137	T.(PAVIKKAMD)[-251.1650]EQGKSLDDFLIKQ.	1	-	0	15	13	7.40221e-06	0	0
C:\Users\KyowonJeong\Desktop\flashida\msalign\apr23\flash\Eclip_1481_MB_ms2.msalign	932	1642	HCD	6943	1701.78	24	6	4393.45	4393.44	922	-	-1000	sp|P0A7Q6|RL36_ECOLI	50S ribosomal protein L36 OS=Escherichia coli (strain K12) OX=83333 GN=rpmJ PE=1 SV=1	1	38	.(MKVRASVKKLC)[31.9853]RNCKIVKRDGVIRVICSAEPKHKQRQG.	1	-	0	9	9	1.1775e-07	0	0
C:\Users\KyowonJeong\Desktop\flashida\msalign\apr23\flash\Eclip_1481_MB_ms2.msalign	933	1643	HCD	6944	1702.4	21	6	5180.44	5180.44	1122	-	-1000	sp|P0AAI3|FTSH_ECOLI	ATP-dependent zinc metalloprotease FtsH OS=Escherichia coli (strain K12) OX=83333 GN=ftsH PE=1 SV=1	596	644	R.RDVRPPAGWEEPGASNNSGDNGSPKAPRPVDEPRTPNPGNTMSEQLGDK.	0	-	0	12	12	5.39244e-10	0	0
C:\Users\KyowonJeong\Desktop\flashida\msalign\apr23\flash\Eclip_1481_MB_ms2.msalign	934	1645	HCD	6947	1703.66	45	10	6480.49	6480.49	860	-	-1000	sp|P0A7N4|RL32_ECOLI	50S ribosomal protein L32 OS=Escherichia coli (strain K12) OX=83333 GN=rpmF PE=1 SV=2	2	57	M.AVQQNKPTRSKRGMRRSHDALTAVT(S)[169.0989]LSVDKTSGEKHLRHHITADGYYRGRKVIAK.	1	-	0	11	9	3.80394e-05	0	0
C:\Users\KyowonJeong\Desktop\flashida\msalign\apr23\flash\Eclip_1481_MB_ms2.msalign	935	1646	HCD	6949	1704.44	59	6	4361.45	4361.45	920	-	-1000	sp|P0A7Q6|RL36_ECOLI	50S ribosomal protein L36 OS=Escherichia coli (strain K12) OX=83333 GN=rpmJ PE=1 SV=1	1	38	.MKVRASVKKLCRNCKIVKRDGVIRVICSAEPKHKQRQG.	0	-	0	19	18	3.0378e-12	0	0
C:\Users\KyowonJeong\Desktop\flashida\msalign\apr23\flash\Eclip_1481_MB_ms2.msalign	936	1649	HCD	6953	1706.33	105	10	6311.4	6311.39	846	-	-1000	sp|P0A7N4|RL32_ECOLI	50S ribosomal protein L32 OS=Escherichia coli (strain K12) OX=83333 GN=rpmF PE=1 SV=2	2	57	M.AVQQNKPTRSKRGMRRSHDALTAVTSLSVDKTSGEKHLRHHITADGYYRGRKVIAK.	0	-	0	49	33	2.1964e-21	0	0
C:\Users\KyowonJeong\Desktop\flashida\msalign\apr23\flash\Eclip_1481_MB_ms2.msalign	937	1650	HCD	6955	1707.06	105	10	6311.4	6311.39	846	-	-1000	sp|P0A7N4|RL32_ECOLI	50S ribosomal protein L32 OS=Escherichia coli (strain K12) OX=83333 GN=rpmF PE=1 SV=2	2	57	M.AVQQNKPTRSKRGMRRSHDALTAVTSLSVDKTSGEKHLRHHITADGYYRGRKVIAK.	0	-	0	48	33	6.5134e-20	0	0
C:\Users\KyowonJeong\Desktop\flashida\msalign\apr23\flash\Eclip_1481_MB_ms2.msalign	938	1653	HCD	6959	1708.98	71	6	4361.45	4361.45	920	-	-1000	sp|P0A7Q6|RL36_ECOLI	50S ribosomal protein L36 OS=Escherichia coli (strain K12) OX=83333 GN=rpmJ PE=1 SV=1	1	38	.MKVRASVKKLCRNCKIVKRDGVIRVICSAEPKHKQRQG.	0	-	0	17	16	1.36926e-09	0	0
C:\Users\KyowonJeong\Desktop\flashida\msalign\apr23\flash\Eclip_1481_MB_ms2.msalign	939	1654	HCD	6961	1709.71	104	9	6250.61	6250.6	346	-	-1000	sp|P0A7N9|RL33_ECOLI	50S ribosomal protein L33 OS=Escherichia coli (strain K12) OX=83333 GN=rpmG PE=1 SV=2	1	55	.(MA)[-117.0249]KGIREKIKLVSSAGTGHFYTTTKNKRTKPEKLELKKFDPVVRQHVIYKEAKIK.	1	-	0	49	37	2.09065e-20	0	0
C:\Users\KyowonJeong\Desktop\flashida\msalign\apr23\flash\Eclip_1481_MB_ms2.msalign	940	1655	HCD	6962	1710.36	41	6	5180.45	5180.44	1122	-	-1000	sp|P0AAI3|FTSH_ECOLI	ATP-dependent zinc metalloprotease FtsH OS=Escherichia coli (strain K12) OX=83333 GN=ftsH PE=1 SV=1	596	644	R.RDVRPPAGWEEPGASNNSGDNGSPKAPRPVDEPRTPNPGNTMSEQLGDK.	0	-	0	20	19	5.89254e-14	0	0
C:\Users\KyowonJeong\Desktop\flashida\msalign\apr23\flash\Eclip_1481_MB_ms2.msalign	941	1657	HCD	6965	1711.63	70	6	4361.46	4361.45	920	-	-1000	sp|P0A7Q6|RL36_ECOLI	50S ribosomal protein L36 OS=Escherichia coli (strain K12) OX=83333 GN=rpmJ PE=1 SV=1	1	38	.MKVRASVKKLCRNCKIVKRDGVIRVICSAEPKHKQRQG.	0	-	0	15	14	2.6582e-10	0	0
C:\Users\KyowonJeong\Desktop\flashida\msalign\apr23\flash\Eclip_1481_MB_ms2.msalign	942	1658	HCD	6967	1712.37	99	11	6311.4	6311.39	846	-	-1000	sp|P0A7N4|RL32_ECOLI	50S ribosomal protein L32 OS=Escherichia coli (strain K12) OX=83333 GN=rpmF PE=1 SV=2	2	57	M.AVQQNKPTRSKRGMRRSHDALTAVTSLSVDKTSGEKHLRHHITADGYYRGRKVIAK.	0	-	0	43	23	1.34556e-14	0	0
C:\Users\KyowonJeong\Desktop\flashida\msalign\apr23\flash\Eclip_1481_MB_ms2.msalign	943	1659	HCD	6968	1713.01	84	9	6433.63	6433.63	354	-	-1000	sp|P0A7N9|RL33_ECOLI	50S ribosomal protein L33 OS=Escherichia coli (strain K12) OX=83333 GN=rpmG PE=1 SV=2	1	55	.(M)[66.0101]AKGIREKIKLVSSAGTGHFYTTTKNKRTKPEKLELKKFDPVVRQHVIYKEAKIK.	1	-	0	22	20	1.35895e-12	0	0
C:\Users\KyowonJeong\Desktop\flashida\msalign\apr23\flash\Eclip_1481_MB_ms2.msalign	944	1660	HCD	6969	1713.63	104	9	6250.6	6250.6	346	-	-1000	sp|P0A7N9|RL33_ECOLI	50S ribosomal protein L33 OS=Escherichia coli (strain K12) OX=83333 GN=rpmG PE=1 SV=2	1	55	.(MA)[-117.0149]KGIREKIKLVSSAGTGHFYTTTKNKRTKPEKLELKKFDPVVRQHVIYKEAKIK.	1	-	0	61	45	3.35027e-27	0	0
C:\Users\KyowonJeong\Desktop\flashida\msalign\apr23\flash\Eclip_1481_MB_ms2.msalign	945	1661	HCD	6971	1714.29	92	11	6419.61	6419.61	349	-	-1000	sp|P0A7N9|RL33_ECOLI	50S ribosomal protein L33 OS=Escherichia coli (strain K12) OX=83333 GN=rpmG PE=1 SV=2	1	55	.(MA)[51.9951]KGIREKIKLVSSAGTGHFYTTTKNKRTKPEKLELKKFDPVVRQHVIYKEAKIK.	1	-	0	15	12	3.50362e-06	0	0
C:\Users\KyowonJeong\Desktop\flashida\msalign\apr23\flash\Eclip_1481_MB_ms2.msalign	946	1662	HCD	6973	1715.01	72	11	6433.64	6433.63	354	-	-1000	sp|P0A7N9|RL33_ECOLI	50S ribosomal protein L33 OS=Escherichia coli (strain K12) OX=83333 GN=rpmG PE=1 SV=2	1	55	.(M)[66.0101]AKGIREKIKLVSSAGTGHFYTTTKNKRTKPEKLELKKFDPVVRQHVIYKEAKIK.	1	-	0	12	10	1.72075e-05	0	0
C:\Users\KyowonJeong\Desktop\flashida\msalign\apr23\flash\Eclip_1481_MB_ms2.msalign	947	1663	HCD	6974	1715.65	105	10	6311.4	6311.39	846	-	-1000	sp|P0A7N4|RL32_ECOLI	50S ribosomal protein L32 OS=Escherichia coli (strain K12) OX=83333 GN=rpmF PE=1 SV=2	2	57	M.AVQQNKPTRSKRGMRRSHDALTAVTSLSVDKTSGEKHLRHHITADGYYRGRKVIAK.	0	-	0	45	30	4.81e-18	0	0
C:\Users\KyowonJeong\Desktop\flashida\msalign\apr23\flash\Eclip_1481_MB_ms2.msalign	948	1665	HCD	6977	1716.92	63	6	4361.45	4361.45	920	-	-1000	sp|P0A7Q6|RL36_ECOLI	50S ribosomal protein L36 OS=Escherichia coli (strain K12) OX=83333 GN=rpmJ PE=1 SV=1	1	38	.MKVRASVKKLCRNCKIVKRDGVIRVICSAEPKHKQRQG.	0	-	0	10	10	2.9568e-07	0	0
C:\Users\KyowonJeong\Desktop\flashida\msalign\apr23\flash\Eclip_1481_MB_ms2.msalign	949	1666	HCD	6979	1717.64	71	8	4360.45	4360.44	920	-	-1000	sp|P0A7Q6|RL36_ECOLI	50S ribosomal protein L36 OS=Escherichia coli (strain K12) OX=83333 GN=rpmJ PE=1 SV=1	1	38	.MKVRASVKKLCRNCKI(VKRDGVIRVI)[-1.0047]CSAEPKHKQRQG.	1	-	0	17	16	1.46765e-12	0	0
C:\Users\KyowonJeong\Desktop\flashida\msalign\apr23\flash\Eclip_1481_MB_ms2.msalign	950	1667	HCD	6980	1718.29	55	6	5180.45	5180.44	1122	-	-1000	sp|P0AAI3|FTSH_ECOLI	ATP-dependent zinc metalloprotease FtsH OS=Escherichia coli (strain K12) OX=83333 GN=ftsH PE=1 SV=1	596	644	R.RDVRPPAGWEEPGASNNSGDNGSPKAPRPVDEPRTPNPGNTMSEQLGDK.	0	-	0	27	23	2.82897e-15	0	0
C:\Users\KyowonJeong\Desktop\flashida\msalign\apr23\flash\Eclip_1481_MB_ms2.msalign	951	1669	HCD	6983	1719.55	48	4	2939.43	2939.42	535	-	-1000	sp|P0AG63|RS17_ECOLI	30S ribosomal protein S17 OS=Escherichia coli (strain K12) OX=83333 GN=rpsQ PE=1 SV=2	46	71	H.VHDENNECGIGDVVEIRECRPLSKTK.S	0	-	0	24	21	1.05394e-13	0	0
C:\Users\KyowonJeong\Desktop\flashida\msalign\apr23\flash\Eclip_1481_MB_ms2.msalign	952	1670	HCD	6985	1720.29	104	9	6250.58	6250.6	346	-	-1000	sp|P0A7N9|RL33_ECOLI	50S ribosomal protein L33 OS=Escherichia coli (strain K12) OX=83333 GN=rpmG PE=1 SV=2	1	55	.(MA)[-117.0249]KGIREKIKLVSSAGTGHFYTTTKNKRTKPEKLELKKFDPVVRQHVIYKEAKIK.	1	-	0	57	44	2.87307e-27	0	0
C:\Users\KyowonJeong\Desktop\flashida\msalign\apr23\flash\Eclip_1481_MB_ms2.msalign	953	1671	HCD	6986	1720.94	104	9	6236.57	6236.58	347	-	-1000	sp|P0A7N9|RL33_ECOLI	50S ribosomal protein L33 OS=Escherichia coli (strain K12) OX=83333 GN=rpmG PE=1 SV=2	2	55	M.AKGIREKIKLVSSAGTGHFYTTTKNKRTKPEKLELKKFDPVVRQHVIYKEAKIK.	0	-	0	43	34	2.5284e-22	0	0
C:\Users\KyowonJeong\Desktop\flashida\msalign\apr23\flash\Eclip_1481_MB_ms2.msalign	954	1672	HCD	6987	1721.55	103	10	6327.38	6327.39	847	-	-1000	sp|P0A7N4|RL32_ECOLI	50S ribosomal protein L32 OS=Escherichia coli (strain K12) OX=83333 GN=rpmF PE=1 SV=2	2	57	M.AVQ(QNKPT)[15.9939]RSKRGMRRSHDALTAVTSLSVDKTSGEKHLRHHITADGYYRGRKVIAK.	1	-	0	21	22	1.22661e-10	0	0
C:\Users\KyowonJeong\Desktop\flashida\msalign\apr23\flash\Eclip_1481_MB_ms2.msalign	955	1673	HCD	6989	1722.21	105	10	6311.38	6311.39	846	-	-1000	sp|P0A7N4|RL32_ECOLI	50S ribosomal protein L32 OS=Escherichia coli (strain K12) OX=83333 GN=rpmF PE=1 SV=2	2	57	M.AVQQNKPTRSKRGMRRSHDALTAVTSLSVDKTSGEKHLRHHITADGYYRGRKVIAK.	0	-	0	47	30	5.4598e-17	0	0
C:\Users\KyowonJeong\Desktop\flashida\msalign\apr23\flash\Eclip_1481_MB_ms2.msalign	956	1674	HCD	6991	1722.94	48	5	2939.43	2939.42	535	-	-1000	sp|P0AG63|RS17_ECOLI	30S ribosomal protein S17 OS=Escherichia coli (strain K12) OX=83333 GN=rpsQ PE=1 SV=2	46	71	H.VHDENNECGIGDVVEIRECRPLSKTK.S	0	-	0	21	17	1.42641e-14	0	0
C:\Users\KyowonJeong\Desktop\flashida\msalign\apr23\flash\Eclip_1481_MB_ms2.msalign	957	1675	HCD	6992	1723.59	54	5	3288.68	3288.67	946	-	-1000	sp|P0A912|PAL_ECOLI	Peptidoglycan-associated lipoprotein OS=Escherichia coli (strain K12) OX=83333 GN=pal PE=1 SV=1	137	167	K.GVSADQISIVSYGKEKPAVLGHDEAAYSKNR.R	0	-	0	27	21	5.20227e-20	0	0
C:\Users\KyowonJeong\Desktop\flashida\msalign\apr23\flash\Eclip_1481_MB_ms2.msalign	958	1676	HCD	6993	1724.21	37	4	2217.2	2217.19	1432	-	-1000	sp|P38489|NFSB_ECOLI	Oxygen-insensitive NAD(P)H nitroreductase OS=Escherichia coli (strain K12) OX=83333 GN=nfsB PE=1 SV=1	1	20	.MDIISVALKRHSTKAFDASK.K	0	-	0	15	12	2.12629e-08	0	0
C:\Users\KyowonJeong\Desktop\flashida\msalign\apr23\flash\Eclip_1481_MB_ms2.msalign	959	1677	HCD	6995	1724.86	45	5	4679.44	4679.43	457	-	-1000	sp|P60438|RL3_ECOLI	50S ribosomal protein L3 OS=Escherichia coli (strain K12) OX=83333 GN=rplC PE=1 SV=1	117	159	K.GFAGTVKRWNFRTQDATHGNSLSHRVPGSIGQN(Q)[14.0122]TPGKVFKGK.K	1	-	0	14	12	0.0263911	0.000383583	0
C:\Users\KyowonJeong\Desktop\flashida\msalign\apr23\flash\Eclip_1481_MB_ms2.msalign	960	1678	HCD	6997	1725.59	54	5	3288.68	3288.67	946	-	-1000	sp|P0A912|PAL_ECOLI	Peptidoglycan-associated lipoprotein OS=Escherichia coli (strain K12) OX=83333 GN=pal PE=1 SV=1	137	167	K.GVSADQISIVSYGKEKPAVLGHDEAAYSKNR.R	0	-	0	30	21	5.14232e-20	0	0
C:\Users\KyowonJeong\Desktop\flashida\msalign\apr23\flash\Eclip_1481_MB_ms2.msalign	961	1681	HCD	7001	1727.51	48	5	4679.44	4679.43	457	-	-1000	sp|P60438|RL3_ECOLI	50S ribosomal protein L3 OS=Escherichia coli (strain K12) OX=83333 GN=rplC PE=1 SV=1	117	159	K.GFAGTVKRWNFRTQDATHGNSLSHRVPGSIGQN(Q)[14.0122]TPGKVFKGK.K	1	-	0	15	13	0.000242976	0	0
C:\Users\KyowonJeong\Desktop\flashida\msalign\apr23\flash\Eclip_1481_MB_ms2.msalign	962	1682	HCD	7003	1728.28	48	5	2939.42	2939.42	535	-	-1000	sp|P0AG63|RS17_ECOLI	30S ribosomal protein S17 OS=Escherichia coli (strain K12) OX=83333 GN=rpsQ PE=1 SV=2	46	71	H.VHDENNECGIGDVVEIRECRPLSKTK.S	0	-	0	16	14	2.97413e-11	0	0
C:\Users\KyowonJeong\Desktop\flashida\msalign\apr23\flash\Eclip_1481_MB_ms2.msalign	963	1685	HCD	7007	1730.16	43	9	5463.13	5463.12	1425	-	-1000	sp|Q2EEQ2|RL362_ECOLI	50S ribosomal protein L36 2 OS=Escherichia coli (strain K12) OX=83333 GN=ykgO PE=1 SV=1	1	46	.MKVLNSLRTAKERHPDCQIVKRKGRLYVICKSNPRFKAVQGRKKKR.	0	-	0	8	5	0.069272	0.00131111	0
C:\Users\KyowonJeong\Desktop\flashida\msalign\apr23\flash\Eclip_1481_MB_ms2.msalign	964	1686	HCD	7009	1730.89	53	6	4361.45	4361.45	920	-	-1000	sp|P0A7Q6|RL36_ECOLI	50S ribosomal protein L36 OS=Escherichia coli (strain K12) OX=83333 GN=rpmJ PE=1 SV=1	1	38	.MKVRASVKKLCRNCKIVKRDGVIRVICSAEPKHKQRQG.	0	-	0	14	14	1.2763e-10	0	0
C:\Users\KyowonJeong\Desktop\flashida\msalign\apr23\flash\Eclip_1481_MB_ms2.msalign	965	1687	HCD	7010	1731.54	23	6	4377.45	4377.44	923	-	-1000	sp|P0A7Q6|RL36_ECOLI	50S ribosomal protein L36 OS=Escherichia coli (strain K12) OX=83333 GN=rpmJ PE=1 SV=1	1	38	.(MKVRASVKKLCRNCKIVKRDGVIRVICSAE)[15.9853]PKHKQRQG.	1	-	0	6	6	0.000326256	0	0
C:\Users\KyowonJeong\Desktop\flashida\msalign\apr23\flash\Eclip_1481_MB_ms2.msalign	966	1689	HCD	7013	1732.81	105	10	6311.4	6311.39	846	-	-1000	sp|P0A7N4|RL32_ECOLI	50S ribosomal protein L32 OS=Escherichia coli (strain K12) OX=83333 GN=rpmF PE=1 SV=2	2	57	M.AVQQNKPTRSKRGMRRSHDALTAVTSLSVDKTSGEKHLRHHITADGYYRGRKVIAK.	0	-	0	42	29	3.1556e-17	0	0
C:\Users\KyowonJeong\Desktop\flashida\msalign\apr23\flash\Eclip_1481_MB_ms2.msalign	967	1690	HCD	7015	1733.54	72	9	6419.62	6419.6	349	-	-1000	sp|P0A7N9|RL33_ECOLI	50S ribosomal protein L33 OS=Escherichia coli (strain K12) OX=83333 GN=rpmG PE=1 SV=2	2	55	M.AKGIREKIKLVSSAGTGH(F)[183.0156]YTTTKNKRTKPEKLELKKFDPVVRQHVIYKEAKIK.	1	-	0	14	14	3.0295e-09	0	0
C:\Users\KyowonJeong\Desktop\flashida\msalign\apr23\flash\Eclip_1481_MB_ms2.msalign	968	1691	HCD	7016	1734.19	100	9	6311.4	6311.39	846	-	-1000	sp|P0A7N4|RL32_ECOLI	50S ribosomal protein L32 OS=Escherichia coli (strain K12) OX=83333 GN=rpmF PE=1 SV=2	2	57	M.AVQQNKPTRSKRGMRRSHDALTAVTSLSVDKTSGEKHLRHHITADGYYRGRKVIAK.	0	-	0	45	33	5.3862e-21	0	0
C:\Users\KyowonJeong\Desktop\flashida\msalign\apr23\flash\Eclip_1481_MB_ms2.msalign	969	1692	HCD	7017	1734.8	27	6	4377.44	4377.44	923	-	-1000	sp|P0A7Q6|RL36_ECOLI	50S ribosomal protein L36 OS=Escherichia coli (strain K12) OX=83333 GN=rpmJ PE=1 SV=1	1	38	.(MKVRASVKKLCRNCKIVKRDGVIRVICSAE)[15.9903]PKHKQRQG.	1	-	0	6	6	0.000125254	0	0
C:\Users\KyowonJeong\Desktop\flashida\msalign\apr23\flash\Eclip_1481_MB_ms2.msalign	970	1694	HCD	7021	1736.18	97	9	6311.4	6311.39	846	-	-1000	sp|P0A7N4|RL32_ECOLI	50S ribosomal protein L32 OS=Escherichia coli (strain K12) OX=83333 GN=rpmF PE=1 SV=2	2	57	M.AVQQNKPTRSKRGMRRSHDALTAVTSLSVDKTSGEKHLRHHITADGYYRGRKVIAK.	0	-	0	48	35	1.31966e-19	0	0
C:\Users\KyowonJeong\Desktop\flashida\msalign\apr23\flash\Eclip_1481_MB_ms2.msalign	971	1695	HCD	7022	1736.83	50	5	3015.54	3015.53	1059	-	-1000	sp|P0A790|PAND_ECOLI	Aspartate 1-decarboxylase OS=Escherichia coli (strain K12) OX=83333 GN=panD PE=1 SV=1	1	26	.MIRTMLQGKLHRVKVTHADLH(YEGSC)[-7.0066].A	1	-	0	22	20	2.3063e-10	0	0
C:\Users\KyowonJeong\Desktop\flashida\msalign\apr23\flash\Eclip_1481_MB_ms2.msalign	972	1696	HCD	7023	1737.45	23	6	3093.63	3093.61	1629	-	-1000	sp|P77334|PDER_ECOLI	Cyclic di-GMP phosphodiesterase PdeR OS=Escherichia coli (strain K12) OX=83333 GN=pdeR PE=1 SV=1	146	170	G.LKEHDVIGQSVFKLFMSRREAA(ASR)[219.0863].R	1	-	0	6	7	0.440009	0.00666787	0.0234742
C:\Users\KyowonJeong\Desktop\flashida\msalign\apr23\flash\Eclip_1481_MB_ms2.msalign	973	1697	HCD	7025	1738.1	75	6	3494.98	3494.97	412	-	-1000	sp|P68919|RL25_ECOLI	50S ribosomal protein L25 OS=Escherichia coli (strain K12) OX=83333 GN=rplY PE=1 SV=1	59	88	S.EVLTIVVDGKEIKVKAQDVQRHPYKPKLQH.I	0	-	0	26	15	1.98823e-08	0	0
C:\Users\KyowonJeong\Desktop\flashida\msalign\apr23\flash\Eclip_1481_MB_ms2.msalign	974	1698	HCD	7027	1738.83	50	5	3015.54	3015.53	1059	-	-1000	sp|P0A790|PAND_ECOLI	Aspartate 1-decarboxylase OS=Escherichia coli (strain K12) OX=83333 GN=panD PE=1 SV=1	1	26	.MIRTMLQGKLHRVKVTHADLH(YEGSC)[-7.0066].A	1	-	0	21	19	1.49065e-09	0	0
C:\Users\KyowonJeong\Desktop\flashida\msalign\apr23\flash\Eclip_1481_MB_ms2.msalign	975	1700	HCD	7029	1740.1	58	6	3494.98	3494.97	412	-	-1000	sp|P68919|RL25_ECOLI	50S ribosomal protein L25 OS=Escherichia coli (strain K12) OX=83333 GN=rplY PE=1 SV=1	59	88	S.EVLTIVVDGKEIKVKAQDVQRHPYKPKLQH.I	0	-	0	20	13	1.49964e-09	0	0
C:\Users\KyowonJeong\Desktop\flashida\msalign\apr23\flash\Eclip_1481_MB_ms2.msalign	976	1701	HCD	7031	1740.75	35	4	2222.16	2222.16	645	-	-1000	sp|P0ACF8|HNS_ECOLI	DNA-binding protein H-NS OS=Escherichia coli (strain K12) OX=83333 GN=hns PE=1 SV=2	119	137	V.IK(KAMD)[15.9932]EQGKSLDDFLIKQ.	1	-	0	15	14	2.75453e-06	0	0
C:\Users\KyowonJeong\Desktop\flashida\msalign\apr23\flash\Eclip_1481_MB_ms2.msalign	977	1702	HCD	7033	1741.49	99	9	6311.4	6311.39	846	-	-1000	sp|P0A7N4|RL32_ECOLI	50S ribosomal protein L32 OS=Escherichia coli (strain K12) OX=83333 GN=rpmF PE=1 SV=2	2	57	M.AVQQNKPTRSKRGMRRSHDALTAVTSLSVDKTSGEKHLRHHITADGYYRGRKVIAK.	0	-	0	47	34	1.04706e-18	0	0
C:\Users\KyowonJeong\Desktop\flashida\msalign\apr23\flash\Eclip_1481_MB_ms2.msalign	978	1703	HCD	7034	1742.14	71	8	4361.45	4361.45	920	-	-1000	sp|P0A7Q6|RL36_ECOLI	50S ribosomal protein L36 OS=Escherichia coli (strain K12) OX=83333 GN=rpmJ PE=1 SV=1	1	38	.MKVRASVKKLCRNCKIVKRDGVIRVICSAEPKHKQRQG.	0	-	0	16	13	2.5192e-10	0	0
C:\Users\KyowonJeong\Desktop\flashida\msalign\apr23\flash\Eclip_1481_MB_ms2.msalign	979	1704	HCD	7035	1742.75	25	4	2939.43	2939.42	535	-	-1000	sp|P0AG63|RS17_ECOLI	30S ribosomal protein S17 OS=Escherichia coli (strain K12) OX=83333 GN=rpsQ PE=1 SV=2	46	71	H.VHDENNECGIGDVVEIRECRPLSKTK.S	0	-	0	8	8	2.86348e-07	0	0
C:\Users\KyowonJeong\Desktop\flashida\msalign\apr23\flash\Eclip_1481_MB_ms2.msalign	980	1705	HCD	7037	1743.41	90	10	6419.62	6419.61	349	-	-1000	sp|P0A7N9|RL33_ECOLI	50S ribosomal protein L33 OS=Escherichia coli (strain K12) OX=83333 GN=rpmG PE=1 SV=2	2	55	M.AKGIREKIKLVSSAGTGHFYTTTKNKRTKPEKLELKKFD(PVVRQHVI)[183.0306]YKEAKIK.	1	-	0	12	11	4.25984e-06	0	0
C:\Users\KyowonJeong\Desktop\flashida\msalign\apr23\flash\Eclip_1481_MB_ms2.msalign	981	1708	HCD	7041	1745.4	104	10	6250.6	6250.6	346	-	-1000	sp|P0A7N9|RL33_ECOLI	50S ribosomal protein L33 OS=Escherichia coli (strain K12) OX=83333 GN=rpmG PE=1 SV=2	1	55	.(MA)[-117.0199]KGIREKIKLVSSAGTGHFYTTTKNKRTKPEKLELKKFDPVVRQHVIYKEAKIK.	1	-	0	49	36	2.06602e-21	0	0
C:\Users\KyowonJeong\Desktop\flashida\msalign\apr23\flash\Eclip_1481_MB_ms2.msalign	982	1709	HCD	7043	1746.06	50	5	3015.54	3015.53	1059	-	-1000	sp|P0A790|PAND_ECOLI	Aspartate 1-decarboxylase OS=Escherichia coli (strain K12) OX=83333 GN=panD PE=1 SV=1	1	26	.MIRTMLQGKLHRVKVTHADLH(YEGSC)[-7.0066].A	1	-	0	20	17	2.43072e-07	0	0
C:\Users\KyowonJeong\Desktop\flashida\msalign\apr23\flash\Eclip_1481_MB_ms2.msalign	983	1710	HCD	7045	1746.79	30	4	2693.4	2693.4	1048	-	-1000	sp|P28635|METQ_ECOLI	D-methionine-binding lipoprotein MetQ OS=Escherichia coli (strain K12) OX=83333 GN=metQ PE=1 SV=2	120	144	K.KIKSLDELQDGSQVAVPNDPTNLGR.S	0	-	0	18	16	3.89893e-11	0	0
C:\Users\KyowonJeong\Desktop\flashida\msalign\apr23\flash\Eclip_1481_MB_ms2.msalign	984	1711	HCD	7046	1747.44	107	10	6433.64	6433.64	354	-	-1000	sp|P0A7N9|RL33_ECOLI	50S ribosomal protein L33 OS=Escherichia coli (strain K12) OX=83333 GN=rpmG PE=1 SV=2	2	55	M.AK(GIREKIKLV)[197.0606]SSAGTGHFYTTTKNKRTKPEKLELKKFDPVVRQHVIYKEAKIK.	1	-	0	15	13	1.44923e-05	0	0
C:\Users\KyowonJeong\Desktop\flashida\msalign\apr23\flash\Eclip_1481_MB_ms2.msalign	985	1714	HCD	7051	1749.44	37	4	2222.17	2222.16	645	-	-1000	sp|P0ACF8|HNS_ECOLI	DNA-binding protein H-NS OS=Escherichia coli (strain K12) OX=83333 GN=hns PE=1 SV=2	119	137	V.I(KKAMDEQ)[15.9932]GKSLDDFLIKQ.	1	-	0	16	14	7.50604e-06	0	0
C:\Users\KyowonJeong\Desktop\flashida\msalign\apr23\flash\Eclip_1481_MB_ms2.msalign	986	1715	HCD	7052	1750.09	104	10	6250.61	6250.6	346	-	-1000	sp|P0A7N9|RL33_ECOLI	50S ribosomal protein L33 OS=Escherichia coli (strain K12) OX=83333 GN=rpmG PE=1 SV=2	1	55	.(MA)[-117.0249]KGIREKIKLVSSAGTGHFYTTTKNKRTKPEKLELKKFDPVVRQHVIYKEAKIK.	1	-	0	56	41	2.48569e-24	0	0
C:\Users\KyowonJeong\Desktop\flashida\msalign\apr23\flash\Eclip_1481_MB_ms2.msalign	987	1716	HCD	7053	1750.71	83	10	6495.43	6495.41	848	-	-1000	sp|P0A7N4|RL32_ECOLI	50S ribosomal protein L32 OS=Escherichia coli (strain K12) OX=83333 GN=rpmF PE=1 SV=2	2	57	M.AVQQNKPTRSKRGMRRSHDALTAVTSLSVDKTSGEKHLRHHITAD(GYYRGRKVIAK)[184.0239].	1	-	0	9	8	0.00916196	0.000395883	0
C:\Users\KyowonJeong\Desktop\flashida\msalign\apr23\flash\Eclip_1481_MB_ms2.msalign	988	1718	HCD	7057	1752.12	72	6	4361.45	4361.45	920	-	-1000	sp|P0A7Q6|RL36_ECOLI	50S ribosomal protein L36 OS=Escherichia coli (strain K12) OX=83333 GN=rpmJ PE=1 SV=1	1	38	.MKVRASVKKLCRNCKIVKRDGVIRVICSAEPKHKQRQG.	0	-	0	13	12	9.7342e-08	0	0
C:\Users\KyowonJeong\Desktop\flashida\msalign\apr23\flash\Eclip_1481_MB_ms2.msalign	989	1719	HCD	7058	1752.73	37	4	2222.16	2222.16	645	-	-1000	sp|P0ACF8|HNS_ECOLI	DNA-binding protein H-NS OS=Escherichia coli (strain K12) OX=83333 GN=hns PE=1 SV=2	119	137	V.I(KKAMDE)[15.9932]QGKSLDDFLIKQ.	1	-	0	15	14	3.10915e-06	0	0
C:\Users\KyowonJeong\Desktop\flashida\msalign\apr23\flash\Eclip_1481_MB_ms2.msalign	990	1720	HCD	7059	1753.35	64	12	6327.39	6327.39	847	-	-1000	sp|P0A7N4|RL32_ECOLI	50S ribosomal protein L32 OS=Escherichia coli (strain K12) OX=83333 GN=rpmF PE=1 SV=2	1	57	.MAVQQNKPTRSKRGMRRSHDA(LT)[-115.0466]AVTSLSVDKTSGEKHLRHHITADGYYRGRKVIAK.	1	-	0	16	15	2.7281e-10	0	0
C:\Users\KyowonJeong\Desktop\flashida\msalign\apr23\flash\Eclip_1481_MB_ms2.msalign	991	1721	HCD	7061	1754.01	63	10	6250.6	6250.59	346	-	-1000	sp|P0A7N9|RL33_ECOLI	50S ribosomal protein L33 OS=Escherichia coli (strain K12) OX=83333 GN=rpmG PE=1 SV=2	1	55	.(MAK)[-117.0299]GIREKIKLVSSAGTGHFYTTTKNKRTKPEKLELKKFDPVVRQHVIYKEAKIK.	1	-	0	27	24	1.63704e-16	0	0
C:\Users\KyowonJeong\Desktop\flashida\msalign\apr23\flash\Eclip_1481_MB_ms2.msalign	992	1722	HCD	7063	1754.74	34	5	3295.65	3295.64	1457	-	-1000	sp|P17169|GLMS_ECOLI	Glutamine--fructose-6-phosphate aminotransferase [isomerizing] OS=Escherichia coli (strain K12) OX=83333 GN=glmS PE=1 SV=4	218	246	R.RSVNIFDKTGAEVKRQDIESNLQYDAGDK.G	0	-	0	14	12	2.24015e-07	0	0
C:\Users\KyowonJeong\Desktop\flashida\msalign\apr23\flash\Eclip_1481_MB_ms2.msalign	993	1724	HCD	7065	1756	42	5	2522.55	2521.54	281	-	-1000	sp|P60624|RL24_ECOLI	50S ribosomal protein L24 OS=Escherichia coli (strain K12) OX=83333 GN=rplX PE=1 SV=2	20	43	K.GKRGKVKNVLSSGKVIVEGINLVK.K	0	-	0	17	16	7.55179e-09	0	0
C:\Users\KyowonJeong\Desktop\flashida\msalign\apr23\flash\Eclip_1481_MB_ms2.msalign	994	1725	HCD	7067	1756.66	96	9	6311.4	6311.39	846	-	-1000	sp|P0A7N4|RL32_ECOLI	50S ribosomal protein L32 OS=Escherichia coli (strain K12) OX=83333 GN=rpmF PE=1 SV=2	2	57	M.AVQQNKPTRSKRGMRRSHDALTAVTSLSVDKTSGEKHLRHHITADGYYRGRKVIAK.	0	-	0	47	32	1.19744e-19	0	0
C:\Users\KyowonJeong\Desktop\flashida\msalign\apr23\flash\Eclip_1481_MB_ms2.msalign	995	1726	HCD	7069	1757.39	104	11	6250.61	6250.6	346	-	-1000	sp|P0A7N9|RL33_ECOLI	50S ribosomal protein L33 OS=Escherichia coli (strain K12) OX=83333 GN=rpmG PE=1 SV=2	1	55	.(MA)[-117.0249]KGIREKIKLVSSAGTGHFYTTTKNKRTKPEKLELKKFDPVVRQHVIYKEAKIK.	1	-	0	40	34	9.62601e-24	0	0
C:\Users\KyowonJeong\Desktop\flashida\msalign\apr23\flash\Eclip_1481_MB_ms2.msalign	996	1727	HCD	7070	1758.03	40	9	5377.08	5377.08	1562	-	-1000	sp|P0A7P5|RL34_ECOLI	50S ribosomal protein L34 OS=Escherichia coli (strain K12) OX=83333 GN=rpmH PE=1 SV=1	1	46	.MKRTFQPSVLKRNRSHGFRARMATKNGRQVLARRRAKGRARLTVSK.	0	-	0	5	5	0.002473	0	0
C:\Users\KyowonJeong\Desktop\flashida\msalign\apr23\flash\Eclip_1481_MB_ms2.msalign	997	1728	HCD	7071	1758.64	41	5	2495.39	2494.38	1292	-	-1000	sp|P0A717|KPRS_ECOLI	Ribose-phosphate pyrophosphokinase OS=Escherichia coli (strain K12) OX=83333 GN=prs PE=1 SV=2	179	200	R.AIAKLLNDTDMAIIDKRRPRAN.V	0	-	0	13	10	8.11111e-07	0	0
C:\Users\KyowonJeong\Desktop\flashida\msalign\apr23\flash\Eclip_1481_MB_ms2.msalign	998	1730	HCD	7075	1760.03	78	8	4920.73	4920.73	1427	-	-1000	sp|Q2EEQ2|RL362_ECOLI	50S ribosomal protein L36 2 OS=Escherichia coli (strain K12) OX=83333 GN=ykgO PE=1 SV=1	1	42	.MKVLNSLRTAKERHPD(CQIVKRKGRLYVICKSNPRFK)[-2.0125]AVQGR.K	1	-	0	18	13	0.00375855	0	0
C:\Users\KyowonJeong\Desktop\flashida\msalign\apr23\flash\Eclip_1481_MB_ms2.msalign	999	1731	HCD	7076	1760.67	34	4	2631.49	2631.48	1227	-	-1000	sp|P0A7R5|RS10_ECOLI	30S ribosomal protein S10 OS=Escherichia coli (strain K12) OX=83333 GN=rpsJ PE=1 SV=1	21	45	Q.ATAEIVETAKRTGAQVRGPIPLPTR.K	0	-	0	12	11	9.99571e-07	0	0
C:\Users\KyowonJeong\Desktop\flashida\msalign\apr23\flash\Eclip_1481_MB_ms2.msalign	1000	1732	HCD	7077	1761.28	35	9	6509.41	6509.6	1194	-	-1000	sp|P0A6P9|ENO_ECOLI	Enolase OS=Escherichia coli (strain K12) OX=83333 GN=eno PE=1 SV=2	370	432	S.HRSGETEDATIADLAVGTAAG(QIKTGSMSRSDRVAKYNQLIRIEEALGEKAPYNGRKEIKGQ)[-245.8752]A.	1	-	0	9	9	7.83218e-05	0	0
C:\Users\KyowonJeong\Desktop\flashida\msalign\apr23\flash\Eclip_1481_MB_ms2.msalign	1001	1734	HCD	7081	1762.67	62	6	4361.45	4361.45	920	-	-1000	sp|P0A7Q6|RL36_ECOLI	50S ribosomal protein L36 OS=Escherichia coli (strain K12) OX=83333 GN=rpmJ PE=1 SV=1	1	38	.MKVRASVKKLCRNCKIVKRDGVIRVICSAEPKHKQRQG.	0	-	0	14	13	4.3304e-10	0	0
C:\Users\KyowonJeong\Desktop\flashida\msalign\apr23\flash\Eclip_1481_MB_ms2.msalign	1002	1735	HCD	7082	1763.31	105	11	6311.39	6311.39	846	-	-1000	sp|P0A7N4|RL32_ECOLI	50S ribosomal protein L32 OS=Escherichia coli (strain K12) OX=83333 GN=rpmF PE=1 SV=2	2	57	M.AVQQNKPTRSKRGMRRSHDALTAVTSLSVDKTSGEKHLRHHITADGYYRGRKVIAK.	0	-	0	46	31	1.54298e-17	0	0
C:\Users\KyowonJeong\Desktop\flashida\msalign\apr23\flash\Eclip_1481_MB_ms2.msalign	1003	1738	HCD	7087	1765.13	82	6	4920.72	4920.73	1427	-	-1000	sp|Q2EEQ2|RL362_ECOLI	50S ribosomal protein L36 2 OS=Escherichia coli (strain K12) OX=83333 GN=ykgO PE=1 SV=1	1	42	.MKVLNSLRTAKERHPD(CQIVKRKGRLYVIC)[-2.0125]KSNPRFKAVQGR.K	1	-	0	16	14	0.0007304	0	0
C:\Users\KyowonJeong\Desktop\flashida\msalign\apr23\flash\Eclip_1481_MB_ms2.msalign	1004	1739	HCD	7088	1765.79	107	11	6433.63	6433.63	354	-	-1000	sp|P0A7N9|RL33_ECOLI	50S ribosomal protein L33 OS=Escherichia coli (strain K12) OX=83333 GN=rpmG PE=1 SV=2	2	55	M.AKG(IREKIKLV)[197.0506]SSAGTGHFYTTTKNKRTKPEKLELKKFDPVVRQHVIYKEAKIK.	1	-	0	17	16	3.642e-06	0	0
C:\Users\KyowonJeong\Desktop\flashida\msalign\apr23\flash\Eclip_1481_MB_ms2.msalign	1005	1740	HCD	7089	1766.4	107	10	6419.62	6419.6	349	-	-1000	sp|P0A7N9|RL33_ECOLI	50S ribosomal protein L33 OS=Escherichia coli (strain K12) OX=83333 GN=rpmG PE=1 SV=2	2	55	M.AKGIREKIKLVSSAGTGHFYTTTKNKRTKPEKLELKKFD(PVVRQHV)[183.0256]IYKEAKIK.	1	-	0	27	22	8.37094e-13	0	0
C:\Users\KyowonJeong\Desktop\flashida\msalign\apr23\flash\Eclip_1481_MB_ms2.msalign	1006	1741	HCD	7091	1767.05	105	11	6311.39	6311.39	846	-	-1000	sp|P0A7N4|RL32_ECOLI	50S ribosomal protein L32 OS=Escherichia coli (strain K12) OX=83333 GN=rpmF PE=1 SV=2	2	57	M.AVQQNKPTRSKRGMRRSHDALTAVTSLSVDKTSGEKHLRHHITADGYYRGRKVIAK.	0	-	0	46	27	1.9204e-15	0	0
C:\Users\KyowonJeong\Desktop\flashida\msalign\apr23\flash\Eclip_1481_MB_ms2.msalign	1007	1742	HCD	7093	1767.78	107	10	6419.62	6419.6	349	-	-1000	sp|P0A7N9|RL33_ECOLI	50S ribosomal protein L33 OS=Escherichia coli (strain K12) OX=83333 GN=rpmG PE=1 SV=2	2	55	M.AKGIREKIKLVSSAGTGHFYTTTKNKRTKPEKLE(LK)[183.0256]KFDPVVRQHVIYKEAKIK.	1	-	0	29	21	7.13344e-12	0	0
C:\Users\KyowonJeong\Desktop\flashida\msalign\apr23\flash\Eclip_1481_MB_ms2.msalign	1008	1744	HCD	7095	1769.04	98	10	6494.43	6494.43	848	-	-1000	sp|P0A7N4|RL32_ECOLI	50S ribosomal protein L32 OS=Escherichia coli (strain K12) OX=83333 GN=rpmF PE=1 SV=2	2	57	M.AVQQNKPTRSKRGMRRSHDALTAVTSLSVDKTSGEKHLRHHITAD(GYYRGRKVIAK)[183.0339].	1	-	0	22	21	1.97598e-11	0	0
C:\Users\KyowonJeong\Desktop\flashida\msalign\apr23\flash\Eclip_1481_MB_ms2.msalign	1009	1745	HCD	7097	1769.69	94	9	6311.4	6311.39	846	-	-1000	sp|P0A7N4|RL32_ECOLI	50S ribosomal protein L32 OS=Escherichia coli (strain K12) OX=83333 GN=rpmF PE=1 SV=2	2	57	M.AVQQNKPTRSKRGMRRSHDALTAVTSLSVDKTSGEKHLRHHITADGYYRGRKVIAK.	0	-	0	44	32	1.1992e-19	0	0
C:\Users\KyowonJeong\Desktop\flashida\msalign\apr23\flash\Eclip_1481_MB_ms2.msalign	1010	1747	HCD	7100	1771.07	36	4	2206.17	2206.17	633	-	-1000	sp|P0ACF8|HNS_ECOLI	DNA-binding protein H-NS OS=Escherichia coli (strain K12) OX=83333 GN=hns PE=1 SV=2	119	137	V.IKKAMDEQGKSLDDFLIKQ.	0	-	0	18	16	1.19406e-10	0	0
C:\Users\KyowonJeong\Desktop\flashida\msalign\apr23\flash\Eclip_1481_MB_ms2.msalign	1011	1748	HCD	7101	1771.68	68	6	4409.44	4409.46	1426	-	-1000	sp|Q2EEQ2|RL362_ECOLI	50S ribosomal protein L36 2 OS=Escherichia coli (strain K12) OX=83333 GN=ykgO PE=1 SV=1	1	37	.MKVLNSLRTAKERHPD(CQIVKRKGRLYVIC)[-1.9908]KSNPRFK.A	1	-	0	16	13	0.00513246	0	0
C:\Users\KyowonJeong\Desktop\flashida\msalign\apr23\flash\Eclip_1481_MB_ms2.msalign	1012	1749	HCD	7103	1772.3	82	8	4920.73	4919.74	1582	-	-1000	sp|P69831|PTKC_ECOLI	PTS system galactitol-specific EIIC component OS=Escherichia coli (strain K12) OX=83333 GN=gatC PE=1 SV=1	409	451	L.IQVFSPQNIPGFIIIGAIYLTGIFMTWRRARGFIKQEKVVLAE.	0	-	0	6	5	0.075354	0.00149449	0.00563777
C:\Users\KyowonJeong\Desktop\flashida\msalign\apr23\flash\Eclip_1481_MB_ms2.msalign	1013	1751	HCD	7106	1773.32	107	9	6433.64	6433.63	354	-	-1000	sp|P0A7N9|RL33_ECOLI	50S ribosomal protein L33 OS=Escherichia coli (strain K12) OX=83333 GN=rpmG PE=1 SV=2	1	55	.(M)[66.0101]AKGIREKIKLVSSAGTGHFYTTTKNKRTKPEKLELKKFDPVVRQHVIYKEAKIK.	1	-	0	20	15	3.43825e-06	0	0
C:\Users\KyowonJeong\Desktop\flashida\msalign\apr23\flash\Eclip_1481_MB_ms2.msalign	1014	1752	HCD	7107	1773.97	107	11	6419.62	6419.61	349	-	-1000	sp|P0A7N9|RL33_ECOLI	50S ribosomal protein L33 OS=Escherichia coli (strain K12) OX=83333 GN=rpmG PE=1 SV=2	2	55	M.AKGIREKIKLVSSAGTGHFYTTTKNKRTKPEKLELKKFDPVVRQH(V)[183.0306]IYKEAKIK.	1	-	0	23	17	7.56506e-10	0	0
C:\Users\KyowonJeong\Desktop\flashida\msalign\apr23\flash\Eclip_1481_MB_ms2.msalign	1015	1753	HCD	7109	1774.62	105	11	6311.4	6311.39	846	-	-1000	sp|P0A7N4|RL32_ECOLI	50S ribosomal protein L32 OS=Escherichia coli (strain K12) OX=83333 GN=rpmF PE=1 SV=2	2	57	M.AVQQNKPTRSKRGMRRSHDALTAVTSLSVDKTSGEKHLRHHITADGYYRGRKVIAK.	0	-	0	36	21	9.6908e-12	0	0
C:\Users\KyowonJeong\Desktop\flashida\msalign\apr23\flash\Eclip_1481_MB_ms2.msalign	1016	1754	HCD	7111	1775.35	104	10	6250.6	6250.6	346	-	-1000	sp|P0A7N9|RL33_ECOLI	50S ribosomal protein L33 OS=Escherichia coli (strain K12) OX=83333 GN=rpmG PE=1 SV=2	1	55	.(MA)[-117.0199]KGIREKIKLVSSAGTGHFYTTTKNKRTKPEKLELKKFDPVVRQHVIYKEAKIK.	1	-	0	50	38	8.06618e-24	0	0
C:\Users\KyowonJeong\Desktop\flashida\msalign\apr23\flash\Eclip_1481_MB_ms2.msalign	1017	1755	HCD	7112	1775.99	56	7	4409.44	4409.43	1426	-	-1000	sp|Q2EEQ2|RL362_ECOLI	50S ribosomal protein L36 2 OS=Escherichia coli (strain K12) OX=83333 GN=ykgO PE=1 SV=1	1	37	.MKVLNSLRTAKERHPD(CQIVKRKGRLYVICKSN)[-2.0208]PRFK.A	1	-	0	17	14	0.000839238	0	0
C:\Users\KyowonJeong\Desktop\flashida\msalign\apr23\flash\Eclip_1481_MB_ms2.msalign	1018	1756	HCD	7113	1776.6	38	4	2309.3	2309.3	1293	-	-1000	sp|P0A717|KPRS_ECOLI	Ribose-phosphate pyrophosphokinase OS=Escherichia coli (strain K12) OX=83333 GN=prs PE=1 SV=2	179	198	R.AIAKLLNDTDMAIIDKRRPR.A	0	-	0	14	14	2.59127e-06	0	0
C:\Users\KyowonJeong\Desktop\flashida\msalign\apr23\flash\Eclip_1481_MB_ms2.msalign	1019	1757	HCD	7115	1777.25	59	5	3583.01	3582	406	-	-1000	sp|P68919|RL25_ECOLI	50S ribosomal protein L25 OS=Escherichia coli (strain K12) OX=83333 GN=rplY PE=1 SV=1	58	88	Y.SEVLTIVVDGKEIKVKAQDVQRHPYKPKLQH.I	0	-	0	27	21	3.30877e-18	0	0
C:\Users\KyowonJeong\Desktop\flashida\msalign\apr23\flash\Eclip_1481_MB_ms2.msalign	1020	1758	HCD	7117	1777.99	58	6	4361.45	4361.45	920	-	-1000	sp|P0A7Q6|RL36_ECOLI	50S ribosomal protein L36 OS=Escherichia coli (strain K12) OX=83333 GN=rpmJ PE=1 SV=1	1	38	.MKVRASVKKLCRNCKIVKRDGVIRVICSAEPKHKQRQG.	0	-	0	14	14	4.773e-11	0	0
C:\Users\KyowonJeong\Desktop\flashida\msalign\apr23\flash\Eclip_1481_MB_ms2.msalign	1021	1759	HCD	7118	1778.63	102	9	6311.4	6311.39	846	-	-1000	sp|P0A7N4|RL32_ECOLI	50S ribosomal protein L32 OS=Escherichia coli (strain K12) OX=83333 GN=rpmF PE=1 SV=2	2	57	M.AVQQNKPTRSKRGMRRSHDALTAVTSLSVDKTSGEKHLRHHITADGYYRGRKVIAK.	0	-	0	40	28	1.15448e-18	0	0
C:\Users\KyowonJeong\Desktop\flashida\msalign\apr23\flash\Eclip_1481_MB_ms2.msalign	1022	1760	HCD	7119	1779.24	107	10	6419.62	6419.61	349	-	-1000	sp|P0A7N9|RL33_ECOLI	50S ribosomal protein L33 OS=Escherichia coli (strain K12) OX=83333 GN=rpmG PE=1 SV=2	2	55	M.AKGIREKIKLVSSAGTGHFYTTTKNKRTKPEKLELKKFD(PVVRQH)[183.0306]VIYKEAKIK.	1	-	0	27	24	3.87814e-14	0	0
C:\Users\KyowonJeong\Desktop\flashida\msalign\apr23\flash\Eclip_1481_MB_ms2.msalign	1023	1761	HCD	7121	1779.9	36	4	2206.17	2206.17	633	-	-1000	sp|P0ACF8|HNS_ECOLI	DNA-binding protein H-NS OS=Escherichia coli (strain K12) OX=83333 GN=hns PE=1 SV=2	119	137	V.IKKAMDEQGKSLDDFLIKQ.	0	-	0	18	17	5.27775e-11	0	0
C:\Users\KyowonJeong\Desktop\flashida\msalign\apr23\flash\Eclip_1481_MB_ms2.msalign	1024	1762	HCD	7123	1780.4	44	4	2680.49	2680.48	440	-	-1000	sp|P60438|RL3_ECOLI	50S ribosomal protein L3 OS=Escherichia coli (strain K12) OX=83333 GN=rplC PE=1 SV=1	98	123	S.VELFADVKKVDVTGTSKGKGFAGTVK.R	0	-	0	20	17	4.13173e-12	0	0
C:\Users\KyowonJeong\Desktop\flashida\msalign\apr23\flash\Eclip_1481_MB_ms2.msalign	1025	1763	HCD	7124	1781.03	36	4	2206.17	2206.17	633	-	-1000	sp|P0ACF8|HNS_ECOLI	DNA-binding protein H-NS OS=Escherichia coli (strain K12) OX=83333 GN=hns PE=1 SV=2	119	137	V.IKKAMDEQGKSLDDFLIKQ.	0	-	0	19	17	1.1758e-11	0	0
C:\Users\KyowonJeong\Desktop\flashida\msalign\apr23\flash\Eclip_1481_MB_ms2.msalign	1026	1764	HCD	7125	1781.47	50	5	4409.44	4409.44	1426	-	-1000	sp|Q2EEQ2|RL362_ECOLI	50S ribosomal protein L36 2 OS=Escherichia coli (strain K12) OX=83333 GN=ykgO PE=1 SV=1	1	37	.MKVLNSLRTAKERHPD(CQIVKRKGRLYVICK)[-2.0158]SNPRFK.A	1	-	0	15	13	0.00126369	0	0
C:\Users\KyowonJeong\Desktop\flashida\msalign\apr23\flash\Eclip_1481_MB_ms2.msalign	1027	1765	HCD	7127	1782.12	99	9	6311.4	6311.39	846	-	-1000	sp|P0A7N4|RL32_ECOLI	50S ribosomal protein L32 OS=Escherichia coli (strain K12) OX=83333 GN=rpmF PE=1 SV=2	2	57	M.AVQQNKPTRSKRGMRRSHDALTAVTSLSVDKTSGEKHLRHHITADGYYRGRKVIAK.	0	-	0	46	35	1.32834e-19	0	0
C:\Users\KyowonJeong\Desktop\flashida\msalign\apr23\flash\Eclip_1481_MB_ms2.msalign	1028	1766	HCD	7129	1782.85	68	10	6311.4	6311.39	846	-	-1000	sp|P0A7N4|RL32_ECOLI	50S ribosomal protein L32 OS=Escherichia coli (strain K12) OX=83333 GN=rpmF PE=1 SV=2	2	57	M.AVQQNKPTRSKRGMRRSHDALTAVTSLSVDKTSGEKHLRHHITADGYYRGRKVIAK.	0	-	0	28	18	1.20036e-11	0	0
C:\Users\KyowonJeong\Desktop\flashida\msalign\apr23\flash\Eclip_1481_MB_ms2.msalign	1029	1767	HCD	7130	1783.49	107	10	6419.63	6419.6	349	-	-1000	sp|P0A7N9|RL33_ECOLI	50S ribosomal protein L33 OS=Escherichia coli (strain K12) OX=83333 GN=rpmG PE=1 SV=2	2	55	M.AKGIREKIKLVSSAGTGHFYTTTKNKRTKPEKLELKKFDPVVRQHV(I)[183.0256]YKEAKIK.	1	-	0	29	24	2.1537e-15	0	0
C:\Users\KyowonJeong\Desktop\flashida\msalign\apr23\flash\Eclip_1481_MB_ms2.msalign	1030	1768	HCD	7131	1784.11	57	5	4409.44	4409.43	1426	-	-1000	sp|Q2EEQ2|RL362_ECOLI	50S ribosomal protein L36 2 OS=Escherichia coli (strain K12) OX=83333 GN=ykgO PE=1 SV=1	1	37	.MKVLNSLRTAKERHPD(CQIVKRKGRLYVICK)[-2.0208]SNPRFK.A	1	-	0	19	16	1.36987e-05	0	0
C:\Users\KyowonJeong\Desktop\flashida\msalign\apr23\flash\Eclip_1481_MB_ms2.msalign	1031	1769	HCD	7133	1784.76	104	9	6250.6	6250.6	346	-	-1000	sp|P0A7N9|RL33_ECOLI	50S ribosomal protein L33 OS=Escherichia coli (strain K12) OX=83333 GN=rpmG PE=1 SV=2	1	55	.(MA)[-117.0249]KGIREKIKLVSSAGTGHFYTTTKNKRTKPEKLELKKFDPVVRQHVIYKEAKIK.	1	-	0	54	40	5.05506e-25	0	0
C:\Users\KyowonJeong\Desktop\flashida\msalign\apr23\flash\Eclip_1481_MB_ms2.msalign	1032	1770	HCD	7135	1785.49	58	6	4361.45	4361.45	920	-	-1000	sp|P0A7Q6|RL36_ECOLI	50S ribosomal protein L36 OS=Escherichia coli (strain K12) OX=83333 GN=rpmJ PE=1 SV=1	1	38	.MKVRASVKKLCRNCKIVKRDGVIRVICSAEPKHKQRQG.	0	-	0	10	10	2.8612e-07	0	0
C:\Users\KyowonJeong\Desktop\flashida\msalign\apr23\flash\Eclip_1481_MB_ms2.msalign	1033	1773	HCD	7139	1787.27	64	5	3880.16	3880.16	226	-	-1000	sp|P0CE47|EFTU1_ECOLI	Elongation factor Tu 1 OS=Escherichia coli (strain K12) OX=83333 GN=tufA PE=1 SV=1	281	314	R.GIKREEIERGQVLAKPGTIKPHTKFESEVYILSK.D	0	-	0	33	29	1.65233e-17	0	0
C:\Users\KyowonJeong\Desktop\flashida\msalign\apr23\flash\Eclip_1481_MB_ms2.msalign	1034	1774	HCD	7141	1788	107	10	6433.64	6433.64	354	-	-1000	sp|P0A7N9|RL33_ECOLI	50S ribosomal protein L33 OS=Escherichia coli (strain K12) OX=83333 GN=rpmG PE=1 SV=2	1	55	.(M)[66.0151]AKGIREKIKLVSSAGTGHFYTTTKNKRTKPEKLELKKFDPVVRQHVIYKEAKIK.	1	-	0	23	20	8.259e-10	0	0
C:\Users\KyowonJeong\Desktop\flashida\msalign\apr23\flash\Eclip_1481_MB_ms2.msalign	1035	1775	HCD	7142	1788.65	33	6	4841.76	4841.74	1182	-	-1000	sp|P02929|TONB_ECOLI	Protein TonB OS=Escherichia coli (strain K12) OX=83333 GN=tonB PE=1 SV=2	61	104	A.VQPPPEPVVEPEPEPEPIPEPPKEAPVVIEKPKPKPKPKPKPVK.K	0	-	0	15	9	8.90998e-07	0	0
C:\Users\KyowonJeong\Desktop\flashida\msalign\apr23\flash\Eclip_1481_MB_ms2.msalign	1036	1776	HCD	7143	1789.26	68	7	4937.73	4937.71	866	-	-1000	sp|P0A7N4|RL32_ECOLI	50S ribosomal protein L32 OS=Escherichia coli (strain K12) OX=83333 GN=rpmF PE=1 SV=2	16	57	M.(RRSHDALTAV)[208.1711]TSLSVDKTSGEKHLRHHITADGYYRGRKVIAK.	1	-	0	9	9	0.00342733	0	0
C:\Users\KyowonJeong\Desktop\flashida\msalign\apr23\flash\Eclip_1481_MB_ms2.msalign	1037	1777	HCD	7145	1789.92	50	6	4920.73	4920.72	1427	-	-1000	sp|Q2EEQ2|RL362_ECOLI	50S ribosomal protein L36 2 OS=Escherichia coli (strain K12) OX=83333 GN=ykgO PE=1 SV=1	1	42	.MKVLNSLRTAKERHPD(CQIVKRKGRLYVIC)[-2.0225]KSNPRFKAVQGR.K	1	-	0	13	11	0.00652142	0.000200723	0
C:\Users\KyowonJeong\Desktop\flashida\msalign\apr23\flash\Eclip_1481_MB_ms2.msalign	1038	1778	HCD	7147	1790.65	53	6	4920.73	4920.72	1427	-	-1000	sp|Q2EEQ2|RL362_ECOLI	50S ribosomal protein L36 2 OS=Escherichia coli (strain K12) OX=83333 GN=ykgO PE=1 SV=1	1	42	.MKVLNSLRTAKERHPD(CQIVKRKGRLYVIC)[-2.0225]KSNPRFKAVQGR.K	1	-	0	14	11	0.0167841	0.000389029	0
C:\Users\KyowonJeong\Desktop\flashida\msalign\apr23\flash\Eclip_1481_MB_ms2.msalign	1039	1780	HCD	7149	1791.91	58	19	13283.7	13284.1	1123	-	-1000	sp|P0AAI3|FTSH_ECOLI	ATP-dependent zinc metalloprotease FtsH OS=Escherichia coli (strain K12) OX=83333 GN=ftsH PE=1 SV=1	408	529	Q.(KESTAYHEAGHAIIGRLVPEHDPVHKVTIIPR)[-21.8010]GRALGVTFFLPEGDAISASRQKLESQISTLYGGRLAEEIIYGPEHVSTGASNDIKVATNLARNMVTQWGFSEKLGPLLYAEEEGEVFLGR.S	1	-	0	9	9	0.506954	0.00809498	0.0287049
C:\Users\KyowonJeong\Desktop\flashida\msalign\apr23\flash\Eclip_1481_MB_ms2.msalign	1040	1782	HCD	7153	1793.29	107	9	6433.64	6433.63	354	-	-1000	sp|P0A7N9|RL33_ECOLI	50S ribosomal protein L33 OS=Escherichia coli (strain K12) OX=83333 GN=rpmG PE=1 SV=2	1	55	.(MAKGIREKI)[66.0101]KLVSSAGTGHFYTTTKNKRTKPEKLELKKFDPVVRQHVIYKEAKIK.	1	-	0	16	14	2.486e-05	0	0
C:\Users\KyowonJeong\Desktop\flashida\msalign\apr23\flash\Eclip_1481_MB_ms2.msalign	1041	1784	HCD	7155	1794.55	61	6	4842.76	4841.74	1182	-	-1000	sp|P02929|TONB_ECOLI	Protein TonB OS=Escherichia coli (strain K12) OX=83333 GN=tonB PE=1 SV=2	61	104	A.VQPPPEPVVEPEPEPEPIPEPPKEAPVVIEKPKPKPKPKPKPVK.K	0	-	0	26	16	8.00669e-14	0	0
C:\Users\KyowonJeong\Desktop\flashida\msalign\apr23\flash\Eclip_1481_MB_ms2.msalign	1042	1785	HCD	7157	1795.21	37	4	2259.22	2259.21	574	-	-1000	sp|P0A7M6|RL29_ECOLI	50S ribosomal protein L29 OS=Escherichia coli (strain K12) OX=83333 GN=rpmC PE=1 SV=1	1	19	.MKAKELREKSVEELNTELL.N	0	-	0	11	10	6.25518e-09	0	0
C:\Users\KyowonJeong\Desktop\flashida\msalign\apr23\flash\Eclip_1481_MB_ms2.msalign	1043	1786	HCD	7159	1795.94	106	10	6419.63	6419.62	349	-	-1000	sp|P0A7N9|RL33_ECOLI	50S ribosomal protein L33 OS=Escherichia coli (strain K12) OX=83333 GN=rpmG PE=1 SV=2	2	55	M.AKGIREKIKLVSSAGTGHFYTTTKNKRTKPEKLELKKFDPVVRQH(VI)[183.0406]YKEAKIK.	1	-	0	33	29	2.98906e-17	0	0
C:\Users\KyowonJeong\Desktop\flashida\msalign\apr23\flash\Eclip_1481_MB_ms2.msalign	1044	1787	HCD	7160	1796.59	104	9	6236.59	6236.58	347	-	-1000	sp|P0A7N9|RL33_ECOLI	50S ribosomal protein L33 OS=Escherichia coli (strain K12) OX=83333 GN=rpmG PE=1 SV=2	2	55	M.AKGIREKIKLVSSAGTGHFYTTTKNKRTKPEKLELKKFDPVVRQHVIYKEAKIK.	0	-	0	27	22	9.2282e-14	0	0
C:\Users\KyowonJeong\Desktop\flashida\msalign\apr23\flash\Eclip_1481_MB_ms2.msalign	1045	1788	HCD	7161	1797.2	77	6	4841.75	4841.74	1182	-	-1000	sp|P02929|TONB_ECOLI	Protein TonB OS=Escherichia coli (strain K12) OX=83333 GN=tonB PE=1 SV=2	61	104	A.VQPPPEPVVEPEPEPEPIPEPPKEAPVVIEKPKPKPKPKPKPVK.K	0	-	0	28	17	2.2336e-11	0	0
C:\Users\KyowonJeong\Desktop\flashida\msalign\apr23\flash\Eclip_1481_MB_ms2.msalign	1046	1789	HCD	7163	1797.86	93	11	6311.4	6311.39	846	-	-1000	sp|P0A7N4|RL32_ECOLI	50S ribosomal protein L32 OS=Escherichia coli (strain K12) OX=83333 GN=rpmF PE=1 SV=2	2	57	M.AVQQNKPTRSKRGMRRSHDALTAVTSLSVDKTSGEKHLRHHITADGYYRGRKVIAK.	0	-	0	40	24	2.0214e-14	0	0
C:\Users\KyowonJeong\Desktop\flashida\msalign\apr23\flash\Eclip_1481_MB_ms2.msalign	1047	1790	HCD	7165	1798.59	38	5	3880.16	3880.16	226	-	-1000	sp|P0CE47|EFTU1_ECOLI	Elongation factor Tu 1 OS=Escherichia coli (strain K12) OX=83333 GN=tufA PE=1 SV=1	281	314	R.GIKREEIERGQVLAKPGTIKPHTKFESEVYILSK.D	0	-	0	7	7	0.0105926	0.000394089	0
C:\Users\KyowonJeong\Desktop\flashida\msalign\apr23\flash\Eclip_1481_MB_ms2.msalign	1048	1791	HCD	7166	1799.22	35	6	4969.84	4969.83	1184	-	-1000	sp|P02929|TONB_ECOLI	Protein TonB OS=Escherichia coli (strain K12) OX=83333 GN=tonB PE=1 SV=2	61	105	A.VQPPPEPVVEPEPEPEPIPEPPKEAPVVIEKPKPKPKPKPKPVKK.V	0	-	0	15	10	1.54936e-06	0	0
C:\Users\KyowonJeong\Desktop\flashida\msalign\apr23\flash\Eclip_1481_MB_ms2.msalign	1049	1793	HCD	7169	1800.5	38	5	2717.49	2717.49	1252	-	-1000	sp|P0A707|IF3_ECOLI	Translation initiation factor IF-3 OS=Escherichia coli (strain K12) OX=83333 GN=infC PE=1 SV=1	90	112	K.VIQVKEIKFRPGTDEGDYQVKLR.S	0	-	0	5	5	0.352044	0.00507522	0.0175794
C:\Users\KyowonJeong\Desktop\flashida\msalign\apr23\flash\Eclip_1481_MB_ms2.msalign	1050	1794	HCD	7171	1801.22	56	5	3398.84	3398.84	1256	-	-1000	sp|P77611|RSXC_ECOLI	Ion-translocating oxidoreductase complex subunit C OS=Escherichia coli (strain K12) OX=83333 GN=rsxC PE=1 SV=1	698	729	R.KLEQQQANAVPEEQVDPRKAAVAAAIARAQAK.K	0	-	0	27	20	1.2265e-09	0	0
C:\Users\KyowonJeong\Desktop\flashida\msalign\apr23\flash\Eclip_1481_MB_ms2.msalign	1051	1799	HCD	7178	1804.51	41	9	6807.32	6807.32	140	-	-1000	sp|P69428|TATA_ECOLI	Sec-independent protein translocase protein TatA OS=Escherichia coli (strain K12) OX=83333 GN=tatA PE=1 SV=1	28	89	S.IGSDLGASIKGFKKAMSDDEPKQDKTSQDADFTAKTIADKQADTNQEQAKTEDAKRHDKEQV.	0	-	0	9	8	2.18112e-05	0	0
C:\Users\KyowonJeong\Desktop\flashida\msalign\apr23\flash\Eclip_1481_MB_ms2.msalign	1052	1800	HCD	7179	1805.13	48	6	3521.93	3522.03	667	-	-1000	sp|P0C018|RL18_ECOLI	50S ribosomal protein L18 OS=Escherichia coli (strain K12) OX=83333 GN=rplR PE=1 SV=1	68	102	N.(KDAAAAVGK)[-224.9255]AVAERALEKGIKDVSFDRSGFQYHGR.V	1	-	0	20	15	1.11609e-09	0	0
C:\Users\KyowonJeong\Desktop\flashida\msalign\apr23\flash\Eclip_1481_MB_ms2.msalign	1053	1801	HCD	7181	1805.79	56	5	3398.84	3398.84	1256	-	-1000	sp|P77611|RSXC_ECOLI	Ion-translocating oxidoreductase complex subunit C OS=Escherichia coli (strain K12) OX=83333 GN=rsxC PE=1 SV=1	698	729	R.KLEQQQANAVPEEQVDPRKAAVAAAIARAQAK.K	0	-	0	22	16	1.58945e-07	0	0
C:\Users\KyowonJeong\Desktop\flashida\msalign\apr23\flash\Eclip_1481_MB_ms2.msalign	1054	1802	HCD	7183	1806.51	32	4	2465.25	2465.24	1008	-	-1000	sp|P08178|PUR5_ECOLI	Phosphoribosylformylglycinamidine cyclo-ligase OS=Escherichia coli (strain K12) OX=83333 GN=purM PE=1 SV=3	2	25	M.TDKTSLSYKDAGVDIDAGNALVGR.I	0	-	0	9	9	1.74048e-06	0	0
C:\Users\KyowonJeong\Desktop\flashida\msalign\apr23\flash\Eclip_1481_MB_ms2.msalign	1055	1803	HCD	7184	1807.15	53	5	3521.93	3521.9	865	-	-1000	sp|P0A7N4|RL32_ECOLI	50S ribosomal protein L32 OS=Escherichia coli (strain K12) OX=83333 GN=rpmF PE=1 SV=2	27	57	T.SLSVDKTSGEKHLRHHITADGYYRGRKVIAK.	0	-	0	6	5	0.00222712	0	0
C:\Users\KyowonJeong\Desktop\flashida\msalign\apr23\flash\Eclip_1481_MB_ms2.msalign	1056	1805	HCD	7187	1808.42	25	4	2061.09	2061.09	1007	-	-1000	sp|P08178|PUR5_ECOLI	Phosphoribosylformylglycinamidine cyclo-ligase OS=Escherichia coli (strain K12) OX=83333 GN=purM PE=1 SV=3	8	27	L.SYKDAGVDIDAGNALVGRIK.G	0	-	0	15	13	7.60912e-10	0	0
C:\Users\KyowonJeong\Desktop\flashida\msalign\apr23\flash\Eclip_1481_MB_ms2.msalign	1057	1806	HCD	7189	1809.15	24	4	2061.09	2061.09	1007	-	-1000	sp|P08178|PUR5_ECOLI	Phosphoribosylformylglycinamidine cyclo-ligase OS=Escherichia coli (strain K12) OX=83333 GN=purM PE=1 SV=3	8	27	L.SYKDAGVDIDAGNALVGRIK.G	0	-	0	12	10	7.10668e-08	0	0
C:\Users\KyowonJeong\Desktop\flashida\msalign\apr23\flash\Eclip_1481_MB_ms2.msalign	1058	1807	HCD	7190	1809.79	44	5	2694.43	2694.43	1334	-	-1000	sp|P17443|MURG_ECOLI	UDP-N-acetylglucosamine--N-acetylmuramyl-(pentapeptide) pyrophosphoryl-undecaprenol N-acetylglucosamine transferase OS=Escherichia coli (strain K12) OX=83333 GN=murG PE=1 SV=3	331	355	A.ERARAASIPDATERVANEVSRVARA.	0	-	0	18	17	5.54274e-11	0	0
C:\Users\KyowonJeong\Desktop\flashida\msalign\apr23\flash\Eclip_1481_MB_ms2.msalign	1059	1810	HCD	7195	1811.79	73	6	4409.44	4409.57	461	-	-1000	sp|P60438|RL3_ECOLI	50S ribosomal protein L3 OS=Escherichia coli (strain K12) OX=83333 GN=rplC PE=1 SV=1	168	209	N.ERVTVQSLDVVRVDAERNLLL(V)[27.0687]KGAVPGATGSDLIVKPAVKA.	1	-	0	9	9	0.558788	0.00879555	0.02998
C:\Users\KyowonJeong\Desktop\flashida\msalign\apr23\flash\Eclip_1481_MB_ms2.msalign	1060	1813	HCD	7199	1813.7	46	4	2209.12	2209.17	1336	-	-1000	sp|P17443|MURG_ECOLI	UDP-N-acetylglucosamine--N-acetylmuramyl-(pentapeptide) pyrophosphoryl-undecaprenol N-acetylglucosamine transferase OS=Escherichia coli (strain K12) OX=83333 GN=murG PE=1 SV=3	335	355	R.(AASI)[27.0246]PDATERVANEVSRVARA.	1	-	0	9	9	0.00147681	0	0
C:\Users\KyowonJeong\Desktop\flashida\msalign\apr23\flash\Eclip_1481_MB_ms2.msalign	1061	1814	HCD	7201	1814.44	44	5	2694.43	2694.43	1334	-	-1000	sp|P17443|MURG_ECOLI	UDP-N-acetylglucosamine--N-acetylmuramyl-(pentapeptide) pyrophosphoryl-undecaprenol N-acetylglucosamine transferase OS=Escherichia coli (strain K12) OX=83333 GN=murG PE=1 SV=3	331	355	A.ERARAASIPDATERVANEVSRVARA.	0	-	0	14	13	4.34952e-08	0	0
C:\Users\KyowonJeong\Desktop\flashida\msalign\apr23\flash\Eclip_1481_MB_ms2.msalign	1062	1815	HCD	7202	1815.08	35	6	4529.69	4529.69	279	-	-1000	sp|P60624|RL24_ECOLI	50S ribosomal protein L24 OS=Escherichia coli (strain K12) OX=83333 GN=rplX PE=1 SV=2	2	43	M.AAKIRRDDEVIVLTGKDKGKRGKVKNVLSSGKVIVEGINLVK.K	0	-	0	18	17	4.01475e-09	0	0
C:\Users\KyowonJeong\Desktop\flashida\msalign\apr23\flash\Eclip_1481_MB_ms2.msalign	1063	1817	HCD	7205	1816.35	59	5	3497.78	3496.77	1294	-	-1000	sp|P0ADG7|IMDH_ECOLI	Inosine-5'-monophosphate dehydrogenase OS=Escherichia coli (strain K12) OX=83333 GN=guaB PE=1 SV=1	457	488	K.AEFVRISGAGIQESHVHDVTITKESPNYRLGS.	0	-	0	15	15	6.3007e-12	0	0
C:\Users\KyowonJeong\Desktop\flashida\msalign\apr23\flash\Eclip_1481_MB_ms2.msalign	1064	1818	HCD	7207	1817.08	36	4	2188.2	2188.2	749	-	-1000	sp|P0A7W1|RS5_ECOLI	30S ribosomal protein S5 OS=Escherichia coli (strain K12) OX=83333 GN=rpsE PE=1 SV=2	2	20	M.(A)[Acetyl]HIEKQAGELQEKLIAVNR.V	0	-	0	20	17	2.86752e-09	0	0
C:\Users\KyowonJeong\Desktop\flashida\msalign\apr23\flash\Eclip_1481_MB_ms2.msalign	1065	1819	HCD	7208	1817.72	36	5	2765.47	2765.46	1335	-	-1000	sp|P17443|MURG_ECOLI	UDP-N-acetylglucosamine--N-acetylmuramyl-(pentapeptide) pyrophosphoryl-undecaprenol N-acetylglucosamine transferase OS=Escherichia coli (strain K12) OX=83333 GN=murG PE=1 SV=3	330	355	M.AERARAASIPDATERVANEVSRVARA.	0	-	0	9	9	3.99541e-06	0	0
C:\Users\KyowonJeong\Desktop\flashida\msalign\apr23\flash\Eclip_1481_MB_ms2.msalign	1066	1820	HCD	7209	1818.33	30	5	3496.78	3496.77	1294	-	-1000	sp|P0ADG7|IMDH_ECOLI	Inosine-5'-monophosphate dehydrogenase OS=Escherichia coli (strain K12) OX=83333 GN=guaB PE=1 SV=1	457	488	K.AEFVRISGAGIQESHVHDVTITKESPNYRLGS.	0	-	0	11	11	8.1914e-11	0	0
C:\Users\KyowonJeong\Desktop\flashida\msalign\apr23\flash\Eclip_1481_MB_ms2.msalign	1067	1821	HCD	7211	1818.99	42	6	5458.97	5459.96	1044	-	-1000	sp|P06612|TOP1_ECOLI	DNA topoisomerase 1 OS=Escherichia coli (strain K12) OX=83333 GN=topA PE=1 SV=2	2	54	M.GKALVIVESPAKAKTINKYLGSDYVVKSSVGHIRDLPTSGSAAKKSADSTSTK.T	0	-	0	19	18	7.5118e-15	0	0
C:\Users\KyowonJeong\Desktop\flashida\msalign\apr23\flash\Eclip_1481_MB_ms2.msalign	1068	1822	HCD	7213	1819.72	28	4	2219.3	2219.3	1349	-	-1000	sp|P25665|METE_ECOLI	5-methyltetrahydropteroyltriglutamate--homocysteine methyltransferase OS=Escherichia coli (strain K12) OX=83333 GN=metE PE=1 SV=6	2	20	M.TILNHTLGFPRVGLRRELK.K	0	-	0	7	5	0.0118035	0.000392927	0.00149589
C:\Users\KyowonJeong\Desktop\flashida\msalign\apr23\flash\Eclip_1481_MB_ms2.msalign	1069	1826	HCD	7219	1822.36	39	4	2540.34	2540.34	753	-	-1000	sp|P0A7W1|RS5_ECOLI	30S ribosomal protein S5 OS=Escherichia coli (strain K12) OX=83333 GN=rpsE PE=1 SV=2	2	23	M.(A)[Acetyl]HIE(KQAGE)[37.9432]LQEKLIAVNRVSK.T	1	-	0	19	16	5.86178e-05	0	0
C:\Users\KyowonJeong\Desktop\flashida\msalign\apr23\flash\Eclip_1481_MB_ms2.msalign	1070	1827	HCD	7220	1823	36	4	2188.2	2188.2	749	-	-1000	sp|P0A7W1|RS5_ECOLI	30S ribosomal protein S5 OS=Escherichia coli (strain K12) OX=83333 GN=rpsE PE=1 SV=2	2	20	M.(A)[Acetyl]HIEKQAGELQEKLIAVNR.V	0	-	0	20	18	8.95104e-11	0	0
C:\Users\KyowonJeong\Desktop\flashida\msalign\apr23\flash\Eclip_1481_MB_ms2.msalign	1071	1828	HCD	7221	1823.62	48	6	4361.46	4361.45	920	-	-1000	sp|P0A7Q6|RL36_ECOLI	50S ribosomal protein L36 OS=Escherichia coli (strain K12) OX=83333 GN=rpmJ PE=1 SV=1	1	38	.MKVRASVKKLCRNCKIVKRDGVIRVICSAEPKHKQRQG.	0	-	0	10	10	6.804e-09	0	0
C:\Users\KyowonJeong\Desktop\flashida\msalign\apr23\flash\Eclip_1481_MB_ms2.msalign	1072	1829	HCD	7223	1824.28	26	6	5459.97	5459.96	1044	-	-1000	sp|P06612|TOP1_ECOLI	DNA topoisomerase 1 OS=Escherichia coli (strain K12) OX=83333 GN=topA PE=1 SV=2	2	54	M.GKALVIVESPAKAKTINKYLGSDYVVKSSVGHIRDLPTSGSAAKKSADSTSTK.T	0	-	0	15	15	1.56639e-10	0	0
C:\Users\KyowonJeong\Desktop\flashida\msalign\apr23\flash\Eclip_1481_MB_ms2.msalign	1073	1830	HCD	7225	1825	93	11	6311.4	6311.39	846	-	-1000	sp|P0A7N4|RL32_ECOLI	50S ribosomal protein L32 OS=Escherichia coli (strain K12) OX=83333 GN=rpmF PE=1 SV=2	2	57	M.AVQQNKPTRSKRGMRRSHDALTAVTSLSVDKTSGEKHLRHHITADGYYRGRKVIAK.	0	-	0	37	22	1.91606e-14	0	0
C:\Users\KyowonJeong\Desktop\flashida\msalign\apr23\flash\Eclip_1481_MB_ms2.msalign	1074	1831	HCD	7226	1825.64	50	9	6250.6	6250.6	346	-	-1000	sp|P0A7N9|RL33_ECOLI	50S ribosomal protein L33 OS=Escherichia coli (strain K12) OX=83333 GN=rpmG PE=1 SV=2	1	55	.(MA)[-117.0249]KGIREKIKLVSSAGTGHFYTTTKNKRTKPEKLELKKFDPVVRQHVIYKEAKIK.	1	-	0	21	19	1.15138e-15	0	0
C:\Users\KyowonJeong\Desktop\flashida\msalign\apr23\flash\Eclip_1481_MB_ms2.msalign	1075	1832	HCD	7227	1826.26	38	6	4361.46	4361.45	920	-	-1000	sp|P0A7Q6|RL36_ECOLI	50S ribosomal protein L36 OS=Escherichia coli (strain K12) OX=83333 GN=rpmJ PE=1 SV=1	1	38	.MKVRASVKKLCRNCKIVKRDGVIRVICSAEPKHKQRQG.	0	-	0	11	11	1.1277e-08	0	0
C:\Users\KyowonJeong\Desktop\flashida\msalign\apr23\flash\Eclip_1481_MB_ms2.msalign	1076	1834	HCD	7231	1827.65	100	10	6311.39	6311.39	846	-	-1000	sp|P0A7N4|RL32_ECOLI	50S ribosomal protein L32 OS=Escherichia coli (strain K12) OX=83333 GN=rpmF PE=1 SV=2	2	57	M.AVQQNKPTRSKRGMRRSHDALTAVTSLSVDKTSGEKHLRHHITADGYYRGRKVIAK.	0	-	0	45	29	6.4296e-17	0	0
C:\Users\KyowonJeong\Desktop\flashida\msalign\apr23\flash\Eclip_1481_MB_ms2.msalign	1077	1835	HCD	7232	1828.3	48	4	2921.61	2921.61	284	-	-1000	sp|P60624|RL24_ECOLI	50S ribosomal protein L24 OS=Escherichia coli (strain K12) OX=83333 GN=rplX PE=1 SV=2	44	71	K.KHQKPVPALNQPGGIVEKEAAIQVSNVA.I	0	-	0	17	12	4.22525e-07	0	0
C:\Users\KyowonJeong\Desktop\flashida\msalign\apr23\flash\Eclip_1481_MB_ms2.msalign	1078	1836	HCD	7233	1828.91	26	6	3388.95	3387.95	1023	-	-1000	sp|P0A7V8|RS4_ECOLI	30S ribosomal protein S4 OS=Escherichia coli (strain K12) OX=83333 GN=rpsD PE=1 SV=2	2	31	M.ARYLGPKLKLSRREGTDLFLKSGVRAIDTK.C	0	-	0	8	6	0.000131704	0	0
C:\Users\KyowonJeong\Desktop\flashida\msalign\apr23\flash\Eclip_1481_MB_ms2.msalign	1079	1837	HCD	7235	1829.56	23	4	2633.41	2633.4	668	-	-1000	sp|P0C018|RL18_ECOLI	50S ribosomal protein L18 OS=Escherichia coli (strain K12) OX=83333 GN=rplR PE=1 SV=1	51	76	A.ASTVEKAIAEQLKYTGNKDAAAAVGK.A	0	-	0	10	10	1.30273e-06	0	0
C:\Users\KyowonJeong\Desktop\flashida\msalign\apr23\flash\Eclip_1481_MB_ms2.msalign	1080	1838	HCD	7237	1830.34	23	6	3387.95	3387.95	1023	-	-1000	sp|P0A7V8|RS4_ECOLI	30S ribosomal protein S4 OS=Escherichia coli (strain K12) OX=83333 GN=rpsD PE=1 SV=2	2	31	M.ARYLGPKLKLSRREGTDLFLKSGVRAIDTK.C	0	-	0	7	5	0.00168693	0	0
C:\Users\KyowonJeong\Desktop\flashida\msalign\apr23\flash\Eclip_1481_MB_ms2.msalign	1081	1841	HCD	7241	1832.23	99	11	6311.4	6311.39	846	-	-1000	sp|P0A7N4|RL32_ECOLI	50S ribosomal protein L32 OS=Escherichia coli (strain K12) OX=83333 GN=rpmF PE=1 SV=2	2	57	M.AVQQNKPTRSKRGMRRSHDALTAVTSLSVDKTSGEKHLRHHITADGYYRGRKVIAK.	0	-	0	39	22	1.43822e-12	0	0
C:\Users\KyowonJeong\Desktop\flashida\msalign\apr23\flash\Eclip_1481_MB_ms2.msalign	1082	1842	HCD	7243	1832.96	85	11	6250.61	6250.6	346	-	-1000	sp|P0A7N9|RL33_ECOLI	50S ribosomal protein L33 OS=Escherichia coli (strain K12) OX=83333 GN=rpmG PE=1 SV=2	1	55	.(MA)[-117.0249]KGIREKIKLVSSAGTGHFYTTTKNKRTKPEKLELKKFDPVVRQHVIYKEAKIK.	1	-	0	28	23	4.71352e-16	0	0
C:\Users\KyowonJeong\Desktop\flashida\msalign\apr23\flash\Eclip_1481_MB_ms2.msalign	1083	1844	HCD	7245	1834.23	10	6	5459.98	5459.96	1044	-	-1000	sp|P06612|TOP1_ECOLI	DNA topoisomerase 1 OS=Escherichia coli (strain K12) OX=83333 GN=topA PE=1 SV=2	2	54	M.GKALVIVESPAKAKTINKYLGSDYVVKSSVGHIRDLPTSGSAAKKSADSTSTK.T	0	-	0	6	6	2.42984e-05	0	0
C:\Users\KyowonJeong\Desktop\flashida\msalign\apr23\flash\Eclip_1481_MB_ms2.msalign	1084	1845	HCD	7247	1834.88	49	8	4361.45	4361.45	920	-	-1000	sp|P0A7Q6|RL36_ECOLI	50S ribosomal protein L36 OS=Escherichia coli (strain K12) OX=83333 GN=rpmJ PE=1 SV=1	1	38	.MKVRASVKKLCRNCKIVKRDGVIRVICSAEPKHKQRQG.	0	-	0	11	10	8.8438e-09	0	0
C:\Users\KyowonJeong\Desktop\flashida\msalign\apr23\flash\Eclip_1481_MB_ms2.msalign	1085	1846	HCD	7249	1835.61	100	11	6311.4	6311.39	846	-	-1000	sp|P0A7N4|RL32_ECOLI	50S ribosomal protein L32 OS=Escherichia coli (strain K12) OX=83333 GN=rpmF PE=1 SV=2	2	57	M.AVQQNKPTRSKRGMRRSHDALTAVTSLSVDKTSGEKHLRHHITADGYYRGRKVIAK.	0	-	0	39	24	2.9396e-13	0	0
C:\Users\KyowonJeong\Desktop\flashida\msalign\apr23\flash\Eclip_1481_MB_ms2.msalign	1086	1847	HCD	7250	1836.27	86	4	2502.39	2502.39	746	-	-1000	sp|P0A7W1|RS5_ECOLI	30S ribosomal protein S5 OS=Escherichia coli (strain K12) OX=83333 GN=rpsE PE=1 SV=2	2	23	M.(A)[Acetyl]HIEKQAGELQEKLIAVNRVSK.T	0	-	0	24	22	2.50377e-15	0	0
C:\Users\KyowonJeong\Desktop\flashida\msalign\apr23\flash\Eclip_1481_MB_ms2.msalign	1087	1848	HCD	7251	1836.88	43	6	4361.45	4361.45	920	-	-1000	sp|P0A7Q6|RL36_ECOLI	50S ribosomal protein L36 OS=Escherichia coli (strain K12) OX=83333 GN=rpmJ PE=1 SV=1	1	38	.MKVRASVKKLCRNCKIVKRDGVIRVICSAEPKHKQRQG.	0	-	0	12	11	1.13996e-08	0	0
C:\Users\KyowonJeong\Desktop\flashida\msalign\apr23\flash\Eclip_1481_MB_ms2.msalign	1088	1849	HCD	7253	1837.54	80	9	6250.6	6250.59	346	-	-1000	sp|P0A7N9|RL33_ECOLI	50S ribosomal protein L33 OS=Escherichia coli (strain K12) OX=83333 GN=rpmG PE=1 SV=2	1	55	.(MA)[-117.0299]KGIREKIKLVSSAGTGHFYTTTKNKRTKPEKLELKKFDPVVRQHVIYKEAKIK.	1	-	0	34	27	8.21701e-22	0	0
C:\Users\KyowonJeong\Desktop\flashida\msalign\apr23\flash\Eclip_1481_MB_ms2.msalign	1089	1850	HCD	7255	1838.32	105	10	6311.4	6311.39	846	-	-1000	sp|P0A7N4|RL32_ECOLI	50S ribosomal protein L32 OS=Escherichia coli (strain K12) OX=83333 GN=rpmF PE=1 SV=2	2	57	M.AVQQNKPTRSKRGMRRSHDALTAVTSLSVDKTSGEKHLRHHITADGYYRGRKVIAK.	0	-	0	43	28	3.4636e-18	0	0
C:\Users\KyowonJeong\Desktop\flashida\msalign\apr23\flash\Eclip_1481_MB_ms2.msalign	1090	1851	HCD	7256	1838.93	44	8	4361.45	4361.45	920	-	-1000	sp|P0A7Q6|RL36_ECOLI	50S ribosomal protein L36 OS=Escherichia coli (strain K12) OX=83333 GN=rpmJ PE=1 SV=1	1	38	.MKVRASVKKLCRNCKIVKRDGVIRVICSAEPKHKQRQG.	0	-	0	9	9	6.1046e-09	0	0
C:\Users\KyowonJeong\Desktop\flashida\msalign\apr23\flash\Eclip_1481_MB_ms2.msalign	1091	1853	HCD	7259	1840.2	88	11	6250.6	6250.6	346	-	-1000	sp|P0A7N9|RL33_ECOLI	50S ribosomal protein L33 OS=Escherichia coli (strain K12) OX=83333 GN=rpmG PE=1 SV=2	1	55	.(MA)[-117.0249]KGIREKIKLVSSAGTGHFYTTTKNKRTKPEKLELKKFDPVVRQHVIYKEAKIK.	1	-	0	28	23	1.91233e-17	0	0
C:\Users\KyowonJeong\Desktop\flashida\msalign\apr23\flash\Eclip_1481_MB_ms2.msalign	1092	1854	HCD	7261	1840.94	35	10	5463.13	5463.12	1425	-	-1000	sp|Q2EEQ2|RL362_ECOLI	50S ribosomal protein L36 2 OS=Escherichia coli (strain K12) OX=83333 GN=ykgO PE=1 SV=1	1	46	.MKVLNSLRTAKERHPDCQIVKRKGRLYVICKSNPRFKAVQGRKKKR.	0	-	0	9	8	0.000807	0	0
C:\Users\KyowonJeong\Desktop\flashida\msalign\apr23\flash\Eclip_1481_MB_ms2.msalign	1093	1857	HCD	7265	1842.86	52	8	4361.45	4361.45	920	-	-1000	sp|P0A7Q6|RL36_ECOLI	50S ribosomal protein L36 OS=Escherichia coli (strain K12) OX=83333 GN=rpmJ PE=1 SV=1	1	38	.MKVRASVKKLCRNCKIVKRDGVIRVICSAEPKHKQRQG.	0	-	0	13	11	2.5402e-11	0	0
C:\Users\KyowonJeong\Desktop\flashida\msalign\apr23\flash\Eclip_1481_MB_ms2.msalign	1094	1859	HCD	7268	1844.25	96	9	6250.6	6250.59	346	-	-1000	sp|P0A7N9|RL33_ECOLI	50S ribosomal protein L33 OS=Escherichia coli (strain K12) OX=83333 GN=rpmG PE=1 SV=2	1	55	.(MA)[-117.0299]KGIREKIKLVSSAGTGHFYTTTKNKRTKPEKLELKKFDPVVRQHVIYKEAKIK.	1	-	0	39	32	2.21647e-20	0	0
C:\Users\KyowonJeong\Desktop\flashida\msalign\apr23\flash\Eclip_1481_MB_ms2.msalign	1095	1860	HCD	7269	1844.86	78	10	6327.39	6327.39	847	-	-1000	sp|P0A7N4|RL32_ECOLI	50S ribosomal protein L32 OS=Escherichia coli (strain K12) OX=83333 GN=rpmF PE=1 SV=2	2	57	M.AVQQ(NKPTRSKRGMRRSHDALTA)[15.9989]VTSLSVDKTSGEKHLRHHITADGYYRGRKVIAK.	1	-	0	25	22	7.18732e-14	0	0
C:\Users\KyowonJeong\Desktop\flashida\msalign\apr23\flash\Eclip_1481_MB_ms2.msalign	1096	1861	HCD	7271	1845.51	99	9	6311.4	6311.39	846	-	-1000	sp|P0A7N4|RL32_ECOLI	50S ribosomal protein L32 OS=Escherichia coli (strain K12) OX=83333 GN=rpmF PE=1 SV=2	2	57	M.AVQQNKPTRSKRGMRRSHDALTAVTSLSVDKTSGEKHLRHHITADGYYRGRKVIAK.	0	-	0	39	31	3.3538e-19	0	0
C:\Users\KyowonJeong\Desktop\flashida\msalign\apr23\flash\Eclip_1481_MB_ms2.msalign	1097	1862	HCD	7273	1846.29	96	9	6250.6	6250.6	346	-	-1000	sp|P0A7N9|RL33_ECOLI	50S ribosomal protein L33 OS=Escherichia coli (strain K12) OX=83333 GN=rpmG PE=1 SV=2	1	55	.(MA)[-117.0249]KGIREKIKLVSSAGTGHFYTTTKNKRTKPEKLELKKFDPVVRQHVIYKEAKIK.	1	-	0	39	30	4.21663e-20	0	0
C:\Users\KyowonJeong\Desktop\flashida\msalign\apr23\flash\Eclip_1481_MB_ms2.msalign	1098	1865	HCD	7277	1848.18	102	10	6311.4	6311.39	846	-	-1000	sp|P0A7N4|RL32_ECOLI	50S ribosomal protein L32 OS=Escherichia coli (strain K12) OX=83333 GN=rpmF PE=1 SV=2	2	57	M.AVQQNKPTRSKRGMRRSHDALTAVTSLSVDKTSGEKHLRHHITADGYYRGRKVIAK.	0	-	0	52	33	1.43366e-19	0	0
C:\Users\KyowonJeong\Desktop\flashida\msalign\apr23\flash\Eclip_1481_MB_ms2.msalign	1099	1866	HCD	7279	1848.91	47	6	4361.46	4361.45	920	-	-1000	sp|P0A7Q6|RL36_ECOLI	50S ribosomal protein L36 OS=Escherichia coli (strain K12) OX=83333 GN=rpmJ PE=1 SV=1	1	38	.MKVRASVKKLCRNCKIVKRDGVIRVICSAEPKHKQRQG.	0	-	0	13	13	1.60158e-08	0	0
C:\Users\KyowonJeong\Desktop\flashida\msalign\apr23\flash\Eclip_1481_MB_ms2.msalign	1100	1868	HCD	7281	1850.18	104	9	6250.6	6250.6	346	-	-1000	sp|P0A7N9|RL33_ECOLI	50S ribosomal protein L33 OS=Escherichia coli (strain K12) OX=83333 GN=rpmG PE=1 SV=2	1	55	.(MA)[-117.0249]KGIREKIKLVSSAGTGHFYTTTKNKRTKPEKLELKKFDPVVRQHVIYKEAKIK.	1	-	0	41	31	2.70815e-21	0	0
C:\Users\KyowonJeong\Desktop\flashida\msalign\apr23\flash\Eclip_1481_MB_ms2.msalign	1101	1870	HCD	7285	1851.57	55	8	4361.45	4361.45	920	-	-1000	sp|P0A7Q6|RL36_ECOLI	50S ribosomal protein L36 OS=Escherichia coli (strain K12) OX=83333 GN=rpmJ PE=1 SV=1	1	38	.MKVRASVKKLCRNCKIVKRDGVIRVICSAEPKHKQRQG.	0	-	0	15	12	5.3462e-11	0	0
C:\Users\KyowonJeong\Desktop\flashida\msalign\apr23\flash\Eclip_1481_MB_ms2.msalign	1102	1872	HCD	7287	1852.84	29	4	2721.42	2721.42	845	-	-1000	sp|P0A825|GLYA_ECOLI	Serine hydroxymethyltransferase OS=Escherichia coli (strain K12) OX=83333 GN=glyA PE=1 SV=1	273	296	K.AVALKEAMEPEFKTYQQQVAKNAK.A	0	-	0	13	12	1.97514e-08	0	0
C:\Users\KyowonJeong\Desktop\flashida\msalign\apr23\flash\Eclip_1481_MB_ms2.msalign	1103	1873	HCD	7289	1853.49	78	9	6236.59	6236.58	347	-	-1000	sp|P0A7N9|RL33_ECOLI	50S ribosomal protein L33 OS=Escherichia coli (strain K12) OX=83333 GN=rpmG PE=1 SV=2	2	55	M.AKGIREKIKLVSSAGTGHFYTTTKNKRTKPEKLELKKFDPVVRQHVIYKEAKIK.	0	-	0	35	31	4.1838e-23	0	0
C:\Users\KyowonJeong\Desktop\flashida\msalign\apr23\flash\Eclip_1481_MB_ms2.msalign	1104	1874	HCD	7291	1854.27	88	10	6327.39	6327.39	847	-	-1000	sp|P0A7N4|RL32_ECOLI	50S ribosomal protein L32 OS=Escherichia coli (strain K12) OX=83333 GN=rpmF PE=1 SV=2	2	57	M.AVQQNKP(TRSKRGMRRSHDALTA)[15.9989]VTSLSVDKTSGEKHLRHHITADGYYRGRKVIAK.	1	-	0	23	20	6.92318e-13	0	0
C:\Users\KyowonJeong\Desktop\flashida\msalign\apr23\flash\Eclip_1481_MB_ms2.msalign	1105	1875	HCD	7292	1854.88	29	4	2845.56	2845.56	507	-	-1000	sp|P0A7L0|RL1_ECOLI	50S ribosomal protein L1 OS=Escherichia coli (strain K12) OX=83333 GN=rplA PE=1 SV=2	135	162	R.GLMPNPKVGTVTPNVAEAVKNAKAGQVR.Y	0	-	0	19	18	3.95928e-17	0	0
C:\Users\KyowonJeong\Desktop\flashida\msalign\apr23\flash\Eclip_1481_MB_ms2.msalign	1106	1876	HCD	7293	1855.49	34	5	3482.9	3482.89	1433	-	-1000	sp|P38489|NFSB_ECOLI	Oxygen-insensitive NAD(P)H nitroreductase OS=Escherichia coli (strain K12) OX=83333 GN=nfsB PE=1 SV=1	1	31	.MDIISVALKRHSTKAFDASKKLTPEQAEQIK.T	0	-	0	14	12	3.4503e-08	0	0
C:\Users\KyowonJeong\Desktop\flashida\msalign\apr23\flash\Eclip_1481_MB_ms2.msalign	1107	1877	HCD	7295	1856.15	47	8	4361.45	4361.45	920	-	-1000	sp|P0A7Q6|RL36_ECOLI	50S ribosomal protein L36 OS=Escherichia coli (strain K12) OX=83333 GN=rpmJ PE=1 SV=1	1	38	.MKVRASVKKLCRNCKIVKRDGVIRVICSAEPKHKQRQG.	0	-	0	13	13	6.8378e-11	0	0
C:\Users\KyowonJeong\Desktop\flashida\msalign\apr23\flash\Eclip_1481_MB_ms2.msalign	1108	1879	HCD	7298	1857.54	27	4	2845.56	2845.56	507	-	-1000	sp|P0A7L0|RL1_ECOLI	50S ribosomal protein L1 OS=Escherichia coli (strain K12) OX=83333 GN=rplA PE=1 SV=2	135	162	R.GLMPNPKVGTVTPNVAEAVKNAKAGQVR.Y	0	-	0	17	16	5.11426e-16	0	0
C:\Users\KyowonJeong\Desktop\flashida\msalign\apr23\flash\Eclip_1481_MB_ms2.msalign	1109	1881	HCD	7301	1858.81	50	5	3482.9	3482.89	1433	-	-1000	sp|P38489|NFSB_ECOLI	Oxygen-insensitive NAD(P)H nitroreductase OS=Escherichia coli (strain K12) OX=83333 GN=nfsB PE=1 SV=1	1	31	.MDIISVALKRHSTKAFDASKKLTPEQAEQIK.T	0	-	0	16	12	4.20914e-08	0	0
C:\Users\KyowonJeong\Desktop\flashida\msalign\apr23\flash\Eclip_1481_MB_ms2.msalign	1110	1885	HCD	7307	1861.47	98	11	6311.4	6311.39	846	-	-1000	sp|P0A7N4|RL32_ECOLI	50S ribosomal protein L32 OS=Escherichia coli (strain K12) OX=83333 GN=rpmF PE=1 SV=2	2	57	M.AVQQNKPTRSKRGMRRSHDALTAVTSLSVDKTSGEKHLRHHITADGYYRGRKVIAK.	0	-	0	40	23	4.809e-13	0	0
C:\Users\KyowonJeong\Desktop\flashida\msalign\apr23\flash\Eclip_1481_MB_ms2.msalign	1111	1886	HCD	7309	1862.25	85	9	6250.61	6250.6	346	-	-1000	sp|P0A7N9|RL33_ECOLI	50S ribosomal protein L33 OS=Escherichia coli (strain K12) OX=83333 GN=rpmG PE=1 SV=2	1	55	.(MA)[-117.0249]KGIREKIKLVSSAGTGHFYTTTKNKRTKPEKLELKKFDPVVRQHVIYKEAKIK.	1	-	0	40	33	6.00655e-21	0	0
C:\Users\KyowonJeong\Desktop\flashida\msalign\apr23\flash\Eclip_1481_MB_ms2.msalign	1112	1889	HCD	7313	1864.14	48	8	4361.45	4361.45	920	-	-1000	sp|P0A7Q6|RL36_ECOLI	50S ribosomal protein L36 OS=Escherichia coli (strain K12) OX=83333 GN=rpmJ PE=1 SV=1	1	38	.MKVRASVKKLCRNCKIVKRDGVIRVICSAEPKHKQRQG.	0	-	0	10	8	2.3106e-07	0	0
C:\Users\KyowonJeong\Desktop\flashida\msalign\apr23\flash\Eclip_1481_MB_ms2.msalign	1113	1890	HCD	7315	1864.91	99	11	6311.4	6311.39	846	-	-1000	sp|P0A7N4|RL32_ECOLI	50S ribosomal protein L32 OS=Escherichia coli (strain K12) OX=83333 GN=rpmF PE=1 SV=2	2	57	M.AVQQNKPTRSKRGMRRSHDALTAVTSLSVDKTSGEKHLRHHITADGYYRGRKVIAK.	0	-	0	43	23	6.376e-13	0	0
C:\Users\KyowonJeong\Desktop\flashida\msalign\apr23\flash\Eclip_1481_MB_ms2.msalign	1114	1891	HCD	7316	1865.53	49	10	6419.62	6419.6	349	-	-1000	sp|P0A7N9|RL33_ECOLI	50S ribosomal protein L33 OS=Escherichia coli (strain K12) OX=83333 GN=rpmG PE=1 SV=2	2	55	M.AKGIREKIKLVSSA(GTGH)[183.0256]FYTTTKNKRTKPEKLELKKFDPVVRQHVIYKEAKIK.	1	-	0	7	6	0.00992922	0.000394867	0
C:\Users\KyowonJeong\Desktop\flashida\msalign\apr23\flash\Eclip_1481_MB_ms2.msalign	1115	1894	HCD	7321	1867.53	103	10	6311.4	6311.39	846	-	-1000	sp|P0A7N4|RL32_ECOLI	50S ribosomal protein L32 OS=Escherichia coli (strain K12) OX=83333 GN=rpmF PE=1 SV=2	2	57	M.AVQQNKPTRSKRGMRRSHDALTAVTSLSVDKTSGEKHLRHHITADGYYRGRKVIAK.	0	-	0	48	31	4.1814e-18	0	0
C:\Users\KyowonJeong\Desktop\flashida\msalign\apr23\flash\Eclip_1481_MB_ms2.msalign	1116	1895	HCD	7322	1868.19	104	10	6236.59	6236.58	347	-	-1000	sp|P0A7N9|RL33_ECOLI	50S ribosomal protein L33 OS=Escherichia coli (strain K12) OX=83333 GN=rpmG PE=1 SV=2	2	55	M.AKGIREKIKLVSSAGTGHFYTTTKNKRTKPEKLELKKFDPVVRQHVIYKEAKIK.	0	-	0	31	26	3.133e-18	0	0
C:\Users\KyowonJeong\Desktop\flashida\msalign\apr23\flash\Eclip_1481_MB_ms2.msalign	1117	1897	HCD	7325	1869.45	72	10	6327.4	6327.4	847	-	-1000	sp|P0A7N4|RL32_ECOLI	50S ribosomal protein L32 OS=Escherichia coli (strain K12) OX=83333 GN=rpmF PE=1 SV=2	2	57	M.AVQ(QNKPTRSKRGMRRSHDALTA)[16.0039]VTSLSVDKTSGEKHLRHHITADGYYRGRKVIAK.	1	-	0	25	21	7.02293e-11	0	0
C:\Users\KyowonJeong\Desktop\flashida\msalign\apr23\flash\Eclip_1481_MB_ms2.msalign	1118	1898	HCD	7327	1870.23	105	11	6311.4	6311.39	846	-	-1000	sp|P0A7N4|RL32_ECOLI	50S ribosomal protein L32 OS=Escherichia coli (strain K12) OX=83333 GN=rpmF PE=1 SV=2	2	57	M.AVQQNKPTRSKRGMRRSHDALTAVTSLSVDKTSGEKHLRHHITADGYYRGRKVIAK.	0	-	0	36	22	6.9582e-13	0	0
C:\Users\KyowonJeong\Desktop\flashida\msalign\apr23\flash\Eclip_1481_MB_ms2.msalign	1119	1899	HCD	7328	1870.84	104	10	6250.6	6250.59	346	-	-1000	sp|P0A7N9|RL33_ECOLI	50S ribosomal protein L33 OS=Escherichia coli (strain K12) OX=83333 GN=rpmG PE=1 SV=2	1	55	.(MA)[-117.0349]KGIREKIKLVSSAGTGHFYTTTKNKRTKPEKLELKKFDPVVRQHVIYKEAKIK.	1	-	0	31	30	6.7016e-19	0	0
C:\Users\KyowonJeong\Desktop\flashida\msalign\apr23\flash\Eclip_1481_MB_ms2.msalign	1120	1902	HCD	7333	1872.88	52	6	4361.45	4361.45	920	-	-1000	sp|P0A7Q6|RL36_ECOLI	50S ribosomal protein L36 OS=Escherichia coli (strain K12) OX=83333 GN=rpmJ PE=1 SV=1	1	38	.MKVRASVKKLCRNCKIVKRDGVIRVICSAEPKHKQRQG.	0	-	0	8	8	7.019e-06	0	0
C:\Users\KyowonJeong\Desktop\flashida\msalign\apr23\flash\Eclip_1481_MB_ms2.msalign	1121	1905	HCD	7337	1874.76	34	9	5464.13	5463.12	1425	-	-1000	sp|Q2EEQ2|RL362_ECOLI	50S ribosomal protein L36 2 OS=Escherichia coli (strain K12) OX=83333 GN=ykgO PE=1 SV=1	1	46	.MKVLNSLRTAKERHPDCQIVKRKGRLYVICKSNPRFKAVQGRKKKR.	0	-	0	7	5	0.033054	0.000571864	0
C:\Users\KyowonJeong\Desktop\flashida\msalign\apr23\flash\Eclip_1481_MB_ms2.msalign	1122	1906	HCD	7339	1875.54	72	8	6327.4	6327.39	847	-	-1000	sp|P0A7N4|RL32_ECOLI	50S ribosomal protein L32 OS=Escherichia coli (strain K12) OX=83333 GN=rpmF PE=1 SV=2	2	57	M.AVQ(QNKPTRSKRGMRRSHD)[15.9939]ALTAVTSLSVDKTSGEKHLRHHITADGYYRGRKVIAK.	1	-	0	24	22	6.69894e-13	0	0
C:\Users\KyowonJeong\Desktop\flashida\msalign\apr23\flash\Eclip_1481_MB_ms2.msalign	1123	1907	HCD	7340	1876.15	41	8	4361.45	4361.45	920	-	-1000	sp|P0A7Q6|RL36_ECOLI	50S ribosomal protein L36 OS=Escherichia coli (strain K12) OX=83333 GN=rpmJ PE=1 SV=1	1	38	.MKVRASVKKLCRNCKIVKRDGVIRVICSAEPKHKQRQG.	0	-	0	11	11	2.9056e-08	0	0
C:\Users\KyowonJeong\Desktop\flashida\msalign\apr23\flash\Eclip_1481_MB_ms2.msalign	1124	1909	HCD	7343	1877.42	99	11	6311.4	6311.39	846	-	-1000	sp|P0A7N4|RL32_ECOLI	50S ribosomal protein L32 OS=Escherichia coli (strain K12) OX=83333 GN=rpmF PE=1 SV=2	2	57	M.AVQQNKPTRSKRGMRRSHDALTAVTSLSVDKTSGEKHLRHHITADGYYRGRKVIAK.	0	-	0	44	25	8.1374e-15	0	0
C:\Users\KyowonJeong\Desktop\flashida\msalign\apr23\flash\Eclip_1481_MB_ms2.msalign	1125	1910	HCD	7345	1878.16	43	4	2601.36	2601.35	450	-	-1000	sp|P60438|RL3_ECOLI	50S ribosomal protein L3 OS=Escherichia coli (strain K12) OX=83333 GN=rplC PE=1 SV=1	27	49	V.IEVEANRVTQVKDLANDGYRAIQ.V	0	-	0	16	15	4.11185e-08	0	0
C:\Users\KyowonJeong\Desktop\flashida\msalign\apr23\flash\Eclip_1481_MB_ms2.msalign	1126	1911	HCD	7346	1878.57	42	5	2885.57	2885.56	14	-	-1000	sp|P0AG55|RL6_ECOLI	50S ribosomal protein L6 OS=Escherichia coli (strain K12) OX=83333 GN=rplF PE=1 SV=2	135	160	K.GADKQVIGQVAADLRAYRRPEPYKGK.G	0	-	0	13	12	0.00332156	0	0
C:\Users\KyowonJeong\Desktop\flashida\msalign\apr23\flash\Eclip_1481_MB_ms2.msalign	1127	1914	HCD	7351	1880.57	105	10	6311.4	6311.39	846	-	-1000	sp|P0A7N4|RL32_ECOLI	50S ribosomal protein L32 OS=Escherichia coli (strain K12) OX=83333 GN=rpmF PE=1 SV=2	2	57	M.AVQQNKPTRSKRGMRRSHDALTAVTSLSVDKTSGEKHLRHHITADGYYRGRKVIAK.	0	-	0	45	30	5.6166e-17	0	0
C:\Users\KyowonJeong\Desktop\flashida\msalign\apr23\flash\Eclip_1481_MB_ms2.msalign	1128	1915	HCD	7352	1881.22	25	4	2988.57	2988.57	654	-	-1000	sp|P0ACF8|HNS_ECOLI	DNA-binding protein H-NS OS=Escherichia coli (strain K12) OX=83333 GN=hns PE=1 SV=2	111	137	T.GQGRTPAVIK(KAMDEQGK)[15.9947]SLDDFLIKQ.	1	-	0	8	8	0.00114471	0	0
C:\Users\KyowonJeong\Desktop\flashida\msalign\apr23\flash\Eclip_1481_MB_ms2.msalign	1129	1917	HCD	7355	1882.5	46	6	4361.45	4361.45	920	-	-1000	sp|P0A7Q6|RL36_ECOLI	50S ribosomal protein L36 OS=Escherichia coli (strain K12) OX=83333 GN=rpmJ PE=1 SV=1	1	38	.MKVRASVKKLCRNCKIVKRDGVIRVICSAEPKHKQRQG.	0	-	0	11	11	4.5574e-09	0	0
C:\Users\KyowonJeong\Desktop\flashida\msalign\apr23\flash\Eclip_1481_MB_ms2.msalign	1130	1918	HCD	7357	1883.23	92	9	6250.6	6250.59	346	-	-1000	sp|P0A7N9|RL33_ECOLI	50S ribosomal protein L33 OS=Escherichia coli (strain K12) OX=83333 GN=rpmG PE=1 SV=2	1	55	.(MA)[-117.0299]KGIREKIKLVSSAGTGHFYTTTKNKRTKPEKLELKKFDPVVRQHVIYKEAKIK.	1	-	0	41	33	3.68091e-20	0	0
C:\Users\KyowonJeong\Desktop\flashida\msalign\apr23\flash\Eclip_1481_MB_ms2.msalign	1131	1919	HCD	7358	1883.88	15	5	3453.84	3453.84	1543	-	-1000	sp|P20966|PTFBC_ECOLI	PTS system fructose-specific EIIB'BC component OS=Escherichia coli (strain K12) OX=83333 GN=fruA PE=1 SV=1	70	104	R.AVAHPELFLSEAKGHAKPYTAPVAATAPVAASGPK.R	0	-	0	6	6	0.000519507	0	0
C:\Users\KyowonJeong\Desktop\flashida\msalign\apr23\flash\Eclip_1481_MB_ms2.msalign	1132	1921	HCD	7361	1885.15	38	4	2335.17	2335.17	1247	-	-1000	sp|P0A6N4|EFP_ECOLI	Elongation factor P OS=Escherichia coli (strain K12) OX=83333 GN=efp PE=1 SV=2	17	38	M.LDGEPYAVEASEFVK(PGKGQAF)[-2.9781].A	1	-	0	17	15	0.00057746	0	0
C:\Users\KyowonJeong\Desktop\flashida\msalign\apr23\flash\Eclip_1481_MB_ms2.msalign	1133	1922	HCD	7363	1885.88	53	5	3233.67	3233.67	663	-	-1000	sp|P0C018|RL18_ECOLI	50S ribosomal protein L18 OS=Escherichia coli (strain K12) OX=83333 GN=rplR PE=1 SV=1	77	105	K.AVAERALEKGIKDVSFDRSGFQYHGRVQA.L	0	-	0	32	26	1.19966e-12	0	0
C:\Users\KyowonJeong\Desktop\flashida\msalign\apr23\flash\Eclip_1481_MB_ms2.msalign	1134	1925	HCD	7367	1887.92	51	5	3087.52	3087.51	1352	-	-1000	sp|P07018|MCP4_ECOLI	Methyl-accepting chemotaxis protein IV OS=Escherichia coli (strain K12) OX=83333 GN=tap PE=1 SV=2	499	525	A.NQADHLSSRVAVFTLEEHEVARHESVQ.L	0	-	0	13	13	9.08737e-09	0	0
C:\Users\KyowonJeong\Desktop\flashida\msalign\apr23\flash\Eclip_1481_MB_ms2.msalign	1135	1926	HCD	7369	1888.73	41	4	3087.51	3087.51	1352	-	-1000	sp|P07018|MCP4_ECOLI	Methyl-accepting chemotaxis protein IV OS=Escherichia coli (strain K12) OX=83333 GN=tap PE=1 SV=2	499	525	A.NQADHLSSRVAVFTLEEHEVARHESVQ.L	0	-	0	17	16	1.1549e-10	0	0
C:\Users\KyowonJeong\Desktop\flashida\msalign\apr23\flash\Eclip_1481_MB_ms2.msalign	1136	1929	HCD	7373	1890.71	45	4	3233.67	3233.67	663	-	-1000	sp|P0C018|RL18_ECOLI	50S ribosomal protein L18 OS=Escherichia coli (strain K12) OX=83333 GN=rplR PE=1 SV=1	77	105	K.AVAERALEKGIKDVSFDRSGFQYHGRVQA.L	0	-	0	23	20	7.59611e-10	0	0
C:\Users\KyowonJeong\Desktop\flashida\msalign\apr23\flash\Eclip_1481_MB_ms2.msalign	1137	1930	HCD	7375	1891.57	34	4	2930.49	2930.49	744	-	-1000	sp|P0A7W1|RS5_ECOLI	30S ribosomal protein S5 OS=Escherichia coli (strain K12) OX=83333 GN=rpsE PE=1 SV=2	141	167	T.ID(GLENM)[15.9958]NSPEMVAAKRGKSVEEILGK.	1	-	0	12	10	2.626e-05	0	0
C:\Users\KyowonJeong\Desktop\flashida\msalign\apr23\flash\Eclip_1481_MB_ms2.msalign	1138	1931	HCD	7376	1892.21	16	7	6962.4	6962.39	989	-	-1000	sp|P0A7M9|RL31_ECOLI	50S ribosomal protein L31 OS=Escherichia coli (strain K12) OX=83333 GN=rpmE PE=1 SV=1	1	62	.MKKDIHPKYEEITASCSCGNVMKIRSTVGHDLNLDVCSKCHPFFTGKQRDVATGGRVDR(F)[-4.0333]NK.R	1	-	0	8	8	0.0744211	0.00130792	0
C:\Users\KyowonJeong\Desktop\flashida\msalign\apr23\flash\Eclip_1481_MB_ms2.msalign	1139	1934	HCD	7381	1894.27	95	11	6311.4	6311.39	846	-	-1000	sp|P0A7N4|RL32_ECOLI	50S ribosomal protein L32 OS=Escherichia coli (strain K12) OX=83333 GN=rpmF PE=1 SV=2	2	57	M.AVQQNKPTRSKRGMRRSHDALTAVTSLSVDKTSGEKHLRHHITADGYYRGRKVIAK.	0	-	0	38	22	4.5622e-13	0	0
C:\Users\KyowonJeong\Desktop\flashida\msalign\apr23\flash\Eclip_1481_MB_ms2.msalign	1140	1936	HCD	7383	1895.49	33	4	2946.48	2946.47	758	-	-1000	sp|P0A7W1|RS5_ECOLI	30S ribosomal protein S5 OS=Escherichia coli (strain K12) OX=83333 GN=rpsE PE=1 SV=2	141	167	T.IDGLEN(MNSPEMV)[31.9758]AAKRGKSVEEILGK.	1	-	0	7	7	0.15663	0.00330943	0.0117241
C:\Users\KyowonJeong\Desktop\flashida\msalign\apr23\flash\Eclip_1481_MB_ms2.msalign	1141	1938	HCD	7387	1896.88	13	5	4026.21	4026.2	225	-	-1000	sp|P0CE47|EFTU1_ECOLI	Elongation factor Tu 1 OS=Escherichia coli (strain K12) OX=83333 GN=tufA PE=1 SV=1	2	38	M.(S)[Acetyl]KEKFERTKPHVNVGTIGHVDHGKTTLTAAITTVLAK.T	0	-	0	6	6	1.80132e-06	0	0
C:\Users\KyowonJeong\Desktop\flashida\msalign\apr23\flash\Eclip_1481_MB_ms2.msalign	1142	1939	HCD	7388	1897.53	36	6	4257.28	4258.28	516	-	-1000	sp|P0A7L0|RL1_ECOLI	50S ribosomal protein L1 OS=Escherichia coli (strain K12) OX=83333 GN=rplA PE=1 SV=2	135	174	R.GLMPNPKVGTVTPNVAEAVKNAKAGQVRYRNDKNGIIHTT.I	0	-	0	9	8	4.75313e-05	0	0
C:\Users\KyowonJeong\Desktop\flashida\msalign\apr23\flash\Eclip_1481_MB_ms2.msalign	1143	1940	HCD	7389	1898.15	51	6	3376.97	3376.96	1386	-	-1000	sp|P0ADY7|RL16_ECOLI	50S ribosomal protein L16 OS=Escherichia coli (strain K12) OX=83333 GN=rplP PE=1 SV=1	56	86	R.AVKRQGKIWIRVFPDKPITEKPL(AVRMGKGK)[-169.1261].G	1	-	0	15	12	0.000548399	0	0
C:\Users\KyowonJeong\Desktop\flashida\msalign\apr23\flash\Eclip_1481_MB_ms2.msalign	1144	1941	HCD	7391	1898.81	37	4	2930.49	2930.49	744	-	-1000	sp|P0A7W1|RS5_ECOLI	30S ribosomal protein S5 OS=Escherichia coli (strain K12) OX=83333 GN=rpsE PE=1 SV=2	141	167	T.IDGLE(NM)[15.9958]NSPEMVAAKRGKSVEEILGK.	1	-	0	11	9	6.46126e-06	0	0
C:\Users\KyowonJeong\Desktop\flashida\msalign\apr23\flash\Eclip_1481_MB_ms2.msalign	1145	1942	HCD	7393	1899.54	99	11	6311.4	6311.39	846	-	-1000	sp|P0A7N4|RL32_ECOLI	50S ribosomal protein L32 OS=Escherichia coli (strain K12) OX=83333 GN=rpmF PE=1 SV=2	2	57	M.AVQQNKPTRSKRGMRRSHDALTAVTSLSVDKTSGEKHLRHHITADGYYRGRKVIAK.	0	-	0	38	23	5.808e-14	0	0
C:\Users\KyowonJeong\Desktop\flashida\msalign\apr23\flash\Eclip_1481_MB_ms2.msalign	1146	1945	HCD	7397	1901.46	53	5	3360.73	3360.73	1537	-	-1000	sp|P09151|LEU1_ECOLI	2-isopropylmalate synthase OS=Escherichia coli (strain K12) OX=83333 GN=leuA PE=1 SV=5	496	523	V.LNNIWRAAEVEKELQRKAQHNENNKETV.	0	-	0	6	6	0.0518973	0.000941974	0.00355619
C:\Users\KyowonJeong\Desktop\flashida\msalign\apr23\flash\Eclip_1481_MB_ms2.msalign	1147	1946	HCD	7399	1902.24	46	5	2789.65	2789.64	1385	-	-1000	sp|P0ADY7|RL16_ECOLI	50S ribosomal protein L16 OS=Escherichia coli (strain K12) OX=83333 GN=rplP PE=1 SV=1	56	79	R.AVKRQGKIWIRVFPDKPITEKPLA.V	0	-	0	20	16	3.31973e-07	0	0
C:\Users\KyowonJeong\Desktop\flashida\msalign\apr23\flash\Eclip_1481_MB_ms2.msalign	1148	1948	HCD	7401	1903.46	46	9	5031.69	5031.84	965	-	-1000	sp|P0A7U7|RS20_ECOLI	30S ribosomal protein S20 OS=Escherichia coli (strain K12) OX=83333 GN=rpsT PE=1 SV=2	21	64	H.(NASRRSMMRTFIKKVYAAI)[121.2818]EAGDKAAAQKAFNEMQPIVDRQAAK.G	1	-	0	12	12	2.16184e-06	0	0
C:\Users\KyowonJeong\Desktop\flashida\msalign\apr23\flash\Eclip_1481_MB_ms2.msalign	1149	1949	HCD	7403	1904.12	56	5	3360.73	3360.73	1537	-	-1000	sp|P09151|LEU1_ECOLI	2-isopropylmalate synthase OS=Escherichia coli (strain K12) OX=83333 GN=leuA PE=1 SV=5	496	523	V.LNNIWRAAEVEKELQRKAQHNENNKETV.	0	-	0	5	5	0.0853632	0.00186254	0.00355619
C:\Users\KyowonJeong\Desktop\flashida\msalign\apr23\flash\Eclip_1481_MB_ms2.msalign	1150	1950	HCD	7405	1904.85	45	4	2722.39	2722.38	664	-	-1000	sp|P0C018|RL18_ECOLI	50S ribosomal protein L18 OS=Escherichia coli (strain K12) OX=83333 GN=rplR PE=1 SV=1	77	100	K.AVAERALEKGIKDVSFDRSGFQYH.G	0	-	0	23	19	2.53319e-12	0	0
C:\Users\KyowonJeong\Desktop\flashida\msalign\apr23\flash\Eclip_1481_MB_ms2.msalign	1151	1951	HCD	7406	1905.5	31	6	5485.78	5485.76	618	-	-1000	sp|P0ACF8|HNS_ECOLI	DNA-binding protein H-NS OS=Escherichia coli (strain K12) OX=83333 GN=hns PE=1 SV=2	90	137	K.RAQRPAKYSYVDENGETKT(WTGQGRTPAVI)[31.9810]KKAMDEQGKSLDDFLIKQ.	1	-	0	15	14	1.71176e-07	0	0
C:\Users\KyowonJeong\Desktop\flashida\msalign\apr23\flash\Eclip_1481_MB_ms2.msalign	1152	1953	HCD	7409	1906.77	20	4	2038.19	2038.19	1399	-	-1000	sp|P00968|CARB_ECOLI	Carbamoyl-phosphate synthase large chain OS=Escherichia coli (strain K12) OX=83333 GN=carB PE=1 SV=2	949	966	S.VREGDKERVVDLAAKLLK.Q	0	-	0	9	8	0.00265284	0	0
C:\Users\KyowonJeong\Desktop\flashida\msalign\apr23\flash\Eclip_1481_MB_ms2.msalign	1153	1954	HCD	7411	1907.51	28	8	5666.05	5666.04	724	-	-1000	sp|P0A7L8|RL27_ECOLI	50S ribosomal protein L27 OS=Escherichia coli (strain K12) OX=83333 GN=rpmA PE=1 SV=2	25	77	K.RFGGESVLAGSIIVRQRGTKFHAGANVGCGRDHTLFAKADGKVKFEVKGPKNR.K	0	-	0	7	7	0.000105493	0	0
C:\Users\KyowonJeong\Desktop\flashida\msalign\apr23\flash\Eclip_1481_MB_ms2.msalign	1154	1955	HCD	7412	1908.16	46	5	2799.43	2799.43	962	-	-1000	sp|P0A7U7|RS20_ECOLI	30S ribosomal protein S20 OS=Escherichia coli (strain K12) OX=83333 GN=rpsT PE=1 SV=2	39	64	A.IEAGDKAAAQKAFNEMQPIVDRQAAK.G	0	-	0	23	19	1.52632e-13	0	0
C:\Users\KyowonJeong\Desktop\flashida\msalign\apr23\flash\Eclip_1481_MB_ms2.msalign	1155	1956	HCD	7413	1908.77	24	6	5485.78	5485.77	618	-	-1000	sp|P0ACF8|HNS_ECOLI	DNA-binding protein H-NS OS=Escherichia coli (strain K12) OX=83333 GN=hns PE=1 SV=2	90	137	K.RAQRPAKYSYVDENGETKT(WTGQGRTPAVI)[31.9910]KKAMDEQGKSLDDFLIKQ.	1	-	0	10	11	1.15531e-05	0	0
C:\Users\KyowonJeong\Desktop\flashida\msalign\apr23\flash\Eclip_1481_MB_ms2.msalign	1156	1958	HCD	7417	1910.2	48	4	2930.49	2930.48	744	-	-1000	sp|P0A7W1|RS5_ECOLI	30S ribosomal protein S5 OS=Escherichia coli (strain K12) OX=83333 GN=rpsE PE=1 SV=2	141	167	T.IDGLEN(M)[15.9908]NSPEMVAAKRGKSVEEILGK.	1	-	0	26	22	3.11354e-18	0	0
C:\Users\KyowonJeong\Desktop\flashida\msalign\apr23\flash\Eclip_1481_MB_ms2.msalign	1157	1959	HCD	7418	1910.81	46	5	2799.43	2799.43	962	-	-1000	sp|P0A7U7|RS20_ECOLI	30S ribosomal protein S20 OS=Escherichia coli (strain K12) OX=83333 GN=rpsT PE=1 SV=2	39	64	A.IEAGDKAAAQKAFNEMQPIVDRQAAK.G	0	-	0	23	19	1.36866e-14	0	0
C:\Users\KyowonJeong\Desktop\flashida\msalign\apr23\flash\Eclip_1481_MB_ms2.msalign	1158	1961	HCD	7421	1912.08	39	10	5514	5515.04	1640	-	-1000	sp|P05459|PDXB_ECOLI	Erythronate-4-phosphate dehydrogenase OS=Escherichia coli (strain K12) OX=83333 GN=pdxB PE=2 SV=2	291	339	L.PAPEFGRITLHGPLDQPTLKRLVHLVYDVRRDDAPLRKVAGIPGEFDKL.R	0	-	0	5	5	0.479806	0.00756076	0.0267559
C:\Users\KyowonJeong\Desktop\flashida\msalign\apr23\flash\Eclip_1481_MB_ms2.msalign	1159	1962	HCD	7423	1912.82	101	11	6311.4	6311.39	846	-	-1000	sp|P0A7N4|RL32_ECOLI	50S ribosomal protein L32 OS=Escherichia coli (strain K12) OX=83333 GN=rpmF PE=1 SV=2	2	57	M.AVQQNKPTRSKRGMRRSHDALTAVTSLSVDKTSGEKHLRHHITADGYYRGRKVIAK.	0	-	0	30	18	6.4952e-11	0	0
C:\Users\KyowonJeong\Desktop\flashida\msalign\apr23\flash\Eclip_1481_MB_ms2.msalign	1160	1965	HCD	7427	1914.74	34	9	5463.12	5463.12	1425	-	-1000	sp|Q2EEQ2|RL362_ECOLI	50S ribosomal protein L36 2 OS=Escherichia coli (strain K12) OX=83333 GN=ykgO PE=1 SV=1	1	46	.MKVLNSLRTAKERHPDCQIVKRKGRLYVICKSNPRFKAVQGRKKKR.	0	-	0	7	5	0.03882	0.000569584	0
C:\Users\KyowonJeong\Desktop\flashida\msalign\apr23\flash\Eclip_1481_MB_ms2.msalign	1161	1966	HCD	7429	1915.5	48	4	2930.49	2930.49	744	-	-1000	sp|P0A7W1|RS5_ECOLI	30S ribosomal protein S5 OS=Escherichia coli (strain K12) OX=83333 GN=rpsE PE=1 SV=2	141	167	T.IDGLEN(M)[15.9958]NSPEMVAAKRGKSVEEILGK.	1	-	0	26	22	1.06936e-16	0	0
C:\Users\KyowonJeong\Desktop\flashida\msalign\apr23\flash\Eclip_1481_MB_ms2.msalign	1162	1967	HCD	7430	1916.12	98	11	6311.4	6311.39	846	-	-1000	sp|P0A7N4|RL32_ECOLI	50S ribosomal protein L32 OS=Escherichia coli (strain K12) OX=83333 GN=rpmF PE=1 SV=2	2	57	M.AVQQNKPTRSKRGMRRSHDALTAVTSLSVDKTSGEKHLRHHITADGYYRGRKVIAK.	0	-	0	37	23	4.3044e-13	0	0
C:\Users\KyowonJeong\Desktop\flashida\msalign\apr23\flash\Eclip_1481_MB_ms2.msalign	1163	1968	HCD	7431	1916.73	28	5	3278.85	3278.85	210	-	-1000	sp|P0ACF0|DBHA_ECOLI	DNA-binding protein HU-alpha OS=Escherichia coli (strain K12) OX=83333 GN=hupA PE=1 SV=1	59	90	R.TGRNPQTGKEIKIAAANVPAFVSGKALKDAVK.	0	-	0	10	9	1.55924e-09	0	0
C:\Users\KyowonJeong\Desktop\flashida\msalign\apr23\flash\Eclip_1481_MB_ms2.msalign	1164	1969	HCD	7433	1917.38	34	6	4361.45	4361.45	920	-	-1000	sp|P0A7Q6|RL36_ECOLI	50S ribosomal protein L36 OS=Escherichia coli (strain K12) OX=83333 GN=rpmJ PE=1 SV=1	1	38	.MKVRASVKKLCRNCKIVKRDGVIRVICSAEPKHKQRQG.	0	-	0	8	8	1.22714e-07	0	0
C:\Users\KyowonJeong\Desktop\flashida\msalign\apr23\flash\Eclip_1481_MB_ms2.msalign	1165	1971	HCD	7436	1918.77	33	5	3279.86	3278.85	210	-	-1000	sp|P0ACF0|DBHA_ECOLI	DNA-binding protein HU-alpha OS=Escherichia coli (strain K12) OX=83333 GN=hupA PE=1 SV=1	59	90	R.TGRNPQTGKEIKIAAANVPAFVSGKALKDAVK.	0	-	0	15	11	2.40705e-13	0	0
C:\Users\KyowonJeong\Desktop\flashida\msalign\apr23\flash\Eclip_1481_MB_ms2.msalign	1166	1973	HCD	7439	1920.04	100	10	6311.4	6311.39	846	-	-1000	sp|P0A7N4|RL32_ECOLI	50S ribosomal protein L32 OS=Escherichia coli (strain K12) OX=83333 GN=rpmF PE=1 SV=2	2	57	M.AVQQNKPTRSKRGMRRSHDALTAVTSLSVDKTSGEKHLRHHITADGYYRGRKVIAK.	0	-	0	39	26	4.1228e-17	0	0
C:\Users\KyowonJeong\Desktop\flashida\msalign\apr23\flash\Eclip_1481_MB_ms2.msalign	1167	1974	HCD	7441	1920.77	100	10	6311.4	6311.39	846	-	-1000	sp|P0A7N4|RL32_ECOLI	50S ribosomal protein L32 OS=Escherichia coli (strain K12) OX=83333 GN=rpmF PE=1 SV=2	2	57	M.AVQQNKPTRSKRGMRRSHDALTAVTSLSVDKTSGEKHLRHHITADGYYRGRKVIAK.	0	-	0	44	29	3.4704e-17	0	0
C:\Users\KyowonJeong\Desktop\flashida\msalign\apr23\flash\Eclip_1481_MB_ms2.msalign	1168	1975	HCD	7442	1921.42	22	6	4360.45	4361.45	920	-	-1000	sp|P0A7Q6|RL36_ECOLI	50S ribosomal protein L36 OS=Escherichia coli (strain K12) OX=83333 GN=rpmJ PE=1 SV=1	1	38	.MKVRASVKKLCRNCKIVKRDGVIRVICSAEPKHKQRQG.	0	-	0	5	5	6.8906e-06	0	0
C:\Users\KyowonJeong\Desktop\flashida\msalign\apr23\flash\Eclip_1481_MB_ms2.msalign	1169	1977	HCD	7445	1922.69	44	4	2930.49	2930.49	744	-	-1000	sp|P0A7W1|RS5_ECOLI	30S ribosomal protein S5 OS=Escherichia coli (strain K12) OX=83333 GN=rpsE PE=1 SV=2	141	167	T.IDGLEN(M)[15.9958]NSPEMVAAKRGKSVEEILGK.	1	-	0	24	19	7.56321e-16	0	0
C:\Users\KyowonJeong\Desktop\flashida\msalign\apr23\flash\Eclip_1481_MB_ms2.msalign	1170	1978	HCD	7447	1923.43	37	5	2799.44	2799.43	962	-	-1000	sp|P0A7U7|RS20_ECOLI	30S ribosomal protein S20 OS=Escherichia coli (strain K12) OX=83333 GN=rpsT PE=1 SV=2	39	64	A.IEAGDKAAAQKAFNEMQPIVDRQAAK.G	0	-	0	15	14	2.88622e-09	0	0
C:\Users\KyowonJeong\Desktop\flashida\msalign\apr23\flash\Eclip_1481_MB_ms2.msalign	1171	1979	HCD	7448	1924.08	41	4	2704.44	2704.44	662	-	-1000	sp|P0C018|RL18_ECOLI	50S ribosomal protein L18 OS=Escherichia coli (strain K12) OX=83333 GN=rplR PE=1 SV=1	50	76	V.AASTVEKAIAEQLKYTGNKDAAAAVGK.A	0	-	0	26	23	8.91879e-14	0	0
C:\Users\KyowonJeong\Desktop\flashida\msalign\apr23\flash\Eclip_1481_MB_ms2.msalign	1172	1982	HCD	7453	1926.12	14	5	4617.34	4617.33	1301	-	-1000	sp|P0AG99|SECG_ECOLI	Protein-export membrane protein SecG OS=Escherichia coli (strain K12) OX=83333 GN=secG PE=1 SV=1	67	110	I.SLVLGNINSNKTNKGSEWENLSAPAKTEQTQPAAPAKPTSDIPN.	0	-	0	5	5	0.00116134	0	0
C:\Users\KyowonJeong\Desktop\flashida\msalign\apr23\flash\Eclip_1481_MB_ms2.msalign	1173	1984	HCD	7455	1927.35	49	5	2970.67	2970.66	537	-	-1000	sp|P0AG63|RS17_ECOLI	30S ribosomal protein S17 OS=Escherichia coli (strain K12) OX=83333 GN=rpsQ PE=1 SV=2	2	27	M.TDKIRTLQGRVVSDKMEKSIVVAIER.F	0	-	0	17	15	1.97422e-06	0	0
C:\Users\KyowonJeong\Desktop\flashida\msalign\apr23\flash\Eclip_1481_MB_ms2.msalign	1174	1985	HCD	7457	1928.01	33	4	2704.44	2704.44	662	-	-1000	sp|P0C018|RL18_ECOLI	50S ribosomal protein L18 OS=Escherichia coli (strain K12) OX=83333 GN=rplR PE=1 SV=1	50	76	V.AASTVEKAIAEQLKYTGNKDAAAAVGK.A	0	-	0	16	15	1.93829e-11	0	0
C:\Users\KyowonJeong\Desktop\flashida\msalign\apr23\flash\Eclip_1481_MB_ms2.msalign	1175	1986	HCD	7459	1928.74	37	6	4361.45	4361.45	920	-	-1000	sp|P0A7Q6|RL36_ECOLI	50S ribosomal protein L36 OS=Escherichia coli (strain K12) OX=83333 GN=rpmJ PE=1 SV=1	1	38	.MKVRASVKKLCRNCKIVKRDGVIRVICSAEPKHKQRQG.	0	-	0	11	11	2.3278e-09	0	0
C:\Users\KyowonJeong\Desktop\flashida\msalign\apr23\flash\Eclip_1481_MB_ms2.msalign	1176	1989	HCD	7463	1930.66	77	10	6250.61	6250.59	346	-	-1000	sp|P0A7N9|RL33_ECOLI	50S ribosomal protein L33 OS=Escherichia coli (strain K12) OX=83333 GN=rpmG PE=1 SV=2	1	55	.(MA)[-117.0299]KGIREKIKLVSSAGTGHFYTTTKNKRTKPEKLELKKFDPVVRQHVIYKEAKIK.	1	-	0	24	21	6.05682e-16	0	0
C:\Users\KyowonJeong\Desktop\flashida\msalign\apr23\flash\Eclip_1481_MB_ms2.msalign	1177	1990	HCD	7465	1931.39	37	5	3278.85	3278.85	210	-	-1000	sp|P0ACF0|DBHA_ECOLI	DNA-binding protein HU-alpha OS=Escherichia coli (strain K12) OX=83333 GN=hupA PE=1 SV=1	59	90	R.TGRNPQTGKEIKIAAANVPAFVSGKALKDAVK.	0	-	0	20	16	2.6e-17	0	0
C:\Users\KyowonJeong\Desktop\flashida\msalign\apr23\flash\Eclip_1481_MB_ms2.msalign	1178	1991	HCD	7466	1932.03	45	5	3769.07	3769.06	229	-	-1000	sp|P0CE47|EFTU1_ECOLI	Elongation factor Tu 1 OS=Escherichia coli (strain K12) OX=83333 GN=tufA PE=1 SV=1	4	38	K.EKFERTKPHVNVGTIGHVDHGKTTLTAAITTVLAK.T	0	-	0	23	19	3.63297e-11	0	0
C:\Users\KyowonJeong\Desktop\flashida\msalign\apr23\flash\Eclip_1481_MB_ms2.msalign	1179	1994	HCD	7471	1934.07	62	5	3769.07	3769.06	229	-	-1000	sp|P0CE47|EFTU1_ECOLI	Elongation factor Tu 1 OS=Escherichia coli (strain K12) OX=83333 GN=tufA PE=1 SV=1	4	38	K.EKFERTKPHVNVGTIGHVDHGKTTLTAAITTVLAK.T	0	-	0	27	25	1.95498e-14	0	0
C:\Users\KyowonJeong\Desktop\flashida\msalign\apr23\flash\Eclip_1481_MB_ms2.msalign	1180	1995	HCD	7472	1934.68	60	6	4554.52	4554.52	1043	-	-1000	sp|P06612|TOP1_ECOLI	DNA topoisomerase 1 OS=Escherichia coli (strain K12) OX=83333 GN=topA PE=1 SV=2	2	45	M.GKALVIVESPAKAKTINKYLGSDYVVKSSVGHIRDLPTSGSAAK.K	0	-	0	33	26	1.56322e-16	0	0
C:\Users\KyowonJeong\Desktop\flashida\msalign\apr23\flash\Eclip_1481_MB_ms2.msalign	1181	1996	HCD	7473	1935.3	29	5	2970.67	2970.66	537	-	-1000	sp|P0AG63|RS17_ECOLI	30S ribosomal protein S17 OS=Escherichia coli (strain K12) OX=83333 GN=rpsQ PE=1 SV=2	2	27	M.TDKIRTLQGRVVSDKMEKSIVVAIER.F	0	-	0	10	10	0.000128017	0	0
C:\Users\KyowonJeong\Desktop\flashida\msalign\apr23\flash\Eclip_1481_MB_ms2.msalign	1182	1997	HCD	7475	1935.96	59	5	3589.92	3589.92	960	-	-1000	sp|P0A7U7|RS20_ECOLI	30S ribosomal protein S20 OS=Escherichia coli (strain K12) OX=83333 GN=rpsT PE=1 SV=2	39	71	A.IEAGDKAAAQKAFNEMQPIVDRQAAKGLIHKNK.A	0	-	0	35	30	2.95757e-18	0	0
[truncated: 4,412 more rows]

## Sheet: FI90' FLASHIda 90min 2nd run
********************** Parameters **********************
Protein database file:	C:\Users\KyowonJeong\Desktop\flashida\uniprot-mg1655-filtered-reviewed_yes.fasta
[truncated: 5,683 more rows]

## Sheet: FI90" FLASHIda 90min 3rd run
********************** Parameters **********************
[truncated: 5,905 more rows]

## Sheet: FI30 FLASHIda 30min 1st run
********************** Parameters **********************
[truncated: 2,037 more rows]

[truncated: 2 more sheets: FI30' FLASHIda 30min 2nd run, FI30" FLASHIda 30min 3rd run]
