# Supplementary material for: FLASHIda enables intelligent data acquisition for top–down proteomics to boost proteoform identification counts
Source: Nat Commun. 2022 Jul 29;13:4407. doi: 10.1038/s41467-022-31922-z (PMC9338294; doi:10.1038/s41467-022-31922-z)
Supplement: Supplementary file 15 — Data 12 [file 41467_2022_31922_MOESM15_ESM.xlsx]

## Sheet: Contents
	Sheet name	Contents
	Biological process (FI90s)	Biological process GO result (FI90s)
	Molecular function (FI90s)	Molecular function GO result (FI90s)
	Cellular component (FI90s)	Cellular component GO result (FI90s)
	Biological process (ST90s)	Biological process GO result (ST90s)
	Molecular function (ST90s)	Molecular function GO result (ST90s)
	Cellular component (ST90s)	Cellular component GO result (ST90s)

## Sheet: Biological process (FI90s)
PANTHER GO-Slim Biological Process	Escherichia coli - REFLIST (4390)	upload_1 (335)	upload_1 (expected)	upload_1 (over/under)	upload_1 (fold Enrichment)	upload_1 (raw P-value)	upload_1 (FDR)
cytoplasmic translation (GO:0002181)	3	3	0.23	+	13.1	0.00167	0.0159
ribonucleoprotein complex assembly (GO:0022618)	12	8	0.92	+	8.74	5.11e-06	0.000152
negative regulation of translation (GO:0017148)	6	4	0.46	+	8.74	0.00126	0.0127
ribonucleoprotein complex subunit organization (GO:0071826)	12	8	0.92	+	8.74	5.11e-06	0.000146
ribosomal large subunit biogenesis (GO:0042273)	8	5	0.61	+	8.19	0.000417	0.00596
ribosomal small subunit biogenesis (GO:0042274)	5	3	0.38	+	7.86	0.00693	0.0495
negative regulation of cellular protein metabolic process (GO:0032269)	7	4	0.53	+	7.49	0.00219	0.0206
ribosomal large subunit assembly (GO:0000027)	7	4	0.53	+	7.49	0.00219	0.0203
negative regulation of protein metabolic process (GO:0051248)	7	4	0.53	+	7.49	0.00219	0.0201
organelle assembly (GO:0070925)	16	9	1.22	+	7.37	5.14e-06	0.000141
posttranscriptional regulation of gene expression (GO:0010608)	11	6	0.84	+	7.15	0.00023	0.00367
protein-containing complex assembly (GO:0065003)	17	9	1.3	+	6.94	8.3e-06	0.000211
cellular protein-containing complex assembly (GO:0034622)	17	9	1.3	+	6.94	8.3e-06	0.000203
regulation of cellular amide metabolic process (GO:0034248)	10	5	0.76	+	6.55	0.00112	0.0131
regulation of cellular component organization (GO:0051128)	10	5	0.76	+	6.55	0.00112	0.0129
regulation of cellular protein metabolic process (GO:0032268)	10	5	0.76	+	6.55	0.00112	0.0126
regulation of translation (GO:0006417)	10	5	0.76	+	6.55	0.00112	0.0124
regulation of protein metabolic process (GO:0051246)	10	5	0.76	+	6.55	0.00112	0.0122
purine ribonucleoside triphosphate biosynthetic process (GO:0009206)	8	4	0.61	+	6.55	0.00352	0.0314
purine ribonucleoside triphosphate metabolic process (GO:0009205)	8	4	0.61	+	6.55	0.00352	0.031
cellular response to oxidative stress (GO:0034599)	8	4	0.61	+	6.55	0.00352	0.0306
purine nucleoside triphosphate biosynthetic process (GO:0009145)	8	4	0.61	+	6.55	0.00352	0.0302
organelle organization (GO:0006996)	27	13	2.06	+	6.31	2.44e-07	1.29e-05
protein-containing complex subunit organization (GO:0043933)	28	13	2.14	+	6.08	3.66e-07	1.57e-05
cellular component disassembly (GO:0022411)	13	6	0.99	+	6.05	0.000553	0.00743
purine nucleotide biosynthetic process (GO:0006164)	20	9	1.53	+	5.9	2.94e-05	0.000593
ATP generation from ADP (GO:0006757)	9	4	0.69	+	5.82	0.00532	0.0445
ribonucleoside triphosphate biosynthetic process (GO:0009201)	9	4	0.69	+	5.82	0.00532	0.044
nucleotide phosphorylation (GO:0046939)	9	4	0.69	+	5.82	0.00532	0.0435
glycolytic process (GO:0006096)	9	4	0.69	+	5.82	0.00532	0.043
purine ribonucleoside diphosphate metabolic process (GO:0009179)	9	4	0.69	+	5.82	0.00532	0.0425
purine nucleoside diphosphate metabolic process (GO:0009135)	9	4	0.69	+	5.82	0.00532	0.042
nucleoside diphosphate phosphorylation (GO:0006165)	9	4	0.69	+	5.82	0.00532	0.0415
ADP metabolic process (GO:0046031)	9	4	0.69	+	5.82	0.00532	0.041
translational elongation (GO:0006414)	54	24	4.12	+	5.82	1e-11	6.88e-09
translation (GO:0006412)	54	24	4.12	+	5.82	1e-11	3.44e-09
purine-containing compound biosynthetic process (GO:0072522)	21	9	1.6	+	5.62	4.27e-05	0.000791
peptide biosynthetic process (GO:0043043)	57	24	4.35	+	5.52	2.99e-11	5.13e-09
purine ribonucleotide biosynthetic process (GO:0009152)	17	7	1.3	+	5.4	0.000382	0.00558
ribonucleoprotein complex biogenesis (GO:0022613)	30	12	2.29	+	5.24	4.65e-06	0.000145
ATP metabolic process (GO:0046034)	15	6	1.14	+	5.24	0.00115	0.0123
ribosome biogenesis (GO:0042254)	29	11	2.21	+	4.97	1.88e-05	0.000402
purine nucleotide metabolic process (GO:0006163)	35	13	2.67	+	4.87	4.15e-06	0.000135
amide biosynthetic process (GO:0043604)	73	27	5.57	+	4.85	3.02e-11	4.15e-09
peptide metabolic process (GO:0006518)	65	24	4.96	+	4.84	4.04e-10	3.96e-08
ribose phosphate biosynthetic process (GO:0046390)	23	8	1.76	+	4.56	0.000453	0.00622
purine ribonucleotide metabolic process (GO:0009150)	29	10	2.21	+	4.52	9.74e-05	0.00167
purine-containing compound metabolic process (GO:0072521)	42	14	3.21	+	4.37	6.03e-06	0.000159
response to oxidative stress (GO:0006979)	15	5	1.14	+	4.37	0.00629	0.0459
ribonucleotide biosynthetic process (GO:0009260)	21	7	1.6	+	4.37	0.0013	0.0129
cellular protein metabolic process (GO:0044267)	82	26	6.26	+	4.16	1.75e-09	1.33e-07
cellular amide metabolic process (GO:0043603)	98	29	7.48	+	3.88	9.23e-10	7.92e-08
ribonucleotide metabolic process (GO:0009259)	35	10	2.67	+	3.74	0.000429	0.00601
protein metabolic process (GO:0019538)	100	28	7.63	+	3.67	5.93e-09	4.07e-07
ribose phosphate metabolic process (GO:0019693)	40	11	3.05	+	3.6	0.000309	0.00472
nucleotide biosynthetic process (GO:0009165)	37	10	2.82	+	3.54	0.000655	0.00817
nucleoside phosphate biosynthetic process (GO:1901293)	37	10	2.82	+	3.54	0.000655	0.00803
cellular component assembly (GO:0022607)	40	10	3.05	+	3.28	0.00117	0.0124
nucleotide metabolic process (GO:0009117)	58	14	4.43	+	3.16	0.000187	0.00313
negative regulation of gene expression (GO:0010629)	34	8	2.59	+	3.08	0.00507	0.0429
negative regulation of metabolic process (GO:0009892)	35	8	2.67	+	3	0.006	0.0447
negative regulation of macromolecule metabolic process (GO:0010605)	35	8	2.67	+	3	0.006	0.0442
nucleoside phosphate metabolic process (GO:0006753)	62	14	4.73	+	2.96	0.000364	0.00542
organonitrogen compound biosynthetic process (GO:1901566)	230	51	17.55	+	2.91	1.1e-11	2.53e-09
organophosphate biosynthetic process (GO:0090407)	56	12	4.27	+	2.81	0.00146	0.0141
negative regulation of biological process (GO:0048519)	42	9	3.21	+	2.81	0.00552	0.042
response to chemical (GO:0042221)	51	10	3.89	+	2.57	0.00646	0.0466
cellular component organization (GO:0016043)	105	20	8.01	+	2.5	0.000208	0.0034
nucleobase-containing small molecule metabolic process (GO:0055086)	86	16	6.56	+	2.44	0.00112	0.0133
organophosphate metabolic process (GO:0019637)	97	18	7.4	+	2.43	0.000578	0.00749
cellular component biogenesis (GO:0044085)	78	14	5.95	+	2.35	0.00309	0.0279
phosphate-containing compound metabolic process (GO:0006796)	106	19	8.09	+	2.35	0.000619	0.00787
organonitrogen compound metabolic process (GO:1901564)	355	63	27.09	+	2.33	3.19e-10	3.64e-08
cellular component organization or biogenesis (GO:0071840)	140	24	10.68	+	2.25	0.000236	0.00369
phosphorus metabolic process (GO:0006793)	112	19	8.55	+	2.22	0.00117	0.0122
gene expression (GO:0010467)	248	42	18.92	+	2.22	1.4e-06	4.79e-05
cellular nitrogen compound biosynthetic process (GO:0044271)	309	51	23.58	+	2.16	1.95e-07	1.12e-05
cellular macromolecule biosynthetic process (GO:0034645)	233	37	17.78	+	2.08	2.51e-05	0.000521
macromolecule biosynthetic process (GO:0009059)	237	37	18.09	+	2.05	3.58e-05	0.000682
regulation of biological process (GO:0050789)	164	25	12.51	+	2	0.000953	0.0115
cellular biosynthetic process (GO:0044249)	439	65	33.5	+	1.94	1.69e-07	1.05e-05
organic substance biosynthetic process (GO:1901576)	447	65	34.11	+	1.91	3.21e-07	1.57e-05
biosynthetic process (GO:0009058)	448	65	34.19	+	1.9	3.47e-07	1.59e-05
biological regulation (GO:0065007)	188	27	14.35	+	1.88	0.00143	0.014
regulation of cellular process (GO:0050794)	149	21	11.37	+	1.85	0.00578	0.0436
cellular nitrogen compound metabolic process (GO:0034641)	465	65	35.48	+	1.83	1.26e-06	4.55e-05
nitrogen compound metabolic process (GO:0006807)	617	81	47.08	+	1.72	5.59e-07	2.25e-05
cellular macromolecule metabolic process (GO:0044260)	336	42	25.64	+	1.64	0.00119	0.0122
macromolecule metabolic process (GO:0043170)	396	49	30.22	+	1.62	0.000565	0.00746
primary metabolic process (GO:0044238)	652	79	49.75	+	1.59	1.65e-05	0.000366
organic substance metabolic process (GO:0071704)	774	89	59.06	+	1.51	3.05e-05	0.000598
cellular metabolic process (GO:0044237)	771	88	58.83	+	1.5	4.54e-05	0.000819
cellular process (GO:0009987)	1035	118	78.98	+	1.49	1.04e-06	3.98e-05
metabolic process (GO:0008152)	852	95	65.02	+	1.46	4.96e-05	0.000872
biological_process (GO:0008150)	1258	132	96	+	1.38	1.53e-05	0.000351
Unclassified (UNCLASSIFIED)	3132	203	239	-	0.85	1.53e-05	0.000363

## Sheet: Molecular function (FI90s)
PANTHER GO-Slim Molecular Function	Escherichia coli - REFLIST (4390)	upload_1 (335)	upload_1 (expected)	upload_1 (over/under)	upload_1 (fold Enrichment)	upload_1 (raw P-value)	upload_1 (FDR)
structural molecule activity (GO:0005198)	39	35	2.98	+	11.76	4.32e-26	1.27e-23
structural constituent of ribosome (GO:0003735)	39	35	2.98	+	11.76	4.32e-26	6.34e-24
mRNA binding (GO:0003729)	7	6	0.53	+	11.23	1.97e-05	0.000527
rRNA binding (GO:0019843)	13	11	0.99	+	11.09	8.08e-09	3.39e-07
ribosome binding (GO:0043022)	8	5	0.61	+	8.19	0.000417	0.00875
translation regulator activity (GO:0045182)	7	4	0.53	+	7.49	0.00219	0.043
RNA binding (GO:0003723)	52	27	3.97	+	6.8	1.33e-14	1.31e-12
protein-containing complex binding (GO:0044877)	14	7	1.07	+	6.55	0.000119	0.00292
ribonucleoprotein complex binding (GO:0043021)	14	7	1.07	+	6.55	0.000119	0.00269
nucleic acid binding (GO:0003676)	197	41	15.03	+	2.73	8.59e-09	3.16e-07
organic cyclic compound binding (GO:0097159)	298	53	22.74	+	2.33	9.7e-09	3.17e-07
heterocyclic compound binding (GO:1901363)	298	53	22.74	+	2.33	9.7e-09	2.85e-07
binding (GO:0005488)	428	69	32.66	+	2.11	2.17e-09	1.07e-07
molecular_function (GO:0003674)	1389	159	105.99	+	1.5	1.16e-09	6.81e-08
Unclassified (UNCLASSIFIED)	3001	176	229.01	-	0.77	1.16e-09	8.52e-08

## Sheet: Cellular component (FI90s)
PANTHER GO-Slim Cellular Component	Escherichia coli - REFLIST (4390)	upload_1 (335)	upload_1 (expected)	upload_1 (over/under)	upload_1 (fold Enrichment)	upload_1 (raw P-value)	upload_1 (FDR)
cytosolic small ribosomal subunit (GO:0022627)	7	7	0.53	+	13.1	1.46e-06	8.33e-06
cytosolic ribosome (GO:0022626)	13	13	0.99	+	13.1	4.72e-11	3.9e-10
small ribosomal subunit (GO:0015935)	14	14	1.07	+	13.1	8.46e-12	8.55e-11
cytosolic large ribosomal subunit (GO:0022625)	6	6	0.46	+	13.1	8.33e-06	3.99e-05
ribosomal subunit (GO:0044391)	26	25	1.98	+	12.6	1.21e-19	2.75e-18
ribosome (GO:0005840)	30	28	2.29	+	12.23	1.59e-21	1.45e-19
ribonucleoprotein complex (GO:1990904)	28	26	2.14	+	12.17	5.12e-20	1.55e-18
large ribosomal subunit (GO:0015934)	12	11	0.92	+	12.01	3.58e-09	2.51e-08
intracellular non-membrane-bounded organelle (GO:0043232)	34	28	2.59	+	10.79	4.04e-20	1.84e-18
intracellular organelle (GO:0043229)	43	29	3.28	+	8.84	1.64e-18	2.98e-17
non-membrane-bounded organelle (GO:0043228)	42	28	3.21	+	8.74	8.71e-18	1.32e-16
organelle (GO:0043226)	51	29	3.89	+	7.45	1.34e-16	1.53e-15
protein-containing complex (GO:0032991)	145	33	11.06	+	2.98	3.57e-08	2.32e-07
intracellular (GO:0005622)	559	102	42.66	+	2.39	1.54e-17	2.01e-16
cytosol (GO:0005829)	362	63	27.62	+	2.28	6.89e-10	5.22e-09
cytoplasm (GO:0005737)	520	84	39.68	+	2.12	1.92e-11	1.75e-10
cellular anatomical entity (GO:0110165)	1104	124	84.25	+	1.47	1.03e-06	6.22e-06
cellular_component (GO:0005575)	1134	125	86.54	+	1.44	2.49e-06	1.33e-05
Unclassified (UNCLASSIFIED)	3256	210	248.46	-	0.85	2.49e-06	1.26e-05
membrane (GO:0016020)	525	26	40.06	-	0.65	0.00837	0.0331
cell periphery (GO:0071944)	481	23	36.71	-	0.63	0.00754	0.0343
plasma membrane (GO:0005886)	481	23	36.71	-	0.63	0.00754	0.0327
integral component of membrane (GO:0016021)	174	5	13.28	-	0.38	0.00801	0.0331

## Sheet: Biological process (ST90s)
PANTHER GO-Slim Biological Process	Escherichia coli - REFLIST (4392)	upload_1 (268)	upload_1 (expected)	upload_1 (over/under)	upload_1 (fold Enrichment)	upload_1 (raw P-value)	upload_1 (FDR)
cytoplasmic translation (GO:0002181)	3	3	0.18	+	16.39	0.000883	0.0125
ribosomal small subunit biogenesis (GO:0042274)	4	3	0.24	+	12.29	0.002	0.0262
negative regulation of cellular amide metabolic process (GO:0034249)	6	4	0.37	+	10.93	0.000549	0.00894
negative regulation of translation (GO:0017148)	6	4	0.37	+	10.93	0.000549	0.00873
negative regulation of cellular protein metabolic process (GO:0032269)	6	4	0.37	+	10.93	0.000549	0.00852
negative regulation of protein metabolic process (GO:0051248)	6	4	0.37	+	10.93	0.000549	0.00833
ribonucleoprotein complex assembly (GO:0022618)	8	5	0.49	+	10.24	0.00015	0.00369
ribonucleoprotein complex subunit organization (GO:0071826)	8	5	0.49	+	10.24	0.00015	0.00356
taxis (GO:0042330)	7	4	0.43	+	9.36	0.000971	0.0135
chemotaxis (GO:0006935)	7	4	0.43	+	9.36	0.000971	0.0132
non-membrane-bounded organelle assembly (GO:0140694)	11	6	0.67	+	8.94	6.86e-05	0.00208
posttranscriptional regulation of gene expression (GO:0010608)	11	6	0.67	+	8.94	6.86e-05	0.00199
organelle assembly (GO:0070925)	11	6	0.67	+	8.94	6.86e-05	0.00191
regulation of cellular amide metabolic process (GO:0034248)	10	5	0.61	+	8.19	0.000414	0.00746
regulation of cellular protein metabolic process (GO:0032268)	10	5	0.61	+	8.19	0.000414	0.00726
regulation of translation (GO:0006417)	10	5	0.61	+	8.19	0.000414	0.00707
regulation of protein metabolic process (GO:0051246)	10	5	0.61	+	8.19	0.000414	0.0069
protein-containing complex subunit organization (GO:0043933)	15	7	0.92	+	7.65	4.54e-05	0.00151
protein-containing complex assembly (GO:0065003)	13	6	0.79	+	7.56	0.000169	0.00363
cellular protein-containing complex assembly (GO:0034622)	13	6	0.79	+	7.56	0.000169	0.00352
negative regulation of gene expression (GO:0010629)	9	4	0.55	+	7.28	0.00241	0.0304
translational elongation (GO:0006414)	56	24	3.42	+	7.02	1.79e-13	1.19e-10
translation (GO:0006412)	56	24	3.42	+	7.02	1.79e-13	5.97e-11
peptide biosynthetic process (GO:0043043)	59	24	3.6	+	6.67	5.33e-13	1.18e-10
organelle organization (GO:0006996)	20	8	1.22	+	6.56	3.85e-05	0.00143
ribonucleoprotein complex biogenesis (GO:0022613)	21	8	1.28	+	6.24	5.41e-05	0.00172
peptide metabolic process (GO:0006518)	67	24	4.09	+	5.87	7.33e-12	8.15e-10
amide biosynthetic process (GO:0043604)	70	25	4.27	+	5.85	2.8e-12	3.73e-10
ribosome biogenesis (GO:0042254)	20	7	1.22	+	5.74	0.000263	0.00501
cellular protein metabolic process (GO:0044267)	89	26	5.43	+	4.79	7.82e-11	7.45e-09
cellular amide metabolic process (GO:0043603)	90	26	5.49	+	4.73	9.91e-11	8.26e-09
protein metabolic process (GO:0019538)	108	28	6.59	+	4.25	2.07e-10	1.53e-08
purine nucleotide metabolic process (GO:0006163)	39	9	2.38	+	3.78	0.000755	0.011
organonitrogen compound biosynthetic process (GO:1901566)	230	46	14.03	+	3.28	1.56e-12	2.6e-10
purine-containing compound metabolic process (GO:0072521)	47	9	2.87	+	3.14	0.00267	0.033
alpha-amino acid biosynthetic process (GO:1901607)	63	11	3.84	+	2.86	0.00193	0.0257
cellular amino acid biosynthetic process (GO:0008652)	67	11	4.09	+	2.69	0.00307	0.0366
organonitrogen compound metabolic process (GO:1901564)	353	54	21.54	+	2.51	3.41e-10	2.27e-08
gene expression (GO:0010467)	246	37	15.01	+	2.46	4.62e-07	2.8e-05
organophosphate metabolic process (GO:0019637)	100	14	6.1	+	2.29	0.00374	0.0438
phosphate-containing compound metabolic process (GO:0006796)	108	15	6.59	+	2.28	0.00294	0.0357
phosphorus metabolic process (GO:0006793)	111	15	6.77	+	2.21	0.00378	0.0435
cellular nitrogen compound biosynthetic process (GO:0044271)	296	40	18.06	+	2.21	2.17e-06	9.66e-05
cellular macromolecule biosynthetic process (GO:0034645)	226	29	13.79	+	2.1	0.000149	0.00382
macromolecule biosynthetic process (GO:0009059)	230	29	14.03	+	2.07	0.0002	0.00403
cellular biosynthetic process (GO:0044249)	425	52	25.93	+	2.01	1.02e-06	4.87e-05
organic substance biosynthetic process (GO:1901576)	435	53	26.54	+	2	8.91e-07	4.95e-05
biosynthetic process (GO:0009058)	436	53	26.6	+	1.99	9.55e-07	4.9e-05
cellular nitrogen compound metabolic process (GO:0034641)	448	48	27.34	+	1.76	8.78e-05	0.00234
macromolecule metabolic process (GO:0043170)	398	41	24.29	+	1.69	0.000678	0.0101
nitrogen compound metabolic process (GO:0006807)	603	61	36.8	+	1.66	4.29e-05	0.00151
primary metabolic process (GO:0044238)	643	61	39.24	+	1.55	0.000261	0.00511
organic substance metabolic process (GO:0071704)	768	71	46.86	+	1.52	0.000152	0.00339
metabolic process (GO:0008152)	830	74	50.65	+	1.46	0.000325	0.00602
biological_process (GO:0008150)	1220	108	74.44	+	1.45	6.68e-06	0.000262
cellular process (GO:0009987)	1010	88	61.63	+	1.43	0.00015	0.00346
cellular metabolic process (GO:0044237)	755	65	46.07	+	1.41	0.00208	0.0266
Unclassified (UNCLASSIFIED)	3172	160	193.56	-	0.83	6.68e-06	0.000278

## Sheet: Molecular function (ST90s)
PANTHER GO-Slim Molecular Function	Escherichia coli - REFLIST (4392)	upload_1 (268)	upload_1 (expected)	upload_1 (over/under)	upload_1 (fold Enrichment)	upload_1 (raw P-value)	upload_1 (FDR)
structural molecule activity (GO:0005198)	39	35	2.38	+	14.71	1.9e-29	5.52e-27
structural constituent of ribosome (GO:0003735)	39	35	2.38	+	14.71	1.9e-29	2.76e-27
mRNA binding (GO:0003729)	7	6	0.43	+	14.05	5.58e-06	0.000147
rRNA binding (GO:0019843)	13	11	0.79	+	13.87	7.94e-10	3.29e-08
translation elongation factor activity (GO:0003746)	5	4	0.31	+	13.11	0.000278	0.00672
translation regulator activity, nucleic acid binding (GO:0090079)	6	4	0.37	+	10.93	0.000549	0.0123
translation factor activity, RNA binding (GO:0008135)	6	4	0.37	+	10.93	0.000549	0.0114
translation regulator activity (GO:0045182)	6	4	0.37	+	10.93	0.000549	0.0106
RNA binding (GO:0003723)	39	23	2.38	+	9.66	8.29e-16	8.01e-14
protein-containing complex binding (GO:0044877)	14	5	0.85	+	5.85	0.00183	0.0331
ribonucleoprotein complex binding (GO:0043021)	14	5	0.85	+	5.85	0.00183	0.0312
nucleic acid binding (GO:0003676)	176	38	10.74	+	3.54	1.99e-11	1.44e-09
organic cyclic compound binding (GO:0097159)	273	45	16.66	+	2.7	1.4e-09	5.07e-08
heterocyclic compound binding (GO:1901363)	273	45	16.66	+	2.7	1.4e-09	4.5e-08
binding (GO:0005488)	402	57	24.53	+	2.32	1.64e-09	4.75e-08
molecular_function (GO:0003674)	1363	133	83.17	+	1.6	1.77e-10	1.03e-08
Unclassified (UNCLASSIFIED)	3029	135	184.83	-	0.73	1.77e-10	8.56e-09

## Sheet: Cellular component (ST90s)
PANTHER GO-Slim Cellular Component	Escherichia coli - REFLIST (4392)	upload_1 (268)	upload_1 (expected)	upload_1 (over/under)	upload_1 (fold Enrichment)	upload_1 (raw P-value)	upload_1 (FDR)
cytosolic small ribosomal subunit (GO:0022627)	7	7	0.43	+	16.39	3.31e-07	1.9e-06
cytosolic ribosome (GO:0022626)	12	12	0.73	+	16.39	2.03e-11	1.74e-10
small ribosomal subunit (GO:0015935)	14	14	0.85	+	16.39	4.21e-13	4.02e-12
cytosolic large ribosomal subunit (GO:0022625)	5	5	0.31	+	16.39	1.65e-05	7.49e-05
ribosome (GO:0005840)	28	27	1.71	+	15.8	1.03e-23	8.82e-22
ribosomal subunit (GO:0044391)	25	24	1.53	+	15.73	3.7e-21	7.96e-20
large ribosomal subunit (GO:0015934)	11	10	0.67	+	14.9	2.4e-09	1.72e-08
ribonucleoprotein complex (GO:1990904)	27	24	1.65	+	14.57	2.11e-20	3.63e-19
intracellular non-membrane-bounded organelle (GO:0043232)	31	27	1.89	+	14.27	1.36e-22	5.87e-21
non-membrane-bounded organelle (GO:0043228)	32	27	1.95	+	13.83	3.05e-22	8.74e-21
intracellular organelle (GO:0043229)	44	27	2.68	+	10.06	8.73e-19	1.25e-17
organelle (GO:0043226)	45	27	2.75	+	9.83	1.52e-18	1.87e-17
protein-containing complex (GO:0032991)	133	32	8.12	+	3.94	6.28e-11	4.91e-10
intracellular anatomical structure (GO:0005622)	543	82	33.13	+	2.47	2.88e-15	3.09e-14
cytosol (GO:0005829)	349	48	21.3	+	2.25	1.04e-07	6.37e-07
cytoplasm (GO:0005737)	513	65	31.3	+	2.08	7.77e-09	5.14e-08
cellular anatomical entity (GO:0110165)	1101	104	67.18	+	1.55	5.02e-07	2.7e-06
cellular_component (GO:0005575)	1121	104	68.4	+	1.52	1.23e-06	5.89e-06
Unclassified (UNCLASSIFIED)	3271	164	199.6	-	0.82	1.23e-06	6.23e-06
