# Supplementary material for: FLASHIda enables intelligent data acquisition for top–down proteomics to boost proteoform identification counts
Source: Nat Commun. 2022 Jul 29;13:4407. doi: 10.1038/s41467-022-31922-z (PMC9338294; doi:10.1038/s41467-022-31922-z)
Supplement: Supplementary file 17 — Data 14 [file 41467_2022_31922_MOESM17_ESM.txt]

Acetyl	42.010565	K	any	1
Phospho	79.966331	STY	any	21
Oxidation	15.994915	CPKDNRY	any	35
Methyl	14.015650	CKRHDENQ	any	34
Dioxidation	31.989829	M	any	425
Dehydro	-1.007825	C	any	374
Formyl	27.994915	M	N-term	122
AEBS	183.035399	HKS	any	276
