# Supplementary material for: FLASHIda enables intelligent data acquisition for top–down proteomics to boost proteoform identification counts
Source: Nat Commun. 2022 Jul 29;13:4407. doi: 10.1038/s41467-022-31922-z (PMC9338294; doi:10.1038/s41467-022-31922-z)
Supplement: Supplementary file 19 — Data 16 [file 41467_2022_31922_MOESM19_ESM.xlsx]

## Sheet: Sheet1
ChargeCos	ChargeSNR	Cos	SNR	ChargeScore	AvgPPMerror	Class
0.352268	0.0119203	0.853721	0.125988	0.906816	4.45554	F
0.931958	0.0208991	0.909834	5.7584e-05	0.694988	0.80202	T
0.902142	1.20352e-05	0.98178	0.000396485	0.364149	1.16761	F
0.993252	0.979973	0.996353	0.444977	0.55419	0.473994	T
0.979413	0.519098	0.994491	0.975709	0.13101	1.05412	F
0.870935	0.00477109	0.853485	0.00468098	0.160403	1.38222	T
0.834941	0.00401763	0.942297	0.00464468	0.252559	1.55295	F
0.977513	0.558099	0.984194	0.38827	0.108188	0.704408	T
0.985445	0.291449	0.963717	0.0745844	0.405452	2.52578	F
0.912996	0.320706	0.927978	0.28746	0.0683817	0.680088	T
0.924502	0.846937	0.940132	0.111651	0.0900821	2.12352	T
0.98923	0.971702	0.989291	0.968532	0.159445	0.785159	T
0.946747	0.659414	0.946394	0.374569	0.316033	0.946336	F
0.868583	0.0184116	0.96942	0.0764641	0.359349	1.19297	F
0.997289	0.457811	0.995914	0.379051	0.241508	0.48714	F
0.854245	0.562138	0.87891	0.610085	0.539871	1.37359	F
0.914403	0.110918	0.96274	0.157814	0.526544	0.612059	F
0.901674	0.796769	0.935675	0.0296942	0.413531	1.02069	T
0.944848	0.0377953	0.927836	0.104553	0.470187	2.56128	F
0.893256	0.62044	0.989938	0.920347	0.270232	1.79866	F
0.871542	0.0479405	0.978845	0.400235	0.260648	1.11955	F
0.997989	0.995933	0.998018	0.991134	0.06681	1.05954	F
0.927956	0.287108	0.914719	0.257275	0.375519	3.11589	F
0.991121	0.670735	0.992374	0.635261	0.319099	1.20109	T
0.988571	0.413982	0.992374	0.635261	0.319099	1.20109	F
0.858605	0.0017388	0.940998	0.00771587	0.389665	3.12224	F
0.829035	0.00310563	0.982293	0.139155	0.150977	1.90459	F
0.912873	0.131968	0.858343	0.00627585	0.863888	1.87789	F
0.985944	0.971045	0.993022	0.98604	0.919611	1.09253	F
0.920024	0.75476	0.884384	0.588343	0.435196	2.59	F
0.973167	0.938042	0.989099	0.925489	0.808499	1.92421	T
0.981658	0.83495	0.989099	0.925489	0.808499	1.92421	F
0.976962	0.953282	0.997372	0.992735	0.583969	0.474272	T
0.997047	0.927363	0.997472	0.638477	0.205045	0.78406	T
0.992179	0.890232	0.989172	0.0308076	0.195955	0.851573	T
0.940206	0.412615	0.935793	0.0357031	0.368725	2.54219	F
0.995985	0.985995	0.998351	0.99218	0.523874	0.748217	T
0.995204	0.989937	0.997916	0.994547	0.500362	0.992817	T
0.961984	0.845269	0.981899	0.233093	0.802761	2.5053	T
0.895063	0.379588	0.989927	0.559212	0.773824	1.63648	T
0.995982	0.981358	0.996287	0.982592	0.341995	0.703428	T
0.991469	0.982783	0.994644	0.984766	0.804459	0.986112	T
0.995164	0.99009	0.994644	0.984766	0.804459	0.986112	T
0.991396	0.941827	0.996177	0.924202	0.740621	1.42057	T
0.993804	0.987077	0.997374	0.985872	0.426698	0.61866	T
0.746926	0.0173773	0.996177	0.924202	0.740621	1.42057	T
0.994255	0.981303	0.994066	0.829569	0.82131	1.0972	F
0.971078	0.874253	0.992881	0.963903	0.614876	0.945684	T
0.957419	0.0911074	0.959662	0.113148	0.428798	1.09601	F
0.95989	0.732681	0.985671	0.371211	0.242189	3.21215	F
0.994462	0.89497	0.997031	0.841065	0.720052	0.88573	T
0.992924	0.888166	0.997031	0.841065	0.720052	0.88573	F
0.979219	0.87794	0.973343	0.307049	0.942766	1.33155	T
0.975314	0.925624	0.979338	0.401613	0.162671	1.31601	T
0.943972	0.689303	0.960909	0.0648806	0.427325	1.10096	F
0.927903	0.158385	0.972757	0.480034	0.425599	1.48506	T
0.91649	0.00405667	0.959968	0.0105129	0.553284	3.05356	F
0.987984	0.241608	0.996961	0.532568	0.728041	0.867414	T
0.853574	0.68891	0.974028	0.00257241	0.511216	0.963277	T
0.930845	0.334639	0.968016	0.417368	0.459979	1.50821	T
0.986669	0.944475	0.989546	0.927803	0.0479149	1.0756	F
0.986416	0.900073	0.994865	0.924579	0.44819	0.757048	F
0.939671	0.146732	0.957658	0.235527	0.511628	1.03867	T
0.860592	0.0159419	0.96665	0.00528235	0.882645	2.18853	F
0.996313	0.991406	0.996393	0.991478	0.100134	1.10963	F
0.964109	0.908365	0.992922	0.930489	0.909805	1.78369	T
0.636826	0.255855	0.919146	0.499514	0.543459	3.2932	T
0.96963	0.933709	0.987799	0.964854	0.809151	2.31766	F
0.995735	0.991224	0.997461	0.994911	0.527912	1.66847	T
0.953495	0.908538	0.989062	0.836421	0.839962	1.40119	T
0.982142	0.0244906	0.98918	0.0409665	0.58882	1.03764	F
0.758677	0.0914406	0.98918	0.0409665	0.58882	1.03764	F
0.912601	0.713538	0.992363	0.914033	0.913144	1.08798	T
0.730112	0.452365	0.908051	0.21846	0.882625	4.49522	T
0.793044	0.485262	0.98824	0.815237	0.806977	2.42	T
0.980543	0.941122	0.996204	0.933767	0.899294	1.78799	T
0.927504	0.856434	0.984171	0.719187	0.87325	1.13154	T
0.766477	0.276916	0.878395	0.350986	0.539762	2.63063	F
0.991372	0.972035	0.997921	0.965629	0.655404	0.860881	T
0.935246	0.138647	0.948878	0.248528	0.489118	1.1623	T
0.94865	0.658652	0.995199	0.835351	0.589981	1.22494	T
0.997508	0.994967	0.99808	0.995607	0.906552	1.3341	T
0.997112	0.994002	0.998408	0.996532	0.781334	1.04049	T
0.992811	0.983179	0.996197	0.375943	0.750858	1.21727	T
0.99442	0.988563	0.997552	0.994202	0.952432	1.8297	T
0.992765	0.984926	0.997552	0.994202	0.952432	1.8297	T
0.994738	0.97743	0.997334	0.983513	0.568773	1.06741	T
0.996293	0.992571	0.996398	0.992772	0.194324	2.20261	T
0.756373	1.10254e-06	0.947653	6.7791e-05	0.691031	2.73492	T
0.997408	0.994766	0.996398	0.992772	0.194324	2.20261	T
0.993805	0.987632	0.996398	0.992772	0.194324	2.20261	T
0.999204	0.99332	0.999246	0.993229	0.0764466	1.41215	T
0.997738	0.995139	0.998586	0.905993	0.457639	1.91815	T
0.995453	0.990523	0.998586	0.905993	0.457639	1.91815	T
0.998248	0.996087	0.998365	0.996255	0.0634374	1.23831	T
0.929603	0.862808	0.998356	0.848398	0.916741	1.80934	F
0.955221	0.691417	0.989313	0.455534	0.837726	2.35117	F
0.973299	0.94421	0.998356	0.848398	0.916741	1.80934	F
0.996946	0.993874	0.997428	0.991872	0.962041	1.06303	T
0.996242	0.992476	0.997428	0.991872	0.962041	1.06303	T
0.99516	0.97425	0.997428	0.991872	0.962041	1.06303	T
0.99696	0.993876	0.997428	0.991872	0.962041	1.06303	T
0.99962	0.9955	0.999599	0.995153	0.148036	1.37388	T
0.997041	0.994079	0.997216	0.992561	0.153597	1.27487	T
0.998085	0.996037	0.998216	0.958692	0.886313	1.39474	T
0.992819	0.426957	0.991485	0.828621	0.149042	1.12791	F
0.995476	0.99083	0.998216	0.958692	0.886313	1.39474	T
0.995717	0.991446	0.998216	0.958692	0.886313	1.39474	T
0.983689	0.938579	0.985623	0.157428	0.850932	2.3282	F
0.982285	0.58166	0.98687	0.585747	0.200463	2.91756	T
0.958373	0.421045	0.995468	0.912772	0.846909	1.61413	T
0.949427	0.900559	0.988076	0.975646	0.589175	1.07446	F
0.994415	0.988673	0.988076	0.975646	0.589175	1.07446	T
0.995315	0.990104	0.997201	0.915788	0.683409	2.25927	T
0.99908	0.997988	0.999491	0.996604	0.367412	1.05214	T
0.851787	0.0149738	0.860629	0.0137916	0.380231	3.63043	T
0.30647	0.0776032	0.912163	0.1282	0.675206	2.33381	F
0.986756	0.235509	0.987287	0.242169	0.199566	1.40057	T
0.997003	0.99115	0.996492	0.983797	0.298745	0.440033	T
0.994197	0.0592183	0.988202	0.0527191	0.279345	0.503222	T
0.990237	0.980187	0.996894	0.992348	0.967733	1.36913	F
0.924733	0.0467756	0.924848	0.0489717	0.292729	1.72101	T
0.980598	0.959257	0.996894	0.992348	0.967733	1.36913	F
0.988578	0.977087	0.996894	0.992348	0.967733	1.36913	F
0.988245	0.0597827	0.998411	0.390747	0.889321	1.69968	T
0.988296	0.976539	0.996313	0.992425	0.44479	1.34805	F
0.992589	0.985216	0.996313	0.992425	0.44479	1.34805	F
0.984865	0.96989	0.996313	0.992425	0.44479	1.34805	F
0.922697	0.843673	0.953474	0.865045	0.317571	1.08937	F
0.991591	0.973668	0.997154	0.981167	0.825565	1.11121	T
0.904541	0.799713	0.997303	0.993771	0.890811	1.99324	F
0.993812	0.985101	0.993926	0.98343	0.221949	1.09189	T
0.988055	0.974318	0.997154	0.981167	0.825565	1.11121	T
0.974809	0.925454	0.997928	0.980316	0.785434	1.02161	F
0.993007	0.97975	0.997928	0.980316	0.785434	1.02161	T
0.996969	0.962111	0.997315	0.641412	0.667483	1.07603	T
0.995408	0.967402	0.993941	0.892066	0.283646	1.15635	T
0.987304	0.938598	0.986168	0.920836	0.868614	0.921339	T
0.921618	0.519793	0.982915	0.816956	0.790503	1.39161	T
0.978715	0.952716	0.987907	0.963072	0.52367	1.00659	T
0.976063	0.948013	0.987907	0.963072	0.52367	1.00659	T
0.93958	0.771474	0.990708	0.894034	0.794819	1.63001	T
0.9974	0.98931	0.9955	0.949289	0.518813	1.76012	T
0.888866	0.698842	0.929308	0.0950947	0.706103	0.931014	F
0.98701	0.887947	0.996909	0.941733	0.879158	1.241	T
0.975533	0.951487	0.997978	0.995837	0.58444	1.1613	F
0.98801	0.880016	0.994479	0.455933	0.930926	1.23265	T
0.964194	0.856835	0.990449	0.160354	0.846662	3.64416	F
0.774231	0.158635	0.998818	0.995103	0.408391	1.73279	F
0.99722	0.994247	0.998151	0.993652	0.860103	1.15352	T
0.993173	0.985924	0.998151	0.993652	0.860103	1.15352	T
0.969152	0.709365	0.970749	0.63686	0.0822862	1.18138	F
0.997318	0.000261199	0.990691	0.000270614	0.220807	2.54167	T
0.94237	0.525181	0.934031	0.518607	0.572961	0.731242	F
0.957566	0.916417	0.987078	0.675057	0.357767	1.86214	F
0.99748	0.983109	0.998933	0.990469	0.912247	1.19306	T
0.996316	0.975671	0.998262	0.994309	0.295469	1.28892	T
0.883379	0.436672	0.934929	0.661657	0.752743	2.98233	F
0.881174	0.651844	0.979117	0.706956	0.893208	1.63735	F
0.185572	0.0075112	0.980075	0.348579	0.423317	2.38804	T
0.998	0.994976	0.998214	0.995229	0.150794	0.850286	T
0.996245	0.992329	0.997755	0.459724	0.827354	1.40303	T
0.997874	0.995737	0.998215	0.996407	0.697995	1.2584	T
0.998867	0.997675	0.998215	0.996407	0.697995	1.2584	T
0.988111	0.976033	0.998215	0.996407	0.697995	1.2584	T
0.997442	0.994823	0.999258	0.99836	0.860033	1.62056	T
0.998548	0.992684	0.999415	0.997906	0.393198	1.50099	T
0.998477	0.996407	0.999457	0.998476	0.617377	1.27757	T
0.998941	0.977724	0.998632	0.793969	0.151574	1.054	F
0.933603	0.800935	0.943917	0.208114	0.633245	3.62639	F
0.997114	0.991486	0.996863	0.971301	0.835726	1.58123	T
0.991442	0.981992	0.998896	0.952221	0.927894	1.81443	T
0.990512	0.977213	0.996863	0.971301	0.835726	1.58123	T
0.998274	0.996494	0.998522	0.996934	0.718973	1.31754	T
0.570798	0.0616803	0.97721	0.822996	0.676146	3.23261	F
0.980825	0.948725	0.972491	0.12366	0.758626	2.35337	T
0.548259	0.0199248	0.942421	0.173939	0.834406	2.08294	T
0.998693	0.993745	0.999224	0.99703	0.273397	0.632099	T
0.974247	0.0327055	0.983612	0.0340819	0.261314	1.66197	T
0.997823	0.989568	0.997672	0.920563	0.357215	0.86281	T
0.969479	0.756407	0.976465	0.0245098	0.454928	0.90585	F
0.988796	0.974675	0.992962	0.983161	0.812604	1.22512	F
0.988026	0.970131	0.976519	0.838725	0.815477	1.81443	F
0.886146	0.765526	0.976519	0.838725	0.815477	1.81443	F
0.989436	0.259813	0.997913	0.582285	0.932987	1.32792	T
0.306789	0.0250364	0.967812	0.379228	0.966088	1.28436	T
0.976628	0.951863	0.997913	0.582285	0.932987	1.32792	T
0.997241	0.994411	0.997421	0.994775	0.414021	1.36042	T
0.997241	0.994411	0.997421	0.994775	0.414021	1.36042	T
0.995085	0.990156	0.999163	0.998309	0.828477	1.39614	T
0.996137	0.992088	0.999163	0.998309	0.828477	1.39614	T
0.997693	0.994792	0.998194	0.995525	0.935978	1.37777	T
0.976853	0.952532	0.993182	0.983956	0.390073	1.19317	T
0.998447	0.996299	0.999147	0.99771	0.940257	2.3092	T
0.998447	0.996299	0.999147	0.99771	0.940257	2.3092	T
0.965681	0.312294	0.988628	0.380054	0.425921	1.64511	T
0.979335	0.945302	0.973715	0.940767	0.599458	0.848292	T
0.663631	0.197693	0.925753	0.0268966	0.887433	2.97899	T
0.981387	0.959099	0.995362	0.989856	0.560728	1.5444	T
0.72491	0.185201	0.983179	0.928077	0.967044	1.4386	T
0.9881	0.964122	0.997415	0.978428	0.886657	1.20755	T
0.949896	0.864273	0.952872	0.829171	0.688875	3.13522	F
0.998655	0.995737	0.997409	0.993154	0.788052	1.21545	T
0.997463	0.994591	0.998641	0.996724	0.952096	1.63678	T
0.669797	0.0767755	0.915667	5.74195e-05	0.915375	1.02174	F
0.994348	0.987646	0.996984	0.983689	0.772008	1.24666	T
0.995771	0.987578	0.997277	0.96689	0.793837	1.13826	T
0.961367	0.923797	0.996984	0.983689	0.772008	1.24666	T
0.907026	0.322466	0.996984	0.983689	0.772008	1.24666	T
0.996536	0.992081	0.996866	0.992593	0.133061	0.895609	T
0.990329	0.970635	0.998481	0.675658	0.665335	1.5597	T
0.782191	0.325431	0.899772	0.434157	0.696178	2.06376	T
0.991155	0.921062	0.997129	0.928399	0.328151	0.953663	F
0.991967	0.98176	0.998254	0.994622	0.843657	1.17911	T
0.987033	0.823666	0.989264	0.403056	0.711142	1.7121	T
0.961294	0.844743	0.988139	0.737621	0.103565	1.6926	T
0.994171	0.986651	0.997591	0.787487	0.297628	0.934093	T
0.977122	0.939086	0.980333	0.244286	0.820101	1.27542	F
0.9933	0.986362	0.99655	0.988165	0.896422	1.73912	T
0.982896	0.962614	0.997872	0.94955	0.492967	1.46293	T
0.996003	0.985826	0.996935	0.752455	0.850467	1.01953	F
0.986057	0.958969	0.998859	0.962397	0.946147	1.03351	T
0.996925	0.990092	0.996661	0.953819	0.902951	1.4982	T
0.947515	0.877278	0.996935	0.752455	0.850467	1.01953	F
0.976982	0.816273	0.988871	0.764528	0.412826	1.9732	T
0.995074	0.989406	0.998219	0.987192	0.643069	1.22966	T
0.995025	0.987967	0.998939	0.984476	0.890888	1.6316	T
0.991714	0.963979	0.998939	0.984476	0.890888	1.6316	T
0.988786	0.935841	0.991816	0.969441	0.741814	1.3263	T
0.569681	0.000897184	0.916097	0.0669128	0.699708	3.18106	T
0.983475	0.965596	0.996445	0.99203	0.919572	1.25593	T
0.981508	0.953151	0.998377	0.964755	0.956243	1.27799	T
0.994089	0.986939	0.995637	0.990395	0.933016	1.00794	T
0.98796	0.975834	0.995637	0.990395	0.933016	1.00794	F
0.979827	0.942922	0.995637	0.990395	0.933016	1.00794	T
0.996485	0.992782	0.99897	0.997399	0.956434	1.89582	T
0.940665	0.866488	0.976378	0.809042	0.903632	2.19032	T
0.991779	0.98273	0.999471	0.955783	0.932727	1.55058	T
0.998505	0.996449	0.998616	0.996259	0.89584	1.29367	T
0.99393	0.987014	0.998616	0.996259	0.89584	1.29367	T
0.998505	0.996449	0.998616	0.996259	0.89584	1.29367	T
0.98655	0.971968	0.999106	0.981347	0.905882	1.33654	T
0.996263	0.955368	0.998203	0.99046	0.427893	1.76087	T
0.998017	0.994299	0.998975	0.986924	0.642669	2.96627	T
0.976264	0.944722	0.998203	0.99046	0.427893	1.76087	T
0.99485	0.989618	0.99833	0.996257	0.814257	1.03405	T
0.996363	0.984505	0.999601	0.223909	0.824762	2.36492	T
0.983245	0.632945	0.998639	0.942968	0.899101	1.11306	T
0.998237	0.995724	0.999257	0.997469	0.442864	1.46068	T
0.995842	0.979421	0.997796	0.981785	0.916904	1.7936	T
0.956619	0.159274	0.890733	0.0609958	0.491564	2.42099	T
0.998461	0.991986	0.99896	0.992961	0.789454	1.6763	F
0.994064	0.0405666	0.99286	0.0471094	0.375774	2.39167	F
0.9387	0.0128081	0.995551	0.0299975	0.54762	1.10449	F
0.981226	0.946928	0.983918	0.900688	0.455272	2.49602	T
0.998876	0.997722	0.99924	0.847079	0.636964	1.08681	T
0.999424	0.706778	0.99924	0.847079	0.636964	1.08681	T
0.998153	0.996254	0.999571	0.991393	0.848641	1.13251	F
0.999424	0.706778	0.99924	0.847079	0.636964	1.08681	F
0.999169	0.998199	0.999507	0.998229	0.453035	0.730529	T
0.993284	0.986225	0.999027	0.995211	0.917772	1.71132	T
0.957358	0.884679	0.959729	0.135736	0.812603	1.62596	T
0.995987	0.989101	0.998961	0.995495	0.841802	1.22019	T
0.938324	0.763646	0.992761	0.235121	0.71491	2.6741	T
0.991858	0.940294	0.993484	0.917965	0.54801	1.49627	T
0.99539	0.97449	0.996136	0.958945	0.138217	2.64534	T
0.964603	0.685567	0.960201	0.101252	0.47348	1.47918	T
0.947512	0.0425185	0.920714	0.051599	0.741077	1.93107	F
0.929659	0.748359	0.982654	0.123889	0.894538	1.704	T
0.941372	0.766665	0.976602	0.632463	0.858003	2.22908	T
0.987604	0.64076	0.998809	0.866871	0.782414	1.52338	T
0.991666	0.80754	0.987942	0.609734	0.45724	0.947044	T
0.981246	0.908119	0.997749	0.957959	0.598232	0.898887	F
0.994657	0.97122	0.997749	0.957959	0.598232	0.898887	T
0.99039	0.855052	0.989905	0.910146	0.472539	2.84203	F
0.849812	0.0893513	0.860171	0.083601	0.280936	3.81095	F
0.996138	0.980688	0.899874	0.426561	0.684825	1.08149	T
0.987146	0.279271	0.991697	0.293482	0.246546	1.40864	F
0.994431	0.988103	0.997341	0.991073	0.917817	1.02055	T
0.99098	0.973966	0.995259	0.981327	0.91277	1.81472	T
0.99174	0.980033	0.995259	0.981327	0.91277	1.81472	T
0.997844	0.991191	0.998727	0.979348	0.933746	1.65673	T
0.952918	0.864331	0.98615	0.61121	0.736178	1.6703	T
0.966261	0.886344	0.993113	0.534357	0.925881	1.52724	T
0.94719	0.683212	0.993113	0.534357	0.925881	1.52724	F
0.983142	0.799303	0.999346	0.771103	0.944173	1.467	F
0.991377	0.211229	0.987601	0.185219	0.0916999	0.751437	T
0.873161	0.0513816	0.940956	0.0561897	0.44446	1.45789	F
0.996519	0.991915	0.998516	0.996713	0.579575	1.23378	T
0.714257	0.138113	0.851165	0.209934	0.0644353	4.38774	F
0.995707	0.991327	0.998516	0.996713	0.579575	1.23378	T
0.997487	0.994876	0.997947	0.995748	0.503357	1.90088	T
0.976549	0.579983	0.972034	0.525651	0.888255	2.22872	F
0.993058	0.986149	0.99771	0.989383	0.859629	1.74887	F
0.986644	0.972375	0.99933	0.997594	0.971076	1.94497	T
0.99488	0.989713	0.998665	0.996755	0.802183	1.74067	T
0.989819	0.97971	0.998665	0.996755	0.802183	1.74067	T
0.958159	0.917446	0.99933	0.997594	0.971076	1.94497	T
0.988443	0.976935	0.998839	0.997207	0.554808	1.63202	T
0.991099	0.981745	0.998839	0.997207	0.554808	1.63202	F
0.998165	0.99438	0.999081	0.996259	0.879356	0.803693	T
0.975881	0.917744	0.993218	0.936601	0.852011	1.72195	T
0.958073	0.916371	0.987296	0.952083	0.548673	2.49823	T
0.846525	0.710966	0.999025	0.997745	0.218088	0.903335	T
0.958775	0.811204	0.999013	0.96542	0.939545	1.64434	T
0.979515	0.781097	0.99334	0.469202	0.951103	1.64063	T
0.954278	0.86949	0.990664	0.897107	0.747664	2.15945	T
0.87268	0.617084	0.980358	0.802719	0.842002	2.81489	T
0.970005	0.928819	0.994924	0.58806	0.640174	1.64786	T
0.872228	0.728621	0.994939	0.976946	0.93045	2.02335	F
0.312826	0.0184259	0.974457	0.295467	0.769386	3.29355	T
0.704995	3.24165e-05	0.98116	0.00522447	0.973445	2.60082	T
0.963819	0.433298	0.98116	0.00522447	0.973445	2.60082	F
0.834418	0.656484	0.985984	0.862619	0.883696	2.1269	T
0.994845	0.989459	0.998328	0.992341	0.92893	1.11811	T
0.883288	0.560954	0.98793	0.345255	0.902876	1.97496	T
0.931962	0.504454	0.967563	0.313345	0.691783	2.21872	T
0.822333	0.353781	0.93816	0.523949	0.785936	2.6937	F
0.997501	0.98757	0.999585	0.988783	0.764728	1.10465	T
0.974267	0.845126	0.997047	0.934197	0.825682	1.85145	T
0.997263	0.99451	0.998206	0.996235	0.816529	1.1929	T
0.998392	0.996674	0.998206	0.996235	0.816529	1.1929	T
0.998092	0.99547	0.998206	0.996235	0.816529	1.1929	T
0.951567	0.893507	0.99245	0.895376	0.404277	1.35195	T
0.566992	0.0632507	0.968802	0.073619	0.775929	1.94875	T
0.99551	0.991034	0.998553	0.997085	0.839211	0.908762	T
0.957554	0.902907	0.995662	0.909357	0.809363	2.12255	T
0.929621	0.852723	0.996431	0.981179	0.865065	2.00767	T
0.986722	0.896278	0.980497	0.90366	0.805165	1.29004	T
0.993956	0.951627	0.996711	0.984117	0.863983	1.19725	T
0.966796	0.93301	0.995266	0.977433	0.931564	2.05323	T
0.979378	0.956335	0.99808	0.994189	0.893241	1.13	T
0.914743	0.143445	0.883781	0.160467	0.578492	1.50196	F
0.69691	0.312414	0.919398	0.261744	0.702338	3.18476	F
0.996146	0.986467	0.999475	0.995638	0.847765	1.61756	F
0.970922	0.942057	0.995236	0.98249	0.737094	1.8996	T
0.969163	0.937643	0.995236	0.98249	0.737094	1.8996	T
0.951155	0.873867	0.995236	0.98249	0.737094	1.8996	T
0.973531	0.940633	0.995958	0.982602	0.393187	1.61977	T
0.956342	0.450222	0.941885	0.159627	0.562484	2.87138	F
0.97274	0.943865	0.998489	0.985398	0.901736	1.79622	T
0.982262	0.806271	0.987647	0.356427	0.580894	1.88388	T
0.94556	0.882559	0.994047	0.922892	0.962507	1.76758	F
0.92604	0.855177	0.994047	0.922892	0.962507	1.76758	T
0.987506	0.941798	0.988068	0.546542	0.93546	2.21019	T
0.988959	0.978003	0.998837	0.997581	0.683607	1.14836	T
0.935333	0.847249	0.994497	0.955864	0.951213	2.35765	T
0.990472	0.971287	0.980011	0.313578	0.919537	1.6382	T
0.932457	0.810167	0.993189	0.81178	0.819113	2.34321	T
0.970901	0.938657	0.993558	0.978258	0.940617	2.26691	T
0.851058	0.155522	0.913153	0.184766	0.0422155	3.62141	F
0.988375	0.976844	0.995423	0.97837	0.891012	1.43247	F
0.991262	0.811275	0.985931	0.483707	0.757892	3.33616	T
0.975412	0.945051	0.995244	0.952456	0.939185	1.7751	T
0.0666888	7.25693e-05	0.999217	0.995438	0	2.22085	T
0.934478	0.86925	0.99326	0.786756	0.350769	2.18223	T
0.900351	0.197955	0.897557	0.0272932	0.0998879	4.01588	F
0.997496	0.99029	0.99618	0.985884	0.263931	1.20483	T
0.994986	0.931316	0.996207	0.879262	0.149122	1.07706	T
0.997804	0.994415	0.999	0.991943	0.851614	1.18352	T
0.988263	0.966697	0.996641	0.881626	0.895485	1.87071	T
0.878515	0.763991	0.992265	0.816117	0.891375	1.93843	F
0.998592	0.997107	0.999291	0.98744	0.873229	1.95538	T
0.984884	0.964362	0.998542	0.990476	0.748511	1.84372	T
0.803814	0.629309	0.989529	0.937666	0.95758	2.00288	F
0.967944	0.931787	0.993096	0.974795	0.928239	1.61862	T
0.994644	0.953447	0.996067	0.952087	0.514359	2.2035	T
0.994541	0.94249	0.996067	0.952087	0.514359	2.2035	T
0.962818	0.871068	0.993096	0.974795	0.928239	1.61862	T
0.972761	0.941865	0.992917	0.972689	0.35755	1.7002	T
0.994378	0.987022	0.998231	0.783598	0.924871	2.04294	T
0.981968	0.931625	0.994762	0.845265	0.767195	2.47604	T
0.973911	0.91998	0.995229	0.980713	0.903148	1.34753	T
0.999248	0.998154	0.999807	0.948781	0.944466	2.28538	T
0.948812	0.866178	0.995208	0.962124	0.814561	1.69923	T
0.987519	0.968256	0.990953	0.840037	0.374944	3.19238	T
0.997712	0.990339	0.999807	0.948781	0.944466	2.28538	T
0.87841	0.703027	0.990251	0.833358	0.969721	2.04985	F
0.970799	0.918584	0.99055	0.886809	0.921551	1.87981	F
0.946162	0.601904	0.986281	0.88571	0.818045	2.59193	T
0.992181	0.903864	0.986605	0.833633	0.152728	1.05892	T
0.995841	0.982401	0.997809	0.969036	0.762372	1.53799	T
0.893812	0.680005	0.983394	0.895485	0.88889	2.45833	T
0.996429	0.117508	0.998497	0.0998607	0.417907	3.40171	F
0.673939	0.0220388	0.880302	0.0246182	0.841541	3.6323	F
0.978743	0.957803	0.997702	0.977881	0.864779	1.13321	T
0.973623	0.931635	0.993821	0.894438	0.906751	1.93374	T
0.998123	0.993118	0.998698	0.985994	0.928328	2.06307	T
0.993398	0.972605	0.991366	0.823301	0.85642	2.19428	T
0.957617	0.772423	0.986371	0.856316	0.726891	1.8959	T
0.9928	0.964469	0.998698	0.985994	0.928328	2.06307	T
0.995125	0.549383	0.99584	0.727457	0.89847	1.5819	T
0.996446	0.987099	0.996939	0.985257	0.837993	1.65053	T
0.997771	0.978785	0.998875	0.982846	0.753634	1.06898	T
0.982607	0.958976	0.996744	0.740989	0.848044	1.16824	T
0.996039	0.990809	0.998875	0.982846	0.753634	1.06898	T
0.978519	0.946961	0.996013	0.96117	0.899332	1.31364	T
0.940401	0.461832	0.976727	0.35264	0.84709	2.59826	T
0.88076	0.729861	0.967548	0.461089	0.807645	2.3571	T
0.998806	0.99732	0.999281	0.995734	0.970818	1.45813	T
0.995417	0.990239	0.995022	0.968683	0.910632	1.78203	T
0.994406	0.983106	0.998181	0.992473	0.694513	0.852807	T
0.984958	0.965601	0.998542	0.918091	0.866225	1.87756	T
0.997466	0.994622	0.993282	0.977836	0	1.08018	T
0.987032	0.835573	0.996828	0.924	0.829945	1.48568	T
0.402402	8.73486e-05	0.907222	0.00182759	0.497902	3.77993	F
0.922907	0.680139	0.994816	0.232638	0.83241	1.89686	F
0.998724	0.991621	0.998674	0.935965	0.698909	1.89751	T
0.99412	0.657919	0.993889	0.681224	0	1.44115	T
0.995316	0.978495	0.997561	0.986561	0.905414	1.24875	T
0.961498	0.911764	0.982069	0.515546	0.953994	1.64642	T
0.976629	0.95073	0.998418	0.987982	0.67753	1.51752	T
0.961498	0.911764	0.982069	0.515546	0.953994	1.64642	T
0.986638	0.972857	0.995497	0.981545	0.623371	1.60531	F
0.956307	0.910418	0.994111	0.805783	0.977062	1.94983	T
0.990305	0.950165	0.999274	0.976581	0.865283	2.11892	T
0.902931	0.805396	0.994721	0.849403	0.630875	2.09558	T
0.96793	0.90735	0.999631	0.994251	0.936487	1.07216	T
0.991188	0.976802	0.993764	0.955059	0.0713337	1.33068	T
0.996605	0.977784	0.995178	0.973344	0.319554	1.41933	T
0.93561	0.852963	0.993575	0.804078	0.44615	1.77981	T
0.789692	0.124567	0.929106	0.210054	0.488983	5.8508	F
0.958812	0.916939	0.994954	0.93105	0.761065	2.10624	T
0.983728	0.942338	0.983	0.796758	0.882346	1.70094	T
0.447248	0.0144157	0.999659	0.990083	0.849831	2.28806	T
0.998904	0.888242	0.997484	0.488435	0.102212	1.63894	T
0.972567	0.937957	0.998249	0.993139	0.883049	1.6959	T
0.964339	0.883836	0.989729	0.107164	0.943791	1.67725	F
0.994474	0.985266	0.982251	0.94555	0.515175	0.932082	T
0.940852	0.844983	0.982251	0.94555	0.515175	0.932082	T
0.992824	0.9606	0.997276	0.982644	0.735347	1.24535	T
0.994593	0.988612	0.998714	0.995092	0.933955	0.946809	T
0.985298	0.965227	0.996905	0.92874	0.79986	1.30881	T
0.922864	0.816187	0.991458	0.842214	0.922695	1.96444	T
0.920552	0.674809	0.991458	0.842214	0.922695	1.96444	T
0.851735	0.711235	0.991672	0.320562	0.6826	2.07851	F
0.957189	0.893268	0.992961	0.866211	0.128191	1.63172	F
0.989094	0.97617	0.997005	0.988281	0.861133	1.46304	F
0.991388	0.981183	0.996558	0.966351	0.934645	1.27136	F
0.963055	0.74702	0.994389	0.89598	0.809592	2.06918	T
0.997903	0.995553	0.999411	0.996407	0.828637	2.11301	T
0.934016	0.724164	0.992822	0.828858	0.900735	2.33065	F
0.997167	0.99394	0.999138	0.995908	0.968068	1.77932	T
0.802019	0.00738463	0.988681	0.637436	0.833444	3.08014	T
0.72133	0.0483521	0.92861	0.0921072	0.24471	2.39017	T
0.998563	0.996229	0.998588	0.996127	0.0618169	0.909927	T
0.990795	0.916704	0.993509	0.853997	0.3683	2.34312	T
0.99419	0.985405	0.997117	0.99265	0.768567	0.973901	F
0.944238	0.861996	0.991673	0.152146	0.608798	2.68132	T
0.987291	0.974695	0.996206	0.989757	0.63723	2.20535	F
0.78994	0.0655851	0.995737	0.403068	0.649349	1.9517	T
0.999039	0.997603	0.999151	0.984774	0.861268	2.08	T
0.986265	0.704679	0.994001	0.772499	0.509244	1.33693	F
0.835311	0.186455	0.99626	0.943029	0.788078	2.09624	T
0.981918	0.933878	0.99626	0.943029	0.788078	2.09624	T
0.989895	0.968577	0.997988	0.990387	0.842831	2.13529	T
0.997655	0.990237	0.997256	0.840081	0.099525	1.01816	T
0.988796	0.977679	0.994084	0.936137	0.672126	2.39638	F
0.903792	0.462905	0.984031	0.765628	0.779532	2.19725	T
0.995694	0.989618	0.998756	0.984502	0.796599	1.57347	T
0.985253	0.970206	0.998623	0.975998	0.548358	2.06029	T
0.987629	0.975285	0.998623	0.975998	0.548358	2.06029	T
0.843394	0.701718	0.981268	0.916119	0.672939	2.55292	F
0.982635	0.965257	0.998558	0.995903	0.926	2.04197	F
0.986371	0.972873	0.998558	0.995903	0.926	2.04197	F
0.98281	0.965757	0.998558	0.995903	0.926	2.04197	F
0.981346	0.96286	0.998558	0.995903	0.926	2.04197	T
0.972598	0.944988	0.9987	0.992295	0.356927	2.77451	F
0.970875	0.942349	0.9987	0.992295	0.356927	2.77451	F
0.982018	0.963874	0.9987	0.992295	0.356927	2.77451	F
0.980165	0.960607	0.997894	0.976899	0.920986	2.23746	F
0.612371	0.035296	0.862444	0.0691553	0.781691	6.317	T
0.954925	0.908703	0.997894	0.976899	0.920986	2.23746	F
0.797914	0.20987	0.970783	0.355786	0.611603	2.28084	F
0.961016	0.922212	0.996554	0.948969	0.95336	2.35165	T
0.998268	0.990106	0.999484	0.997605	0	0.994674	T
0.990389	0.977169	0.99157	0.976615	0.0969905	1.18606	T
0.880807	0.424908	0.966642	0.528397	0.783199	2.58116	T
0.993432	0.963922	0.996037	0.792322	0.877435	1.64691	T
0.450147	0.0402535	0.999866	0.989984	0.849601	2.52336	T
0.997176	0.994223	0.998798	0.997402	0.970629	2.08879	T
0.97311	0.941987	0.99184	0.888128	0.879598	1.74502	T
0.952754	0.907106	0.99158	0.975467	0.644699	1.97494	F
0.999198	0.998385	0.999432	0.998799	0.965494	1.57245	T
0.966072	0.869739	0.989394	0.935385	0.864294	1.16094	T
0.992832	0.972855	0.989394	0.935385	0.864294	1.16094	T
0.931097	0.865642	0.991355	0.920913	0.512604	2.83905	F
0.781564	0.544797	0.987799	0.922337	0.790061	1.50637	T
0.882342	0.775063	0.974967	0.946801	0.829595	1.81957	F
0.927717	0.804676	0.948217	0.722911	0.858452	1.57692	T
0.98152	0.958991	0.998295	0.678822	0.415421	1.19279	T
0.910782	0.827424	0.987071	0.897719	0.685642	2.06967	T
0.969535	0.934633	0.976551	0.896402	0.770783	1.72882	T
0.958829	0.918867	0.987071	0.897719	0.685642	2.06967	T
0.992656	0.984913	0.993194	0.985501	0.0114559	1.44651	T
0.946609	0.895268	0.990956	0.98145	0.95715	1.73923	F
0.907793	0.81785	0.990956	0.98145	0.95715	1.73923	F
0.997346	0.994186	0.997113	0.993866	0.675586	1.04048	T
0.990356	0.980776	0.996807	0.99346	0.851042	1.65313	F
0.984777	0.968222	0.978414	0.906435	0.941902	2.03319	T
0.941786	0.886015	0.996807	0.99346	0.851042	1.65313	F
0.974659	0.942879	0.982266	0.950734	0.305131	2.22218	T
0.575846	0.0206844	0.961537	0.708326	0.795266	1.9641	T
0.94436	0.890948	0.987705	0.875048	0.882838	2.00065	F
0.945907	0.893918	0.972163	0.924577	0.00955746	1.48392	T
0.984798	0.969759	0.996385	0.99274	0.73748	1.40966	F
0.988177	0.976452	0.996385	0.99274	0.73748	1.40966	F
0.985234	0.949612	0.997404	0.865932	0.841355	1.24992	T
0.969447	0.939555	0.996336	0.990182	0.934294	1.97217	F
0.992795	0.985626	0.996039	0.992063	0.992055	1.81856	F
0.990046	0.980161	0.996039	0.992063	0.992055	1.81856	F
0.976355	0.953105	0.996039	0.992063	0.992055	1.81856	F
0.992795	0.985626	0.996039	0.992063	0.992055	1.81856	F
0.995946	0.991903	0.997738	0.995392	0.572288	1.96817	F
0.989051	0.978187	0.991389	0.982791	0.875308	1.64956	F
0.998149	0.996175	0.999288	0.996082	0.846122	2.58981	T
0.997982	0.995493	0.999288	0.996082	0.846122	2.58981	T
0.997585	0.994664	0.997924	0.79669	0.664788	2.92335	T
0.996572	0.993152	0.997924	0.79669	0.664788	2.92335	T
0.989227	0.978535	0.997882	0.995494	0.631815	1.497	F
0.997449	0.906506	0.982845	0.865138	0.741441	2.24592	T
0.989227	0.978535	0.997882	0.995494	0.631815	1.497	F
0.716722	0.431291	0.982845	0.865138	0.741441	2.24592	T
0.986801	0.932391	0.998193	0.985342	0.95746	1.71641	T
0.977765	0.955879	0.988229	0.974379	0.840776	1.82784	F
0.875214	0.233863	0.970701	0.460999	0.423827	1.26618	T
0.994399	0.983434	0.995739	0.982552	0.858777	2.27428	T
0.966901	0.929626	0.976378	0.793277	0.476803	2.0558	T
0.902328	0.793493	0.978029	0.890497	0.494411	1.78529	T
0.973392	0.946105	0.986718	0.878582	0.890082	2.15014	T
0.954532	0.867126	0.991925	0.884803	0.712421	1.27982	T
0.992172	0.973128	0.997823	0.992556	0.761012	0.797457	T
0.982972	0.966146	0.987684	0.975475	0.794337	1.73962	F
0.494869	0.0173701	0.997216	0.992629	0	1.74551	F
0.965255	0.916955	0.986081	0.953125	0.336132	1.75536	T
0.975071	0.942048	0.997387	0.963735	0.557464	1.31816	T
0.994954	0.988877	0.998841	0.978948	0.613724	2.09042	T
0.996204	0.989821	0.994232	0.946479	0.692987	1.36238	T
0.953046	0.890285	0.990907	0.893167	0.837035	2.24708	T
0.994643	0.987699	0.998841	0.978948	0.613724	2.09042	T
0.985076	0.958478	0.993755	0.911167	0.842344	0.951764	T
0.983612	0.945307	0.993992	0.849814	0.832081	2.3349	F
0.937982	0.865725	0.990694	0.911884	0.767287	2.44536	T
0.870589	0.718	0.986454	0.707739	0.544684	2.33578	T
0.979495	0.955845	0.990061	0.9607	0.412515	1.42025	F
0.914037	0.833503	0.990399	0.880921	0.590821	2.00825	T
0.969362	0.918385	0.98895	0.921778	0.561151	1.64733	T
0.984322	0.968816	0.990207	0.980481	0.725007	1.91339	F
0.983956	0.955486	0.989328	0.958759	0.575944	0.738352	T
0.954578	0.892965	0.98895	0.921778	0.561151	1.64733	T
0.992602	0.98523	0.997391	0.994729	0.80395	1.5633	F
0.504388	0.0120846	0.995466	0.828493	0.584779	2.27332	F
0.991137	0.925882	0.997137	0.987953	0.90753	1.21032	T
0.936096	0.869214	0.997527	0.994802	0.631387	1.86879	F
0.971765	0.836058	0.992934	0.846568	0.886469	2.01836	T
0.9969	0.993808	0.997613	0.995144	0.54857	1.52329	F
0.9969	0.993808	0.997613	0.995144	0.54857	1.52329	F
0	0	0.99714	0.993179	0.870326	1.83807	F
0.994523	0.989067	0.997613	0.995144	0.54857	1.52329	F
0.995329	0.990673	0.997964	0.995927	0.484368	2.10615	F
0	0	0.998457	0.996795	0.0950246	1.72434	F
0.987469	0.975048	0.992045	0.983963	0.936725	2.01001	F
0.986554	0.972503	0.996815	0.99361	0	2.3616	F
0.971455	0.933488	0.993051	0.967565	0.959243	1.60591	T
0.974702	0.94744	0.993051	0.967565	0.959243	1.60591	T
0.969052	0.938783	0.991035	0.947981	0.890756	1.92611	F
0.996619	0.988003	0.998569	0.975613	0.902985	2.23975	T
0.981969	0.964166	0.997976	0.995955	0.900819	1.37686	F
0.983063	0.878649	0.998569	0.975613	0.902985	2.23975	T
0.985447	0.958422	0.997509	0.984899	0.579673	1.25212	T
0.979308	0.42945	0.994211	0.600111	0	1.63419	T
0.997194	0.994394	0.998523	0.98741	0.68183	2.0423	F
0.991261	0.982575	0.994983	0.989419	0.786255	1.88685	F
0.99336	0.986751	0.994703	0.989425	0.603402	1.90435	F
0.963079	0.926761	0.960572	0.429927	0.900109	2.24668	T
0.949855	0.887126	0.960572	0.429927	0.900109	2.24668	T
0.995507	0.99058	0.998799	0.9711	0.748713	1.02647	T
0.989523	0.976015	0.998867	0.831714	0.92245	0.929254	T
0.997496	0.994996	0.996698	0.993397	0.500602	1.72761	F
0.99446	0.987019	0.99734	0.987279	0.851175	2.06891	T
0.997296	0.992327	0.99734	0.987279	0.851175	2.06891	T
0.968841	0.93837	0.979172	0.952459	0.790681	1.58331	F
0.987859	0.975822	0.99383	0.986053	0.254034	2.0307	F
0.987253	0.974619	0.99483	0.983496	0.932007	2.14311	F
0.985293	0.964747	0.994034	0.782528	0.96394	1.92303	T
0.992002	0.984048	0.99483	0.983496	0.932007	2.14311	F
0.979344	0.958989	0.990336	0.970533	0.597288	1.66306	F
0.984111	0.968105	0.99566	0.887204	0.941124	1.88917	T
0.9802	0.903763	0.99566	0.887204	0.941124	1.88917	F
0.993914	0.985237	0.998624	0.98976	0.890658	1.15426	T
0.959648	0.918076	0.990337	0.882566	0.911491	1.91005	T
0.990628	0.977348	0.993585	0.567294	0.515454	1.00103	T
0.677893	0.172443	0.994715	0.900303	0.648267	2.71225	F
0.996617	0.993243	0.999138	0.998106	0.962727	1.30794	T
0.983216	0.966546	0.999138	0.998106	0.962727	1.30794	T
0.990481	0.976099	0.999219	0.983299	0.153512	0.990274	T
0.995892	0.991444	0.999138	0.998106	0.962727	1.30794	T
0.993505	0.986833	0.996877	0.992834	0.812358	1.62742	T
0.991349	0.98275	0.997274	0.994554	0.787769	1.4204	F
0.977459	0.95471	0.996877	0.992834	0.812358	1.62742	T
0.996896	0.993799	0.997274	0.994554	0.787769	1.4204	F
0.996025	0.992061	0.997356	0.993953	0.958753	1.8773	F
0.993149	0.970874	0.997544	0.957464	0.775844	0.854083	T
0.994555	0.989131	0.999543	0.998837	0.932304	1.28671	T
0.991168	0.98239	0.997271	0.99218	0.986638	1.68704	F
0.985215	0.970584	0.952743	0.72709	0.258393	1.96558	F
0.988121	0.976341	0.997271	0.99218	0.986638	1.68704	F
0.995606	0.991225	0.997271	0.99218	0.986638	1.68704	F
0.999026	0.997938	0.998781	0.977792	0.712114	1.73994	T
0.987813	0.97573	0.99737	0.989654	0.829506	2.03748	F
0.996667	0.981697	0.999379	0.862196	0.692151	0.60194	T
0.998332	0.99396	0.998004	0.936848	0.425606	1.51428	T
0.97797	0.953207	0.99959	0.974496	0.921944	1.40579	T
0.692014	0.461753	0.98598	0.435138	0.653359	2.44497	T
0.998601	0.991901	0.998964	0.938865	0.317141	1.00239	T
0.990081	0.980231	0.99319	0.981426	0.640299	2.30254	F
0.991537	0.969603	0.993302	0.929918	0.391399	1.67944	T
0.99034	0.794264	0.998674	0.958571	0.383942	0.766433	T
0.99007	0.965547	0.998349	0.990228	0.373842	0.755102	T
0.986155	0.969517	0.998543	0.995859	0.915795	1.6825	T
0.997571	0.990205	0.997729	0.984664	0.227544	2.77944	T
0.951016	0.807092	0.988742	0.88848	0.700272	1.24314	T
0.968337	0.92267	0.996426	0.945817	0.770021	1.55734	T
0.988442	0.932756	0.996426	0.945817	0.770021	1.55734	T
0.529547	0.00773347	0.997433	0.823365	0.704802	2.06984	F
0.98522	0.959532	0.986549	0.933008	0.472981	1.24599	T
0.973383	0.831105	0.989871	0.857275	0.864406	2.05728	T
0.98717	0.974455	0.995165	0.988639	0.86259	1.94679	F
0.995853	0.990137	0.998534	0.966553	0.921641	1.49243	T
0.995853	0.990137	0.998534	0.966553	0.921641	1.49243	T
0.976648	0.95368	0.995457	0.635461	0.941294	2.69971	F
0.992369	0.983754	0.999062	0.992103	0.869064	1.64333	T
0.997236	0.993952	0.999062	0.992103	0.869064	1.64333	T
0.966556	0.893161	0.991449	0.891251	0.779674	1.57145	T
0.988698	0.975416	0.998473	0.993982	0.545015	1.14219	T
0.992178	0.977974	0.998464	0.977907	0.892655	1.42148	T
0.993072	0.984591	0.994709	0.986194	0.853997	1.68733	T
0.993801	0.984063	0.998464	0.977907	0.892655	1.42148	T
0.982438	0.899502	0.993543	0.915958	0.924911	1.96432	T
0.924797	0.853718	0.970835	0.334099	0.697262	2.75714	F
0.906593	0.650429	0.915051	0.743547	0.777435	2.34031	F
0.994796	0.983672	0.996976	0.791773	0.831011	1.92229	T
0.980006	0.960293	0.991417	0.981421	0.932686	1.84192	F
0.979447	0.688495	0.996976	0.791773	0.831011	1.92229	T
0.992497	0.983444	0.992144	0.981662	0.135965	1.27445	F
0.946494	0.556505	0.997017	0.876559	0.898096	1.69785	T
0.978713	0.897358	0.997017	0.876559	0.898096	1.69785	T
0.981376	0.962245	0.993907	0.614592	0.755072	2.15152	F
0.994583	0.985243	0.999264	0.996596	0.701164	2.67914	T
0.973928	0.946831	0.98922	0.838154	0.778021	2.369	T
0.956284	0.758823	0.983393	0.39328	0.94032	1.55675	F
0.998382	0.994985	0.99658	0.964264	0.0674765	1.85417	T
0.963205	0.900563	0.980652	0.350615	0.775865	2.00724	T
0.982116	0.909415	0.992265	0.925718	0.537405	1.94503	T
0.96791	0.931451	0.987564	0.970006	0.888289	1.58038	F
0.992205	0.984452	0.996393	0.86633	0.758223	2.4643	F
0.971844	0.933054	0.995372	0.970877	0.891868	1.59894	T
0.9907	0.98146	0.996393	0.86633	0.758223	2.4643	F
0.704588	0.355863	0.94795	0.682306	0.729652	3.093	F
0.982397	0.96501	0.996835	0.993554	0.880701	1.44773	F
0.98829	0.974109	0.999469	0.97329	0.922657	1.83261	T
0.981419	0.954346	0.999469	0.97329	0.922657	1.83261	T
0.927734	0.845535	0.990266	0.84334	0.879736	2.01104	T
0.993236	0.984157	0.998483	0.988988	0.954551	1.57924	T
0.99298	0.972986	0.997151	0.925203	0.74807	1.37887	T
0.992483	0.970655	0.998483	0.988988	0.954551	1.57924	T
0.986852	0.970248	0.998483	0.988988	0.954551	1.57924	T
0.978054	0.920695	0.99761	0.900148	0.465527	1.68305	T
0.993099	0.97264	0.998347	0.985903	0.967671	2.36033	T
0.993583	0.987195	0.996444	0.980942	0.875857	2.37841	F
0.958259	0.891888	0.976958	0.873625	0.762614	1.22853	T
0.976184	0.886039	0.976958	0.873625	0.762614	1.22853	T
0.948926	0.738841	0.963409	0.338331	0.566617	2.49936	T
0.995748	0.991508	0.997834	0.995671	0.640017	1.42869	F
0.945498	0.192408	0.95729	0.358903	0.831382	3.19906	T
0.982924	0.964265	0.991739	0.977163	0.600788	0.882344	T
0.979317	0.923808	0.993816	0.493498	0.910341	2.01965	T
0.96497	0.898906	0.997947	0.665018	0.892527	1.72053	T
0.993726	0.967867	0.997947	0.665018	0.892527	1.72053	T
0.904518	0.0367812	0.893902	0.0001395	0.796496	1.16476	T
0.975612	0.552314	0.966378	0.0131927	0.512076	3.6669	T
0.979149	0.915468	0.995902	0.446674	0.923596	2.18496	T
0.962203	0.914363	0.998396	0.95629	0.935641	1.40688	F
0.803353	0.350855	0.88101	0.450579	0.878955	3.2153	F
0.996664	0.993158	0.99824	0.99625	0.968394	1.52795	T
0.996577	0.993154	0.99824	0.99625	0.968394	1.52795	T
0.991855	0.983134	0.99824	0.99625	0.968394	1.52795	T
0.997777	0.995087	0.99824	0.99625	0.968394	1.52795	T
0.925493	0.658403	0.982578	0.875885	0.711834	1.04248	T
0.871546	0.755549	0.975737	0.900669	0.923174	1.43886	T
0.888082	0.77895	0.997695	0.995353	0.435927	1.47911	T
0.938654	0.845894	0.971232	0.69595	0.828189	2.16211	T
0.993133	0.986295	0.997812	0.733443	0.443787	1.19534	T
0.834867	0.649818	0.96284	0.777828	0.752442	3.85698	T
0.995874	0.991737	0.997812	0.733443	0.443787	1.19534	T
0.994567	0.989153	0.997893	0.995783	0.504882	1.9079	T
0.997731	0.995458	0.997893	0.995783	0.504882	1.9079	T
0.994157	0.988329	0.997893	0.995783	0.504882	1.9079	T
0.872078	0.685406	0.964119	0.84758	0.783035	2.92515	T
0.991463	0.982977	0.999171	0.998199	0.755898	1.79385	T
0.979541	0.959375	0.999171	0.998199	0.755898	1.79385	T
0.982929	0.965608	0.99291	0.982756	0.944018	1.34464	T
0.989118	0.978319	0.996306	0.991831	0.729983	1.1379	F
0.99612	0.991062	0.996306	0.991831	0.729983	1.1379	F
0.938526	0.533883	0.969753	0.553301	0.797954	1.92157	F
0.989843	0.979114	0.99554	0.989563	0.614987	1.89255	T
0.982062	0.963709	0.99554	0.989563	0.614987	1.89255	T
0.962282	0.924167	0.993628	0.976312	0.573207	2.71253	T
0.95433	0.910151	0.99554	0.989563	0.614987	1.89255	T
0.974481	0.930511	0.998236	0.97236	0.737056	1.17466	T
0.981774	0.94862	0.998236	0.97236	0.737056	1.17466	T
0.9843	0.968774	0.986739	0.971723	0.842996	1.47432	F
0.937084	0.877031	0.996302	0.983236	0.981325	1.62876	T
0.973464	0.942307	0.994296	0.975749	0.494509	2.14183	T
0.989717	0.973996	0.997414	0.973625	0.831476	2.08899	T
0.983266	0.9545	0.985894	0.962416	0.426649	1.37263	T
0.9954	0.979611	0.997414	0.973625	0.831476	2.08899	T
0.959556	0.860505	0.999011	0.964065	0.771119	1.34014	T
0.939863	0.753674	0.992418	0.939622	0.920555	2.20271	F
0.966129	0.891843	0.992256	0.75156	0.982768	2.2928	T
0.98263	0.920861	0.991205	0.756411	0.926479	2.00744	T
0.98263	0.920861	0.991205	0.756411	0.926479	2.00744	T
0.978452	0.943724	0.995697	0.923119	0.958811	2.04413	T
0.969384	0.882299	0.985028	0.855133	0.224522	1.39766	T
0.990469	0.97991	0.995875	0.966963	0.149997	1.65699	T
0.807254	0.584299	0.985333	0.93042	0.713774	1.83979	T
0.965467	0.931781	0.985333	0.93042	0.713774	1.83979	F
0.982672	0.965555	0.99371	0.92569	0.535314	2.92645	F
0.982335	0.964888	0.99371	0.92569	0.535314	2.92645	F
0.917177	0.839382	0.979828	0.63888	0.642484	2.43763	F
0.792876	0.572827	0.958615	0.880324	0.707085	2.3831	T
0.931158	0.860258	0.994268	0.908559	0.81445	2.50495	T
0.913893	0.818366	0.985584	0.760951	0.783781	1.85583	T
0.996848	0.971583	0.992084	0.32246	0.573685	1.56026	T
0.984536	0.96924	0.998498	0.937758	0.907996	1.64319	F
0.964512	0.929919	0.996632	0.978939	0.705817	1.89525	F
0.973142	0.944447	0.998498	0.937758	0.907996	1.64319	T
0.992068	0.88401	0.997121	0.938326	0.810348	1.87069	T
0.963636	0.928212	0.996399	0.879209	0.755025	2.79613	T
0.717439	0.0561716	0.906107	0.108473	0.372462	1.877	T
0.962275	0.895214	0.994159	0.857624	0.640786	2.37866	F
0.935931	0.718517	0.978385	0.565822	0.846406	1.74182	T
0.941972	0.879959	0.991676	0.983195	0.698148	1.5621	F
0.982352	0.844841	0.994159	0.857624	0.640786	2.37866	F
0.988014	0.975471	0.998246	0.995039	0.961836	1.81983	T
0.991131	0.982141	0.998246	0.995039	0.961836	1.81983	T
0.978734	0.956946	0.998246	0.995039	0.961836	1.81983	T
0.97937	0.956769	0.998246	0.995039	0.961836	1.81983	T
0.990343	0.980363	0.995005	0.979449	0.746116	1.57315	T
0.962112	0.92303	0.995005	0.979449	0.746116	1.57315	T
0.977824	0.934114	0.997382	0.978214	0.878336	2.47558	F
0.909406	0.717469	0.988569	0.608358	0.767528	2.6206	F
0	0	0.936024	0.517446	0.0879821	2.84297	T
0.976002	0.909398	0.9874	0.851302	0.822535	2.30161	F
0.820256	0.574779	0.952409	0.419951	0.815859	2.2076	T
0.970705	0.933881	0.966312	0.612919	0.715069	2.51441	F
0.968766	0.938223	0.996636	0.972208	0.822568	1.96217	T
0.97957	0.959433	0.996636	0.972208	0.822568	1.96217	F
0.973013	0.94654	0.995772	0.964721	0.814214	2.60998	T
0.995699	0.910942	0.99452	0.916161	0.88924	1.544	F
0.972434	0.945404	0.995772	0.964721	0.814214	2.60998	T
0.977182	0.912209	0.997689	0.763575	0.852689	2.65643	T
0.978152	0.954582	0.993633	0.853204	0.938038	1.89135	T
0.992962	0.985958	0.993633	0.853204	0.938038	1.89135	T
0.990606	0.952453	0.995735	0.809139	0.891419	2.05544	T
0.983795	0.945584	0.993633	0.853204	0.938038	1.89135	T
0.986453	0.972729	0.995578	0.99043	0.764071	2.01357	T
0.996872	0.993635	0.995578	0.99043	0.764071	2.01357	T
0.957925	0.909963	0.989222	0.962411	0.833148	1.81341	T
0.99148	0.981882	0.999503	0.998261	0.647515	1.33541	T
0.780781	0.577338	0.935244	0.784479	0.782614	2.43315	T
0.993349	0.986443	0.999268	0.998061	0.0383092	1.1932	T
0.986184	0.972015	0.999268	0.998061	0.0383092	1.1932	T
0.998222	0.996446	0.997441	0.984344	0.854426	1.95461	T
0.995411	0.990765	0.997441	0.984344	0.854426	1.95461	T
0.99253	0.985098	0.997441	0.984344	0.854426	1.95461	T
0.993768	0.986564	0.999458	0.998536	0.232011	1.48731	F
0.987749	0.975397	0.995852	0.991677	0.621667	1.84523	T
0.989585	0.979246	0.995852	0.991677	0.621667	1.84523	T
0.995728	0.989006	0.999508	0.996943	0.631798	1.48774	T
0.964012	0.928945	0.999508	0.996943	0.631798	1.48774	T
0.990585	0.979976	0.998827	0.996682	0.954656	1.57861	T
0.989459	0.978996	0.995536	0.964872	0.510125	1.97148	T
0.987814	0.975731	0.995536	0.964872	0.510125	1.97148	T
0.987303	0.974719	0.995536	0.964872	0.510125	1.97148	T
0.981694	0.962721	0.996522	0.99301	0.36158	1.49952	T
0.956875	0.867217	0.993108	0.605191	0.905182	1.9382	T
0.899449	0.805415	0.993108	0.605191	0.905182	1.9382	T
0.979893	0.946221	0.993108	0.605191	0.905182	1.9382	T
0.991202	0.981244	0.99735	0.947522	0.530949	1.01431	T
0.942987	0.88366	0.983385	0.582735	0.953846	2.28675	T
0.858674	0.56534	0.983385	0.582735	0.953846	2.28675	T
0.994806	0.989028	0.999174	0.980292	0.786771	1.26981	T
0.997139	0.994051	0.998882	0.995994	0.883323	1.19034	T
0.963218	0.924323	0.962051	0.468128	0.925823	2.1502	T
0.927565	0.853626	0.99671	0.428626	0.926003	2.24578	T
0.974789	0.944782	0.997084	0.984708	0.967015	1.50641	T
0.682551	0.0349574	0.888065	0.0655468	0.438648	4.75702	T
0.852751	0.594709	0.938136	0.809135	0.690104	2.45717	T
0.961128	0.914103	0.993187	0.965287	0.949212	1.62874	T
0.945299	0.88103	0.993187	0.965287	0.949212	1.62874	T
0.89703	0.112157	0.971899	0.590475	0.993945	1.51449	T
0.982703	0.960672	0.991535	0.847521	0.427932	2.88008	T
0.90621	0.817621	0.991535	0.847521	0.427932	2.88008	T
0.910694	0.786856	0.97779	0.922775	0.627566	2.23114	T
0.618928	0.196169	0.90093	0.556659	0.766028	1.8904	T
0.81309	0.632828	0.978948	0.914404	0.785586	2.02089	T
0.870471	0.229903	0.943116	0.304358	0.748763	3.16895	F
0.985505	0.925334	0.998006	0.96592	0.838887	1.92535	T
0.982444	0.955375	0.998006	0.96592	0.838887	1.92535	T
0.786362	0.578667	0.996643	0.922373	0.925681	2.45585	T
0.982606	0.964592	0.998991	0.952091	0.440164	1.52504	T
0.943805	0.876063	0.99245	0.227374	0.855231	1.97415	T
0.988956	0.873203	0.998991	0.952091	0.440164	1.52504	T
0.738441	0.312539	0.925464	0.586983	0.326298	3.2654	F
0.973651	0.923242	0.996881	0.96959	0.903875	1.68146	T
0.980367	0.956886	0.996828	0.980012	0.154323	1.81403	T
0.987402	0.965352	0.996828	0.980012	0.154323	1.81403	T
0.96913	0.936589	0.988507	0.584406	0.84686	1.98542	T
0.970928	0.935386	0.988507	0.584406	0.84686	1.98542	T
0.963814	0.814613	0.988507	0.584406	0.84686	1.98542	T
0.973614	0.940181	0.99564	0.901924	0.736441	1.90271	T
0.910003	0.756049	0.923995	0.527812	0.212085	1.25511	T
0.980618	0.961501	0.99564	0.901924	0.736441	1.90271	T
0.973844	0.939963	0.994561	0.929944	0.810117	1.49086	T
0.994284	0.986021	0.998691	0.996167	0.739634	1.40178	T
0.996155	0.98835	0.998637	0.964633	0.138362	2.27419	T
0.986088	0.970865	0.998691	0.996167	0.739634	1.40178	T
0.988987	0.978058	0.998691	0.996167	0.739634	1.40178	T
0.966894	0.934284	0.997673	0.993564	0.959631	1.90813	T
0.735362	0.28468	0.939867	0.476492	0.817524	2.49317	F
0.994234	0.988241	0.998614	0.993616	0.924156	1.59616	T
0.990659	0.909125	0.998614	0.993616	0.924156	1.59616	T
0.999505	0.998921	0.99943	0.997237	0.910157	1.38803	T
0.932255	0.867841	0.998106	0.994881	0.789517	1.56806	T
0.997333	0.991351	0.999099	0.997947	0.730624	1.11164	T
0.525016	0.000239683	0.934218	0.0752539	0.781519	2.55848	T
0.992096	0.982701	0.999086	0.983877	0.955095	1.26844	T
0.745559	0.00935756	0.934218	0.0752539	0.781519	2.55848	T
0.999098	0.954127	0.99937	0.955241	0.889667	0.859385	T
0.985308	0.908984	0.99937	0.955241	0.889667	0.859385	T
0.212366	0.00184779	0.997865	0.974132	0.84979	0.840602	T
0.786814	0.136279	0.971864	0.593779	0.403713	2.55314	T
0.964616	0.891268	0.988207	0.916791	0.7176	1.99865	T
0.990519	0.936065	0.998896	0.948134	0.446238	3.27009	T
0.697319	0.0265769	0.967317	0.206128	0.716668	2.15701	T
0.909917	0.825811	0.999357	0.99633	0.749824	2.28232	T
0.988622	0.606137	0.993964	0.634606	0.683479	1.62404	T
0.990693	0.966358	0.998805	0.988674	0.368784	1.23257	T
0.986325	0.967289	0.99685	0.84868	0.967191	2.98082	T
0.909112	0.600235	0.99685	0.84868	0.967191	2.98082	T
0.987599	0.963921	0.995343	0.801786	0.764643	1.71375	T
0.982292	0.938231	0.982423	0.349238	0.833858	1.52104	T
0.99239	0.769866	0.982423	0.349238	0.833858	1.52104	T
0.998423	0.987179	0.999333	0.997395	0.787075	1.10762	F
0.722879	0.133579	0.859798	0.0440271	0.273782	4.53885	T
0.960605	0.89762	0.983261	0.269774	0.937347	2.33955	F
0.955828	0.907678	0.991135	0.676862	0.438024	1.6135	F
0.946739	0.869754	0.994827	0.29899	0.78144	1.67486	T
0.99284	0.985716	0.998182	0.99522	0.76357	1.45153	T
0.994235	0.988494	0.998182	0.99522	0.76357	1.45153	T
0.990926	0.981694	0.998182	0.99522	0.76357	1.45153	T
0.958714	0.485441	0.949569	0.354666	0.79825	3.37559	T
0.955811	0.827434	0.998553	0.976896	0.815039	2.15592	F
0.825459	0.00218639	0.981854	0.0417419	0.442418	2.7825	F
0.984747	0.966452	0.993686	0.954368	0.529514	2.43829	F
0.996088	0.986505	0.999438	0.997313	0.614028	1.57888	T
0.996586	0.993137	0.999438	0.997313	0.614028	1.57888	T
0.988454	0.975529	0.998974	0.994722	0.939101	1.36097	T
0.995178	0.989492	0.998974	0.994722	0.939101	1.36097	T
0.539896	0.159388	0.986603	0.91624	0.827743	3.05313	T
0.995854	0.991192	0.99928	0.960302	0.810749	2.13644	T
0.990926	0.980678	0.998883	0.995026	0.757494	1.43509	T
0.998327	0.996645	0.998808	0.997576	0.794809	2.18944	T
0.948843	0.831071	0.975636	0.864708	0.754315	2.07403	T
0.937747	0.865968	0.993162	0.975774	0.934811	1.54915	T
0.98456	0.962398	0.995724	0.433061	0.962911	1.40364	T
0.996169	0.992121	0.999298	0.9984	0.699898	1.41459	T
0.957279	0.892823	0.995724	0.433061	0.962911	1.40364	T
0.977404	0.939306	0.994987	0.759788	0.810321	2.00227	T
0.990079	0.971002	0.99535	0.951307	0.850294	2.05522	T
0.961376	0.853359	0.992413	0.873087	0.851482	1.53106	T
0.963169	0.712885	0.989175	0.736255	0.790016	1.76884	T
0.993393	0.844293	0.997151	0.726594	0.856223	2.3195	T
0.94496	0.752597	0.979444	0.81099	0.701846	2.57747	F
0.995105	0.99018	0.998909	0.996133	0.568795	2.65804	T
0.992788	0.985405	0.998835	0.997461	0.7457	1.48514	T
0.994881	0.985088	0.998881	0.959657	0.85339	1.2907	T
0.982984	0.963937	0.998835	0.997461	0.7457	1.48514	T
0.868988	0.100136	0.99443	0.528777	0.483829	1.84636	T
0.974958	0.864201	0.998955	0.80123	0.823533	2.00244	T
0.994423	0.988743	0.997103	0.946404	0.9447	2.45559	T
0.968003	0.905462	0.962277	0.332683	0.449391	2.33664	T
0.988596	0.945939	0.994996	0.961831	0.478601	0.82674	T
0.996087	0.990996	0.999401	0.995718	0.856099	2.69281	T
0.99032	0.970478	0.999401	0.995718	0.856099	2.69281	T
0.990986	0.98203	0.990374	0.945233	0.849212	2.9561	F
0.992738	0.985512	0.997524	0.992417	0.920612	1.95186	T
0.992615	0.968416	0.997524	0.992417	0.920612	1.95186	T
0.978743	0.860858	0.989198	0.855326	0.949816	2.24189	T
0.989806	0.97847	0.997631	0.970749	0.525221	1.0737	T
0.983164	0.963087	0.996691	0.919338	0.909948	1.49558	T
0.591154	0.0344353	0.943745	0.134283	0.120426	2.43892	T
0.997472	0.976472	0.997967	0.972187	0.643038	2.87256	T
0.997043	0.99388	0.998994	0.991172	0.485154	1.28737	T
0.98406	0.958593	0.996505	0.967577	0.971771	2.07968	F
0.709264	0.211162	0.901956	0.174534	0.935317	2.76411	T
0.956775	0.906008	0.996066	0.982523	0.97983	1.69066	T
0.989	0.972339	0.996066	0.982523	0.97983	1.69066	T
0.991179	0.955593	0.9994	0.990006	0.784675	1.41021	T
0.985751	0.971482	0.9994	0.990006	0.784675	1.41021	T
0.988936	0.977279	0.9994	0.990006	0.784675	1.41021	T
0.992975	0.982075	0.998686	0.969643	0.889718	2.41101	T
0.978858	0.396509	0.953709	0.300318	0.525844	1.43911	F
0.997845	0.9937	0.998428	0.895824	0.0480583	2.50926	T
0.994904	0.989827	0.998698	0.987396	0.831551	2.05569	T
0.972736	0.943451	0.998833	0.996568	0.574789	1.60593	T
0.969523	0.937571	0.998698	0.987396	0.831551	2.05569	T
0.953897	0.902823	0.934692	0.480787	0.803904	1.78669	T
0.938456	0.347271	0.93695	0.324015	0.293472	1.60023	F
0.997941	0.995697	0.999346	0.99749	0.781692	1.84726	T
0.996761	0.993205	0.999076	0.993252	0.934127	1.3611	T
0.985709	0.939309	0.996404	0.966739	0.676335	1.18386	F
0.97374	0.811138	0.985902	0.818286	0.764784	1.71995	T
0.967861	0.901308	0.998531	0.995761	0.94323	1.49039	T
0.990925	0.978511	0.998531	0.995761	0.94323	1.49039	F
0.99134	0.94966	0.996084	0.973065	0.526966	1.82744	T
0.955947	0.912112	0.996084	0.973065	0.526966	1.82744	T
0.973026	0.858124	0.991468	0.782449	0.830447	2.26618	F
0.985027	0.71617	0.997469	0.850811	0.893316	1.58638	T
0.983877	0.966492	0.998767	0.944335	0.843368	2.06026	T
0.997681	0.994297	0.998767	0.944335	0.843368	2.06026	T
0.997681	0.994297	0.998767	0.944335	0.843368	2.06026	F
0.95385	0.909223	0.991137	0.961228	0.821194	1.68713	F
0.980244	0.957971	0.996742	0.99168	0.950082	1.39556	T
0.543565	0.18561	0.985588	0.73788	0.892646	2.23022	T
0.940652	0.780751	0.99822	0.980553	0.991271	2.4628	T
0.984931	0.937697	0.994391	0.877284	0.813832	0.966496	T
0.977905	0.899935	0.99642	0.945914	0.394538	2.25343	T
0.971679	0.943926	0.996916	0.941821	0.827681	2.13569	F
0.957977	0.881106	0.996916	0.941821	0.827681	2.13569	F
0.996899	0.922425	0.996992	0.90168	0.0823363	3.50667	T
0.891899	0.0355662	0.862928	0.053986	0.520584	2.55376	F
0.97627	0.952938	0.985058	0.918874	0.603596	2.38281	F
0.76866	0.51553	0.938856	0.56256	0.90188	2.18856	T
0.554248	0.118782	0.958207	0.502143	0.619714	2.92375	F
0.906403	0.677568	0.991671	0.252068	0.91436	1.97881	T
0.878293	0.757739	0.991671	0.252068	0.91436	1.97881	F
0.999159	0.989218	0.999	0.454711	0.619841	2.2487	T
0.987886	0.967096	0.999	0.454711	0.619841	2.2487	T
0.926646	0.830125	0.994076	0.239377	0.983006	2.83961	T
0.936244	0.755968	0.994076	0.239377	0.983006	2.83961	T
0.994566	0.989153	0.999516	0.883879	0.642654	1.94556	T
0.961554	0.830975	0.991539	0.942859	0.852125	1.92499	T
0.997087	0.994045	0.998323	0.99649	0.497004	1.53872	T
0.998119	0.996187	0.998721	0.997396	0.556948	1.68977	T
0.986959	0.894593	0.998006	0.867216	0.821206	1.9791	T
0.911617	0.784785	0.987929	0.866297	0.83254	2.14963	T
0.429584	0.00803932	0.974527	0.391881	0.0872458	3.23278	T
0.986169	0.968767	0.997865	0.952031	0.839777	1.75202	T
0.991598	0.973741	0.997951	0.879045	0.877329	1.71956	T
0.970254	0.938124	0.996798	0.971135	0.65016	1.46718	F
0.991024	0.977927	0.99748	0.937666	0.78302	1.52938	T
0.975034	0.950507	0.988878	0.739177	0.779838	1.4483	T
0.991682	0.98104	0.99748	0.937666	0.78302	1.52938	T
0.988747	0.967458	0.992681	0.558509	0.920012	1.95181	T
0.995657	0.99132	0.999236	0.998205	0.972083	1.65514	T
0.971957	0.942156	0.992681	0.558509	0.920012	1.95181	T
0.854382	0.1101	0.854382	0.110362	0.324543	2.58945	F
0.736957	0.515078	0.994964	0.982658	0.736907	1.30667	T
0.986227	0.972445	0.999705	0.998979	0.702379	1.39332	T
0.863785	0.234935	0.920052	0.317045	0.535191	3.76057	T
0.99399	0.977691	0.999705	0.998979	0.702379	1.39332	T
0.992683	0.978574	0.993792	0.934682	0.646809	2.82485	T
0.989168	0.97571	0.997018	0.99028	0.982975	0.953522	T
0.987946	0.970901	0.997018	0.99028	0.982975	0.953522	T
0.970778	0.941497	0.999577	0.998228	0.201915	1.71816	T
0.998105	0.99621	0.999577	0.998228	0.201915	1.71816	T
0.997397	0.994719	0.999295	0.997104	0.751609	2.04518	T
0.997827	0.99501	0.999295	0.997104	0.751609	2.04518	T
0.995394	0.987145	0.99878	0.996795	0.229355	1.58326	T
0.992291	0.984593	0.999411	0.994719	0.280161	2.03077	T
0.99865	0.995586	0.999116	0.997298	0.671027	1.11301	T
0.989636	0.979348	0.998843	0.040194	0.848294	2.15872	T
0.6987	0.015385	0.999411	0.994719	0.280161	2.03077	T
0.981123	0.955389	0.998386	0.147412	0.871552	2.36274	T
0.964015	0.921919	0.991467	0.948095	0.48814	2.52298	T
0.936812	0.253234	0.920488	0.245635	0.501807	2.71229	F
0.996918	0.857	0.999528	0.922827	0.842172	1.68525	T
0.220338	0.00601409	0.893065	0.157537	0.36001	2.30653	T
0.958586	0.915171	0.994074	0.971813	0.865716	1.61718	T
0.891632	0.686163	0.996734	0.977168	0.961377	1.79076	T
0.97411	0.93375	0.99483	0.973888	0.933182	2.31234	T
0.975483	0.574801	0.982467	0.546515	0.0888215	3.39854	T
0.953595	0.861327	0.993941	0.947831	0.242797	1.8819	T
0.963112	0.912656	0.994855	0.758062	0.988329	2.21032	T
0.971316	0.903988	0.992176	0.8832	0.955544	2.06181	T
0.977144	0.953018	0.989648	0.20207	0.821656	2.31199	T
0.991814	0.9827	0.999653	0.977414	0.971737	1.29376	T
0.993133	0.974601	0.997491	0.901882	0.435818	2.40753	T
0.980034	0.901607	0.995319	0.969375	0.791326	1.87624	T
0.983808	0.946197	0.993772	0.887694	0.70743	2.14181	T
0.979763	0.959318	0.999315	0.996676	0.432664	1.37957	T
0.628134	0.230272	0.969495	0.432909	0.941731	3.2889	T
0.979831	0.959927	0.996201	0.991889	0.833095	2.25486	T
0.972972	0.579569	0.978318	0.548927	0.964748	1.73505	T
0.974549	0.655327	0.996962	0.860073	0.974913	1.4864	T
0.540817	0.0180165	0.967519	0.133873	0.550528	6.40645	F
0.998195	0.996285	0.99896	0.996017	0.423379	1.59587	T
0.981731	0.963603	0.99673	0.9924	0.778289	1.9488	T
0.998486	0.996932	0.99896	0.996017	0.423379	1.59587	T
0.997607	0.995094	0.999662	0.997841	0.782572	1.55929	T
0.99884	0.990625	0.999662	0.997841	0.782572	1.55929	T
0.989012	0.977236	0.997241	0.577304	0.740585	2.09539	T
0.992749	0.984927	0.999205	0.995591	0.885576	1.44055	T
0.999963	0.993427	0.999571	0.989494	0.250555	2.04294	T
0.975905	0.947302	0.997945	0.586191	0.554725	1.1216	T
0.989536	0.978333	0.997945	0.586191	0.554725	1.1216	T
0.993667	0.98526	0.997429	0.987034	0.95857	1.80146	T
0.991702	0.982911	0.997429	0.987034	0.95857	1.80146	T
0.995392	0.98984	0.997429	0.987034	0.95857	1.80146	T
0.987346	0.974804	0.997429	0.987034	0.95857	1.80146	T
0.993529	0.980632	0.997708	0.739461	0.61715	1.27629	T
0.996316	0.992641	0.996888	0.993258	0.576579	2.02744	T
0.904701	0.779863	0.98606	0.966805	0.821536	1.58532	F
0.981575	0.926772	0.997708	0.739461	0.61715	1.27629	T
0.512466	0.112072	0.975476	0.521722	0.306087	2.20236	F
0.968193	0.733672	0.99775	0.756758	0.885857	1.50713	T
0.97775	0.949265	0.989169	0.965125	0.460523	1.12457	T
0.906093	0.263664	0.975476	0.521722	0.306087	2.20236	F
0.996076	0.992141	0.996495	0.992983	0.709134	1.31135	T
0.9964	0.992798	0.996495	0.992983	0.709134	1.31135	T
0.928167	0.86009	0.967444	0.868513	0.603613	2.6424	F
0.995485	0.990974	0.995272	0.990542	0.587546	1.21829	T
0.973735	0.385047	0.994973	0.622996	0.92082	2.03201	T
0.959905	0.906919	0.994973	0.622996	0.92082	2.03201	T
0.973551	0.90483	0.995373	0.959561	0.585086	2.67079	T
0.991604	0.983258	0.997427	0.994811	0	1.54945	T
0.801395	0.633877	0.916505	0.422239	0.673793	1.96087	F
0.966111	0.927051	0.993472	0.975998	0.984422	1.48774	T
0.972436	0.910491	0.991701	0.81803	0.709584	1.32155	T
0.983183	0.95485	0.997557	0.942273	0.97211	1.38346	T
0.922672	0.724768	0.988946	0.682489	0.80483	1.5148	T
0.974724	0.949899	0.972831	0.939663	0.899945	2.29651	F
0.991976	0.983998	0.998776	0.993403	0.984219	1.99175	T
0.988145	0.969474	0.997992	0.977027	0.517968	1.42461	T
0.992139	0.984322	0.998776	0.993403	0.984219	1.99175	T
0.995612	0.980628	0.997577	0.993786	0.978839	1.37893	T
0.993945	0.987706	0.998939	0.995508	0.929465	1.35777	T
0.994189	0.987909	0.99924	0.995236	0.700188	1.42318	T
0.98244	0.942634	0.99773	0.966838	0.854828	1.99608	T
0.969271	0.937666	0.993669	0.691335	0.855694	2.14745	T
0.98365	0.959246	0.993669	0.691335	0.855694	2.14745	T
0.99559	0.991155	0.999471	0.998911	0.893971	1.5381	T
0.992441	0.983379	0.993669	0.691335	0.855694	2.14745	T
0.998225	0.996446	0.999713	0.999256	0.837822	1.49251	T
0.990081	0.980231	0.999713	0.999256	0.837822	1.49251	T
0.990921	0.895798	0.999182	0.998003	0.605261	2.1645	T
0.985247	0.969107	0.994163	0.833528	0.800432	1.50259	T
0.983657	0.960785	0.994163	0.833528	0.800432	1.50259	T
0.987949	0.967055	0.994163	0.833528	0.800432	1.50259	T
0.998133	0.996269	0.998621	0.994084	0	2.40649	T
0.96805	0.931299	0.999278	0.983858	0.544589	1.51056	F
0.994312	0.984347	0.998621	0.994084	0	2.40649	T
0.994083	0.977902	0.993812	0.95039	0.884403	1.76779	T
0.997371	0.994678	0.998924	0.986333	0.952478	2.23911	T
0.998262	0.996201	0.998924	0.986333	0.952478	2.23911	T
0.995049	0.987041	0.998924	0.986333	0.952478	2.23911	T
0.99496	0.846044	0.998924	0.986333	0.952478	2.23911	T
0.983554	0.964589	0.995495	0.989716	0.611216	1.22183	T
0.997608	0.995171	0.999655	0.923215	0.939013	1.65698	T
0.996946	0.993527	0.995495	0.989716	0.611216	1.22183	T
0.995124	0.989958	0.999655	0.923215	0.939013	1.65698	T
0.996195	0.9924	0.999648	0.838806	0.96618	1.54019	T
0.983073	0.962875	0.998029	0.996001	0.969602	1.27286	T
0.985	0.968851	0.998717	0.615045	0.542759	1.58304	T
0.986655	0.973434	0.998029	0.996001	0.969602	1.27286	T
0.981144	0.962538	0.998029	0.996001	0.969602	1.27286	T
0.992421	0.982957	0.997219	0.992632	0.81699	1.27487	T
0.979252	0.956213	0.997219	0.992632	0.81699	1.27487	T
0.969123	0.938922	0.997219	0.992632	0.81699	1.27487	T
0.54496	0.00780997	0.901029	0.0405928	0.940905	3.14509	T
0.971477	0.943529	0.99819	0.995354	0.823002	1.45504	T
0.992488	0.980054	0.998062	0.994038	0.771211	1.50193	T
0.99522	0.990247	0.998062	0.994038	0.771211	1.50193	T
0.991194	0.961453	0.996973	0.985405	0.743366	1.29827	T
0.987652	0.974516	0.999275	0.996312	0.844885	1.4032	T
0.994098	0.988109	0.997546	0.992991	0.906471	1.45884	T
0.991194	0.961453	0.996973	0.985405	0.743366	1.29827	F
0.998971	0.997927	0.999431	0.998704	0.956232	1.48938	T
0.994753	0.98947	0.999431	0.998704	0.956232	1.48938	T
0.869554	0.44966	0.952577	0.507338	0.648078	2.26142	T
0.985672	0.97099	0.998076	0.993154	0.753394	1.64604	T
0.99459	0.987876	0.994914	0.985456	0.586239	1.78616	T
0.993827	0.982741	0.998076	0.993154	0.753394	1.64604	T
0.783588	0.595201	0.995676	0.948115	0.688276	1.47017	T
0.992725	0.98462	0.996971	0.992548	0.564512	1.18624	T
0.988986	0.978057	0.997377	0.993164	0.821573	1.31763	T
0.990752	0.979886	0.998139	0.995099	0.990862	1.63067	T
0.998882	0.997273	0.998139	0.995099	0.990862	1.63067	T
0.856225	0.111501	0.926482	0.147325	0.000492004	2.90276	T
0.941225	0.868859	0.966672	0.840168	0.822097	1.44319	T
0.999122	0.998092	0.999598	0.998249	0.969725	2.08309	T
0.993596	0.987221	0.999598	0.998249	0.969725	2.08309	T
0.993543	0.986513	0.996497	0.561907	0.50572	1.84227	T
0.993265	0.986262	0.999787	0.999376	0.901964	1.77978	T
0.994259	0.988165	0.998924	0.997422	0.721621	1.89537	F
0.993991	0.985145	0.987659	0.86692	0.395517	1.57017	T
0.983702	0.965287	0.987659	0.86692	0.395517	1.57017	T
0.992744	0.75344	0.99909	0.902164	0.966597	1.80664	T
0.978631	0.949085	0.997325	0.986541	0.964802	1.30121	T
0.995607	0.991228	0.999704	0.999405	0.357512	1.17033	T
0.971213	0.897353	0.991698	0.900381	0.765141	1.62329	T
0.993604	0.986212	0.998643	0.947763	0.954861	1.84733	T
0.98725	0.974615	0.998643	0.947763	0.954861	1.84733	T
0.969024	0.39517	0.99796	0.615335	0.678276	1.8977	T
0.990968	0.979681	0.996199	0.98541	0.667389	1.56474	T
0.988879	0.959468	0.996199	0.98541	0.667389	1.56474	T
0.996031	0.9914	0.998482	0.960107	0.293465	1.32805	T
0.982519	0.964312	0.997239	0.982447	0.275026	1.81066	T
0.995964	0.954624	0.999026	0.961854	0.88863	1.53555	T
0.978453	0.957233	0.997239	0.982447	0.275026	1.81066	T
0.999788	0.999569	0.999803	0.999585	0.992426	1.21446	F
0.955009	0.907626	0.980638	0.949394	0.462659	1.94747	T
0.953589	0.88469	0.985851	0.90206	0.716759	1.38359	T
0.999355	0.998696	0.999898	0.99978	0.993665	1.14674	F
0.965063	0.905442	0.994729	0.963041	0.974249	1.71354	T
0.980153	0.954387	0.99707	0.985354	0.559094	1.51207	T
0.856468	0.1732	0.979893	0.605706	0.936034	2.03097	T
0.732386	0.149545	0.977406	0.808603	0.9095	2.72328	F
0.966794	0.866055	0.998514	0.961865	0.798271	1.84455	T
0.94707	0.806735	0.977406	0.808603	0.9095	2.72328	F
0.963471	0.927891	0.991296	0.690213	0.522185	2.30064	T
0.408998	0.0288532	0.949615	0.445745	0.589543	2.29328	T
0.97709	0.954549	0.991296	0.690213	0.522185	2.30064	T
0.964645	0.875422	0.99154	0.508144	0.758527	2.75093	T
0.955706	0.865126	0.972274	0.712384	0.924765	2.29513	T
0.923993	0.78464	0.972274	0.712384	0.924765	2.29513	T
0.957409	0.865115	0.972274	0.712384	0.924765	2.29513	T
0.995198	0.974794	0.999546	0.998906	0.603816	1.25533	T
0.959943	0.897382	0.983949	0.823218	0.706844	1.70741	T
0.988588	0.971722	0.9975	0.987117	0.888181	1.17498	T
0.359859	0.0214697	0.949364	0.382313	0.901596	3.67232	T
0.997567	0.994993	0.999507	0.998776	0.993855	1.32542	T
0.991894	0.982592	0.998549	0.434282	0.529733	1.42085	T
0.988751	0.973899	0.998345	0.992432	0.770551	2.07852	T
0.888164	0.631728	0.926937	0.301219	0.432172	2.18252	T
0.999236	0.998452	0.999809	0.999496	0.390418	1.27583	T
0.999285	0.998535	0.999809	0.999496	0.390418	1.27583	T
0.988513	0.973196	0.999298	0.992685	0.937029	1.82389	T
0.994789	0.98793	0.999947	0.999735	0.991969	1.78706	T
0.992398	0.984511	0.999306	0.98256	0.570256	1.72989	T
0.986331	0.968963	0.997451	0.974204	0.415692	2.08066	T
0.982211	0.962976	0.999306	0.98256	0.570256	1.72989	T
0.988708	0.975966	0.997428	0.967424	0.696842	2.39472	T
0.990715	0.979527	0.998384	0.87478	0.906885	2.37064	T
0.98243	0.96276	0.997366	0.980674	0.947625	1.75618	T
0.979387	0.439987	0.998636	0.831914	0.952258	1.5305	T
0.995063	0.979222	0.997897	0.972637	0.762042	2.96216	T
0.954728	0.878497	0.997612	0.989596	0.958352	1.78329	T
0.989624	0.966813	0.985948	0.90631	0.908476	1.74519	T
0.950423	0.855502	0.990645	0.71855	0.840336	3.11473	T
0.966516	0.892671	0.999491	0.982534	0.977815	2.30814	T
0.657067	0.184369	0.985575	0.37306	0.878965	2.36484	T
0.975048	0.946101	0.99695	0.957639	0.58997	1.92294	F
0.994559	0.985914	0.998066	0.9865	0.952114	1.41029	T
0.984648	0.94451	0.988057	0.870325	0.895502	2.68563	T
0.98177	0.94713	0.998066	0.9865	0.952114	1.41029	T
0.86429	0.133634	0.993967	0.554705	0.932436	1.84527	T
0.992115	0.984037	0.996471	0.789317	0.967786	2.02592	T
0.996877	0.905635	0.996157	0.834468	0.559002	2.63383	T
0.978128	0.950456	0.985759	0.75643	0.439941	2.06312	T
0.97735	0.903538	0.988085	0.729755	0.546114	2.30907	T
0.984642	0.967265	0.998958	0.994663	0.959394	1.5221	T
0.964573	0.834788	0.997466	0.978008	0.967326	1.86162	T
0.988662	0.972927	0.997894	0.944428	0.881341	2.2791	T
0.948987	0.839653	0.986058	0.782352	0.945144	2.25961	T
0.965422	0.834352	0.996076	0.755043	0.689912	2.35144	F
0.935841	0.807161	0.983291	0.445886	0.91237	2.44992	F
0.998663	0.997262	0.99805	0.99289	0.789149	2.28236	T
0.995006	0.989991	0.99805	0.99289	0.789149	2.28236	T
0.990691	0.975476	0.996293	0.977188	0.963633	2.20392	F
0.989958	0.851142	0.993807	0.1261	0.882204	0.940069	T
0.995793	0.990042	0.997775	0.995515	0.177499	1.73998	T
0.969425	0.939512	0.99202	0.914107	0.5528	2.02032	T
0.970051	0.897669	0.99202	0.914107	0.5528	2.02032	T
0.744686	0.32732	0.953186	0.0653506	0.842072	3.16182	T
0.90556	0.636832	0.993479	0.941646	0.91265	1.77092	T
0.82402	0.632285	0.946012	0.802134	0.121573	1.63588	T
0.991329	0.979024	0.994716	0.967494	0.784362	2.02792	F
0.949388	0.895885	0.994716	0.967494	0.784362	2.02792	F
0.974106	0.947992	0.994716	0.967494	0.784362	2.02792	F
0.963647	0.913417	0.994103	0.957064	0.490049	2.54141	T
0.982481	0.962883	0.995497	0.950246	0.851533	1.5809	T
0.96548	0.910791	0.994103	0.957064	0.490049	2.54141	T
0.945796	0.631219	0.995859	0.742567	0.867483	2.00277	T
0.986222	0.910933	0.996847	0.940408	0.850372	1.94505	T
0.986222	0.910933	0.996847	0.940408	0.850372	1.94505	F
0.989583	0.975018	0.998385	0.972185	0.914276	2.27539	T
0.993015	0.984664	0.9996	0.997353	0.976557	1.42878	T
0.994448	0.984871	0.998235	0.95927	0.989415	1.63411	T
0.994584	0.982228	0.998235	0.95927	0.989415	1.63411	T
0.989877	0.943965	0.99459	0.959716	0.959352	1.88767	T
0.975666	0.94214	0.99895	0.972962	0.57712	1.925	T
0.990703	0.980545	0.99895	0.972962	0.57712	1.925	T
0.98509	0.970336	0.99895	0.972962	0.57712	1.925	F
0.608861	0.124198	0.880251	0.217394	0	4.31828	F
0.943687	0.880964	0.992958	0.516511	0.735749	1.76597	T
0.978085	0.878365	0.978897	0.526021	0.510424	1.94864	T
0.997143	0.994188	0.999297	0.990272	0.815236	2.11568	T
0.996667	0.983196	0.999122	0.982174	0.845045	1.93927	T
0.996757	0.991564	0.999297	0.990272	0.815236	2.11568	T
0.997511	0.994882	0.99923	0.990701	0.620383	1.86876	T
0.995211	0.989321	0.999122	0.99455	0.842729	1.69241	T
0.997541	0.994845	0.999122	0.99455	0.842729	1.69241	T
0.994824	0.952827	0.999551	0.993888	0.906814	2.32116	T
0.992695	0.985428	0.999551	0.993888	0.906814	2.32116	T
0.981509	0.960105	0.99595	0.936902	0.929919	1.47073	T
0.969147	0.900724	0.997146	0.940106	0.954782	1.79998	T
0.978878	0.917976	0.998853	0.985445	0.866817	2.04355	T
0.978848	0.955816	0.998357	0.961073	0.797119	1.32028	T
0.940862	0.874129	0.955421	0.664246	0.439018	2.30419	T
0.959791	0.886289	0.975438	0.350944	0.358416	2.48048	T
0.936423	0.8147	0.971144	0.828858	0.349729	4.01275	F
0.972761	0.919454	0.99519	0.9657	0.910312	2.02937	T
0.944288	0.803385	0.999261	0.994144	0.974646	2.18722	T
0.96303	0.884363	0.995642	0.909673	0.319878	2.4338	T
0.984147	0.954524	0.997507	0.976162	0.867728	1.489	T
0.990251	0.969701	0.997507	0.976162	0.867728	1.489	T
0.731424	0.107958	0.934983	0.132977	0.516676	5.85989	F
0.975294	0.577877	0.922628	0.528525	0.642798	2.44052	T
0.993912	0.987588	0.999654	0.997808	0.994522	2.1022	T
0.980131	0.908963	0.994848	0.642836	0.206969	2.06461	T
0.983936	0.930845	0.998049	0.966301	0.989004	1.99015	T
0.988151	0.955334	0.998049	0.966301	0.989004	1.99015	T
0.969699	0.935706	0.996301	0.81754	0.538289	1.90938	F
0.97724	0.939854	0.998707	0.996801	0.434365	1.81097	T
0.850612	0.245147	0.9346	0.404209	0.507808	2.18479	F
0.989188	0.962905	0.998233	0.935743	0.978795	1.77546	T
0.990828	0.981715	0.998698	0.997328	0.966204	1.54225	F
0.986789	0.964868	0.993739	0.960343	0.0768412	1.98807	T
0.996949	0.993792	0.999729	0.999367	0.990073	1.59841	T
0.990096	0.98026	0.999729	0.999367	0.990073	1.59841	T
0.997151	0.994308	0.999729	0.999367	0.990073	1.59841	T
0.997358	0.994721	0.999729	0.999367	0.990073	1.59841	T
0.22981	0.00209244	0.994318	0.883116	0.516029	1.88799	T
0.975321	0.944566	0.999827	0.999567	0.997679	1.67724	T
0.970277	0.938435	0.976459	0.705531	0.834503	2.06858	T
0.930717	0.735777	0.987206	0.845365	0.826396	1.50771	T
0.921705	0.659103	0.949485	0.541622	0.64867	3.01145	T
0.988667	0.973505	0.996926	0.983058	0.984891	1.70305	T
0.978319	0.956968	0.999199	0.998322	0.667974	1.84037	F
0.974213	0.943859	0.979744	0.64318	0.690992	2.46412	T
0.97654	0.950462	0.992846	0.979896	0.68461	1.34904	T
0.942493	0.87724	0.981808	0.920372	0.280999	2.53568	T
0.917501	0.784826	0.985003	0.886599	0.916494	2.23713	T
0.456462	0.0450459	0.961544	0.462821	0.700414	2.16654	F
0.950087	0.885542	0.985747	0.909415	0.694727	1.32739	T
0.997874	0.995741	0.999688	0.999317	0.965103	1.51242	T
0.822007	0.433348	0.922955	0.414222	0.980658	2.79855	F
0.737353	0.51589	0.970372	0.917525	0.795858	3.72364	T
0.760428	0.535659	0.970372	0.917525	0.795858	3.72364	T
0.949057	0.880701	0.999193	0.996684	0.937422	1.46076	T
0.733701	0.525503	0.970372	0.917525	0.795858	3.72364	T
0.804823	0.224404	0.999172	0.994929	0.983982	1.84502	T
0.857615	0.700335	0.999255	0.997588	0.986069	1.77414	T
0.419318	0.0196746	0.896041	0.248451	0.488856	2.76647	F
0.995804	0.990864	0.997992	0.984497	0.793661	2.3027	T
0.949803	0.813025	0.987605	0.797281	0.759967	2.83386	T
0.876224	0.760935	0.968018	0.926544	0.679149	2.8626	T
0.992802	0.985517	0.99968	0.988115	0.680256	1.99922	T
0.927595	0.272446	0.942968	0.237471	0.877417	4.13481	F
0.858423	0.732103	0.988076	0.959401	0.783417	2.53536	T
0.930451	0.859101	0.993803	0.983584	0.903817	2.98783	T
0.88441	0.777956	0.993803	0.983584	0.903817	2.98783	T
0.900477	0.804535	0.993803	0.983584	0.903817	2.98783	T
0.754416	0.0961685	0.864343	0.0508606	0.696981	3.59971	F
0.885581	0.316381	0.848367	0.344109	0.548376	1.77921	F
0.982149	0.729258	0.992746	0.656628	0.736252	2.45132	T
0.703576	0.0478406	0.866878	0.211073	0.475552	3.57701	F
0.988106	0.690614	0.992746	0.656628	0.736252	2.45132	T
0.983258	0.941275	0.997854	0.870579	0.835103	2.41665	T
0.718228	0.0751469	0.927649	0.324851	0.667123	3.74915	T
0.346212	0.0406692	0.939885	0.349313	0.763359	3.69536	T
0.659543	0.397399	0.971425	0.926035	0.808717	2.86397	T
0.979066	0.957589	0.993829	0.901047	0.788837	2.53876	T
0.986666	0.96949	0.995358	0.957274	0.952192	2.67185	T
0.981108	0.961809	0.999261	0.98695	0.684927	2.62466	F
0.953966	0.895523	0.995358	0.957274	0.952192	2.67185	T
0.991785	0.981352	0.998511	0.992454	0.942107	1.41714	T
0.986173	0.972224	0.998751	0.995677	0.984221	1.64692	T
0.982141	0.964118	0.998751	0.995677	0.984221	1.64692	T
0.986898	0.97365	0.994384	0.986971	0.954608	1.47043	T
0.967714	0.929044	0.997865	0.994589	0.839036	1.89419	F
0.989161	0.978404	0.997267	0.992258	0.570325	1.81231	T
0.986404	0.971647	0.997267	0.992258	0.570325	1.81231	T
0.981038	0.960474	0.994973	0.935962	0.977619	2.18898	T
0.992156	0.976349	0.997954	0.994525	0.997076	2.05769	T
0.908214	0.779361	0.9607	0.439372	0.863542	3.68628	T
0.978292	0.954737	0.997954	0.994525	0.997076	2.05769	F
0.921445	0.837562	0.986718	0.929325	0.889301	2.46448	F
0.992229	0.982884	0.998665	0.99445	0.426476	1.09803	T
0.946725	0.86338	0.997163	0.99111	0.84483	1.56385	T
0.958229	0.916354	0.998958	0.997187	0.895519	1.81295	F
0.94789	0.870755	0.969523	0.780667	0.540483	2.92412	F
0.890602	0.79013	0.969523	0.780667	0.540483	2.92412	F
0.988098	0.976296	0.997953	0.995238	0.86545	1.6822	F
0.98257	0.964728	0.998875	0.987823	0.956621	1.7109	T
0.994779	0.988443	0.998875	0.987823	0.956621	1.7109	T
0.987879	0.906282	0.998875	0.987823	0.956621	1.7109	T
0.995438	0.990207	0.999481	0.996271	0.69197	1.70749	T
0.984907	0.966782	0.999481	0.996271	0.69197	1.70749	T
0.994933	0.989744	0.999481	0.996271	0.69197	1.70749	T
0.994255	0.988014	0.999481	0.996271	0.69197	1.70749	T
0.996359	0.991436	0.999414	0.997841	0.961851	1.53025	T
0.995915	0.991745	0.999414	0.997841	0.961851	1.53025	T
0.991843	0.974113	0.999414	0.997841	0.961851	1.53025	T
0.955068	0.848925	0.995865	0.827324	0.79697	2.50153	T
0.99153	0.981528	0.998914	0.994081	0.948615	1.39855	T
0.9798	0.953203	0.997349	0.90543	0.924079	2.00898	T
0.990273	0.980358	0.998914	0.994081	0.948615	1.39855	T
0.985558	0.967527	0.997349	0.90543	0.924079	2.00898	T
0.995693	0.991168	0.998712	0.99718	0.828358	1.31997	T
0.930227	0.85874	0.989901	0.939324	0.693055	3.07918	T
0.875894	0.729904	0.984131	0.633509	0.55745	2.67901	F
0.995518	0.99078	0.999959	0.999532	0.938595	2.00611	T
0.899142	0.744522	0.990048	0.945908	0.921174	2.53448	F
0.916037	0.827902	0.990048	0.945908	0.921174	2.53448	F
0.956746	0.914828	0.990048	0.945908	0.921174	2.53448	T
0.980216	0.959979	0.995751	0.985249	0.583089	1.60721	T
0.975597	0.932226	0.996615	0.965194	0.434716	2.30019	T
0.938484	0.874224	0.99963	0.994207	0.933818	1.78531	T
0.98999	0.9793	0.997724	0.983442	0.34331	1.19721	T
0.989242	0.902859	0.998636	0.96993	0.877524	2.0758	T
0.991626	0.976013	0.995716	0.972318	0.880752	2.01938	T
0.989842	0.979037	0.995716	0.972318	0.880752	2.01938	T
0.989695	0.979464	0.998636	0.96993	0.877524	2.0758	T
0.979431	0.958536	0.997762	0.982904	0.898169	1.74798	T
0.976584	0.944329	0.997318	0.984734	0.970768	1.77386	T
0.95085	0.835406	0.994315	0.967974	0.667949	1.97472	F
0.969975	0.940587	0.997762	0.982904	0.898169	1.74798	F
0.857006	0.401778	0.855686	0.381194	0	2.98916	T
0.388964	0.0571144	0.860968	0.00549852	0.720489	3.78226	F
0.948527	0.8327	0.995644	0.961854	0.985226	2.13192	T
0.971111	0.94181	0.996427	0.953283	0.956066	1.78221	T
0.986831	0.965081	0.995405	0.957211	0.653116	1.62385	T
0.972701	0.937663	0.997112	0.982811	0.921652	2.09461	T
0.966321	0.890933	0.995383	0.87311	0.950344	1.87148	T
0.966378	0.929729	0.995405	0.957211	0.653116	1.62385	F
0.971611	0.930728	0.999442	0.977189	0.943261	2.05493	T
0.977604	0.955562	0.984592	0.921674	0.631442	2.33192	T
0.966121	0.916553	0.999442	0.977189	0.943261	2.05493	T
0.95769	0.916658	0.984592	0.921674	0.631442	2.33192	T
0.949569	0.859088	0.973924	0.879651	0.82752	1.46746	T
0.976633	0.953651	0.973924	0.879651	0.82752	1.46746	T
0.977103	0.925824	0.986978	0.651115	0.925283	1.91519	T
0.921901	0.765771	0.985242	0.708421	0.791152	2.29218	T
0.989194	0.960468	0.995664	0.918834	0.454707	2.02708	T
0.956999	0.899535	0.97685	0.339094	0.854578	2.03678	T
0.973479	0.926112	0.995664	0.918834	0.454707	2.02708	T
0.951778	0.872333	0.990685	0.828139	0.945621	1.95807	T
0.982127	0.937621	0.993294	0.966665	0.741123	1.66499	T
0.985483	0.970783	0.993294	0.966665	0.741123	1.66499	T
0.98753	0.969661	0.991149	0.973648	0.0898114	1.54387	T
0.979597	0.951823	0.990377	0.952188	0.812646	2.15916	T
0.973489	0.936749	0.996248	0.959507	0.953945	1.71529	T
0.909611	0.644781	0.907257	0.420944	0.296816	3.59636	T
0.967032	0.934835	0.989899	0.781848	0.631374	3.30141	T
0.991003	0.977763	0.992026	0.901568	0.925913	2.395	T
0.996813	0.992601	0.99871	0.982234	0.914427	2.83992	T
0.973524	0.566925	0.996143	0.956452	0.928262	1.92998	T
0.931193	0.810231	0.976283	0.406008	0.952677	2.33287	T
0.978096	0.945331	0.994354	0.823534	0.475692	1.83337	T
0.990903	0.970652	0.997846	0.829997	0.935602	2.1229	T
0.982429	0.948481	0.999293	0.987932	0.948634	1.14756	T
0.981931	0.961724	0.997544	0.993726	0.981158	1.73779	T
0	0	0.998746	0.995611	0.444093	2.24044	T
0.991982	0.981182	0.996377	0.981311	0.933177	1.22761	T
0.96316	0.918188	0.997223	0.970435	0.995642	1.83089	T
0.992596	0.983903	0.997223	0.970435	0.995642	1.83089	T
0.993165	0.986362	0.998199	0.996253	0.949308	1.79008	T
0.991108	0.982271	0.998199	0.996253	0.949308	1.79008	F
0.99523	0.990142	0.997401	0.99414	0.426867	2.08932	T
0.995518	0.990783	0.997401	0.99414	0.426867	2.08932	T
0.96961	0.938598	0.991664	0.960793	0.954609	2.29339	T
0.994452	0.943209	0.987694	0.83554	0.748909	1.54265	T
0.971718	0.912735	0.990432	0.922752	0.421735	2.21418	T
0.990311	0.979252	0.998297	0.995764	0.664668	1.87394	T
0.933429	0.858656	0.979644	0.935278	0.588017	2.30175	F
0.941163	0.858549	0.979644	0.935278	0.588017	2.30175	T
0.921654	0.777886	0.97408	0.589884	0.911261	2.97295	T
0.983038	0.965917	0.996721	0.972343	0.987517	1.83607	T
0.974834	0.927496	0.9822	0.93943	0.859455	2.14652	F
0.953118	0.887896	0.9822	0.93943	0.859455	2.14652	T
0.915811	0.785642	0.9822	0.93943	0.859455	2.14652	F
0.991765	0.982962	0.996969	0.590227	0.318946	1.92356	T
0.989916	0.977212	0.992482	0.401918	0.625924	1.52844	T
0.977323	0.565291	0.997801	0.548075	0.645485	1.85907	T
0.990542	0.97189	0.990333	0.265797	0.547316	1.91189	T
0.980422	0.95988	0.992609	0.811955	0.562859	2.46387	F
0.991155	0.982365	0.994461	0.972925	0.884693	2.69124	F
0.975057	0.950552	0.995983	0.867546	0.933061	2.22262	T
0.997513	0.993705	0.998483	0.985169	0.928186	2.26001	F
0.950426	0.869508	0.995983	0.867546	0.933061	2.22262	T
0.945994	0.614189	0.998319	0.962366	0.987713	2.45606	T
0.981146	0.870131	0.994235	0.628971	0.671071	2.85789	T
0.990303	0.945593	0.998319	0.962366	0.987713	2.45606	T
0.983402	0.966824	0.999044	0.996971	0.851489	1.57879	T
0.991488	0.982897	0.999044	0.996971	0.851489	1.57879	T
0.980636	0.961382	0.999044	0.996971	0.851489	1.57879	T
0.986489	0.972924	0.999044	0.996971	0.851489	1.57879	T
0.995487	0.990319	0.995253	0.941556	0.862021	2.00437	T
0.934072	0.843694	0.988689	0.896249	0.429257	2.18742	T
0.865874	0.659269	0.97184	0.854035	0	1.7292	F
0.867157	0.700657	0.987553	0.94172	0.928834	1.57003	T
0.979872	0.766023	0.998821	0.997341	0.955832	1.76259	T
0.964349	0.92421	0.987072	0.954316	0.837573	2.02371	T
0.941038	0.883688	0.99577	0.985276	0.597312	2.07328	T
0.945519	0.882963	0.954884	0.342781	0.584294	3.26657	T
0.964846	0.922765	0.987072	0.954316	0.837573	2.02371	T
0.969399	0.938568	0.997801	0.990848	0.396369	1.8758	T
0.964495	0.917641	0.992251	0.953664	0.909935	2.24988	T
0.957951	0.917163	0.992932	0.981324	0.882837	1.91153	T
0.953104	0.906655	0.992932	0.981324	0.882837	1.91153	T
0.946657	0.81748	0.949685	0.805375	0.867732	3.03268	T
0.871294	0.707473	0.992932	0.981324	0.882837	1.91153	T
0.922668	0.820041	0.984515	0.962064	0.772503	1.51033	T
0.926053	0.856091	0.995539	0.981254	0.852403	1.7791	T
0.987586	0.97528	0.984515	0.962064	0.772503	1.51033	T
0.957438	0.912741	0.988026	0.897007	0.974925	2.14609	T
0.934448	0.87201	0.974631	0.927795	0.44307	1.34292	T
0.957438	0.912741	0.988026	0.897007	0.974925	2.14609	T
0.952943	0.901955	0.904936	0.203388	0.904606	1.57786	T
0.718825	0.449125	0.904936	0.203388	0.904606	1.57786	F
0.967189	0.933825	0.975448	0.338915	0.968108	1.64728	T
0.924311	0.84391	0.982799	0.928724	0.741785	2.17863	T
0.937104	0.871028	0.975448	0.338915	0.968108	1.64728	T
0.85644	0.721555	0.975448	0.338915	0.968108	1.64728	T
0.998417	0.996114	0.999197	0.994549	0.492054	2.87303	T
0.996825	0.993582	0.999742	0.999259	0.283863	1.53341	T
0.933992	0.792528	0.999742	0.999259	0.283863	1.53341	T
0.987823	0.972893	0.989058	0.922688	0.905025	2.04266	T
0.927173	0.844813	0.973354	0.721026	0	2.20711	T
0.992072	0.984188	0.999754	0.999477	0.926991	2.02776	T
0.967332	0.90714	0.981131	0.928975	0.935583	2.28602	T
0.997555	0.995001	0.998891	0.988923	0.95409	2.53207	T
0.646752	0.309041	0.938129	0.393367	0.731057	2.97876	T
0.962045	0.905171	0.997957	0.745582	0.907424	2.48208	T
0.979158	0.924171	0.997957	0.745582	0.907424	2.48208	T
0.882321	0.700351	0.983121	0.804491	0.896085	2.7634	T
0.983183	0.965011	0.974854	0.934063	0	2.7057	T
0.907816	0.717223	0.986222	0.849376	0.965069	2.66719	F
0.957306	0.761491	0.986222	0.849376	0.965069	2.66719	T
0.63208	0.085123	0.996944	0.830842	0.449714	2.03684	F
0.981	0.940559	0.997782	0.994064	0	2.30402	T
0.997341	0.988855	0.995529	0.968935	0.964671	1.84928	T
0.994478	0.988481	0.997541	0.988334	0.89785	2.15516	T
0.353182	0.0314324	0.861742	0.266585	0.902527	2.41015	T
0.584506	0.04387	0.985224	0.0308204	0.978628	2.53324	F
0.986419	0.970322	0.996758	0.810505	0	1.66105	T
0.992465	0.980063	0.999165	0.997644	0.930793	1.51125	T
0.989649	0.979373	0.996279	0.920981	0.933294	2.31575	F
0.981341	0.869198	0.996279	0.920981	0.933294	2.31575	T
0.998494	0.996895	0.999136	0.997328	0.937937	2.95105	F
0.973175	0.944821	0.996178	0.968329	0.333032	2.6241	T
0.943341	0.847735	0.997584	0.943386	0.830158	1.85235	F
0.607189	0.174106	0.969745	0.845547	0.57401	2.93351	F
0.993182	0.937438	0.999586	0.998474	0.925634	1.48952	T
0.978992	0.93183	0.985542	0.922599	0.857555	1.77999	T
0.987103	0.909357	0.994872	0.662274	0.990576	1.7483	T
0.996255	0.991804	0.998443	0.989951	0.64933	1.77599	T
0.996688	0.991943	0.998443	0.989951	0.64933	1.77599	T
0.988837	0.976647	0.998443	0.989951	0.64933	1.77599	T
0.990129	0.979958	0.999295	0.998566	0.943837	1.85942	T
0.975745	0.951904	0.999295	0.998566	0.943837	1.85942	T
0.909429	0.798321	0.988537	0.901683	0.954704	1.87161	T
0.977761	0.950952	0.996162	0.989699	0.940427	1.47272	T
0.992348	0.983021	0.999775	0.994134	0.987506	1.31662	T
0.751726	0.547265	0.987502	0.702404	0.614946	1.96346	T
0.989122	0.971748	0.999775	0.994134	0.987506	1.31662	T
0.839021	0.554788	0.975593	0.880272	0.733372	2.53437	T
0.998664	0.997248	0.997469	0.985253	0.976341	2.12118	T
0.988822	0.976797	0.997469	0.985253	0.976341	2.12118	T
0.994557	0.988833	0.997469	0.985253	0.976341	2.12118	T
0.989051	0.978186	0.997469	0.985253	0.976341	2.12118	T
0.983239	0.966674	0.997388	0.994617	0.468914	1.74742	T
0.894873	0.745425	0.98862	0.923388	0.852684	2.28523	T
0.996561	0.99153	0.9996	0.99835	0.870393	1.4797	T
0.961384	0.909756	0.98814	0.961475	0	2.42687	T
0.779949	0.210872	0.961077	0.455774	0.635903	2.50435	F
0.997592	0.992417	0.994618	0.971177	0.0296959	2.9707	T
0.995257	0.944777	0.999436	0.997632	0.84986	1.74396	T
0.983381	0.962742	0.990757	0.95201	0.844443	2.23017	T
0.903077	0.710362	0.981836	0.588216	0.761003	2.09162	T
0.987037	0.9396	0.999179	0.995689	0.946327	2.36233	T
0.987037	0.9396	0.999179	0.995689	0.946327	2.36233	T
0.993496	0.986486	0.998279	0.990534	0.553905	2.15561	T
0.990819	0.979942	0.998921	0.960108	0.800781	1.3754	T
0.996384	0.989512	0.998921	0.960108	0.800781	1.3754	T
0.993202	0.983685	0.994598	0.971099	0.454642	1.51135	T
0.987521	0.972447	0.997363	0.762636	0.959019	2.03529	T
0.997018	0.985009	0.997363	0.762636	0.959019	2.03529	T
0.996412	0.978596	0.998277	0.959934	0.966031	1.14326	T
0.996143	0.982384	0.998566	0.994234	0.448013	0.96472	F
0.649898	0.00285858	0.886681	0.0230929	0.431465	1.74702	F
0.993501	0.983722	0.997741	0.951741	0.813063	2.81068	T
0.987694	0.971398	0.996418	0.751905	0.957138	1.96691	T
0.993443	0.985938	0.996696	0.97133	0.967948	1.23236	T
0.99958	0.999133	0.999846	0.998925	0.814572	1.05945	T
0.972527	0.359383	0.979193	0.412881	0.838836	1.67024	T
0.998084	0.996087	0.999846	0.998925	0.814572	1.05945	T
0.995179	0.985679	0.998135	0.987166	0.983175	2.36155	T
0.998873	0.997174	0.998968	0.997413	0.502797	2.95768	T
0.993966	0.987957	0.999749	0.999471	0.93131	1.35201	T
0.998079	0.995893	0.999749	0.999471	0.93131	1.35201	T
0.999404	0.998807	0.999592	0.999077	0.925857	1.77079	T
0.9714	0.790939	0.999217	0.996813	0.513647	1.11836	T
0.975057	0.919462	0.999217	0.996813	0.513647	1.11836	T
0.957248	0.85507	0.996536	0.987364	0.916602	1.21536	T
0.964897	0.924828	0.987053	0.934748	0.483292	2.00329	T
0.945782	0.832773	0.99541	0.977618	0.858726	2.42281	F
0.999297	0.998592	0.999896	0.999783	0.933114	1.46885	T
0.98662	0.852773	0.992246	0.938544	0.894702	1.83653	T
0.975278	0.919728	0.978466	0.852813	0.805856	2.02306	T
0.933113	0.833323	0.986835	0.940609	0.882996	1.66471	T
0.989807	0.964104	0.983085	0.943233	0.921169	1.5443	T
0.91667	0.783361	0.992662	0.891309	0.195397	1.86369	T
0.894852	0.756244	0.989725	0.700528	0.913838	2.45917	F
0.964768	0.916266	0.988656	0.94813	0.930775	1.24954	T
0.976915	0.719617	0.99256	0.817745	0.360675	1.25107	T
0.887608	0.747278	0.977046	0.865609	0.982787	1.73478	T
0.852183	0.630346	0.964519	0.885977	0.952103	1.35209	T
0.98666	0.941896	0.959659	0.512678	0.656876	2.59136	T
0.805035	0.556818	0.994054	0.789973	0.813483	2.50956	T
0.847689	0.564398	0.960559	0.0638233	0.901944	2.4694	F
0.972676	0.931553	0.989153	0.731152	0.90339	2.80887	T
0.852016	0.557462	0.987484	0.864677	0.965662	2.00012	T
0.973152	0.614396	0.994392	0.536825	0.591673	2.23434	T
0.984802	0.959711	0.984683	0.839022	0.193629	2.90232	T
0.864256	0.740823	0.983989	0.955132	0.923448	2.96891	F
0.949452	0.819156	0.987671	0.691962	0.900497	2.65822	T
0.921786	0.847309	0.983989	0.955132	0.923448	2.96891	F
0.914467	0.419824	0.975953	0.505177	0.399131	2.35181	T
0.908543	0.821821	0.960922	0.888356	0.726671	2.80776	F
0.47497	0.165561	0.852318	0.579588	0.65246	2.43813	F
0.953364	0.783689	0.976062	0.49208	0.720789	2.56078	T
0.996701	0.982177	0.998087	0.956831	0.880376	2.15975	T
0.944838	0.886873	0.984409	0.913597	0.933744	2.566	F
0.993417	0.951301	0.994058	0.945335	0.941198	1.48759	T
0.879164	0.769298	0.984409	0.913597	0.933744	2.566	F
0.991196	0.982446	0.998533	0.995845	0.822374	2.00558	T
0.970367	0.900738	0.994687	0.887813	0.518339	2.23912	T
0.972791	0.945488	0.998533	0.995845	0.822374	2.00558	F
0.99168	0.983409	0.998533	0.995845	0.822374	2.00558	F
0.982514	0.965243	0.99596	0.991499	0.980519	1.7707	F
0.952559	0.902404	0.99596	0.991499	0.980519	1.7707	F
0.968861	0.938408	0.99596	0.991499	0.980519	1.7707	F
0.993295	0.985814	0.989494	0.932919	0.969451	2.00449	T
0.951854	0.905073	0.996037	0.991596	0.965189	2.03936	F
0.939398	0.881449	0.996037	0.991596	0.965189	2.03936	F
0.939528	0.57982	0.973549	0.535679	0.671534	1.87926	F
0.990607	0.978939	0.996757	0.960389	0.802567	2.19434	T
0.997794	0.9949	0.998721	0.994562	0.935975	1.9821	T
0.995285	0.990461	0.998721	0.994562	0.935975	1.9821	T
0.990936	0.978074	0.998721	0.994562	0.935975	1.9821	T
0.990189	0.973873	0.997843	0.924911	0.894287	2.02435	T
0.986708	0.970276	0.991895	0.933471	0.945503	2.13822	T
0.988068	0.96879	0.997843	0.924911	0.894287	2.02435	T
0.966642	0.932813	0.995181	0.978378	0.726534	2.12771	F
0.989505	0.976619	0.999	0.990793	0.577208	1.54524	T
0.726566	0.514628	0.953408	0.466396	0.555576	3.83029	T
0.995449	0.990912	0.996869	0.922572	0.890188	2.80106	T
0.987576	0.968186	0.996869	0.922572	0.890188	2.80106	T
0.83537	0.62146	0.987507	0.932184	0.615398	2.82213	F
0.994601	0.989223	0.999217	0.991444	0.895421	1.82752	F
0.857039	0.714629	0.971013	0.895305	0.846326	2.50065	T
0.997783	0.995476	0.999217	0.991444	0.895421	1.82752	F
0.96553	0.925906	0.9913	0.934248	0.83496	2.38107	T
0.89918	0.602829	0.975674	0.651582	0.89622	2.582	F
0.99882	0.997597	0.999522	0.998931	0.0403533	1.17107	T
0.995737	0.971215	0.997051	0.978533	0.764528	2.20209	T
0.994386	0.986954	0.997051	0.978533	0.764528	2.20209	T
0.998653	0.997285	0.999265	0.998515	0.483431	1.20561	T
0.673473	0.0223222	0.931378	0.0637132	0.493328	2.84761	F
0.995835	0.990382	0.996865	0.992491	0.716332	0.94473	T
0.478456	0.000481242	0.973143	0.254904	0.811141	2.44261	F
0.995716	0.991418	0.992198	0.981449	0.793133	1.63103	T
0.990586	0.981199	0.992198	0.981449	0.793133	1.63103	T
0.990428	0.973234	0.992198	0.981449	0.793133	1.63103	T
0.995584	0.990568	0.99895	0.997884	0.282864	1.46981	T
0.975927	0.950912	0.996978	0.992961	0.363685	2.09746	T
0.983371	0.947025	0.998318	0.97392	0.578438	2.25091	T
0.956139	0.910251	0.986126	0.95869	0.891248	2.27573	T
0.833412	0.622539	0.99566	0.980387	0.780126	1.341	T
0.890902	0.775373	0.971429	0.370302	0.908423	2.14176	T
0.982687	0.957354	0.992597	0.958014	0.827124	1.82255	T
0.927034	0.823572	0.992597	0.958014	0.827124	1.82255	T
0.563169	0.0519332	0.956402	0.402783	0.770726	2.26209	T
0.977826	0.953677	0.997594	0.993298	0.599037	1.40858	T
0.970258	0.939799	0.982719	0.958789	0.476178	1.47118	T
0.264041	0.0567942	0.997594	0.993298	0.599037	1.40858	T
0.925289	0.847136	0.982719	0.958789	0.476178	1.47118	T
0.912216	0.8301	0.989572	0.977904	0.773621	1.9229	T
0.96197	0.924902	0.988498	0.966852	0.938023	2.0191	T
0.588505	0.0955081	0.891107	0.123396	0.648042	4.40784	F
0.994176	0.987993	0.999091	0.997754	0.934184	1.95678	T
0.923425	0.84954	0.996338	0.988789	0.949893	2.14087	T
0.952032	0.885195	0.994769	0.705985	0.977361	2.07026	T
0.960804	0.922642	0.996239	0.986233	0.972407	2.2655	T
0.757467	0.562493	0.992	0.9829	0.861952	2.05944	F
0.994746	0.986282	0.997834	0.993487	0.69294	1.11906	T
0.716633	0.00112329	0.862288	0.00748768	0.862682	1.93945	F
0.153966	0.0181842	0.998988	0.997692	0.930594	1.76978	T
0.992249	0.982989	0.996703	0.990314	0	1.7221	T
0.970267	0.941103	0.996267	0.99228	0.555633	2.26243	T
0.963583	0.926531	0.996267	0.99228	0.555633	2.26243	F
0.0827501	0.00440029	0.999624	0.999082	0.653561	1.79207	T
0.949507	0.900843	0.996916	0.989642	0.74538	2.12963	T
0.943526	0.889349	0.996916	0.989642	0.74538	2.12963	T
0.885701	0.742954	0.98554	0.623514	0.760064	3.29363	T
0.793713	0.621118	0.996916	0.989642	0.74538	2.12963	F
0.9904	0.980228	0.998726	0.997369	0.971647	1.95026	F
0.972122	0.944714	0.994596	0.980036	0.587978	2.02044	T
0.967887	0.936504	0.994596	0.980036	0.587978	2.02044	T
0.955464	0.912149	0.994596	0.980036	0.587978	2.02044	F
0.890432	0.778279	0.973209	0.708822	0.642663	1.96958	T
0.981964	0.964156	0.998043	0.991324	0.781645	2.12805	T
0.976579	0.93179	0.999497	0.998524	0.859717	1.60475	T
0.87176	0.755934	0.986668	0.938465	0.645742	2.51903	F
0.982189	0.962364	0.984981	0.926638	0.334189	1.90938	F
0.927238	0.857881	0.998018	0.987963	0.775917	1.87176	F
0.922463	0.844364	0.998018	0.987963	0.775917	1.87176	F
0.994816	0.988602	0.997497	0.630606	0.829516	2.16925	T
0.927944	0.859253	0.997072	0.993997	0.832804	1.87288	T
0.980472	0.961212	0.996254	0.991686	0.40849	1.55627	F
0.951158	0.904025	0.992472	0.98186	0.404468	1.38151	F
0.753708	0.299429	0.995326	0.989443	0.818534	2.06842	F
0.550346	0.0468511	0.852239	0.439725	0.624471	4.44438	F
0.976085	0.949422	0.992427	0.962779	0.549579	2.62704	T
0.905334	0.7563	0.986379	0.787963	0.723097	2.50743	F
0.993782	0.943064	0.994369	0.959819	0.514188	1.38207	F
0.946151	0.845636	0.991508	0.833955	0.891449	2.40422	T
0.997739	0.995482	0.998643	0.997234	0.393606	1.1728	T
0.980161	0.955546	0.997687	0.987379	0.828014	1.60582	T
0.984662	0.969489	0.991946	0.976794	0.459176	1.30453	T
0.997167	0.993732	0.998487	0.979364	0.62225	1.29457	T
0.992483	0.985005	0.996779	0.941539	0.909405	1.99342	T
0.992892	0.985819	0.998487	0.979364	0.62225	1.29457	T
0.991545	0.982996	0.998487	0.979364	0.62225	1.29457	T
0.997871	0.994783	0.999456	0.997255	0.936204	1.36621	T
0.996366	0.992414	0.999187	0.998295	0.619738	1.30621	T
0.998722	0.997423	0.999187	0.998295	0.619738	1.30621	T
0.996527	0.993062	0.999187	0.998295	0.619738	1.30621	T
0.998402	0.996432	0.999771	0.998455	0.97151	2.01434	T
0.990516	0.981094	0.998379	0.99186	0.766675	2.37584	T
0.991249	0.982522	0.998379	0.99186	0.766675	2.37584	T
0.999196	0.998392	0.999367	0.998279	0.805424	1.14682	F
0.997224	0.994214	0.998481	0.99541	0.964349	1.82488	T
0.988105	0.973218	0.991754	0.980814	0.347832	1.01646	T
0.766191	0.0536188	0.888061	0.199208	0.317824	3.31641	F
0.996104	0.990332	0.998909	0.994346	0.669086	1.2628	T
0.859885	0.657649	0.977174	0.80826	0.841675	2.17919	F
0.972073	0.939287	0.997569	0.986293	0.989126	2.21493	T
0.974556	0.916637	0.997569	0.986293	0.989126	2.21493	T
0.931172	0.860963	0.997569	0.986293	0.989126	2.21493	T
0.964499	0.828447	0.997569	0.986293	0.989126	2.21493	T
0.978472	0.95318	0.996899	0.771489	0.79874	1.92818	T
0.947348	0.824205	0.996899	0.771489	0.79874	1.92818	T
0.747862	0.531781	0.96111	0.824724	0.593501	3.19136	T
0.993239	0.986417	0.999253	0.998493	0.919608	1.42828	T
0.832015	0.685864	0.934689	0.611122	0.810663	2.54702	F
0.894496	0.792479	0.954128	0.611893	0.582823	2.21475	T
0.917757	0.752102	0.996566	0.959969	0.878029	1.45615	F
0.984118	0.959187	0.996566	0.959969	0.878029	1.45615	F
0.861191	0.735489	0.984881	0.748375	0.83771	2.60942	F
0.994767	0.989553	0.999174	0.972821	0.851034	1.59731	F
0.977561	0.954985	0.999174	0.972821	0.851034	1.59731	T
0.859096	0.712778	0.984881	0.748375	0.83771	2.60942	T
0.944777	0.891749	0.98853	0.97153	0.668454	1.66178	T
0.993645	0.987133	0.998629	0.989092	0.674066	1.89908	F
0.96047	0.922053	0.962078	0.658606	0.574604	3.12809	F
0.909137	0.824358	0.955034	0.774774	0.610376	2.69584	F
0.894503	0.781663	0.922186	0.526701	0.360138	4.04812	T
0.588546	0.0560861	0.918874	0.216014	0.497628	2.3987	F
0.84	0.0261437	0.950082	0.0441876	0.547533	4.0467	F
0.997588	0.994872	0.99916	0.995937	0.615254	1.8995	F
0.990279	0.979627	0.994023	0.958189	0.861576	2.14265	F
0.978014	0.884735	0.98603	0.803508	0.92206	2.27183	T
0.94514	0.880321	0.982981	0.859371	0.853211	2.16112	F
0.990252	0.98057	0.994023	0.958189	0.861576	2.14265	F
0.978755	0.957827	0.99941	0.997838	0.835142	2.01811	T
0.883909	0.543778	0.88221	0.399511	0	3.81288	F
0.313569	0.045445	0.856271	0.389105	0.576283	3.43352	F
0.860959	0.711788	0.964568	0.820552	0.800746	2.9666	T
0.935956	0.871821	0.991389	0.894724	0.679959	2.59244	T
0.797497	0.607238	0.981362	0.811392	0.793945	3.25273	T
0.847775	0.683972	0.981362	0.811392	0.793945	3.25273	T
0.995482	0.990978	0.999276	0.997768	0.977699	2.15015	T
0.993233	0.985751	0.999255	0.957743	0.956952	2.46574	F
0.980955	0.959403	0.996505	0.966092	0.859939	2.42643	T
0.996455	0.990659	0.996505	0.966092	0.859939	2.42643	T
0.952902	0.90049	0.990423	0.892474	0.881562	2.38659	T
0.987527	0.83139	0.996926	0.395478	0.164257	1.90891	T
0.982531	0.965276	0.998689	0.992419	0.744797	1.60466	T
0.989481	0.948152	0.995421	0.982226	0.704797	1.2267	T
0.988322	0.958025	0.997012	0.930216	0.951746	1.91921	T
0.953597	0.899132	0.994636	0.955532	0.82609	2.401	F
0.969278	0.932632	0.97638	0.924707	0.339075	2.32875	F
0.987282	0.974677	0.996402	0.6624	0.878515	2.33281	F
0.920092	0.838336	0.992426	0.952937	0.866527	1.94559	T
0.984037	0.920634	0.992426	0.952937	0.866527	1.94559	T
0.948118	0.879484	0.992426	0.952937	0.866527	1.94559	T
0.93757	0.87796	0.991748	0.968917	0.908779	2.1184	T
0.969587	0.93983	0.996728	0.988212	0.854273	2.25842	F
0.992498	0.982521	0.994655	0.931646	0.571565	1.27455	T
0.938083	0.871545	0.996728	0.988212	0.854273	2.25842	T
0.970249	0.841528	0.983655	0.854479	0.895354	1.81706	T
0.946862	0.890323	0.99507	0.97574	0.661637	1.83331	F
0.949524	0.862992	0.99507	0.97574	0.661637	1.83331	F
0.940378	0.763515	0.97681	0.739184	0.737404	2.92067	F
0.695836	0.431208	0.878559	0.512135	0.570917	3.83989	T
0.842522	0.686879	0.991248	0.957707	0.458005	2.77713	T
0.876298	0.0321849	0.876298	0.045551	0.58375	4.04695	F
0.868145	0.161213	0.868145	0.118734	0.488053	2.37438	F
0.942497	0.872681	0.992296	0.97856	0.844517	2.48321	T
0.85795	0.12233	0.90016	0.163907	0.652101	4.23771	F
0.951135	0.903247	0.995732	0.98561	0.632874	2.81037	T
0.843446	0.704658	0.995732	0.98561	0.632874	2.81037	T
0.665313	0.206102	0.871251	0.435525	0.259408	4.54519	F
0.948178	0.897418	0.995732	0.98561	0.632874	2.81037	T
0.950504	0.899833	0.99322	0.978989	0.899278	2.69334	T
0.936529	0.874614	0.99322	0.978989	0.899278	2.69334	T
0.932413	0.867843	0.99322	0.978989	0.899278	2.69334	T
0.897721	0.795524	0.981286	0.9089	0.815068	2.61648	T
0.889814	0.787802	0.995547	0.985697	0.956564	2.62754	T
0.862836	0.735709	0.995547	0.985697	0.956564	2.62754	F
0.909344	0.808028	0.990408	0.959177	0.828436	2.60457	T
0.811387	0.643294	0.995547	0.985697	0.956564	2.62754	T
0.927044	0.851741	0.994759	0.791322	0.933831	2.81049	T
0.760786	0.376227	0.994759	0.791322	0.933831	2.81049	F
0.891624	0.777583	0.997456	0.990566	0.797621	2.43972	T
0.917006	0.835158	0.997456	0.990566	0.797621	2.43972	T
0.853389	0.71567	0.996154	0.987391	0.904902	2.32252	F
0.92069	0.710685	0.962815	0.599904	0.687093	3.04035	F
0.829723	0.346782	0.972491	0.638251	0.82346	2.81739	T
0.917385	0.812728	0.985761	0.9294	0.834371	2.38925	T
0.883886	0.745764	0.993181	0.888436	0.743151	2.53653	F
0.89475	0.797739	0.992069	0.946865	0.790712	2.63142	T
0.961625	0.924298	0.992069	0.946865	0.790712	2.63142	T
0.982529	0.894883	0.989027	0.920903	0.559704	1.73007	F
0.403899	0.0180954	0.900829	0.165026	0.526237	5.68895	F
0.786346	0.45283	0.936696	0.534348	0.74281	3.43006	T
0.804857	0.553051	0.893125	0.418552	0.119223	3.60236	F
0.9457	0.861925	0.982747	0.745138	0.62971	3.0522	F
0.992147	0.982146	0.997811	0.995229	0.821833	1.52289	T
0.996559	0.993111	0.99729	0.994537	0.632822	1.65465	T
0.991461	0.982929	0.99729	0.994537	0.632822	1.65465	T
0.995734	0.991345	0.99729	0.994537	0.632822	1.65465	T
0.958186	0.539766	0.967155	0.552795	0.896045	1.21456	F
0.99356	0.987132	0.9954	0.990239	0.760694	1.67438	T
0.916565	0.177023	0.956112	0.291011	0.766079	1.12487	F
0.997285	0.994223	0.998609	0.995607	0.897818	1.49138	T
0.966564	0.93392	0.997587	0.991343	0.645021	1.88641	F
0.993219	0.984797	0.99858	0.326951	0.809162	2.4003	T
0.90917	0.824419	0.990056	0.929629	0.69615	2.48877	F
0.109037	0.00325107	0.999094	0.996295	0.690642	3.23615	T
0.983422	0.967037	0.997322	0.984791	0.521679	1.64976	F
0.97219	0.943444	0.997322	0.984791	0.521679	1.64976	T
0.972267	0.941802	0.994301	0.979518	0.964736	2.21022	T
0.988789	0.977667	0.996531	0.992619	0.73529	1.22895	F
0.993144	0.985476	0.995155	0.389057	0.96805	1.70267	T
0.981261	0.952315	0.995155	0.389057	0.96805	1.70267	T
0.956373	0.912415	0.997101	0.987196	0.878697	2.25516	F
0.990887	0.980107	0.998897	0.925827	0.331873	1.86479	T
0.896818	0.792169	0.991233	0.917316	0.879146	2.88204	T
0.988128	0.965964	0.998897	0.925827	0.331873	1.86479	T
0.879399	0.756634	0.986027	0.854157	0.961023	2.74758	T
0.937196	0.797476	0.995742	0.953661	0.959821	2.49774	F
0.950927	0.897908	0.986027	0.854157	0.961023	2.74758	T
0.928104	0.811981	0.980586	0.838577	0.891896	2.52184	T
0.996999	0.993002	0.999481	0.996811	0.744489	2.02102	T
0.998287	0.996113	0.999371	0.976461	0.887464	2.70838	T
0.997073	0.992967	0.999371	0.976461	0.887464	2.70838	T
0.949342	0.900526	0.955269	0.67492	0.310963	3.57117	T
0.990802	0.980041	0.995054	0.673849	0.669983	1.65401	T
0.106487	0.00835708	0.999454	0.99834	0.930874	1.77843	T
0.996322	0.992379	0.999454	0.99834	0.930874	1.77843	T
0.988991	0.978066	0.994979	0.984882	0.777543	1.95671	T
0.955704	0.881431	0.990779	0.667333	0.957731	1.80107	T
0.964025	0.918314	0.984459	0.947412	0.801634	1.8281	T
0.977512	0.949317	0.985791	0.766551	0.658671	1.78181	T
0.965239	0.923836	0.941657	0.635316	0.283269	1.66832	T
0.989462	0.82013	0.997513	0.885437	0.946074	1.77013	T
0.990418	0.949662	0.997513	0.885437	0.946074	1.77013	T
0.756648	0.561198	0.923708	0.829871	0.564967	3.6263	T
0.844454	0.665355	0.950663	0.845614	0.194258	3.06147	T
0.93484	0.844598	0.984284	0.909174	0.624814	1.8853	T
0.816845	0.562197	0.965261	0.905895	0.574556	2.74405	T
0.895637	0.685253	0.968926	0.804735	0.300528	2.43259	F
0.970659	0.547847	0.976067	0.511046	0.515086	2.49522	F
0.936374	0.77374	0.968898	0.827416	0.402772	2.66531	T
0.96137	0.916733	0.989844	0.928263	0.91118	2.31163	T
0.974324	0.938486	0.968898	0.827416	0.402772	2.66531	T
0.974324	0.938486	0.968898	0.827416	0.402772	2.66531	T
0.994528	0.984542	0.99687	0.971829	0.873335	2.40725	T
0.988518	0.972147	0.998488	0.971271	0.446623	2.11795	T
0.99349	0.984792	0.99687	0.971829	0.873335	2.40725	F
0.728765	0.489475	0.874808	0.569457	0.528451	3.6295	T
0.99788	0.995678	0.999368	0.998696	0.994659	1.29808	T
0.979306	0.958912	0.993354	0.986275	0.480409	1.24005	F
0.830317	0.627922	0.944783	0.388297	0.850031	2.12413	T
0.978551	0.951574	0.995396	0.974051	0.873357	1.8885	T
0.980765	0.958124	0.995889	0.984423	0.979962	1.47798	T
0.984715	0.966149	0.997697	0.988016	0.994883	1.92747	T
0.980765	0.958124	0.995889	0.984423	0.979962	1.47798	T
0.983102	0.960545	0.998688	0.991975	0.923727	2.43798	T
0.973037	0.941517	0.998688	0.991975	0.923727	2.43798	T
0.950053	0.892967	0.992532	0.964886	0.98029	1.7605	T
0.96103	0.892855	0.998688	0.991975	0.923727	2.43798	T
0.930142	0.850667	0.9978	0.981754	0.970316	2.08834	T
0.622737	0.137949	0.973163	0.676908	0.94967	2.90973	T
0.904398	0.811481	0.978223	0.788276	0.753965	2.82772	T
0.979505	0.95116	0.9978	0.981754	0.970316	2.08834	T
0.97912	0.94697	0.998557	0.99119	0.96321	1.85608	T
0.315672	0.083826	0.978725	0.934169	0.578129	2.39813	T
0.907498	0.670899	0.997979	0.99182	0.626251	1.69735	T
0.82765	0.636311	0.992328	0.835583	0.810854	3.08225	F
0.946282	0.891644	0.996944	0.989387	0.990231	2.14512	T
0.970673	0.93407	0.996944	0.989387	0.990231	2.14512	F
0.921219	0.833614	0.963723	0.657999	0.785771	2.60202	T
0.929984	0.855556	0.992271	0.905666	0.613223	3.07071	T
0.975705	0.920121	0.973152	0.0433468	0	2.25958	T
0.996772	0.992763	0.997484	0.993284	0.15667	1.60041	T
0.974611	0.947802	0.998406	0.988966	0.981643	2.29329	T
0.975119	0.949572	0.998406	0.988966	0.981643	2.29329	T
0.986835	0.971459	0.998406	0.988966	0.981643	2.29329	T
0.992055	0.940798	0.998191	0.951036	0.897063	1.47837	T
0.984767	0.854085	0.998191	0.951036	0.897063	1.47837	T
0.994093	0.987952	0.998865	0.993174	0.960935	2.02784	T
0.991872	0.983059	0.998865	0.993174	0.960935	2.02784	T
0.921721	0.809922	0.979008	0.809214	0.629436	2.61752	F
0.909486	0.824743	0.991907	0.981384	0.661564	2.41306	T
0.981202	0.962652	0.996772	0.988672	0.826049	2.17033	T
0.984699	0.967734	0.997708	0.990306	0.898477	1.93914	T
0.892326	0.7923	0.995956	0.945499	0.696751	2.78363	T
0.960142	0.921159	0.995956	0.945499	0.696751	2.78363	T
0.987443	0.973667	0.997689	0.950801	0.484104	2.01417	F
0.95998	0.9211	0.998058	0.993698	0.814687	2.11785	T
0.965534	0.931912	0.99383	0.887448	0.617723	2.64922	T
0.88324	0.770341	0.997111	0.992326	0.943857	1.94619	T
0.986838	0.963864	0.994406	0.953605	0.952618	2.09228	T
0.989262	0.972443	0.998461	0.951914	0.876374	2.07339	F
0.854794	0.724004	0.995693	0.989496	0.819081	2.46483	T
0.877291	0.733117	0.877948	0.400263	0.586661	4.70196	F
0.977289	0.951559	0.995438	0.965477	0.96928	2.07677	T
0.957644	0.757211	0.931096	0.451447	0.981118	2.09421	F
0.980543	0.961351	0.995753	0.980828	0.945369	2.35916	T
0.967091	0.928628	0.995493	0.982314	0.535283	1.99836	T
0.968909	0.938503	0.995753	0.980828	0.945369	2.35916	T
0.917961	0.840854	0.995123	0.972479	0.339949	2.64438	T
0.96854	0.935883	0.995542	0.967068	0.825075	2.42444	T
0.993486	0.9857	0.995542	0.967068	0.825075	2.42444	T
0.900411	0.808173	0.992065	0.98398	0.67689	2.59464	T
0.991019	0.978064	0.998211	0.992841	0.928904	2.16789	T
0.986044	0.972224	0.998211	0.992841	0.928904	2.16789	T
0.970156	0.940943	0.998211	0.992841	0.928904	2.16789	T
0.888283	0.783761	0.996401	0.98834	0.445672	2.2533	T
0.988005	0.941348	0.998893	0.991488	0.733809	1.75784	T
0.940455	0.844393	0.990896	0.897671	0.41104	2.61845	T
0.913337	0.133521	0.911179	0.143635	0.31404	3.69135	T
0.917649	0.789463	0.994623	0.720396	0.958108	2.66109	T
0.970003	0.940643	0.996626	0.992041	0.855823	2.6402	T
0.94149	0.885448	0.996626	0.992041	0.855823	2.6402	T
0.872594	0.742225	0.996626	0.992041	0.855823	2.6402	T
0.894009	0.780837	0.991579	0.960069	0.716086	2.0922	T
0.863249	0.740689	0.996742	0.94876	0.451197	2.39579	T
0.790627	0.517953	0.996742	0.94876	0.451197	2.39579	T
0.713111	0.0854867	0.904959	0.0791969	0.906516	2.59449	T
0.989115	0.978312	0.998273	0.996135	0.650582	1.64187	F
0.858392	0.731583	0.967542	0.921056	0.864493	2.24816	T
0.962283	0.831153	0.991568	0.366771	0.667252	2.14381	T
0.984244	0.968662	0.998273	0.996135	0.650582	1.64187	T
0.837956	0.198547	0.993148	0.311035	0.906484	2.14706	T
0.983454	0.967101	0.999012	0.997836	0.153807	1.62731	T
0.996076	0.992162	0.999012	0.997836	0.153807	1.62731	F
0.958633	0.898903	0.993148	0.311035	0.906484	2.14706	T
0.992299	0.984236	0.999205	0.997969	0.153258	1.9143	T
0.987653	0.974321	0.993955	0.925368	0.571166	2.39617	T
0.987124	0.974364	0.993955	0.925368	0.571166	2.39617	T
0.988065	0.974818	0.995552	0.690018	0.738763	1.80911	T
0.994157	0.987896	0.997682	0.835503	0.538372	1.91783	T
0.989786	0.978426	0.997682	0.835503	0.538372	1.91783	T
0.988422	0.976165	0.997682	0.835503	0.538372	1.91783	T
0.985376	0.970273	0.996024	0.972328	0.951384	1.98062	T
0.989191	0.978464	0.998377	0.996355	0.595073	2.00744	T
0.973794	0.935933	0.994734	0.878389	0.835717	2.52307	T
0.921694	0.842388	0.992542	0.973986	0.740072	3.11832	T
0.938953	0.85317	0.996731	0.97006	0.972786	1.85562	T
0.940765	0.881564	0.997737	0.994248	0.763517	2.11173	T
0.967642	0.933933	0.998426	0.994726	0.730042	2.15214	F
0.942333	0.887064	0.989261	0.949141	0.757037	2.5981	F
0.829848	0.55086	0.917293	0.473794	0.68014	3.03877	F
0.811828	0.414649	0.928146	0.579637	0.867538	3.61192	F
0.981183	0.961961	0.997121	0.99062	0.841859	1.94706	T
0.897479	0.800649	0.984911	0.844249	0.964402	2.45131	T
0.941305	0.868444	0.984911	0.844249	0.964402	2.45131	T
0.624955	0.315446	0.871857	0.465524	0.590452	4.64265	F
0.975161	0.947377	0.997901	0.977662	0.968891	2.43933	T
0.962895	0.918377	0.997901	0.977662	0.968891	2.43933	T
0.933016	0.855378	0.988331	0.950639	0.848204	2.87762	T
0.863837	0.192118	0.963175	0.206095	0.617446	3.07006	F
0.96641	0.929914	0.992874	0.962922	0.871734	2.29782	T
0.746462	0.545219	0.944493	0.834353	0.579408	3.24763	T
0.926433	0.85681	0.996022	0.989355	0.874401	1.81255	F
0.937584	0.876273	0.996022	0.989355	0.874401	1.81255	T
0.937808	0.878412	0.991918	0.981336	0.90972	2.09768	T
0.859793	0.734536	0.971035	0.848154	0.570626	2.33038	T
0.895338	0.753161	0.971035	0.848154	0.570626	2.33038	T
0.785943	0.605212	0.964046	0.771368	0.712326	3.64133	F
0.871864	0.756121	0.974293	0.846769	0.430214	3.58902	T
0.95717	0.915649	0.996969	0.992221	0.976664	2.50467	T
0.835858	0.325603	0.8803	0.37052	0.157701	3.97352	F
0.975038	0.871844	0.994402	0.878037	0.847489	2.26704	T
0.899104	0.781007	0.977014	0.912614	0.684301	3.0276	T
0.976545	0.785882	0.994402	0.878037	0.847489	2.26704	T
0.970267	0.941159	0.996013	0.990721	0.773051	2.28477	T
0.899617	0.805394	0.99675	0.987804	0.914866	2.38664	T
0.405474	0.0427958	0.870731	0.265224	0	4.55605	F
0.942564	0.887507	0.99675	0.987804	0.914866	2.38664	F
0.95565	0.911438	0.99933	0.982507	0.974702	2.36937	T
0.921854	0.846987	0.995146	0.951497	0	2.46455	T
0.870992	0.604019	0.936409	0.631802	0.521228	4.57731	F
0.946416	0.894512	0.996472	0.973752	0.825429	2.39374	T
0.711116	0.401278	0.872491	0.4685	0.371676	5.34787	F
0.805382	0.639823	0.99072	0.976105	0.222013	2.54775	T
0.908079	0.822187	0.99072	0.976105	0.222013	2.54775	T
0.790713	0.610088	0.996337	0.975997	0.758651	2.64591	T
0.86428	0.74253	0.996337	0.975997	0.758651	2.64591	T
0.839021	0.646257	0.911528	0.750371	0.519835	4.24299	F
0.944255	0.88528	0.980335	0.930665	0.19625	3.08187	F
0.914448	0.799262	0.992105	0.722714	0.832371	3.13269	T
0.729059	0.0769864	0.924234	0.207605	0.836953	4.79405	F
0.87407	0.511002	0.959836	0.572922	0.810352	2.21064	F
0.981623	0.786634	0.997747	0.757933	0.98416	2.23288	T
0.941499	0.700403	0.995219	0.867774	0.985989	2.19134	T
0.965802	0.930832	0.995219	0.867774	0.985989	2.19134	T
0.975171	0.950777	0.995219	0.867774	0.985989	2.19134	T
0.901865	0.81086	0.972377	0.828569	0.752884	3.60042	F
0.976867	0.915785	0.99671	0.814273	0.901891	2.35706	F
0.874571	0.707952	0.979441	0.737739	0.942467	2.89608	T
0.658741	0.0520071	0.866524	0.133351	0.5363	4.52291	F
0.873282	0.738544	0.971679	0.929748	0.590044	2.57223	F
0.667648	0.400502	0.985793	0.954312	0.719369	3.2745	T
0.950013	0.896502	0.997134	0.885509	0.881312	2.54618	F
0.992174	0.941213	0.997432	0.925224	0.774397	2.2566	F
0	0	0.89992	0.216716	0.241596	2.85642	F
0.766432	0.567662	0.929021	0.756207	0.695859	3.03466	T
0.972671	0.94587	0.994674	0.936154	0.531459	2.65381	T
0.86307	0.74037	0.978424	0.949769	0.716771	2.86197	F
0.878515	0.680197	0.994674	0.936154	0.531459	2.65381	F
0.704461	0.237498	0.8666	0.319824	0.760705	3.1792	F
0.960049	0.916846	0.996581	0.977546	0.586571	2.45031	T
0.889843	0.770553	0.985521	0.96047	0.896631	2.61303	T
0.858845	0.723469	0.99172	0.886902	0.846806	2.71671	T
0.74129	0.338082	0.894731	0.374439	0	4.6379	F
0.533595	0.175641	0.877879	0.486347	0.32278	4.43204	F
0.780291	0.589258	0.991885	0.978885	0.818699	2.55061	T
0.797579	0.627525	0.991885	0.978885	0.818699	2.55061	F
0.92645	0.654223	0.977254	0.560034	0.866017	3.04866	T
0.954913	0.712163	0.977254	0.560034	0.866017	3.04866	T
0.488863	0.217457	0.868054	0.749279	0.992682	5.10667	F
0.879395	0.769716	0.969053	0.929678	0.770773	2.76996	F
0.677973	0.0625422	0.950725	0.338606	0.75151	2.21663	F
0.738848	0.0197218	0.853921	0.0536417	0.521666	4.72032	F
0.882904	0.349369	0.900411	0.36555	0.371101	3.83122	F
0.914636	0.834623	0.993278	0.985751	0.912355	2.07181	T
0.743797	0.536431	0.943762	0.656289	0.656986	3.40851	F
0.741154	0.536976	0.992687	0.984506	0.915681	2.05593	T
0.719164	0.503461	0.992687	0.984506	0.915681	2.05593	T
0.521092	0.0290843	0.893838	0.190758	0.760949	4.50809	F
0.919619	0.843967	0.992687	0.984506	0.915681	2.05593	F
0.520737	0.0791212	0.923121	0.542731	0.67159	5.451	F
0.884094	0.778248	0.876753	0.581257	0.477176	2.93955	T
0.796262	0.619573	0.993822	0.987089	0.59207	2.11601	T
0.797044	0.371602	0.888622	0.54145	0.956889	5.3963	F
0.912169	0.797227	0.932646	0.429655	0.849599	3.73116	F
0.74234	0.375578	0.866113	0.293178	0.37539	3.26077	F
0.90596	0.801746	0.991348	0.955626	0.781397	2.72229	F
0.87297	0.315867	0.871998	0.215137	0.133549	3.61075	F
0.949156	0.900142	0.995268	0.990375	0.856663	1.97199	F
0.699109	0.121062	0.958929	0.415619	0.857165	2.38307	F
0.942464	0.887314	0.989169	0.939678	0.583792	2.67864	T
0.861555	0.706285	0.993472	0.92813	0.868893	3.2304	T
0.909648	0.823283	0.995276	0.989991	0.969167	1.99474	T
0.875775	0.744072	0.993472	0.92813	0.868893	3.2304	T
0.4485	0.0161157	0.859182	0.277464	0.344514	4.67022	T
0.929776	0.854383	0.995125	0.984116	0.881224	2.57639	T
0.896421	0.796455	0.987762	0.93086	0.555198	2.72857	T
0.945297	0.892746	0.995125	0.984116	0.881224	2.57639	T
[truncated: 29,287 more rows]
