# Supplementary material for: FLASHIda enables intelligent data acquisition for top–down proteomics to boost proteoform identification counts
Source: Nat Commun. 2022 Jul 29;13:4407. doi: 10.1038/s41467-022-31922-z (PMC9338294; doi:10.1038/s41467-022-31922-z)
Supplement: Supplementary file 21 — Source Data [file 41467_2022_31922_MOESM21_ESM.xlsx]

## Sheet: Fig.2a
	# Proteoform IDs	# Proteins	# Total precursors	# Deconvolved precursors	# precursors with higher precursor SNR than 1.0	# Identified precursors
FI90	1503	325	8262	8195	8068	5805
FI90'	1501	349	8337	8263	8104	5796
FI90''	1479	337	8376	8323	8192	6068
FI30	728	228	2682	2646	2637	2051
FI30'	809	266	2710	2683	2647	2165
FI30''	756	244	2630	2592	2560	2005
ST90	832	275	10224	6476	3578	2839
ST90'	777	247	9946	6133	3346	2668
ST90''	766	253	10105	6335	3494	2813
ST30	425	190	3530	2326	1330	1140
ST30'	423	179	3375	2145	1264	1101
ST30''	418	172	3463	2164	1243	1061

## Sheet: Fig.2b
Qscore				Log10(Precursor intensity)
ST unidentified	ST identified	FI unidentified	FI identified	ST unidentified	ST identified	FI unidentified	FI identified
0.744686	0.91287	0.900454	0.903666	5.56194	7.0333	5.49561	5.69518
0.645135	0.925691	0.848806	0.875344	5.81217	5.52468	4.81758	5.82095
0.881721	0.916141	0.637677	0.889332	6.05618	7.68722	5.54539	6.32471
0.858479	0.914059	0.419987	0.864011	5.52948	6.73414	5.11689	6.55867
0.703065	0.924505	0.922289	0.894952	5.37226	6.34539	5.18766	5.60119
0.882455	0.924505	0.916879	0.897999	5.44492	6.33545	5.61449	6.8801
0.843794	0.931149	0.879441	0.872787	6.49779	6.01982	5.5764	6.52644
0.882455	0.931149	0.872145	0.862868	5.7113	5.57917	5.99042	5.82861
0.846572	0.710089	0.887576	0.874417	5.47228	6.04382	5.78925	6.38875
0.675581	0.899433	0.888967	0.861063	5.51895	6.06543	4.8936	7.7198
0.54426	0.908345	0.865572	0.895039	5.89146	6.93294	5.40912	7.11555
0.901035	0.918302	0.884988	0.813422	5.48389	6.23649	5.978	6.41352
0.548688	0.896343	0.872085	0.894858	5.46303	6.88669	5.71039	8.23107
0.824856	0.93639	0.857533	0.925913	7.29618	6.56283	5.67615	6.97383
0.665853	0.883033	0.853365	0.878584	7.45868	6.08096	4.84381	6.69097
0.665853	0.911711	0.914169	0.900646	6.98646	6.21916	5.29009	5.97404
0.916141	0.934808	0.902282	0.826688	7.9619	6.44827	5.84703	5.46201
0.916141	0.330034	0.867404	0.798462	8.36202	5.42434	6.37738	5.95045
0.704263	0.925703	0.912897	0.908172	7.10725	6.28971	6.10795	6.43332
0.365193	0.883928	0.906947	0.90442	6.17938	6.38252	6.15653	6.98515
0.922896	0.903232	0.869579	0.87561	5.40835	6.32798	6.58173	5.86927
0.896381	0.893862	0.895095	0.872972	6.45092	5.68893	5.97314	6.91555
0.879462	0.891642	0.944769	0.889137	5.76491	5.80641	5.85559	6.84955
0.856172	0.920306	0.890076	0.91026	5.86326	5.84537	7.51423	6.38093
0.921691	0.911795	0.820959	0.73731	5.68657	6.49405	5.92751	5.45944
0.110179	0.913891	0.713947	0.717689	6.75041	6.00868	5.55069	5.7689
0.857785	0.843489	0.894555	0.905735	6.08831	6.63806	6.36096	7.03514
0.80998	0.297694	0.850967	0.915492	7.03688	6.65144	6.33349	6.44973
0.484084	0.812783	0.875222	0.883898	6.37166	6.03346	7.0698	7.07114
0.896441	0.82367	0.832451	0.918784	5.75613	6.45005	6.3863	6.7136
0.923701	0.869048	0.63322	0.916825	5.94765	6.36697	6.33841	7.04883
0.866403	0.927809	0.907237	0.88052	5.97281	6.46022	7.03333	5.76944
0.906501	0.395721	0.885948	0.900879	6.58468	6.92194	6.81329	6.11055
0.751729	0.8756	0.592953	0.91793	6.86935	6.58376	6.6203	6.30547
0.90904	0.545483	0.738225	0.892093	5.76649	6.35307	6.74227	6.73961
0.0591474	0.92607	0.85912	0.906735	6.05379	6.75476	5.91021	6.64495
0.891695	0.92607	0.849544	0.887733	6.52998	6.5932	5.62557	6.21399
0.312248	0.92607	0.911831	0.882437	5.97264	6.68241	6.02879	6.42736
0.928842	0.92607	0.905373	0.865169	6.35126	6.14355	5.82245	5.33704
0.764156	0.927911	0.9176	0.861732	6.4716	6.33809	6.14305	5.95234
0.698745	0.913166	0.801396	0.920022	5.82637	7.13791	6.71127	6.42857
0.867748	0.228153	0.676283	0.748199	5.65011	6.22691	5.76186	5.79675
0.264218	0.912431	0.860415	0.585525	5.89332	6.96115	6.5885	5.66456
0.90715	0.93045	0.842301	0.886257	5.49621	5.78315	5.94201	6.54748
0.872046	0.92283	0.86313	0.854005	5.54443	6.37658	6.73368	6.91154
0.778355	0.911118	0.90383	0.853987	5.88827	6.53308	6.33551	6.06311
0.542599	0.911118	0.792765	0.872018	5.64402	5.739	6.14627	8.18581
0.881776	0.913373	0.912838	0.902382	5.94731	6.09043	6.11578	7.43078
0.840806	0.617389	0.763716	0.899422	6.04889	6.56873	5.72136	6.34758
0.0720033	0.810532	0.864688	0.854986	5.9719	6.57802	5.85812	6.47292
0.0720033	0.769874	0.878676	0.820575	7.06681	6.55382	6.09305	6.4518
0.911226	0.914057	0.865139	0.883161	6.15604	6.14826	6.03983	7.18668
0.684043	0.914057	0.661761	0.859336	6.2838	6.29879	5.51947	7.49209
0.871149	0.907899	0.778671	0.808281	6.2168	7.05878	5.76424	6.59332
0.638761	0.897628	0.785543	0.850069	6.57118	6.00113	5.64234	6.63912
0.60182	0.911966	0.840213	0.894766	5.93791	6.53828	5.41808	7.3868
0.936526	0.910756	0.708999	0.893134	6.41624	6.27777	5.44112	6.69029
0.910149	0.913932	0.858191	0.886789	5.41506	6.90251	6.56178	7.05058
0.630259	0.948212	0.764658	0.880393	6.75414	6.31714	6.11595	8.49912
0.84617	0.888848	0.809394	0.853457	5.50709	7.09589	6.63752	6.48482
0.869102	0.917944	0.907803	0.848119	5.905	6.35416	6.44658	8.18342
0.903874	0.918078	0.861473	0.711049	5.869	6.20436	7.03033	6.65688
0.688788	0.672168	0.849041	0.803884	5.65645	6.80398	6.86611	6.46104
0.592912	0.921472	0.879268	0.753717	6.05541	6.6214	8.87104	6.33998
0.743229	0.900488	0.851827	0.720555	6.45639	6.61795	6.73288	6.13882
0.858422	0.897092	0.913741	0.830565	6.12353	6.20845	7.17624	6.56846
0.922708	0.470718	0.580896	0.832861	6.49903	6.26359	7.16352	6.78178
0.191195	0.92275	0.529108	0.786042	5.76937	5.90185	6.59699	7.16925
0.843339	0.924069	0.877918	0.935021	6.19409	6.92569	7.96116	6.49456
0.930507	0.918244	0.897662	0.90652	6.01649	6.08122	6.64178	7.60568
0.939217	0.832001	0.911353	0.909677	5.97586	6.1971	6.8402	7.47867
0.404911	0.926237	0.901673	0.878596	6.14145	6.58066	7.00346	6.46081
0.586091	0.926237	0.90271	0.74803	6.43392	5.39619	6.77188	6.7577
0.722989	0.913335	0.911518	0.913345	6.19749	6.71718	7.43673	7.83374
0.898154	0.357006	0.775981	0.871113	6.29319	6.02752	6.80745	6.98788
0.860807	0.760121	0.89689	0.918376	6.61464	6.11201	6.53362	8.15574
0.657251	0.920705	0.861371	0.912914	6.74718	5.84713	6.3768	7.56685
0.908186	0.920705	0.917957	0.906853	6.03156	5.71075	7.04448	7.87786
0.899248	0.723301	0.914964	0.762723	6.10478	6.06999	6.45852	7.55214
0.899248	0.93117	0.828193	0.760918	6.19032	7.40193	6.08433	7.14627
0.858878	0.925351	0.888476	0.869906	6.69802	6.74533	6.27625	8.77475
0.668029	0.925397	0.873206	0.852598	7.0474	6.8168	6.76281	7.87275
0.761174	0.845641	0.697654	0.924303	6.49775	7.36674	6.43185	7.3298
0.946176	0.911809	0.756075	0.892555	7.09886	6.83497	6.17495	7.64746
0.733756	0.918186	0.861679	0.90812	6.54578	6.79958	5.97544	7.91164
0.733756	0.918186	0.82782	0.869088	7.24391	6.74217	6.37501	7.37303
0.589512	0.924304	0.870507	0.881801	6.20402	7.77827	6.52832	7.89553
0.7321	0.819408	0.873457	0.851654	5.89974	7.0424	6.87238	7.0131
0.741301	0.897374	0.857489	0.775548	6.44017	7.19084	6.67564	6.65032
0.927569	0.694571	0.784149	0.888639	6.02886	7.18994	7.32548	7.05765
0.700782	0.766563	0.833261	0.792768	6.46358	7.27789	6.84218	6.43618
0.279503	0.89096	0.748454	0.842812	7.25994	7.01766	7.16273	6.65016
0.899552	0.61003	0.841497	0.867699	6.81931	6.64282	7.24771	6.32404
0.841327	0.885061	0.651395	0.907295	5.64248	6.62479	6.72006	6.63118
0.916122	0.841941	0.549943	0.884145	5.95305	6.65706	6.39198	6.34828
0.819848	0.841941	0.717136	0.814836	6.90768	6.71106	6.89022	6.15639
0.7183	0.938721	0.698353	0.883892	6.29082	7.02559	7.36415	6.87639
0.612714	0.920754	0.538869	0.923026	5.82136	7.12119	6.64203	6.70909
0.934398	0.878686	0.527614	0.882511	6.17017	6.40781	6.77855	6.26177
0.741605	0.878686	0.517171	0.882029	7.07448	5.83316	6.79238	6.69244
0.901033	0.927167	0.636737	0.876796	6.05451	7.00423	6.71269	7.00233
0.258439	0.927692	0.677622	0.867887	6.73701	6.94043	7.01872	6.88579
0.863736	0.927692	0.521316	0.864271	6.28797	6.85887	6.88002	6.94849
0.896946	0.927692	0.759603	0.862051	6.99362	6.63211	6.44061	7.14379
0.837221	0.919108	0.834069	0.854775	5.69939	6.50223	6.17149	7.39075
0.926131	0.8606	0.715352	0.81472	6.35423	6.29945	6.51871	7.3171
0.843478	0.894878	0.86444	0.434892	6.31927	6.36953	5.88453	6.61293
0.33674	0.813973	0.747202	0.376377	6.80917	6.21383	5.89491	6.58717
0.847205	0.878109	0.762249	0.363666	7.48906	6.65229	6.30604	6.4092
0.888822	0.9184	0.831039	0.866562	6.31674	7.69939	6.22073	7.22648
0.201769	0.903156	0.840109	0.88459	6.86836	7.04189	6.53158	7.31934
0.769092	0.934663	0.758949	0.86892	6.46898	6.59225	6.418	8.05636
0.855076	0.901086	0.84565	0.86381	6.44562	7.0184	6.05242	6.84335
0.491023	0.9261	0.863463	0.728898	6.686	6.85631	6.10343	6.94749
0.604051	0.882122	0.852556	0.613204	6.9469	6.67889	6.07547	7.1156
0.766563	0.930108	0.759599	0.644342	7.13827	6.54123	6.08855	6.90516
0.672117	0.910702	0.8862	0.831901	7.07423	5.97555	5.96378	6.98427
0.672117	0.898445	0.889788	0.754056	6.97097	6.21258	6.14709	6.98558
0.43416	0.892597	0.83989	0.467149	7.81179	5.99156	6.25804	6.74218
0.841941	0.91481	0.878354	0.918555	6.08828	7.3277	6.33853	8.28191
0.869024	0.867021	0.818492	0.840764	6.45108	6.59727	6.71137	7.11924
0.790518	0.901598	0.866097	0.79172	6.13719	6.77821	7.00009	6.80129
0.664125	0.938383	0.863725	0.791951	6.25332	6.40783	6.27107	7.1603
0.910004	0.884041	0.873955	0.596351	6.5092	6.88781	6.54476	6.74215
0.881182	0.919008	0.875787	0.523291	5.71512	7.06787	6.07309	6.44961
0.919787	0.89939	0.659125	0.92087	5.6144	7.26897	6.32632	6.70603
0.915477	0.844317	0.753493	0.833154	6.31272	6.90769	6.79469	6.97638
0.42595	0.908169	0.585892	0.652179	5.36486	7.02488	6.47183	6.55723
0.894878	0.874097	0.737828	0.754733	6.61814	6.89036	6.34148	6.57638
0.84805	0.863303	0.708295	0.886737	6.18576	6.53411	6.35573	7.10009
0.813973	0.922637	0.752005	0.874279	6.28399	7.2194	6.52189	6.73869
0.187137	0.869496	0.867599	0.883743	7.0434	6.31112	6.89339	6.84624
0.842253	0.918294	0.843608	0.895874	6.79066	6.02755	7.00845	6.90911
0.663257	0.802845	0.828556	0.879313	6.48368	5.69352	7.52626	6.6558
0.930108	0.90309	0.805836	0.913311	6.75166	6.0333	6.96416	7.06544
0.861391	0.74923	0.811322	0.896804	6.64733	6.89323	7.34779	7.52626
0.679451	0.865233	0.817535	0.854971	6.42181	6.29634	7.67998	6.89821
0.843872	0.89764	0.757429	0.920412	6.84193	7.35381	7.3297	7.52267
0.770282	0.884853	0.886901	0.856173	6.66193	7.24052	7.52115	6.49877
0.892597	0.89764	0.78609	0.805836	6.08706	7.15306	6.99501	6.66782
0.892597	0.874613	0.862642	0.761125	6.50801	6.80807	7.49755	6.04245
0.878707	0.915064	0.763152	0.60075	5.70273	6.36008	7.13675	6.30697
0.912916	0.886681	0.727066	0.456715	5.98886	6.9572	7.10521	6.16862
0.86716	0.929721	0.734831	0.848475	5.96813	7.19617	6.80502	6.74254
0.919008	0.918512	0.713235	0.796688	6.07532	6.6037	6.34938	6.21771
0.90012	0.923638	0.847031	0.88586	5.86274	6.56791	7.23438	7.58686
0.874097	0.923638	0.810287	0.881513	6.83855	6.58904	7.11653	7.91315
0.804609	0.917954	0.795814	0.716988	6.48388	6.81042	7.02863	6.20172
0.810416	0.914976	0.814483	0.76749	6.70856	7.52828	6.81444	6.48324
0.883297	0.900526	0.807311	0.474759	6.49129	6.87277	7.53959	6.24294
0.814462	0.906846	0.823267	0.820597	7.11108	7.00906	7.15658	6.61953
0.883743	0.906846	0.802067	0.711569	6.50678	6.57871	7.01149	6.36193
0.539122	0.906846	0.857907	0.898543	6.96578	6.59322	7.04591	7.08387
0.860228	0.847531	0.868074	0.790338	6.81702	6.50388	7.05032	6.06779
0.864463	0.884831	0.80188	0.312334	6.63522	6.49714	6.59198	5.79441
0.826975	0.844597	0.615963	0.908573	7.53392	6.11193	6.89508	7.51672
0.885066	0.898938	0.870931	0.620176	6.60907	6.2125	7.05097	6.228
0.0893253	0.902917	0.856549	0.745161	6.26942	6.47971	6.911	6.0445
0.809683	0.902917	0.842218	0.890224	6.85262	6.05571	6.87405	7.57753
0.90516	0.90774	0.867303	0.864833	6.76853	6.64238	6.56708	6.68222
0.90516	0.864111	0.879661	0.824952	6.21928	6.05108	7.44398	6.6839
0.825379	0.743835	0.795317	0.474677	7.17765	6.76217	7.08296	5.89163
0.585791	0.908656	0.78423	0.890931	6.25497	6.72692	6.63809	6.86656
0.856636	0.812523	0.821226	0.855653	6.30611	6.29326	6.99552	6.25107
0.793411	0.915869	0.781688	0.807962	6.59805	6.89068	6.9342	5.87063
0.4412	0.915869	0.867656	0.684337	6.46656	6.46099	7.37506	7.05529
0.925451	0.818803	0.901644	0.914454	5.93473	6.20954	6.87578	6.60497
0.844103	0.917345	0.885811	0.861151	6.7347	6.73312	7.06646	6.76345
0.24517	0.880626	0.776613	0.875429	6.85737	6.66608	6.56781	6.53084
0.539384	0.877477	0.834266	0.851072	6.7958	6.47811	6.73274	6.55299
0.772073	0.917767	0.87536	0.846463	6.72382	7.07478	6.66916	5.95335
0.711959	0.888634	0.843665	0.767293	6.59377	6.98247	7.1562	6.50109
0.917611	0.930589	0.817011	0.8584	6.80697	6.78792	7.24856	6.59437
0.928112	0.926577	0.730439	0.847773	6.84404	6.91248	6.78077	6.73867
0.800461	0.903878	0.812153	0.84266	6.63492	6.44935	6.81224	6.56594
0.605942	0.832222	0.730867	0.878295	6.64	6.70412	6.12711	7.03133
0.907762	0.92916	0.79779	0.872863	6.75818	6.65025	6.54859	6.6272
0.779091	0.918025	0.857973	0.760581	6.70345	6.92101	6.52129	6.19896
0.918522	0.91326	0.714341	0.888135	6.657	6.99037	6.59315	6.27237
0.91664	0.897466	0.777894	0.868525	6.14205	7.21696	6.67026	6.32885
0.84593	0.8478	0.732972	0.794485	6.66248	6.08756	6.31596	6.09974
0.781421	0.904283	0.769495	0.904533	6.26345	6.65186	6.08549	6.48722
0.87152	0.904283	0.84006	0.847171	6.95683	6.62518	7.08703	6.90519
0.821412	0.786717	0.49046	0.877965	7.0694	6.34258	6.4453	6.48335
0.905721	0.924551	0.551775	0.82384	7.36328	6.39995	6.23929	6.96371
0.273089	0.918475	0.801611	0.905372	7.01954	6.49853	6.81228	7.34077
0.833183	0.918475	0.70084	0.901372	6.80525	6.65159	6.66698	6.18761
0.70565	0.934175	0.794571	0.893106	7.32442	7.09806	6.77521	6.91923
0.908113	0.856976	0.724252	0.785125	7.50147	6.85461	6.58664	6.09037
0.743732	0.863104	0.73149	0.739885	7.43262	6.86182	6.59599	6.60038
0.541017	0.891572	0.760421	0.743002	7.17428	6.68148	6.7419	6.10341
0.816151	0.924531	0.723448	0.421929	7.15143	6.74146	6.4888	6.40313
0.816151	0.865368	0.621751	0.871292	7.19035	6.7256	6.44448	7.39645
0.915862	0.856986	0.841273	0.775489	6.99932	6.67586	6.56138	6.51732
0.847468	0.856986	0.773222	0.797579	9.04106	6.65261	6.83895	6.46889
0.884275	0.89912	0.872276	0.878921	7.1917	6.53244	7.61507	7.33997
0.496428	0.928206	0.74159	0.865079	7.12113	6.58527	6.85561	6.76658
0.913681	0.883561	0.478872	0.798641	7.15925	6.80518	6.86258	6.53395
0.913681	0.893985	0.356705	0.843675	6.91301	6.576	6.86732	6.80282
0.0723126	0.904772	0.8303	0.91761	7.41554	7.04769	6.73313	6.5288
0.154223	0.936322	0.828481	0.881555	6.66735	6.39205	6.65712	6.71209
0.804877	0.877811	0.797428	0.728497	6.35722	6.37123	7.433	6.44032
0.88228	0.89087	0.725705	0.900514	6.14004	6.54787	6.58594	7.31893
0.810938	0.89087	0.828023	0.889615	6.6524	6.46951	6.53771	6.67254
0.922721	0.89087	0.66036	0.886935	6.06758	6.4951	6.5023	7.13312
0.880765	0.901642	0.627425	0.878948	7.24406	6.06436	6.73074	6.59411
0.805465	0.379018	0.654417	0.923797	6.49939	6.78587	6.80537	6.44785
0.874831	0.901826	0.862201	0.894065	6.19282	6.60846	7.23242	6.56132
0.923371	0.901826	0.818522	0.88096	6.1551	6.78839	7.71225	6.83515
0.561419	0.892348	0.839171	0.889077	5.83484	6.7431	7.69831	6.66367
0.837488	0.910928	0.639234	0.914651	6.45707	7.25524	7.11114	7.00833
0.800415	0.709377	0.879106	0.872685	6.35332	6.81346	7.75317	6.60385
0.888586	0.914289	0.858589	0.909235	6.13677	7.18376	7.02641	6.72027
0.833332	0.914554	0.690943	0.878242	6.41126	7.02741	6.77145	6.39685
0.890904	0.914554	0.48517	0.894184	6.75065	7.05791	6.88296	6.3926
0.8332	0.851278	0.543692	0.901931	6.67278	7.03514	6.71118	6.52951
0.72517	0.851278	0.794327	0.880823	5.91485	7.03733	7.11441	6.8014
0.894584	0.851278	0.834333	0.867459	6.72774	7.023	6.90033	6.27653
0.863951	0.873791	0.673566	0.852724	6.11974	6.89153	6.4759	6.19105
0.911095	0.873791	0.884602	0.895082	6.92729	6.86789	7.11963	7.24022
0.730116	0.774636	0.872737	0.905999	6.82022	6.92155	7.41021	6.98384
0.76889	0.896108	0.734802	0.866843	6.22563	7.26851	6.51952	6.4223
0.788054	0.693578	0.406627	0.876635	6.8337	6.76724	6.53277	6.45088
0.921207	0.813328	0.800582	0.821153	6.55337	7.02299	6.76457	7.24274
0.821282	0.881361	0.57783	0.762664	6.84756	7.8458	6.54927	7.04309
0.520888	0.786115	0.308913	0.873187	7.4415	6.52315	7.01325	6.36068
0.717442	0.838831	0.849335	0.778247	7.37338	6.94527	7.5305	7.77264
0.674102	0.8214	0.835269	0.798081	7.1893	6.6823	7.75963	7.31786
0.906624	0.924036	0.859622	0.72494	7.38246	7.76849	7.37362	7.82533
0.906624	0.924036	0.831769	0.825354	7.06777	7.07407	7.71491	7.31758
0.917909	0.924036	0.781473	0.874485	6.98191	7.16824	7.33127	7.18577
0.929016	0.896494	0.30006	0.811419	8.05348	7.41698	7.83675	7.42818
0.918249	0.765376	0.592627	0.812785	6.5362	7.57803	6.76206	7.47035
0.873302	0.70565	0.529209	0.851752	6.65518	7.48006	6.95891	7.65648
0.854993	0.918532	0.69194	0.740781	6.44604	7.58439	7.39201	7.21691
0.918911	0.918532	0.885222	0.720613	6.33329	7.57947	7.31229	7.09618
0.838245	0.921792	0.573677	0.801195	6.90707	9.01862	6.58761	6.7416
0.645375	0.910092	0.761201	0.801474	6.71472	8.7642	6.48124	6.77871
0.920766	0.882184	0.614448	0.866885	6.58781	7.14176	6.50612	6.90069
0.432845	0.817004	0.702606	0.828775	6.8751	8.66473	7.02721	7.14891
0.898179	0.817004	0.391221	0.89584	6.7199	8.0614	6.85749	7.37321
0.743705	0.811442	0.799552	0.888332	6.81586	7.07805	7.46392	6.73223
0.860324	0.816861	0.642543	0.901457	7.20385	7.52946	6.94881	6.82243
0.778276	0.887601	0.871896	0.832675	7.00356	7.23007	8.06754	6.81498
0.930565	0.898605	0.814332	0.897102	7.03335	7.11627	8.07211	7.01419
0.788666	0.817621	0.798558	0.867913	6.67176	7.59833	7.99095	6.12322
0.92171	0.916023	0.745908	0.849238	6.40432	8.80217	7.1762	6.67198
0.932203	0.928665	0.86434	0.772552	6.81085	7.56106	8.08157	6.55272
0.902055	0.916888	0.790559	0.840517	7.13737	7.35398	7.81252	7.04986
0.902055	0.842179	0.817715	0.867102	6.03018	7.21824	7.57763	6.94803
0.698164	0.916888	0.338657	0.821401	6.69251	7.31315	8.42692	6.62519
0.653294	0.903484	0.339709	0.911037	6.47823	8.64823	8.51064	6.95575
0.7596	0.903484	0.330056	0.875563	6.8536	7.82253	8.47705	6.78156
0.869432	0.930122	0.261171	0.797751	6.79938	7.61823	8.21347	6.69088
0.336537	0.91889	0.753988	0.90771	6.55493	7.45562	7.92666	7.75569
0.912703	0.926344	0.72986	0.904015	6.79188	6.97986	7.65023	6.72452
0.857574	0.894196	0.424643	0.86987	6.78758	7.01828	7.45381	7.19603
0.878159	0.892689	0.761079	0.87931	6.4144	7.07806	7.74014	7.00102
0.910519	0.913681	0.802839	0.862475	6.62073	7.07735	7.77488	7.42056
0.833594	0.913681	0.787459	0.823562	7.36048	6.90296	7.79572	6.45989
0.790969	0.918378	0.658175	0.888005	6.8186	7.1736	7.88165	7.45456
0.915203	0.765045	0.594817	0.882348	6.83098	6.83379	7.4532	7.14208
0.912319	0.919928	0.696427	0.870805	7.24228	6.84183	7.69603	7.76267
0.862123	0.926718	0.715216	0.850042	6.73286	6.84407	7.56663	7.40317
0.821017	0.891935	0.558516	0.861901	6.99968	7.04715	7.48019	6.86282
0.882386	0.923983	0.440244	0.829189	7.11606	6.89006	7.30808	6.72077
0.756016	0.923983	0.303198	0.729308	6.75322	6.81164	7.06395	6.19527
0.888536	0.8792	0.625383	0.897873	6.467	6.88757	6.94299	7.71717
0.887086	0.87619	0.537712	0.861728	6.4301	6.85222	7.39416	7.89083
0.891148	0.918299	0.359158	0.857178	7.08501	6.31323	7.11115	7.13027
0.816207	0.912202	0.762357	0.784924	8.41197	6.30676	7.40622	7.21992
0.168422	0.878506	0.794718	0.892631	7.16484	6.61215	7.49514	8.19853
0.855063	0.878506	0.334239	0.798607	6.8362	6.17089	7.12169	6.85841
0.855063	0.873556	0.371137	0.78708	6.80143	6.70649	7.28228	7.12957
0.315096	0.917238	0.527886	0.785722	7.08605	7.51268	7.48656	6.47962
0.575149	0.914792	0.581898	0.778265	7.16648	6.74376	7.93235	6.775
0.798154	0.895256	0.648616	0.724146	6.84104	6.57889	7.42729	6.92446
0.871537	0.8856	0.725329	0.668924	6.94423	6.73988	8.15652	7.02414
0.831806	0.88493	0.809342	0.678015	6.72374	6.63205	8.23611	7.1059
0.825945	0.882515	0.727488	0.893508	7.41974	7.63299	8.00942	8.39611
0.644391	0.85109	0.513738	0.496339	7.25463	5.89169	7.25016	6.99317
0.834322	0.905464	0.44355	0.539545	7.75028	6.27254	7.75148	6.8097
0.725785	0.810671	0.830108	0.515802	8.27205	6.43708	7.68725	7.06836
0.117407	0.847439	0.5908	0.806467	7.17036	6.56364	7.63407	7.09743
0.875491	0.923799	0.679338	0.769673	6.95675	6.82124	7.53584	6.74584
0.734501	0.924683	0.413467	0.482457	6.85807	6.69862	7.43766	7.07063
0.910588	0.921657	0.448333	0.550148	6.35491	7.56259	7.45744	7.4017
0.811199	0.753159	0.525361	0.913898	6.91636	6.59593	7.36395	7.03129
0.897969	0.92011	0.693005	0.855086	6.46829	7.10393	7.80852	7.12382
0.821867	0.859918	0.822936	0.460847	6.98357	7.04086	8.13664	6.74195
0.855429	0.863951	0.334061	0.789949	6.74842	6.85158	7.32867	7.0614
0.9011	0.919656	0.674724	0.896692	6.71402	6.58944	7.74055	6.91349
0.782633	0.888234	0.680787	0.875117	7.40931	7.07539	7.55164	6.65283
0.0851637	0.884277	0.694065	0.793465	7.41836	6.52177	7.93009	6.65786
0.871311	0.884277	0.650687	0.897412	6.4073	6.35679	7.68294	7.27999
0.929571	0.901723	0.535793	0.881524	6.73797	7.48387	7.68536	7.23312
0.849455	0.901723	0.700727	0.857201	6.66017	6.7904	7.57726	7.79109
0.138083	0.659086	0.714564	0.915942	6.76371	6.53052	7.32099	8.58936
0.802171	0.89317	0.609338	0.893934	6.73525	7.75633	7.53998	8.48943
0.916513	0.786264	0.817933	0.84836	6.74275	6.82033	7.83236	7.50791
0.872078	0.920419	0.716975	0.805985	7.26208	6.83324	7.58815	7.34838
0.166524	0.905503	0.818507	0.892397	7.41661	7.56772	8.25478	8.49708
0.903555	0.901231	0.849082	0.87468	6.8789	7.0906	8.07165	8.56525
0.915518	0.882716	0.865978	0.528984	7.0972	7.19179	8.59375	6.70908
0.930373	0.783242	0.870135	0.827531	7.42109	6.50402	8.59482	7.20508
0.906629	0.917313	0.567144	0.755722	7.02633	7.87039	7.57275	7.13595
0.918481	0.904091	0.879932	0.633111	7.04271	7.55289	8.75526	6.88931
0.940932	0.914376	0.864908	0.652486	7.10157	6.95418	8.56907	7.16658
0.80926	0.839037	0.846357	0.574346	6.94341	6.54784	7.53638	7.21292
0.830785	0.85915	0.849064	0.780898	6.75971	6.90568	8.36092	7.30268
0.88366	0.896212	0.653279	0.829517	6.82346	6.80689	7.82925	7.16404
0.866173	0.919209	0.528135	0.704616	6.18857	6.69473	7.61536	7.22933
0.693707	0.916813	0.369557	0.311714	6.64254	7.11385	7.57351	6.91963
0.860503	0.922318	0.518411	0.717437	6.57501	6.89437	7.95795	7.00166
0.860503	0.922318	0.689357	0.866574	6.55026	6.86129	8.00113	7.55004
0.559724	0.922724	0.689357	0.497696	7.0917	8.09552	8.099	6.8873
0.883509	0.919441	0.308189	0.897931	6.85616	7.53112	8.06599	8.44889
0.883509	0.848508	0.46856	0.821821	6.46783	7.5423	7.76195	7.11084
0.922083	0.839518	0.709571	0.819147	6.09735	7.34441	8.03834	7.29196
0.89981	0.810437	0.856557	0.632932	5.98017	7.14224	7.78542	6.95302
0.887308	0.906624	0.302498	0.896574	6.37398	7.2144	8.14531	6.77336
0.392076	0.879271	0.709452	0.832893	6.47917	6.99061	8.02793	7.04282
0.526108	0.844463	0.650632	0.777663	6.49699	7.16464	8.08261	6.72528
0.0795235	0.922047	0.716678	0.775151	6.2856	7.40216	8.09897	7.18454
0.922921	0.91532	0.755943	0.903397	6.88783	7.27794	7.99021	6.70357
0.845997	0.936327	0.696531	0.860463	6.0449	7.15319	7.80657	6.95467
0.884805	0.915964	0.730158	0.822122	6.78024	6.91788	8.02061	6.38725
0.928103	0.882398	0.614027	0.736279	6.46188	7.44777	7.86983	6.38244
0.87053	0.837699	0.277801	0.78085	6.50394	6.95666	7.46952	6.69855
0.880166	0.894793	0.421026	0.879847	7.02511	7.07174	7.87126	6.51339
0.928837	0.910956	0.643044	0.874394	6.64355	7.36188	7.79783	7.37998
0.8166	0.915596	0.635782	0.856862	6.71593	7.17514	7.88136	6.70999
0.891814	0.900267	0.709945	0.910436	6.62616	7.00733	8.02981	7.06101
0.778472	0.866225	0.764303	0.8876	6.84778	6.55428	8.08464	7.26463
0.814642	0.878958	0.658043	0.827979	6.7162	7.3728	8.21572	6.79503
0.810492	0.873138	0.856511	0.885878	8.25937	7.29442	8.37258	6.72567
0.899333	0.905355	0.610973	0.89627	7.18588	6.44744	7.73697	7.15473
0.846909	0.910862	0.416521	0.78062	6.45509	7.3194	8.36366	6.17573
0.734293	0.898166	0.333802	0.892651	6.67526	6.9078	8.69378	7.76529
0.868791	0.834122	0.440124	0.875539	6.47103	6.54091	8.74416	7.00762
0.671053	0.932608	0.504984	0.762116	6.64051	6.3112	8.63024	6.80042
0.915747	0.905268	0.389296	0.870775	6.89447	7.12755	7.86445	7.51068
0.915079	0.884619	0.597274	0.760078	7.5012	6.69759	7.70839	6.96666
0.59863	0.899532	0.647256	0.823039	6.42306	7.32042	7.90945	7.18617
0.913036	0.914375	0.302582	0.887237	6.15529	6.48061	8.64265	8.19453
0.879343	0.891292	0.578942	0.847063	6.73125	7.30298	7.76357	6.7359
0.936822	0.887948	0.552518	0.789302	6.99001	6.80222	7.51178	6.94892
0.912131	0.906182	0.803145	0.87899	6.8	6.91637	8.46789	7.1908
0.889253	0.926836	0.564523	0.901692	6.79699	6.75108	7.83147	7.07638
0.894899	0.790045	0.654108	0.571144	7.0428	6.44979	7.76671	6.35776
0.783034	0.934071	0.636657	0.748653	6.67278	6.39786	8.01479	6.57064
0.0991723	0.806181	0.809587	0.835875	6.64017	6.4772	7.76913	7.0507
0.847969	0.886914	0.269211	0.831456	6.53885	6.55051	8.23499	6.73221
0.901962	0.842366	0.587006	0.568075	7.00365	6.27888	7.8497	6.30054
0.862232	0.829243	0.623633	0.858913	6.31755	7.18089	7.90824	6.90748
0.85989	0.923043	0.53876	0.833038	6.48847	7.34144	7.81353	6.80152
0.0920114	0.902934	0.788984	0.786417	6.90664	6.52661	7.40741	6.52316
0.780055	0.898709	0.39258	0.893669	6.84096	6.64859	7.52465	7.01402
0.484615	0.906129	0.888581	0.920211	6.74172	6.54594	8.14183	8.01668
0.559122	0.864225	0.79521	0.868765	6.61559	6.37378	8.08826	6.95084
0.863418	0.898679	0.79521	0.87522	6.59204	7.19231	8.08826	6.68556
0.842645	0.901827	0.856943	0.742583	7.25751	6.41461	7.94705	6.94252
0.855945	0.921591	0.555273	0.894399	6.847	7.05583	8.4378	7.44485
0.84014	0.891434	0.625614	0.886487	7.07876	6.03477	7.62546	8.62984
0.881946	0.851345	0.313188	0.843164	6.91389	7.21333	8.38185	8.15814
0.120221	0.91844	0.284339	0.860048	6.386	7.18691	7.51981	7.452
0.867322	0.872969	0.529576	0.843814	7.00457	6.92852	7.67837	7.55054
0.890304	0.824641	0.529576	0.747004	6.93412	6.96967	7.53587	7.15053
0.906955	0.866628	0.494422	0.707773	6.93763	6.43856	7.67822	6.58474
0.88277	0.894084	0.520807	0.91197	6.70359	7.17529	7.7775	7.54644
0.922593	0.929801	0.312733	0.876235	6.3012	7.22399	7.63416	7.42847
0.844249	0.940155	0.272008	0.788336	6.77892	6.58583	8.18053	7.08006
0.794655	0.865803	0.334981	0.843644	7.13764	6.38449	7.80106	7.31486
0.800693	0.799798	0.398889	0.854432	6.85588	6.3879	8.29964	6.40422
0.885778	0.895728	0.316699	0.802982	6.72207	7.20756	8.20598	6.76993
0.832262	0.919307	0.321598	0.622877	7.09421	6.70679	8.30418	6.45611
0.867815	0.917537	0.30697	0.825216	6.59952	6.89908	8.25011	6.82471
0.867815	0.865453	0.388993	0.696531	6.30867	6.94941	8.25589	6.48864
0.192839	0.767506	0.274805	0.604812	6.88255	6.59217	8.2938	6.48541
0.830097	0.89151	0.252383	0.579019	6.57168	7.26486	8.07975	6.60288
0.858214	0.924347	0.285679	0.884786	6.65801	6.59902	7.79266	6.93888
0.500689	0.873584	0.464609	0.879349	6.89049	7.71234	7.43354	8.37175
0.743659	0.859579	0.784418	0.786794	6.6902	7.29825	7.48853	6.76864
0.0977429	0.877305	0.324624	0.84465	6.73271	6.34377	7.54007	6.74884
0.0280491	0.852161	0.820683	0.787682	6.24204	7.3077	8.5305	6.83816
0.881656	0.87891	0.547769	0.911029	6.92865	6.95641	7.58084	8.04073
0.824628	0.87891	0.259236	0.87847	6.4274	6.91536	7.78549	6.91104
0.671953	0.916984	0.253582	0.835756	6.3339	6.8733	7.80667	6.41875
0.883727	0.882556	0.449121	0.908909	6.05793	6.80623	7.78721	7.03359
0.561443	0.882556	0.34964	0.924313	6.4561	6.73069	7.73739	8.09863
0.922518	0.905633	0.427972	0.838097	6.11257	6.91047	7.96122	6.65475
0.791766	0.905633	0.539331	0.892766	6.35107	7.2177	7.74636	7.89521
0.663627	0.911759	0.427972	0.834186	6.39797	6.76247	8.00822	7.52614
0.678487	0.918732	0.47657	0.858552	6.74228	6.56729	8.07871	6.84359
0.813651	0.888321	0.47657	0.609327	6.75193	7.02051	8.19117	6.49958
0.25992	0.912938	0.297738	0.827365	6.54715	6.93806	8.1214	7.4114
0.813651	0.878929	0.257183	0.90651	6.80075	7.36239	7.86869	7.22879
0.568313	0.867637	0.576619	0.879702	6.29565	7.19062	7.91552	7.20401
0.872769	0.867637	0.303935	0.902805	7.00575	7.24418	7.96711	7.75717
0.913621	0.903735	0.769331	0.888262	6.65195	7.68873	7.76928	6.85495
0.751006	0.856678	0.744115	0.896618	6.78957	7.80697	7.92698	7.16498
0.582168	0.8979	0.536809	0.89061	6.69423	7.57855	7.67063	7.04715
0.712078	0.794852	0.257314	0.879792	7.01436	7.4451	7.65303	7.35565
0.911051	0.794852	0.461054	0.473587	6.16674	7.3368	7.75751	6.63509
0.848196	0.852135	0.453292	0.597369	6.49649	7.44035	7.28118	6.17314
0.87514	0.816207	0.308676	0.817882	6.82472	8.25199	7.9769	7.54072
0.706605	0.873792	0.349339	0.888874	7.10755	7.18697	8.16683	7.22802
0.449404	0.749081	0.281312	0.786434	7.06108	7.41606	7.61882	6.56067
0.0884127	0.877641	0.320121	0.778075	7.95846	7.74812	7.7586	6.55962
0.84668	0.8553	0.725867	0.886621	7.83368	7.51104	8.08794	7.24625
0.84668	0.843634	0.480515	0.893004	7.72467	7.43786	7.7691	6.81237
0.89278	0.710493	0.64642	0.795646	7.07319	7.5548	7.6974	6.78645
0.872466	0.554512	0.524933	0.873809	7.57583	7.42945	7.73593	7.30231
0.877662	0.824174	0.348557	0.856852	6.79756	7.60873	7.62946	7.03701
0.894202	0.730154	0.323178	0.864885	6.77994	7.53066	7.93438	7.12643
0.854241	0.730154	0.364832	0.901696	6.70233	7.09245	8.02318	7.33119
0.814246	0.864357	0.254685	0.887741	6.90001	6.92358	8.00296	7.29047
0.837856	0.881953	0.630027	0.845504	6.76643	8.88164	7.64531	7.37677
0.0682033	0.902362	0.465566	0.888332	6.88872	8.41496	7.6147	8.07185
0.0254239	0.91236	0.731618	0.809333	7.3825	7.40987	7.62633	6.84867
0.112682	0.896018	0.798507	0.728388	6.68396	7.09171	8.08916	6.89242
0.7233	0.891274	0.859299	0.437801	6.81269	8.59827	7.88501	6.8425
0.0715321	0.891274	0.65675	0.899007	6.86778	8.07026	7.37912	8.59611
0.557721	0.864161	0.7651	0.722046	7.21234	7.12307	8.21346	6.57761
0.735881	0.883561	0.835891	0.669896	7.19449	8.19072	8.26687	6.70506
0.811741	0.890886	0.830026	0.867793	7.27366	7.55436	8.39001	8.00867
0.891549	0.874199	0.270836	0.865861	7.40442	7.43361	7.39032	7.2152
0.525919	0.890886	0.80718	0.739515	7.70503	7.43176	8.23201	6.7628
0.890047	0.815103	0.835468	0.893216	7.27825	7.4004	8.40189	7.28731
0.892672	0.924771	0.818457	0.880554	7.44164	7.17618	8.33072	7.99264
0.703676	0.903508	0.817476	0.865348	7.14971	7.79205	8.31716	7.81565
0.155032	0.271485	0.815365	0.890784	7.15172	7.74681	8.24503	7.66552
0.672836	0.849022	0.83643	0.864806	7.12886	7.32087	8.23009	6.9261
0.486997	0.81563	0.780206	0.792355	7.00566	6.77855	7.75601	7.37548
0.841533	0.890777	0.731006	0.816652	6.96644	6.78965	7.80529	6.74468
0.899086	0.92359	0.736483	0.889943	7.38877	8.67405	7.70916	7.556
0.896635	0.86265	0.590215	0.853363	7.00523	7.09984	7.50869	7.05939
0.856945	0.838523	0.319978	0.883877	7.45628	6.69942	7.76758	7.64311
0.92402	0.915737	0.34018	0.795504	6.93145	6.66293	7.79845	6.98679
0.805417	0.914508	0.830901	0.929592	7.1949	7.48362	7.9753	7.38198
0.834112	0.915735	0.748906	0.912927	7.46601	6.93688	7.23378	8.37134
0.600074	0.870363	0.785882	0.906259	7.03542	7.64956	7.97244	7.37101
0.388447	0.866758	0.844618	0.880761	7.11377	8.23987	7.71746	7.56366
0.878193	0.734501	0.776595	0.87724	7.11473	6.88934	7.63758	8.01733
0.830592	0.916445	0.598284	0.870157	7.19757	8.23827	7.20552	7.72032
0.930296	0.909439	0.724613	0.887371	7.2943	7.86829	7.60138	7.24605
0.861744	0.909439	0.416234	0.812334	7.05247	7.40745	7.3641	6.8861
0.804457	0.910457	0.682472	0.88141	6.90227	7.47713	7.5225	7.46205
0.749772	0.891459	0.614423	0.865824	7.17776	7.44404	7.38514	7.16063
0.448221	0.678156	0.461277	0.764387	7.20028	7.19152	7.13444	6.93841
0.354609	0.896335	0.765961	0.911438	7.24329	7.96124	7.81032	8.34077
0.819939	0.791744	0.74278	0.918088	7.01479	7.14874	7.9792	7.34157
0.85035	0.916301	0.772368	0.792917	7.39389	7.56755	7.51553	7.24998
0.765628	0.895656	0.704671	0.844188	6.90458	7.41676	7.32663	7.46301
0.0668113	0.794624	0.251405	0.789602	6.64739	6.69338	7.00572	7.25932
0.879513	0.825356	0.783928	0.834714	6.5407	6.70391	7.34724	7.4708
0.763207	0.884065	0.385413	0.831116	7.00471	7.00328	6.86191	6.72813
0.763326	0.726964	0.627379	0.865194	7.12851	7.18194	6.84614	7.33393
0.836381	0.893465	0.578932	0.855729	6.99117	7.61746	6.90285	7.09209
0.696687	0.837163	0.712924	0.876708	6.53395	6.993	6.45756	7.1317
0.395098	0.924997	0.796386	0.870556	7.18417	6.86121	7.4669	7.52028
0.898274	0.867515	0.821968	0.844644	6.60003	6.44833	6.96881	7.30175
0.821603	0.895813	0.396866	0.842593	7.44834	6.40254	6.76819	7.31262
0.857915	0.805792	0.740026	0.81139	6.93136	6.71402	6.99056	6.67725
0.852694	0.891023	0.803477	0.736359	7.20111	7.69223	7.2714	7.0865
0.315683	0.886402	0.735539	0.855321	7.81901	7.04791	6.26531	6.80704
0.315683	0.891023	0.502549	0.749457	6.85107	7.47238	7.03315	7.13004
0.658087	0.893301	0.742904	0.916871	6.94622	6.54514	6.72582	7.76771
0.454235	0.862489	0.500066	0.6996	6.80903	7.92795	6.37694	6.86074
0.883302	0.920321	0.583472	0.797318	6.96494	6.84224	6.86164	7.26389
0.813647	0.895929	0.311152	0.750332	7.16694	7.24928	6.27913	6.74235
0.883302	0.884509	0.501689	0.852278	6.74298	7.18821	5.89309	7.79657
0.857677	0.895929	0.711931	0.851267	6.83918	6.90174	6.5244	7.19992
0.252364	0.909223	0.711029	0.78249	6.69667	7.40328	6.33382	6.73976
0.844893	0.898303	0.539772	0.649959	6.774	7.34804	6.25071	7.09937
0.840951	0.909223	0.305155	0.851888	6.8535	7.33231	5.87067	7.24251
0.519684	0.909223	0.594822	0.894177	6.77623	7.24663	6.21148	7.62443
0.0225903	0.882211	0.701323	0.833663	6.95264	7.75379	6.42935	7.29862
0.181234	0.882211	0.457707	0.799175	6.99922	7.7072	6.39789	7.06535
0.742097	0.913774	0.80874	0.861926	6.90989	7.29755	6.4164	7.34733
0.780378	0.882211	0.652396	0.836787	6.79975	7.32962	6.05458	7.93568
0.777569	0.872078	0.797479	0.826061	6.83503	7.55749	5.9145	7.26955
0.777569	0.89736	0.456849	0.818024	6.90541	7.01512	6.03508	7.34187
0.876147	0.915518	0.65544	0.85567	6.93088	7.1928	6.13764	7.33778
0.857454	0.900844	0.377829	0.856796	6.95777	7.05691	5.63258	8.0259
0.876147	0.900844	0.587256	0.661773	7.00315	6.82594	5.74959	7.5012
0.878483	0.909239	0.607478	0.669195	7.12606	7.37586	5.49489	7.23028
0.851524	0.823686	0.648447	0.911272	7.31933	7.39512	5.93735	7.74192
0.834474	0.887232	0.408031	0.830433	7.68768	7.17176	5.74809	7.22381
0.855372	0.912143	0.361477	0.804497	7.78402	7.10061	5.73463	7.20774
0.870881	0.880088	0.724251	0.800004	7.94431	6.79315	6.11286	7.00363
0.810901	0.894782	0.761714	0.763482	7.91408	6.85034	5.98798	7.19363
0.605997	0.902829	0.427607	0.735658	7.74747	6.84454	5.82828	7.3549
0.866665	0.871777	0.284241	0.877365	7.69941	7.12729	5.56188	7.99972
0.866665	0.80926	0.325536	0.880308	7.62207	6.87873	5.99282	8.02431
0.866665	0.906892	0.322172	0.879179	7.69261	6.73395	5.84372	8.36124
0.869995	0.890964	0.511614	0.868169	7.48906	6.74439	6.01813	7.47742
0.590783	0.876694	0.695066	0.808154	7.47418	6.65759	6.04144	7.6263
0.869995	0.876694	0.675696	0.909484	7.23432	6.29106	6.19959	8.69191
0.652064	0.885771	0.52398	0.858413	7.56697	5.97698	6.31967	7.37476
0.863745	0.418509	0.640428	0.779025	7.65194	6.4712	6.24879	7.14963
0.830059	0.915687	0.659242	0.426407	8.17191	6.52156	6.22156	7.17581
0.579157	0.832768	0.812656	0.870275	7.22929	6.23362	6.74977	8.03931
0.791344	0.906009	0.798182	0.856903	8.24046	6.54042	7.34789	7.43899
0.786752	0.917846	0.656401	0.856929	7.62435	6.32261	6.60236	7.5857
0.367955	0.914521	0.640218	0.876215	9.95927	7.30192	6.45207	7.63557
0.813954	0.867811	0.871897	0.849801	8.30423	6.8734	7.86516	7.21008
0.816952	0.888131	0.86694	0.841198	8.16584	6.93313	7.5923	7.7193
0.749349	0.917091	0.754735	0.768325	8.0289	6.97572	6.71709	6.90974
0.84667	0.872848	0.664319	0.628368	7.94888	7.14606	6.70444	7.04058
0.84667	0.917091	0.836009	0.911099	8.11912	6.4407	7.14815	8.25403
0.858166	0.920441	0.834893	0.845593	7.98397	6.88214	7.02331	6.89274
0.785725	0.890676	0.254976	0.795972	7.65274	6.70802	6.09859	7.46451
0.875598	0.890676	0.57285	0.438915	7.81965	7.02872	6.34935	6.86477
0.875598	0.890676	0.840032	0.907044	7.7796	6.29462	6.74051	8.67742
0.843959	0.90695	0.529056	0.876303	7.58192	6.71978	6.51594	7.80273
0.841129	0.911406	0.645048	0.80661	7.75214	6.69982	6.54709	7.26307
0.871459	0.905431	0.618021	0.737255	7.6708	7.34171	6.39824	6.53835
0.892796	0.8966	0.753746	0.895127	7.6841	7.22387	6.46929	7.66772
0.850674	0.907134	0.695758	0.887332	7.7018	6.84604	6.0266	6.92987
0.850674	0.867553	0.824672	0.900474	7.59354	7.51493	6.27228	7.33197
0.898121	0.893038	0.650406	0.822752	7.23843	7.4455	6.72282	6.81264
0.874644	0.919775	0.315512	0.896105	7.451	7.49358	6.57358	8.01223
0.86111	0.911292	0.735853	0.857426	7.32658	8.06718	6.9134	7.86497
0.838156	0.911292	0.786415	0.857528	7.69412	7.50553	7.12294	7.53827
0.888531	0.902047	0.275867	0.684156	7.3717	7.98568	6.74697	6.99166
0.784238	0.864533	0.767262	0.880408	7.27449	6.70024	5.75273	7.69646
0.807846	0.894429	0.75364	0.834169	7.28894	6.82877	6.86062	7.53203
0.857674	0.879546	0.799466	0.770055	6.73742	6.68674	7.14823	6.86417
0.812062	0.879546	0.336137	0.782758	7.49114	6.92786	5.78942	6.98373
0.243242	0.886793	0.816906	0.8855	6.8971	6.80227	7.36979	7.62739
0.859348	0.916719	0.808783	0.885657	7.09678	6.29765	6.91811	6.98194
0.86995	0.914004	0.770037	0.752784	7.81712	6.85542	7.18479	6.85549
0.885707	0.879086	0.404309	0.765911	7.4208	6.63829	6.27866	7.00413
0.57613	0.906413	0.708122	0.66958	6.90603	7.16417	6.51175	6.79206
0.870221	0.850769	0.356303	0.763745	7.95231	7.01012	6.22615	7.06911
0.893369	0.908061	0.479306	0.667771	7.3808	7.2963	6.44827	6.79825
0.752553	0.883633	0.86727	0.727585	6.80934	6.94171	6.99885	6.99918
0.809325	0.920881	0.655842	0.892738	7.19888	6.7571	6.25101	7.43709
0.870142	0.920881	0.742861	0.756569	7.88369	6.80946	6.92214	6.93494
0.32879	0.889344	0.474374	0.459762	6.77714	6.92059	5.55972	6.72789
0.881085	0.912301	0.295111	0.463769	8.08415	6.4819	5.44511	6.93487
0.899894	0.853783	0.390528	0.805317	8.01531	6.89797	5.57859	7.01697
0.87903	0.687472	0.292085	0.746509	7.72213	6.69683	5.37227	6.60973
0.890722	0.907324	0.881641	0.729036	8.34812	7.38273	5.86083	7.14907
0.89808	0.907324	0.347625	0.886456	8.10474	7.01911	5.49269	6.85324
0.890722	0.913211	0.881652	0.793107	7.9557	6.76941	5.95465	6.91153
0.808609	0.789125	0.400133	0.800279	7.68894	7.05393	5.16038	7.24428
0.71753	0.880972	0.424298	0.783771	7.24649	6.96344	5.36966	6.98997
0.890094	0.750382	0.819266	0.918127	7.34398	6.97317	5.80159	7.48184
0.612042	0.750382	0.791174	0.916003	7.49574	6.42293	5.64536	6.85917
0.902152	0.881397	0.483021	0.883669	8.16083	7.1877	5.42158	7.34424
0.885971	0.827545	0.72294	0.842712	8.32235	7.14207	5.82723	6.98508
0.784535	0.848169	0.809833	0.872108	7.41339	6.70251	6.01533	8.05453
0.868351	0.92938	0.76431	0.872947	7.97117	6.72111	5.43553	7.33787
0.698058	0.90656	0.834343	0.863811	7.21304	6.67052	5.91805	7.1206
0.824294	0.899531	0.831963	0.74535	7.3284	6.78998	6.03669	7.01163
0.792577	0.929533	0.824622	0.830351	7.14543	6.90448	5.84359	7.04556
0.866872	0.904772	0.875217	0.803483	7.40489	6.99353	6.22228	6.74969
0.625014	0.905143	0.799191	0.761584	7.41537	6.63379	5.93625	6.60666
0.856298	0.926091	0.818178	0.860137	7.70257	6.91164	5.61099	7.34123
0.885294	0.908451	0.469254	0.909614	7.15995	7.09059	5.38535	7.60058
0.867422	0.834902	0.886864	0.862076	8.61208	6.77733	6.04569	7.37469
0.861287	0.923513	0.900407	0.881651	8.05317	6.54661	6.47492	7.77064
0.860822	0.915543	0.602168	0.492816	7.77769	6.74613	6.11081	6.67916
0.851421	0.870003	0.86777	0.892505	7.77039	6.64241	6.74909	7.66464
0.807056	0.916384	0.852005	0.872768	7.3874	6.4898	6.26618	7.73554
0.865729	0.901962	0.758173	0.728225	8.49793	6.73726	5.7109	6.86994
0.688837	0.90963	0.433094	0.705348	7.5007	6.92976	4.93285	7.03652
0.870546	0.932227	0.675798	0.56516	7.07195	6.80991	5.61793	6.45258
0.874988	0.940769	0.30781	0.627246	8.03098	6.82991	4.86679	6.75024
0.699787	0.852989	0.571726	0.888266	6.90073	6.78993	4.90542	7.51167
0.814207	0.844255	0.3749	0.856192	7.04869	6.5798	5.39062	7.64007
0.711584	0.747673	0.346527	0.845658	7.08659	6.92901	5.73389	7.75789
0.892334	0.910887	0.596551	0.842909	8.23701	7.31081	5.52167	7.24818
0.900242	0.732269	0.745916	0.827712	8.00866	6.84832	5.13907	7.32333
0.78792	0.918106	0.421137	0.794917	6.99704	6.75488	5.29138	6.88373
0.860293	0.9308	0.687865	0.708259	7.14905	7.52771	5.68103	7.74455
0.818736	0.820064	0.353042	0.825128	7.2292	6.64772	5.6206	7.34203
0.443698	0.856879	0.69798	0.836747	7.07475	6.78721	5.34851	7.23576
0.826145	0.634505	0.717789	0.874764	7.11587	6.77915	5.55534	7.18064
0.718371	0.831972	0.313743	0.811794	7.29019	6.46124	5.54517	7.60854
0.875411	0.907883	0.460837	0.813849	7.80285	6.9169	5.49352	7.23379
0.860973	0.926489	0.596724	0.658784	7.6687	6.68341	5.21392	7.19474
0.831641	0.876848	0.455582	0.778525	7.51845	6.41846	5.48612	7.3155
0.866188	0.886961	0.265861	0.853281	7.4515	7.244	5.39412	7.59409
0.880845	0.930481	0.272865	0.832258	7.43415	6.57566	5.07236	7.01378
0.865359	0.805185	0.335381	0.793608	7.25184	6.93502	5.40424	7.33928
0.843324	0.844719	0.378325	0.842927	7.77935	6.83649	5.59575	7.61738
0.84521	0.881701	0.425138	0.822463	7.46383	6.53363	5.56312	6.98897
0.891969	0.880498	0.279996	0.829296	7.93384	6.76104	5.63119	7.39389
0.743891	0.926674	0.493131	0.788857	7.41346	6.69185	5.70119	7.41285
0.834814	0.914865	0.523532	0.745092	7.19312	6.47543	5.82466	7.34125
0.832929	0.933177	0.359689	0.885437	7.01801	6.47135	5.63561	8.13074
0.528856	0.91643	0.280271	0.841473	7.16053	7.17593	5.51556	7.60845
0.873989	0.906656	0.716845	0.454871	7.70541	6.81028	4.96511	7.13397
0.770562	0.917255	0.891559	0.894887	7.42436	6.96756	5.60497	7.42674
0.770562	0.922593	0.779513	0.892592	7.25963	7.02394	5.09231	8.48174
0.76093	0.888585	0.568969	0.873588	7.07207	6.85861	4.28653	7.38908
0.909518	0.771608	0.426657	0.64174	6.80628	7.01529	4.18484	7.24124
0.873567	0.928999	0.550028	0.873293	6.90292	6.73592	5.12934	8.68446
0.860358	0.904895	0.750966	0.85124	6.71743	7.02197	4.82709	7.26309
0.508272	0.83401	0.846508	0.86029	7.07574	6.77534	5.673	7.4079
0.883205	0.837689	0.899042	0.869191	6.58103	6.74597	5.45424	7.77704
0.322857	0.826562	0.599987	0.909643	6.87533	6.82785	5.17578	7.98827
0.835728	0.921026	0.904772	0.761182	6.61411	6.69384	6.44517	7.14248
0.159771	0.919431	0.86997	0.615361	6.97265	6.8386	5.49025	7.20013
0.652739	0.801504	0.868528	0.543578	7.11294	6.60974	5.38057	7.46286
0.807774	0.833205	0.894591	0.61749	7.30192	6.38953	6.16806	7.25159
0.84936	0.899532	0.881427	0.274306	7.1512	6.58891	5.37043	7.32185
0.807774	0.861974	0.267184	0.880665	7.29881	6.83967	5.38017	7.66918
0.890638	0.728034	0.896429	0.783582	7.06568	6.79764	6.39029	8.07527
0.901148	0.907993	0.853912	0.686044	7.11703	6.36351	6.24263	8.0901
0.836106	0.529558	0.839895	0.632436	7.00929	6.67868	5.90582	7.49101
0.684728	0.924327	0.803422	0.876385	7.20758	7.20451	5.96794	8.23493
0.871958	0.910107	0.783039	0.867573	7.17115	6.70048	5.59564	8.29963
0.89873	0.888145	0.473364	0.832858	7.04203	6.56646	5.41869	7.92756
0.660143	0.922243	0.749321	0.837867	7.25283	6.93102	5.94511	7.9626
0.856402	0.927253	0.545669	0.873458	7.8467	6.69739	5.87825	7.2947
0.768042	0.818764	0.899483	0.866744	7.16791	6.55917	6.23847	8.35121
0.225483	0.726717	0.733597	0.891716	7.24425	6.87084	5.93888	7.3196
0.624759	0.778188	0.853204	0.832698	7.41263	6.68953	5.82022	7.76756
0.764719	0.900533	0.828411	0.858683	7.38716	6.98698	6.57537	8.34925
0.830055	0.856529	0.874465	0.7956	8.48178	6.53368	6.30447	8.00779
0.355949	0.876853	0.879504	0.661761	8.21649	6.68764	5.5678	7.71772
0.355949	0.925027	0.790841	0.854375	7.99186	6.69721	5.601	8.52103
0.90338	0.888443	0.774964	0.883232	7.74422	6.81625	6.43737	8.05143
0.59272	0.91627	0.831667	0.659738	7.39385	6.67769	5.97788	7.41116
0.844579	0.916669	0.550851	0.821603	7.65794	6.69342	5.68443	8.10862
0.799206	0.853919	0.510739	0.88942	7.14866	6.62977	5.57291	8.34587
0.659519	0.907644	0.752937	0.806501	7.20253	6.3086	5.70499	7.1947
0.7368	0.919571	0.882946	0.677551	6.71374	6.47589	5.85782	7.25448
0.784884	0.792051	0.740775	0.859991	7.00199	7.03476	5.99323	8.29691
0.823209	0.671616	0.914714	0.832105	6.83163	6.30617	7.27106	7.77826
0.835016	0.916727	0.844421	0.813403	7.43228	7.11265	7.22396	7.19557
0.0536208	0.909315	0.767936	0.696768	8.05069	6.70997	6.25891	7.29468
0.713009	0.751006	0.905972	0.629642	7.92607	6.84103	6.37576	7.00402
0.660904	0.93222	0.901978	0.467577	8.9736	7.02501	6.98839	7.1006
0.318508	0.858007	0.891874	0.881911	7.61499	6.88929	7.13723	7.57848
0.919549	0.858007	0.77063	0.793764	7.33718	6.67224	7.36547	7.28811
0.820968	0.922771	0.888194	0.667955	7.16415	7.06474	6.62044	7.17551
0.875316	0.913165	0.864263	0.741095	7.16052	6.62031	7.65662	7.1178
0.864436	0.923001	0.848601	0.808453	8.01163	6.81987	6.8378	7.60054
0.864436	0.855602	0.914343	0.855895	7.05555	6.52223	7.08364	7.10457
0.914556	0.86123	0.897868	0.811627	8.29297	6.74781	7.27593	7.28399
0.857811	0.855602	0.88373	0.82402	8.61093	6.76517	6.59879	7.23341
0.723937	0.921738	0.840143	0.88242	7.16232	6.51773	7.12382	7.38815
0.509695	0.756453	0.842796	0.854372	8.01307	6.79037	6.4014	6.82258
0.880152	0.910593	0.692841	0.842623	7.34855	6.83824	6.37842	7.38334
0.845755	0.90658	0.86391	0.872343	7.69892	6.54003	6.58638	7.53303
0.220625	0.878998	0.799679	0.832371	7.80773	7.34324	6.46031	6.81369
0.884748	0.865946	0.892561	0.814925	6.9355	6.60307	6.3735	7.17404
0.415645	0.810473	0.838774	0.82779	7.19961	6.88418	6.05089	7.10901
0.898023	0.87114	0.900868	0.696624	7.12862	7.06083	7.4061	6.73512
0.822338	0.754161	0.901956	0.869687	6.81373	7.36428	6.81227	7.82742
0.891241	0.880939	0.840172	0.813918	7.51012	7.1113	6.10856	6.99785
0.848089	0.906178	0.864315	0.836518	7.11252	8.22759	5.97129	7.45307
0.82462	0.906178	0.905982	0.833758	7.38973	7.81272	6.91014	7.8549
0.839393	0.94128	0.633629	0.914673	7.40492	6.9042	5.49203	8.26907
0.918465	0.874347	0.371694	0.879368	7.55076	6.84903	5.51856	8.37539
0.921232	0.884518	0.399087	0.859193	7.42778	7.07772	5.77205	7.55066
0.800956	0.883471	0.803627	0.864663	6.92334	7.7662	6.00306	7.4878
0.832593	0.883471	0.777945	0.869784	7.14443	7.81438	5.83469	7.93151
0.84479	0.883471	0.857638	0.868462	7.45581	7.62611	5.94669	7.76812
0.774636	0.883526	0.463163	0.867536	7.65377	8.38629	5.63575	7.80816
0.0413705	0.883526	0.742655	0.842109	7.66609	8.28374	5.75016	7.64112
0.804985	0.883526	0.814758	0.872215	7.64213	8.2427	6.62192	7.96492
0.872228	0.84668	0.796172	0.852123	8.77564	7.64876	6.72629	7.55575
0.892592	0.84668	0.728372	0.845039	8.04875	7.50673	6.35782	7.6893
0.911737	0.858969	0.777465	0.913349	7.35591	7.96761	6.67815	8.01841
0.0361903	0.773541	0.768062	0.84044	7.3948	7.21734	6.18413	8.15614
0.902906	0.773541	0.767573	0.802056	7.07122	7.18102	6.75142	7.16523
0.511204	0.816835	0.678461	0.552768	7.58677	6.884	6.58122	7.38852
0.902906	0.89278	0.863743	0.455387	7.10103	7.05373	7.24905	6.93703
0.806065	0.816835	0.774558	0.789474	7.07624	6.76446	6.7531	7.24224
0.813092	0.872466	0.792588	0.607235	6.69636	7.20939	7.88028	7.34284
0.478273	0.86731	0.712956	0.816298	6.81508	6.93819	7.12901	8.34389
0.867307	0.884027	0.812232	0.850945	6.79115	7.23088	7.1272	8.38701
0.61956	0.940911	0.729019	0.843649	6.76277	6.95271	6.16673	7.25106
0.347251	0.790354	0.819802	0.863185	7.07764	7.01723	6.04722	7.97883
0.910926	0.804299	0.747552	0.799059	7.11906	7.1617	6.53352	7.33958
0.82636	0.906708	0.713842	0.909131	7.97745	7.68445	6.32952	8.73184
0.838673	0.9113	0.657514	0.909485	7.65294	7.05671	6.34139	8.38894
0.412059	0.9113	0.578118	0.863513	7.45436	7.04501	6.13536	8.11199
0.818514	0.909543	0.375169	0.847186	7.55194	6.70764	6.29442	7.91532
0.752273	0.873095	0.839363	0.902189	7.49967	7.32791	7.14907	8.22
0.52615	0.919987	0.816418	0.864078	7.58855	6.86349	6.68461	7.65594
0.551591	0.187999	0.727563	0.865603	8.73654	7.06329	6.30598	7.95333
0.835737	0.911339	0.865148	0.889565	8.04661	7.01261	7.28127	7.57436
0.688851	0.896749	0.822399	0.901662	7.93761	7.43676	6.99556	8.47146
0.899402	0.896749	0.727678	0.907586	7.68817	7.42743	6.35956	7.69687
0.688851	0.879713	0.867132	0.300914	8.05865	7.39735	6.37604	6.84094
0.0636333	0.879713	0.59839	0.858034	8.60453	7.30356	6.39769	7.31516
0.853932	0.851376	0.737494	0.789906	7.9651	6.91114	6.30313	7.17426
0.887959	0.917677	0.463109	0.860842	7.71611	6.99084	6.27494	7.97639
0.843155	0.895926	0.517636	0.717145	7.46205	6.89371	5.95895	7.3931
0.816332	0.906299	0.660642	0.723737	7.75343	7.01656	6.40069	7.56151
0.617555	0.877662	0.843325	0.789232	7.51342	6.98732	6.44877	7.75389
0.80319	0.898777	0.786188	0.681956	7.27246	7.28109	6.47309	7.55834
0.733838	0.348827	0.857625	0.616886	7.56331	6.93195	6.71748	7.47503
0.756903	0.898777	0.85521	0.826418	7.04764	7.36525	6.6566	8.37461
0.847335	0.854241	0.880762	0.789848	7.21061	7.00761	6.69048	8.18884
0.876422	0.854241	0.870842	0.642727	6.85477	6.83405	6.88732	7.60329
0.899038	0.854241	0.740496	0.775797	6.8561	6.73579	6.26049	8.10197
0.773329	0.878459	0.765185	0.779973	7.16037	6.52779	6.78897	7.87158
0.882423	0.864482	0.897684	0.86177	7.03694	6.69175	7.18095	8.81522
0.859643	0.872912	0.787661	0.793072	7.93452	6.63193	7.01717	7.73275
0.870718	0.910736	0.776724	0.854673	7.74736	6.6152	6.79648	7.98206
0.788053	0.309722	0.804018	0.853574	7.64812	6.78267	6.91464	8.06793
0.891585	0.905765	0.744449	0.840224	7.82996	6.90275	6.91958	7.86351
0.871193	0.82258	0.838704	0.463778	7.89017	6.63771	7.40552	7.46162
0.871193	0.916398	0.758753	0.463447	7.82593	6.34134	6.85788	7.88175
0.815379	0.919612	0.86605	0.844312	7.87731	7.18226	7.38368	7.76625
0.445166	0.888662	0.776472	0.776566	8.31453	6.6553	6.75497	7.64624
0.053904	0.860192	0.868346	0.485819	8.45966	7.3825	6.89505	7.65632
0.0278141	0.866873	0.774367	0.871922	8.27298	7.61907	6.95316	8.5393
0.848125	0.894982	0.844653	0.871596	8.26727	6.80604	7.19924	7.91557
0.450914	0.874752	0.878325	0.813709	8.1193	6.6041	7.49121	7.7081
0.872638	0.705864	0.828559	0.600325	8.00853	7.0087	7.45117	7.91208
0.834433	0.869173	0.737646	0.81479	8.03358	7.80638	7.46015	8.01072
0.72077	0.85077	0.6548	0.704095	8.46148	7.54088	7.56517	7.04693
0.861241	0.85077	0.852483	0.544442	8.57844	7.35728	7.74258	7.65878
0.884926	0.839607	0.822682	0.824272	8.64418	7.0513	7.09106	8.25779
0.883659	0.868418	0.760632	0.780699	8.46382	7.70638	7.46192	8.08122
0.719415	0.856661	0.859107	0.726235	8.14383	7.48918	7.16752	8.16016
0.514871	0.861314	0.861498	0.404981	7.72761	7.3245	7.0799	8.00467
0.162456	0.87656	0.825277	0.813894	7.95457	7.07708	6.87652	7.74996
0.798675	0.87656	0.682395	0.824308	7.76963	7.11973	6.96805	8.26984
0.819493	0.881797	0.808389	0.74209	8.06324	7.26441	7.05682	7.99753
0.697171	0.881797	0.83239	0.861536	7.59603	6.98046	6.26106	7.77173
0.867343	0.892672	0.889748	0.807881	7.56187	6.98686	6.98801	8.45962
0.851279	0.892814	0.873703	0.819009	7.55645	7.2033	6.47437	7.32949
0.768595	0.694702	0.866161	0.682742	6.77442	7.32724	6.98158	7.77788
0.843955	0.877485	0.853294	0.792148	7.07911	7.71103	6.73729	8.02887
0.80705	0.885582	0.690527	0.908505	7.43206	7.14216	7.0018	8.88263
0.818792	0.894063	0.737854	0.886322	7.72721	7.13714	6.20926	8.24253
0.856667	0.915844	0.767756	0.770876	7.84808	7.51151	6.91574	7.49625
0.0341468	0.861541	0.857064	0.824789	7.40218	7.47346	6.77958	7.91109
0.800155	0.88953	0.431859	0.887065	6.75562	7.23021	6.15025	8.69148
0.863121	0.761314	0.505154	0.882857	7.70505	6.98766	6.53847	7.96838
0.82228	0.872681	0.75642	0.886322	6.87736	7.52214	6.96272	8.24253
0.840492	0.859231	0.767315	0.909687	6.83422	7.26728	6.93199	8.97943
0.580239	0.859231	0.772398	0.919714	7.08608	7.17376	6.94448	7.70515
0.742117	0.859231	0.794336	0.89086	6.89425	7.18625	6.65848	8.25663
0.801039	0.849732	0.858447	0.907046	6.95311	7.15894	6.9534	9.07155
0.658257	0.91636	0.555458	0.888611	7.01951	8.00065	6.40929	8.31389
0.419994	0.852938	0.340045	0.444277	6.81225	7.73949	6.81908	7.3496
0.811703	0.92733	0.327018	0.873443	6.99712	7.17683	6.60183	8.23188
0.851077	0.879139	0.821242	0.915432	7.01404	6.89908	6.76579	7.9692
0.745462	0.863529	0.83919	0.799187	7.20068	7.03181	6.84427	7.38482
0.775311	0.854866	0.781413	0.889884	6.6389	7.38521	6.81448	8.51717
0.719382	0.831933	0.33328	0.706317	6.50549	7.31207	6.6835	7.66928
0.811997	0.831933	0.668835	0.886756	6.64614	7.33387	6.93127	8.18178
0.161884	0.866742	0.817382	0.731745	6.67143	7.18381	7.32401	7.16458
0.804509	0.887845	0.778291	0.825823	6.44934	7.15697	6.98875	7.59761
0.897197	0.888819	0.759525	0.819535	6.44759	7.15702	6.90352	7.58966
0.746525	0.888819	0.350601	0.821561	6.73733	7.05742	6.25947	7.67875
0.852786	0.878701	0.582067	0.764437	6.64636	7.10635	6.74762	7.33749
0.663951	0.897041	0.733115	0.874637	6.95701	7.28474	6.59551	8.04481
0.812109	0.897041	0.676775	0.786146	6.78761	7.17671	6.6967	7.6726
0.809558	0.897041	0.776089	0.833089	6.92595	7.21317	6.65158	7.34012
0.77201	0.840974	0.578646	0.79799	6.8152	7.22635	6.52397	7.48663
0.875462	0.939815	0.844803	0.869184	7.4345	8.46532	6.52477	8.48513
0.845053	0.868758	0.83202	0.866224	7.49927	7.92756	7.21135	7.60947
0.879876	0.848322	0.564303	0.826573	7.7109	7.33473	6.94605	8.335
0.766821	0.919417	0.756426	0.872119	7.67922	7.33296	6.67843	8.59594
0.209429	0.839374	0.745942	0.792115	7.6026	7.35758	6.86983	7.443
0.534894	0.877055	0.861046	0.669748	8.05546	7.17422	6.97626	7.62063
0.87516	0.716532	0.812807	0.895024	8.28047	7.1522	6.88075	8.73562
0.881987	0.834112	0.78646	0.884521	7.94707	7.24466	6.79205	8.34703
0.870621	0.894427	0.42017	0.683274	7.61599	7.26765	6.65505	7.0896
0.851083	0.862343	0.716257	0.853479	7.84053	7.21848	6.78966	8.72491
0.86429	0.916949	0.711212	0.686793	7.73546	7.92452	6.97477	7.67394
0.637017	0.888402	0.882255	0.799671	7.70118	6.61849	7.7952	8.02488
0.90809	0.778817	0.775744	0.852199	7.56159	7.63589	6.93859	8.47934
0.833242	0.840926	0.772318	0.851636	7.55005	6.7763	6.65497	8.10718
0.815594	0.840926	0.888306	0.854812	7.76928	6.87934	7.68845	7.96232
0.83363	0.85232	0.762277	0.8171	7.77614	7.14453	7.7563	7.51698
0.83363	0.878193	0.810131	0.888372	7.68144	7.18843	7.7563	8.64325
0.715894	0.838151	0.770432	0.854812	7.82543	7.18484	7.60833	7.96232
0.774869	0.856526	0.876803	0.896436	7.62557	7.45499	8.0173	7.88069
0.715894	0.856526	0.707489	0.852588	7.69503	7.41717	6.95103	7.95961
0.835842	0.879359	0.662965	0.744433	7.40224	7.2771	7.01474	7.80199
0.887627	0.879359	0.674539	0.825828	7.21213	7.27804	6.68957	7.6226
0.824424	0.85345	0.870477	0.821631	7.35346	7.43204	6.82664	7.87087
0.84847	0.870386	0.890991	0.757301	7.34655	7.25435	7.2476	7.56695
0.84847	0.85345	0.891846	0.697474	7.25474	7.19104	7.79874	7.45968
0.174648	0.861744	0.481654	0.780674	7.43927	7.10479	7.1373	7.64435
0.790832	0.7731	0.733794	0.830476	7.34249	6.96524	6.99436	7.89894
0.379035	0.749337	0.84891	0.846103	6.95247	6.75398	7.31906	7.87448
0.917079	0.919932	0.867711	0.790006	6.81959	7.04641	7.60105	7.83783
0.876673	0.897501	0.735963	0.809448	7.30623	7.28532	7.19018	7.7327
0.86815	0.923919	0.802946	0.795926	6.932	7.04283	7.04133	7.58509
0.81321	0.924517	0.807624	0.619362	7.18625	6.93828	7.20823	7.39322
0.461047	0.918655	0.707608	0.256677	7.39413	7.51655	6.71211	7.46941
0.235337	0.744487	0.787255	0.895621	7.35499	6.86893	7.07658	7.96414
0.875109	0.921608	0.763279	0.878059	7.53424	7.2458	6.67967	7.96576
0.855855	0.89571	0.705145	0.853699	7.91268	7.39093	6.54554	8.13467
0.864636	0.89571	0.385602	0.64568	7.98681	7.32988	6.82346	7.80603
0.736202	0.901489	0.35598	0.883225	7.81622	7.23428	6.24293	7.99881
0.864636	0.89743	0.85126	0.801536	7.86296	7.47545	7.23782	6.99895
0.325628	0.89743	0.822288	0.798184	8.6392	7.06908	7.53795	7.64378
0.866846	0.912318	0.825993	0.735343	7.80349	7.76461	7.01844	7.34788
0.294811	0.915489	0.441183	0.893546	8.04485	7.29153	6.50587	7.49237
0.840124	0.906048	0.672622	0.874949	7.84401	7.13883	8.05882	7.89631
0.831537	0.915489	0.656033	0.777596	7.58896	7.03411	7.43153	7.32822
0.801971	0.886143	0.837531	0.678036	8.04966	7.0527	7.51455	7.37747
0.841618	0.907113	0.857424	0.850885	8.1031	6.94698	7.67871	7.20453
0.874995	0.874638	0.799777	0.797269	7.91201	6.96265	7.10196	7.57115
0.82467	0.840009	0.878034	0.75639	8.46795	6.75058	7.76379	7.50348
0.893656	0.91109	0.777335	0.802753	8.77846	6.87852	7.59969	7.56151
0.121259	0.91109	0.757193	0.87723	8.33908	7.00288	7.65327	8.10594
0.325352	0.932853	0.668903	0.86055	8.45759	6.83642	7.33672	7.9374
0.185186	0.857465	0.841305	0.798563	8.60616	6.84682	7.43122	7.365
0.896166	0.916866	0.680995	0.758328	8.14213	6.81325	7.31885	7.54398
0.900044	0.916741	0.892407	0.900054	7.92921	7.40378	8.43762	8.71877
0.759221	0.745087	0.841254	0.803161	8.47938	6.7107	7.77995	7.51276
0.740796	0.911635	0.827212	0.551001	7.96909	6.72925	7.32865	7.34939
0.902393	0.874494	0.804341	0.77234	7.99298	6.64566	7.36064	7.14753
0.756436	0.819277	0.829915	0.734015	8.14685	6.73363	7.76044	7.41565
0.714821	0.796259	0.636033	0.881295	8.05783	6.66042	6.63183	9.2015
0.690351	0.716693	0.35892	0.699363	8.00156	6.84757	8.06524	7.12604
0.84194	0.883583	0.766721	0.535809	7.65123	6.85799	7.64656	7.19306
0.899761	0.771271	0.816827	0.309618	7.42968	6.84791	7.73546	6.86011
0.0182246	0.898274	0.548899	0.809634	7.83144	6.49334	7.69965	7.57778
0.495669	0.903906	0.51127	0.689861	8.17723	6.86539	6.98179	7.20767
0.886669	0.903906	0.5573	0.621193	8.65753	6.83217	7.34048	7.15555
0.784164	0.869627	0.688267	0.699023	7.20082	6.86293	7.60568	7.1464
0.874419	0.926014	0.785187	0.880907	7.22342	6.75148	7.71602	7.65445
0.307042	0.853856	0.784081	0.828007	8.52047	6.9652	7.60881	7.33851
0.880193	0.899757	0.791909	0.716586	7.95851	7.15544	7.85688	6.84772
0.88491	0.82542	0.7191	0.905281	7.89167	6.72138	7.80408	8.9667
0.844982	0.90737	0.373831	0.548417	8.02439	7.44209	7.70419	7.28431
0.844982	0.90737	0.686293	0.410248	7.59955	7.38842	7.63048	7.16509
0.70129	0.90737	0.721077	0.833512	7.56267	7.14335	7.56777	7.73383
0.70129	0.90737	0.679344	0.824386	7.52169	7.29005	7.88174	7.62909
0.889345	0.800515	0.530114	0.691032	7.2553	7.13903	7.59508	7.26402
0.887566	0.745964	0.490782	0.573455	7.23101	6.83383	7.13266	7.19753
0.851862	0.771497	0.464141	0.779957	7.2994	7.02016	7.51524	7.35721
0.776975	0.895654	0.605438	0.588326	7.33417	7.85677	7.29817	7.38345
0.869951	0.764365	0.326001	0.496193	7.55409	6.53887	7.32462	7.34213
0.888063	0.875052	0.604798	0.778212	7.3697	6.94515	7.41304	7.36928
0.76751	0.915599	0.604798	0.711144	7.14912	7.39539	7.4061	7.53677
0.140235	0.89055	0.805201	0.719399	7.69347	6.70601	7.49206	7.6179
0.813359	0.772128	0.743881	0.817641	7.1296	6.98445	7.57808	7.2845
0.88646	0.872584	0.721677	0.817641	7.64837	6.69272	7.24894	7.2845
0.347157	0.772128	0.627762	0.772375	7.648	7.04985	7.62482	7.72446
0.810037	0.876419	0.519237	0.773965	8.19584	6.644	7.15003	7.49028
0.136694	0.896698	0.624705	0.818102	8.1793	6.91831	7.66348	7.60037
0.872968	0.892215	0.722458	0.860603	8.23721	6.82664	7.6409	7.81337
0.695187	0.892215	0.797721	0.859621	8.39459	6.83612	8.47482	7.02744
0.52464	0.821389	0.354074	0.716804	8.29579	7.08734	7.28497	7.21165
0.739946	0.851063	0.656053	0.635436	8.06384	6.76284	7.53633	6.945
0.0250249	0.842191	0.799769	0.706203	8.10669	6.99702	7.70278	7.16721
0.0828863	0.742097	0.735334	0.830662	8.04151	6.93495	7.46701	7.6622
0.827962	0.842191	0.781616	0.706423	7.63234	6.80314	8.34687	6.91887
0.827962	0.877282	0.657838	0.67133	7.88044	6.86023	7.24185	7.10394
0.24551	0.785797	0.665343	0.526266	7.9261	6.54258	7.54415	6.58231
0.733949	0.896089	0.681971	0.854913	7.40534	7.14852	7.46675	7.47484
0.680807	0.896089	0.636577	0.479668	7.70252	7.10344	7.55299	6.89623
0.83199	0.768149	0.73466	0.432449	7.75555	7.10603	7.77364	7.07821
0.83199	0.876733	0.72894	0.827443	7.75303	7.0298	7.49964	7.6021
0.742355	0.876733	0.793446	0.850091	7.59904	6.90094	8.1829	7.79465
0.788991	0.829255	0.785172	0.805554	7.5202	6.95703	7.66273	7.44095
0.788991	0.918006	0.640081	0.758553	7.54862	7.19059	7.61499	7.5004
0.881281	0.643127	0.612105	0.735606	8.48057	6.8809	7.43879	7.53113
0.615596	0.887176	0.415478	0.818504	8.32801	7.17201	7.32693	7.78919
0.761643	0.887176	0.378149	0.757925	8.41615	7.30734	7.53099	7.63561
0.736498	0.890159	0.717993	0.579897	8.51001	7.0223	7.22058	7.37291
0.870119	0.881346	0.501338	0.859096	8.0742	7.03637	7.58908	7.9498
0.871655	0.907631	0.757561	0.842384	7.93961	7.2882	7.27096	7.45266
0.882564	0.889625	0.795486	0.711953	7.9418	7.1096	7.86986	7.38524
0.882564	0.851524	0.820112	0.894782	7.84714	7.50109	8.37215	7.60332
0.824499	0.851524	0.878933	0.531334	7.94313	7.68078	8.58597	6.74412
0.874305	0.887096	0.781798	0.835714	7.8711	7.52792	7.94338	7.9516
0.838143	0.871379	0.878337	0.833962	7.80675	7.78602	8.67436	7.37088
0.833973	0.870881	0.62441	0.84251	7.88332	8.00677	7.43401	7.94962
0.833973	0.870881	0.889075	0.805683	7.56669	8.01621	8.69859	7.70052
0.172614	0.82997	0.73876	0.812242	8.61494	7.78907	7.76108	7.47788
0.885234	0.883457	0.861382	0.838531	8.42196	7.89589	8.66312	7.78896
0.859595	0.813023	0.880828	0.858761	7.72671	7.19531	8.40931	7.68543
0.885355	0.919838	0.8481	0.853297	8.15738	7.45198	8.29309	7.44891
0.416574	0.783733	0.827525	0.87854	7.45918	7.35571	8.15471	8.33196
0.818579	0.877824	0.296625	0.880904	7.45602	7.04474	7.68005	8.29339
0.728456	0.906819	0.623471	0.83877	7.59277	7.5689	7.80246	7.86971
0.577559	0.906819	0.680392	0.760818	7.94789	7.5624	7.34461	7.71137
0.876509	0.906819	0.309859	0.83134	8.24426	7.6275	8.35699	7.73389
0.849193	0.771121	0.57797	0.849902	8.60579	7.99634	8.06108	7.96236
0.775901	0.105385	0.579906	0.836386	8.18603	7.54718	7.89327	7.54394
0.790308	0.771121	0.718794	0.493864	8.22909	7.98607	8.42297	7.25145
0.0533994	0.309721	0.704329	0.8698	8.51769	7.58284	7.91391	8.27974
0.793587	0.851932	0.446354	0.738913	8.62422	8.12997	7.91649	7.6262
0.500433	0.925605	0.732877	0.896248	8.43991	9.55322	8.21128	8.25485
0.16432	0.927301	0.796246	0.872853	8.71354	8.87954	8.21964	7.84543
0.0500974	0.875234	0.374493	0.679264	8.5759	8.07283	7.81527	8.02001
0.441858	0.883138	0.358946	0.569001	8.58223	7.78624	8.31412	7.62285
0.722173	0.906563	0.38387	0.86719	8.03914	7.57763	8.65169	8.23287
0.814456	0.904086	0.856766	0.833778	7.85082	7.42871	8.64646	7.95822
0.639419	0.839884	0.650471	0.860633	7.72468	7.03269	8.55063	8.01266
0.0898566	0.909028	0.5971	0.824681	8.01753	6.96318	7.86342	7.64481
0.850682	0.900548	0.389053	0.887543	7.79004	7.05589	8.71815	8.21626
0.770129	0.837334	0.842649	0.792579	7.95304	6.98332	8.35713	7.56121
0.857141	0.875194	0.376474	0.864161	7.64151	7.35272	8.6594	8.03633
0.783915	0.875194	0.668653	0.77886	7.96905	7.08535	8.10017	7.61752
0.888819	0.935154	0.311924	0.82244	7.78493	6.8989	7.88584	8.34201
0.395943	0.915581	0.535723	0.823315	7.4206	6.94677	8.72465	8.21278
0.540883	0.907476	0.604245	0.850053	7.75513	6.92131	8.7654	7.95875
0.401035	0.872433	0.599319	0.867567	7.73274	7.05708	7.77409	8.6598
0.688924	0.876816	0.252154	0.86308	7.33113	6.99619	7.87881	8.09867
0.214054	0.809701	0.805768	0.824654	8.02087	7.04784	8.42727	7.81436
0.0548643	0.809701	0.688645	0.707322	7.98402	6.85493	8.01808	7.71996
0.386215	0.841005	0.497247	0.879082	7.90316	6.90843	8.28286	8.24047
0.602052	0.856409	0.80575	0.869086	7.95441	7.1822	7.96767	8.63699
0.838374	0.916404	0.884328	0.488629	7.64547	6.65611	8.2924	7.53863
0.806879	0.754589	0.863935	0.305938	8.08213	6.76832	7.58574	7.35345
0.59634	0.701743	0.84858	0.875243	8.01535	6.80884	7.9327	8.5733
0.59634	0.827401	0.55615	0.799268	8.05423	7.89796	7.30471	7.97834
0.59634	0.907729	0.898094	0.606762	8.03622	7.31362	7.9752	7.29376
0.410348	0.892093	0.540325	0.530403	8.40173	7.109	7.08484	7.58082
0.365906	0.892093	0.598344	0.787214	8.48098	7.13311	7.75471	7.75874
0.644958	0.833844	0.308094	0.501725	8.30817	7.43876	7.62895	7.57149
0.0820646	0.834295	0.537021	0.879145	8.72258	7.21447	7.26308	8.60291
0.767339	0.808968	0.33941	0.713703	8.86309	7.05987	7.05859	7.55955
0.767339	0.906292	0.536445	0.686709	8.44722	7.16616	7.0046	7.3954
0.767339	0.839638	0.275746	0.511355	8.88155	7.40401	7.58846	7.53449
0.0239684	0.839638	0.331761	0.465608	8.06981	7.17481	6.95215	7.47789
0.0454777	0.798853	0.699479	0.87883	8.62815	7.32984	7.19277	8.59048
0.7624	0.798853	0.250851	0.862824	8.8845	7.15612	7.85635	7.7346
0.78419	0.592924	0.669878	0.494194	8.88037	7.44647	7.43849	7.31576
0.101133	0.855133	0.707416	0.880522	8.60816	8.44657	7.30188	8.75938
0.279979	0.787464	0.336536	0.708302	8.51562	7.3702	8.28274	7.59408
0.208685	0.853801	0.432809	0.756085	8.42809	7.2805	8.17449	7.42986
0.379315	0.833934	0.505583	0.785452	8.3474	7.25134	8.34691	7.43202
0.0858317	0.400161	0.296169	0.893341	8.33719	7.08432	8.26916	8.26331
0.735944	0.892551	0.29081	0.733649	8.17244	6.98157	8.30662	6.8292
0.735944	0.906124	0.254854	0.646683	8.42929	6.9419	8.25397	7.6863
0.606239	0.795768	0.762852	0.700154	8.95571	7.30294	7.78069	7.34935
0.114861	0.901893	0.374276	0.875908	8.37994	7.09188	7.93662	7.98431
0.636697	0.897607	0.2955	0.717484	8.11853	7.01946	7.92459	7.51752
0.740991	0.814878	0.804016	0.66996	8.17724	7.27869	8.29304	7.43312
0.141338	0.909076	0.274225	0.643099	8.00377	7.0068	7.41425	7.52483
0.17712	0.930997	0.30043	0.826396	8.40925	6.96912	7.93327	8.25257
0.0338072	0.877406	0.619865	0.791313	8.33198	7.21503	7.59293	7.9768
0.0338072	0.882663	0.317229	0.813496	8.25207	7.01093	7.67823	7.19086
0.791341	0.846829	0.67538	0.902945	8.19801	7.17047	7.50882	8.91029
0.825477	0.8944	0.262857	0.781752	8.10676	7.0868	8.06029	8.05414
0.310632	0.88806	0.409336	0.874175	7.90921	7.90349	8.2049	8.18599
0.744677	0.896848	0.446515	0.820893	8.22123	7.22899	7.56381	8.29652
0.0459436	0.896848	0.446292	0.816121	8.20313	6.91545	7.78333	8.16215
0.0460055	0.880365	0.31387	0.873189	8.05774	6.78643	7.24447	8.52382
0.0796811	0.901017	0.443998	0.895608	8.0812	8.09974	8.08563	8.66177
0.261338	0.893488	0.580392	0.620395	8.1707	8.02364	7.7879	7.63608
0.574793	0.893488	0.503066	0.880302	8.41711	8.11914	7.82376	7.98601
0.357103	0.898033	0.605979	0.885488	8.32517	7.93015	7.78231	8.36696
0.681609	0.898033	0.778651	0.763127	8.26169	7.66714	7.9181	7.61384
0.630532	0.909254	0.666501	0.565993	8.05041	7.71709	7.99761	7.26335
0.62995	0.898413	0.662836	0.441179	9.3236	7.68414	7.6603	7.28
0.207369	0.898413	0.768496	0.839742	8.23942	7.47769	7.63192	7.70268
0.815605	0.896092	0.30503	0.77901	8.25381	7.36435	7.91063	7.86042
0.845234	0.871256	0.289892	0.838411	8.85279	7.21815	7.96526	7.59796
0.585448	0.902507	0.452753	0.823023	8.22699	7.21742	7.77676	7.60018
0.273214	0.915508	0.355474	0.822763	8.40162	7.37166	7.9146	8.18876
0.273214	0.838609	0.280804	0.607521	8.44383	6.80006	7.8509	7.24032
0.823529	0.854242	0.441931	0.840053	8.23568	7.00677	7.72683	8.2367
0.634908	0.80915	0.449111	0.813185	8.21105	7.00601	7.49423	7.69885
0.811406	0.898094	0.339848	0.818859	8.47039	7.47835	7.91295	7.54164
0.811406	0.895708	0.264891	0.837085	8.44573	7.03257	7.8219	7.73081
0.870849	0.895708	0.660827	0.830665	9.12246	7.03296	7.30272	7.84172
0.854236	0.875698	0.354193	0.518502	7.92171	7.38649	8.25239	7.60397
0.870154	0.89008	0.296908	0.789541	8.47721	6.77561	8.06208	7.76138
0.870154	0.690096	0.368474	0.709993	7.94401	6.87738	8.08859	7.50503
0.866296	0.880397	0.733386	0.771948	8.13023	6.74203	7.78525	7.6699
0.866296	0.893659	0.410868	0.678423	8.1255	7.00697	7.596	7.67599
0.636724	0.854293	0.73291	0.738337	8.43587	7.23324	7.63129	7.63751
0.164067	0.901516	0.689034	0.748501	8.20373	7.09174	7.8221	7.48151
0.678949	0.857293	0.803045	0.287199	8.14293	6.97397	8.12514	7.4939
0.880025	0.88893	0.787367	0.60896	7.54231	6.75926	8.06177	7.32331
0.741481	0.872967	0.823138	0.785076	7.80578	7.13861	8.41052	7.51048
0.0513597	0.872967	0.871404	0.419576	8.28521	6.99503	8.30041	7.7073
0.753146	0.894419	0.79134	0.870795	7.73755	6.53168	8.47357	8.57723
0.858261	0.883035	0.799328	0.316722	8.37361	7.12688	8.246	7.8401
0.239865	0.909042	0.824871	0.708607	7.96948	6.82657	8.56704	8.26356
0.667684	0.88621	0.829343	0.396052	8.13476	7.4113	8.38108	7.66349
0.147201	0.835785	0.798085	0.306277	8.07347	6.65393	8.17067	8.15679
0.740983	0.907061	0.832016	0.526218	7.83706	7.86679	8.20623	7.96249
0.851222	0.907061	0.656985	0.563485	8.08813	7.58397	7.82829	8.05638
0.743944	0.907061	0.765821	0.743207	8.04745	7.46024	7.70557	8.01269
0.743944	0.907061	0.477432	0.706989	8.03721	7.34224	7.50104	7.66567
0.783216	0.882335	0.848472	0.475907	7.80526	7.36664	8.47741	7.52246
0.790766	0.895159	0.273371	0.574884	7.98097	7.42439	7.4339	7.96966
0.460539	0.895159	0.380407	0.702216	7.87949	7.02628	8.01275	8.03633
0.648648	0.929936	0.376808	0.625216	8.03382	7.26531	7.84513	7.53619
0.892229	0.909283	0.649976	0.754003	7.44792	7.56348	7.8383	8.19775
0.492226	0.873684	0.810199	0.799162	7.65651	7.28925	7.39415	8.23395
0.851454	0.909283	0.916967	0.657251	7.4647	7.19305	8.47971	7.72659
0.512943	0.858624	0.881419	0.8101	7.73338	6.88961	8.48879	7.86804
0.495158	0.852846	0.874609	0.65867	8.1273	7.1679	8.59758	8.15622
0.430736	0.89419	0.782279	0.739053	7.91374	7.42002	7.24999	7.65261
0.276049	0.849414	0.311926	0.773192	8.08616	7.27419	6.87771	8.28533
0.503463	0.849414	0.726903	0.74322	8.19809	7.5664	7.28856	8.02711
0.17355	0.915268	0.280671	0.668024	8.35258	7.18024	7.237	8.0684
0.503463	0.90996	0.568452	0.832368	7.73584	6.94711	7.20631	8.46927
0.780638	0.875226	0.478071	0.281555	8.50346	7.46045	7.66026	8.28134
0.863634	0.900998	0.801046	0.839171	7.80252	7.34965	7.71489	8.56244
0.835085	0.904306	0.764811	0.831613	7.69369	7.08031	7.41699	8.65292
0.0544744	0.884837	0.624911	0.74434	7.97584	7.05969	7.62192	8.24001
0.869841	0.874316	0.745649	0.386739	7.39893	7.47418	7.41826	8.73365
0.837402	0.869399	0.579822	0.838877	7.58603	7.28651	7.48141	8.59461
0.844386	0.89554	0.752017	0.787103	7.69459	7.95138	7.71718	7.88121
0.817131	0.89554	0.622312	0.264467	7.95526	7.88959	7.31845	8.7221
0.777058	0.867612	0.289458	0.263252	7.71255	7.91379	7.45015	8.36434
0.0693954	0.856402	0.283436	0.531393	8.07646	7.22521	7.35115	7.7634
0.844762	0.884794	0.867355	0.373632	8.0371	7.5286	8.18524	8.57956
0.502869	0.875563	0.793434	0.836605	7.97276	7.93277	7.48972	8.59517
0.0456441	0.624759	0.808807	0.897215	8.31319	7.54475	7.35702	8.63104
0.489031	0.895029	0.350063	0.837029	8.45678	8.45691	7.31508	8.53411
0.73424	0.895029	0.793317	0.429469	8.22258	8.5377	7.26601	8.52324
0.116635	0.895029	0.828788	0.375651	8.52864	8.30184	7.08261	7.77932
0.865364	0.900622	0.276882	0.873124	8.34082	9.12277	6.75345	8.72498
0.823637	0.900622	0.818398	0.845397	7.89869	8.96588	7.30416	8.54469
0.802509	0.886763	0.715099	0.696671	8.12016	8.93377	6.79757	7.41127
0.619971	0.819828	0.697568	0.63922	8.10763	8.18293	6.72696	7.28425
0.539997	0.810413	0.778813	0.508468	8.11242	8.23923	6.86644	8.52637
0.751622	0.529508	0.858248	0.846877	7.8238	8.14015	7.51405	8.52401
0.818029	0.802732	0.527692	0.438416	7.90518	7.70127	6.67818	7.70282
0.818029	0.866823	0.560711	0.876802	7.91613	7.86128	6.6055	8.73162
0.614074	0.866823	0.427429	0.792859	8.0847	7.88768	6.77526	8.36315
0.771397	0.906963	0.59011	0.529094	7.67636	9.10008	6.88207	7.79324
0.320342	0.630405	0.256169	0.866984	7.77558	8.51197	6.90797	8.70567
0.552769	0.844579	0.710007	0.734693	7.80595	7.2499	7.10006	8.28312
0.439326	0.865347	0.636983	0.613865	8.08275	7.6875	6.78736	7.805
0.552769	0.865347	0.650759	0.844176	8.15524	7.4557	6.92808	8.03445
0.812813	0.648946	0.580149	0.61925	8.26967	7.83928	6.79703	7.96776
0.694065	0.865347	0.739982	0.495035	8.20284	7.4419	5.88365	7.77227
0.685944	0.799206	0.746222	0.774023	8.29918	7.29866	6.45511	8.25406
0.698898	0.799206	0.649049	0.69196	8.47959	7.24419	6.48875	7.77564
0.176476	0.738358	0.507637	0.751557	8.65732	7.21258	6.42067	8.03776
0.539568	0.237135	0.7311	0.34335	8.10435	7.04666	6.37757	7.36555
0.578844	0.876701	0.771904	0.827761	8.12682	7.24778	6.49823	7.89319
0.390065	0.678556	0.666285	0.807318	9.59494	6.88356	6.20817	8.1542
0.604649	0.808682	0.470912	0.825281	8.69822	7.34505	6.48467	8.01761
0.497042	0.905668	0.289901	0.833358	8.77205	7.27991	5.7625	7.99684
0.881892	0.905668	0.55098	0.686485	7.83524	7.16609	6.1709	7.91944
0.652456	0.876035	0.533271	0.778373	7.79843	7.25117	6.22428	8.0212
0.513874	0.891429	0.808396	0.60351	8.30875	7.3615	6.80294	7.74132
0.585178	0.891429	0.869514	0.499141	8.23298	7.23501	7.91165	7.53713
0.51015	0.891429	0.828132	0.783199	7.92953	7.06068	6.93782	7.5501
0.577091	0.835016	0.709548	0.77574	8.21977	8.12865	6.39521	8.17336
0.806508	0.85866	0.705347	0.831549	7.99075	7.79526	6.50976	7.56322
0.785259	0.882863	0.700055	0.851139	8.36611	7.76646	6.63378	7.92945
0.847718	0.84991	0.687321	0.822498	8.20243	7.61812	6.63514	8.20192
0.358618	0.84991	0.70104	0.72601	8.34115	7.4487	6.8996	7.70743
0.792561	0.826776	0.78071	0.299599	8.03462	7.46208	6.72499	7.72223
0.0869011	0.903134	0.530867	0.887987	8.01226	8.30196	6.26908	8.11851
0.756238	0.903134	0.706877	0.788608	8.26492	8.28195	6.32817	7.28307
0.756238	0.903134	0.888175	0.789215	8.20609	8.22139	7.1022	8.33469
0.813759	0.882035	0.862486	0.344438	7.81953	7.79029	6.6045	8.21844
0.78762	0.882035	0.878819	0.860608	7.70071	7.72308	6.69579	7.4751
0.889056	0.882035	0.782752	0.845812	7.63993	7.60977	6.56844	8.24596
0.122803	0.86126	0.360743	0.884193	7.98473	7.62531	6.27776	7.49526
0.183354	0.878377	0.745836	0.814761	7.80765	8.08946	6.88856	7.28395
0.079197	0.893121	0.720682	0.484994	7.64015	7.70027	7.13112	7.50638
0.0447943	0.893121	0.28327	0.833245	7.9519	7.85149	6.70157	8.46599
0.0304369	0.878377	0.768453	0.773923	7.80907	7.8021	7.16861	7.4377
0.0361354	0.880796	0.394741	0.546743	7.9394	8.3324	7.01351	7.42546
0.037104	0.880796	0.70159	0.884927	7.80019	8.12944	7.0793	7.53273
0.177874	0.897882	0.520916	0.852607	7.66635	8.00919	6.53838	8.18348
0.846117	0.901012	0.369797	0.779719	7.82127	7.91288	6.41164	7.49388
0.248778	0.908502	0.88997	0.850344	7.86742	8.76622	6.91721	8.32753
0.781585	0.808508	0.881947	0.819978	7.84507	7.98467	6.33605	7.90783
0.510399	0.901916	0.878055	0.817536	8.08148	7.95769	6.19692	7.81491
0.147718	0.888525	0.683553	0.78127	8.07708	7.83565	5.67672	7.60238
0.852908	0.857392	0.756837	0.834678	8.34405	7.62601	5.63742	8.4505
0.852908	0.888525	0.474979	0.806083	8.21707	7.55163	5.31212	7.77025
0.525156	0.905853	0.485821	0.784565	8.19409	8.72624	4.81996	7.5547
0.495763	0.873607	0.800026	0.62427	8.19538	8.08341	5.17328	7.53889
0.753301	0.897436	0.753966	0.861322	7.73808	7.97533	5.25545	7.84789
0.494526	0.7624	0.49615	0.739432	8.04831	7.53912	5.56166	7.57605
0.435768	0.796238	0.698896	0.283512	7.91051	7.71845	5.7202	7.18584
0.140987	0.769472	0.817084	0.88274	7.70865	7.59885	5.78858	8.04899
0.794228	0.829236	0.504486	0.850709	8.53198	7.41885	5.43065	8.15884
0.845283	0.862501	0.437088	0.889131	8.18734	7.49602	5.83613	8.02124
0.180915	0.876632	0.743865	0.869732	8.03552	8.04672	5.30416	8.47346
0.807822	0.888974	0.474931	0.791715	7.59147	7.89739	5.35761	8.16841
0.709532	0.758704	0.281626	0.897176	7.99517	7.87793	5.35395	8.59896
0.857343	0.81892	0.854361	0.816484	8.0758	7.89733	5.98999	8.03706
0.224375	0.81892	0.642806	0.745683	7.24414	7.79914	5.45995	8.35836
0.024725	0.883274	0.808751	0.808014	7.61436	7.66206	5.76282	7.63021
0.63742	0.752023	0.845331	0.883988	7.7615	7.66	5.82665	8.8334
0.724127	0.602417	0.856019	0.878705	8.17892	7.55045	5.86618	7.65586
0.724127	0.841537	0.794666	0.863753	8.12819	7.60365	5.92519	8.173
0.760415	0.841537	0.788748	0.666783	8.49189	7.48305	6.03773	8.06241
0.760415	0.903263	0.868244	0.861799	8.02664	8.53467	5.95702	8.24441
0.788629	0.8587	0.841227	0.886082	8.41124	7.68213	6.23776	8.92564
0.78709	0.8587	0.825651	0.793948	8.23752	7.79583	5.87569	7.71951
0.692865	0.8587	0.528527	0.908357	8.39107	7.84806	5.51224	8.88081
0.8189	0.908042	0.711382	0.724668	8.09698	7.57068	5.46107	7.54507
0.75963	0.85852	0.878343	0.566768	7.59564	7.29697	6.0762	7.52159
0.807282	0.848728	0.705962	0.590494	7.99532	7.18404	5.3805	7.81461
0.0987571	0.821592	0.706195	0.837953	7.88685	7.53901	5.24529	8.23041
0.807282	0.82727	0.900824	0.854573	7.6248	7.40279	6.67677	8.70407
0.566919	0.867881	0.768685	0.89588	8.3161	7.59934	5.53504	8.4351
0.668728	0.908213	0.918577	0.895806	8.18947	7.57512	6.17041	8.69207
0.668728	0.908213	0.83608	0.852279	8.40854	7.4998	5.56681	8.76586
0.469731	0.871146	0.790711	0.357745	7.75432	7.43376	5.21887	7.95772
0.69158	0.878072	0.595358	0.450579	8.13027	7.22807	5.18379	7.77154
0.764158	0.843916	0.659925	0.693394	8.01473	7.26669	5.11879	8.0511
0.655577	0.915918	0.621839	0.524253	8.39516	7.96341	5.05726	7.98278
0.856261	0.915918	0.836214	0.798873	8.68051	7.92583	5.51764	8.00518
0.829417	0.915918	0.864915	0.764772	8.50207	7.71176	5.25969	8.58793
0.856261	0.864769	0.798496	0.905003	8.48674	7.51988	5.23596	8.3464
0.856261	0.916026	0.394389	0.541228	8.12241	7.37182	5.20067	7.81333
0.831936	0.916026	0.662286	0.879693	8.27039	7.2916	5.29748	8.36617
0.831936	0.918765	0.806901	0.690334	7.94331	7.38933	5.18239	7.88365
0.718398	0.812999	0.448455	0.87993	8.11655	7.21684	5.058	8.45247
0.518899	0.916608	0.618742	0.265297	8.02823	7.38845	4.8355	7.48261
0.833344	0.812999	0.87087	0.792454	7.96299	7.23205	5.33256	7.82176
0.678384	0.859382	0.902866	0.716635	8.07979	7.3001	5.3594	7.88278
0.60738	0.871369	0.618025	0.754781	8.03819	7.22625	4.98444	7.67853
0.0357805	0.91392	0.894773	0.691924	7.9308	7.55985	4.37957	7.96439
0.752681	0.859895	0.793766	0.536593	8.11372	7.37809	4.68759	7.91413
0.711249	0.912105	0.917745	0.840897	8.05892	7.96433	5.5739	8.22776
0.845114	0.896479	0.828071	0.857404	7.4278	7.2459	5.07279	7.49063
0.752681	0.907998	0.906202	0.77768	7.7978	7.45697	5.11723	7.72146
0.799875	0.884335	0.804544	0.743269	8.41186	7.74096	4.98671	7.66085
0.690394	0.891894	0.664005	0.732046	8.03743	7.39877	5.1666	7.76933
0.849668	0.847847	0.601199	0.689661	7.87807	8.063	5.04156	7.75898
0.849739	0.914556	0.920472	0.829166	8.71572	7.88787	5.34758	7.7533
0.849739	0.873314	0.660602	0.703749	8.50295	7.49908	5.10425	7.68628
0.849739	0.857417	0.896487	0.779311	8.13487	7.5523	5.11642	7.45426
0.043319	0.857417	0.843337	0.897616	8.26026	7.48696	5.58748	8.36847
0.487172	0.88916	0.87248	0.667329	8.18553	8.265	5.33967	7.57034
0.313768	0.876455	0.850459	0.667329	8.22089	7.53922	6.32346	7.58844
0.836587	0.876455	0.750648	0.280651	8.1104	7.57921	6.2513	7.49175
0.0757869	0.891711	0.892625	0.835962	7.98523	7.8716	5.23385	8.33216
0.836587	0.833041	0.89102	0.781258	7.96258	7.84663	5.48452	7.72163
0.820609	0.833041	0.914493	0.669299	8.44081	7.96096	7.59408	7.57451
0.830194	0.900903	0.913107	0.260785	8.42802	7.62103	6.52246	7.67787
0.845567	0.90747	0.897363	0.633245	7.96891	7.45454	6.59524	7.57567
0.64534	0.877129	0.912914	0.432503	8.06804	7.71061	6.17328	7.56524
0.229923	0.877129	0.880468	0.81709	7.7832	7.1278	5.99686	7.2192
0.264747	0.856579	0.898161	0.769471	7.80553	7.40836	5.91842	8.10346
0.867234	0.895381	0.902071	0.59614	7.46074	7.58746	7.20178	7.70358
0.712412	0.854451	0.890615	0.789153	7.57591	7.53487	6.40034	8.09317
0.780426	0.86912	0.908176	0.778708	7.93842	7.8742	6.55626	8.00615
0.0193606	0.908256	0.921776	0.327924	7.96085	7.77038	6.20835	7.81972
0.86513	0.908256	0.848817	0.739718	8.40922	7.71949	5.77398	7.627
0.0675331	0.818157	0.914896	0.788063	7.77278	7.73116	5.75767	8.00194
0.0337763	0.898036	0.894118	0.742145	7.69468	7.2402	6.34772	8.24885
0.131055	0.898036	0.855145	0.840303	7.8542	7.37376	5.7088	8.53242
0.161321	0.858478	0.821399	0.787	7.84262	7.35592	5.78077	8.2743
0.164744	0.880152	0.882589	0.811709	7.64107	7.30011	6.46697	8.17865
0.6883	0.833294	0.826253	0.867225	7.86036	7.53612	7.7731	8.60415
0.736616	0.875432	0.887837	0.845267	7.65756	7.28017	5.84108	7.9222
0.736616	0.894331	0.819517	0.788569	7.45191	7.24615	5.86378	8.28052
0.0207209	0.894331	0.656106	0.77785	7.7117	7.37974	5.68729	7.84978
0.047347	0.860617	0.745872	0.863879	7.92661	7.37695	5.58637	8.76169
0.744636	0.894331	0.889596	0.619125	7.34115	7.54155	5.75554	7.42906
0.507334	0.872934	0.844743	0.775532	8.02584	7.15831	6.1129	8.15989
0.86798	0.83285	0.623774	0.896558	8.49765	7.16578	5.62215	8.8999
0.892167	0.863496	0.762578	0.723335	8.42293	7.97113	5.45983	7.54036
0.389143	0.879309	0.846949	0.593489	8.0769	7.36634	5.60202	7.50485
0.723281	0.787712	0.829141	0.84332	7.76268	7.40434	6.05395	8.80091
0.890275	0.87834	0.873709	0.736404	7.91308	7.65626	5.97104	8.19643
0.100156	0.873219	0.838737	0.797717	7.59198	7.1792	5.94953	8.80045
0.883532	0.873179	0.880991	0.757377	8.09947	7.8283	6.42864	7.97792
0.872347	0.873179	0.907345	0.541626	8.32152	7.61966	6.23618	7.47866
0.0154477	0.889219	0.909849	0.299205	8.00957	7.55019	6.11794	7.61656
0.5213	0.889219	0.821168	0.826557	7.96389	7.43266	6.91399	8.67918
0.813497	0.887503	0.890451	0.763784	7.21958	7.7624	6.6243	7.56737
0.762881	0.887503	0.874424	0.44731	7.89297	7.53707	6.96266	7.58475
0.845135	0.914507	0.805795	0.871396	8.50204	7.54174	7.15775	8.65262
0.0702539	0.785128	0.885429	0.82919	7.8772	7.293	7.05249	7.69385
0.0309141	0.876774	0.904432	0.580377	7.90788	7.44613	7.2719	7.82133
0.873317	0.914507	0.888608	0.367401	8.68217	7.52245	6.07657	7.66463
0.801565	0.876596	0.90181	0.865156	7.93907	7.42404	6.69521	8.6159
0.127792	0.900168	0.872569	0.78361	8.02884	7.19742	7.13383	8.17388
0.505432	0.900168	0.865993	0.877865	8.2873	7.06065	6.88884	8.02742
0.505432	0.900168	0.906209	0.859935	8.15345	7.20645	6.72435	8.66146
0.801826	0.869504	0.900275	0.389813	8.41795	7.49921	7.21383	7.78146
0.571073	0.861161	0.825856	0.44642	8.19935	7.19647	7.42279	7.62766
0.851682	0.789902	0.806602	0.825023	8.84987	7.14136	7.15829	8.39749
0.865424	0.869504	0.906433	0.427976	9.02925	7.18021	6.93981	7.50051
0.109914	0.887468	0.845101	0.749019	8.29867	7.7652	6.9391	7.76668
0.724324	0.887468	0.746883	0.478871	8.50612	7.49644	6.46921	7.5914
0.0773787	0.85583	0.899899	0.812682	8.45123	7.6229	6.8575	8.34428
0.754168	0.887468	0.908269	0.828761	8.16835	7.52858	7.13914	8.39746
0.82444	0.877288	0.90947	0.73539	8.17215	7.27248	7.16869	7.64439
0.522534	0.875774	0.847299	0.26796	8.28967	7.19849	6.85048	7.84571
0.683326	0.884748	0.844077	0.780848	8.25184	7.0247	6.41562	7.97011
0.0710223	0.903153	0.891952	0.546892	8.19131	7.20564	7.09817	7.81339
0.0187526	0.874003	0.857973	0.511938	8.32786	7.45756	5.94038	7.76327
0.126853	0.83411	0.889493	0.335422	8.36931	7.17964	6.31171	7.83432
0.823075	0.874003	0.784561	0.639817	8.08341	7.30945	6.32112	7.71696
0.68515	0.718109	0.810765	0.746178	8.10166	7.08105	5.95446	7.9839
0.0343207	0.865069	0.572954	0.467043	7.69884	7.23727	6.50537	7.5577
0.676715	0.835318	0.621922	0.730894	7.8264	7.12027	6.09749	7.83687
0.560944	0.866085	0.811929	0.566031	8.03601	7.44619	5.83653	7.83642
0.0377409	0.918423	0.797522	0.359822	7.82332	7.30128	6.29276	7.7039
0.0519769	0.866085	0.542573	0.680842	8.17761	7.36506	6.39838	7.7846
0.108907	0.86665	0.750764	0.43557	8.14878	7.4274	5.95328	7.54756
0.0491907	0.876038	0.875058	0.330894	8.54764	7.67316	6.16157	7.71728
0.0670401	0.876038	0.825476	0.657217	8.36183	7.54614	6.17459	8.03032
0.0605954	0.892577	0.880517	0.551335	8.49068	7.28134	5.82369	7.85985
0.0304884	0.867495	0.855938	0.716735	8.30174	7.09057	6.7309	7.91256
0.847445	0.879739	0.806007	0.638175	8.06552	7.65748	6.22192	8.21149
0.661847	0.869675	0.720991	0.755276	8.42112	7.83684	6.08557	7.97505
0.609213	0.850259	0.897237	0.443521	8.35931	7.35845	6.61553	8.06807
0.851519	0.850259	0.837858	0.406177	7.75539	7.43103	6.58369	7.9389
0.851519	0.889784	0.861621	0.606153	7.72466	7.35733	6.2224	7.93704
0.120408	0.90747	0.800838	0.409605	8.05966	7.58992	6.78229	8.17588
0.124671	0.914747	0.715906	0.5529	7.94177	7.91861	6.67843	8.11528
0.0630704	0.906948	0.690059	0.589066	7.92121	8.46142	6.79806	7.95523
0.472806	0.906948	0.757443	0.695019	8.01017	8.08804	7.74766	8.11867
0.480276	0.900214	0.58963	0.611809	8.08467	8.12967	6.75286	7.85763
0.536408	0.908909	0.343354	0.706237	8.49122	7.95283	6.32117	8.08136
0.509457	0.904234	0.628711	0.776607	8.50976	8.2705	6.96508	8.25361
0.122423	0.894899	0.822954	0.624508	8.53657	7.80748	7.13466	8.06774
0.878311	0.904234	0.624859	0.438109	8.04254	8.01309	6.52398	8.09677
0.69228	0.90696	0.839042	0.431555	8.33486	7.89496	6.95692	7.60667
0.0477608	0.888414	0.399085	0.71886	8.04766	7.74163	6.32414	8.27413
0.289331	0.903397	0.685567	0.504949	8.27288	8.42371	6.05476	8.13942
0.0687651	0.900097	0.599922	0.810625	8.36243	7.78452	6.74265	7.78032
0.0687651	0.905643	0.580787	0.634483	8.41983	7.51217	6.46571	8.00585
0.528212	0.88378	0.729302	0.792186	8.22732	7.47224	6.32522	8.26812
0.654101	0.731058	0.732872	0.796921	8.45098	7.71845	6.40363	8.25288
0.230768	0.88378	0.751306	0.826474	8.2685	7.17545	6.47819	8.39741
0.034729	0.84801	0.706274	0.335534	8.52012	7.30358	6.12744	7.58715
0.130365	0.82823	0.454387	0.827455	8.47134	7.48937	6.29257	6.70208
0.0429478	0.82823	0.533574	0.52402	8.25591	7.47799	5.71063	5.79428
0.15127	0.899574	0.883948	0.774751	8.48301	8.46851	5.87906	8.5268
0.113134	0.712451	0.861834	0.773422	8.46932	7.34019	6.03336	8.13899
0.030638	0.9117	0.681677	0.578276	8.38214	7.51965	6.15851	7.77991
0.033422	0.712451	0.793915	0.773422	8.59902	7.38499	5.87742	8.32069
0.0306253	0.904029	0.46334	0.84211	8.42781	8.16578	5.6707	8.28516
0.0409919	0.819005	0.884406	0.79432	8.69925	7.09054	6.11712	8.31359
0.57966	0.904312	0.536608	0.815635	8.78394	7.67318	5.84885	8.27629
0.553367	0.84479	0.787776	0.366854	8.82799	7.71801	6.25352	7.7214
0.0340839	0.84479	0.749084	0.270011	8.71543	7.61887	6.65004	7.75759
0.0164982	0.878534	0.770039	0.447922	8.71471	7.87142	5.97906	7.80204
0.553367	0.920993	0.874643	0.277363	8.81465	8.08578	6.64184	8.31565
0.711941	0.757859	0.695227	0.81516	8.71459	7.85177	6.08377	8.21703
0.674567	0.8814	0.815665	0.400775	8.89014	7.37007	6.21908	7.59847
0.0268308	0.906556	0.491323	0.739624	8.68366	8.64565	6.22301	8.20374
0.0261102	0.900219	0.86024	0.483278	8.53106	8.51203	6.60297	8.00353
0.197546	0.908921	0.859583	0.285746	8.82842	7.74894	6.57164	7.8857
0.0355899	0.914208	0.871799	0.762147	8.47934	7.58904	6.90851	8.12127
0.716161	0.915001	0.548272	0.766618	8.44216	7.65896	6.8008	8.26238
0.0361419	0.859336	0.501579	0.270871	8.54324	7.5686	6.26782	7.93268
0.76228	0.915001	0.842178	0.760314	8.54331	7.34061	6.99776	7.50015
0.0309926	0.921981	0.756922	0.715098	8.82773	8.40098	6.68334	8.22651
0.0734524	0.921981	0.749784	0.765698	8.50002	7.85789	6.65589	8.19098
0.357071	0.859581	0.891067	0.505989	8.51456	7.62712	7.06929	7.57198
0.312918	0.804985	0.864042	0.522556	8.36039	7.68389	6.7784	7.72632
0.491341	0.89537	0.894771	0.751783	8.62688	7.29509	7.38493	7.73262
0.76847	0.866883	0.831811	0.768258	8.82724	7.61129	7.09053	8.01074
0.775528	0.886178	0.461071	0.690428	8.45678	8.36088	6.81569	8.07799
0.73226	0.837022	0.829916	0.310097	8.73764	7.64263	7.18973	7.9334
0.680034	0.920688	0.8679	0.732977	8.25892	8.50188	7.06776	7.56939
0.212434	0.904911	0.722234	0.85205	8.44229	8.44177	6.75691	8.20503
0.0790396	0.920688	0.799067	0.700693	8.62022	8.3138	7.17767	8.0399
0.124449	0.920688	0.84992	0.858226	9.03594	8.50367	7.1829	8.18202
0.0994149	0.893517	0.831131	0.607558	8.56872	8.31683	7.33604	7.82377
0.235655	0.940761	0.742804	0.298201	8.10405	8.34261	7.22862	7.74958
0.105139	0.887671	0.838475	0.828893	8.67413	8.40364	7.51491	8.14177
0.039503	0.892592	0.80552	0.839332	8.44013	8.6147	7.55824	7.97454
0.0360112	0.892592	0.835327	0.439408	8.81446	8.43716	7.99383	7.96726
0.0360112	0.88981	0.735881	0.881178	8.71681	7.84487	7.84927	8.06039
0.340541	0.819952	0.811138	0.836015	8.94139	7.57295	7.06674	8.00574
0.0474949	0.817366	0.854513	0.678183	8.82358	7.49239	7.5795	8.02257
0.331434	0.861342	0.805517	0.356492	9.21129	7.88353	7.14535	8.04402
0.795385	0.735747	0.790137	0.823928	8.59205	7.46602	7.06106	7.96951
0.190891	0.146544	0.833971	0.606094	9.5126	7.07967	7.56044	7.92358
0.226151	0.911737	0.844936	0.861904	9.03821	7.73391	6.78513	8.37505
0.806853	0.856718	0.867895	0.716996	9.3391	8.5981	7.16198	7.87572
0.783307	0.897828	0.813218	0.772698	9.04738	7.4517	7.18088	7.49182
0.169786	0.858397	0.831263	0.549443	9.26284	7.37363	6.82442	7.62092
0.607807	0.897828	0.691891	0.868294	8.81448	7.07634	7.13101	8.6608
0.394955	0.92675	0.896528	0.512724	8.6664	8.3178	7.37969	7.58009
0.306812	0.823613	0.867979	0.765714	8.73557	7.46933	6.89135	7.80962
0.0511774	0.822603	0.876616	0.85799	8.94196	7.02599	7.15515	8.6429
0.21915	0.888926	0.893191	0.367624	8.47058	6.94743	7.44238	7.74151
0.853407	0.888926	0.911825	0.865334	8.20815	6.93677	6.1077	8.74377
0.0342722	0.8961	0.805614	0.577996	8.82429	8.01821	6.65296	7.72403
0.0559671	0.910833	0.866935	0.867548	8.52732	7.28465	6.74701	8.61077
0.0356023	0.866543	0.791764	0.693756	8.37432	7.08296	6.79693	8.30446
0.28075	0.83746	0.806088	0.864728	8.43719	6.77399	6.45825	8.7652
0.529161	0.866543	0.828238	0.817172	8.53689	6.60151	6.494	8.59674
0.0364313	0.826927	0.866832	0.383596	8.20149	7.01824	6.78865	7.62848
0.0328898	0.861737	0.635091	0.858547	8.67225	6.92603	6.17106	8.33366
0.42121	0.875572	0.596172	0.835262	8.68767	7.23034	6.23643	8.14368
0.836853	0.893075	0.631841	0.759029	8.59003	6.84327	6.22442	8.08995
0.112815	0.84374	0.635562	0.725199	8.78247	7.52124	7.11459	8.00506
0.353035	0.887449	0.80047	0.727769	8.33023	7.18814	6.69243	7.81324
0.718841	0.84931	0.693434	0.795117	8.66094	7.23384	6.55975	8.01986
0.0242412	0.888428	0.776302	0.868443	8.44226	6.95227	7.3494	8.37012
0.834217	0.891791	0.53917	0.839444	8.05985	6.80354	6.5615	8.34897
0.0350773	0.904663	0.886015	0.863504	8.30963	7.6249	6.59641	8.47399
0.809734	0.893117	0.724222	0.633987	8.25371	7.33132	6.82314	7.69811
0.837249	0.916556	0.848992	0.877178	7.98473	7.80311	6.5775	8.55542
0.226544	0.889489	0.716968	0.880032	8.38585	7.0413	6.51797	8.52119
0.840029	0.893865	0.848617	0.613249	7.78231	7.54613	6.69045	7.30961
0.885869	0.882929	0.628745	0.880043	8.27382	7.39921	6.19674	8.52073
0.717241	0.893865	0.312456	0.884174	7.43853	7.26046	6.07589	8.48901
0.305582	0.874268	0.259158	0.880067	7.63249	7.37318	5.80795	8.53025
0.100264	0.883856	0.590885	0.877229	7.95568	7.93007	6.1593	8.61965
0.0221	0.914426	0.715517	0.858782	7.64494	7.8038	6.15122	8.58523
0.0366739	0.852389	0.483268	0.290741	7.53353	8.02158	6.08948	7.52182
0.825153	0.904898	0.770423	0.872011	7.88228	8.00153	6.45898	8.43656
0.0680745	0.908941	0.596029	0.783428	7.91875	8.20797	6.66906	8.11342
0.728855	0.835146	0.832975	0.844175	8.13545	7.7652	6.27874	8.22714
0.822557	0.835146	0.315593	0.846328	7.37323	7.83636	6.59677	8.15396
0.165765	0.85197	0.796382	0.794094	7.78192	7.79532	6.80757	8.02906
0.491265	0.872585	0.556789	0.782192	7.62448	7.87102	6.40275	8.06041
0.621733	0.872585	0.692899	0.744425	8.24872	7.82966	6.92521	7.86159
0.816153	0.85197	0.863467	0.550901	7.4674	7.79863	8.00929	7.63353
0.621733	0.858175	0.700495	0.414849	8.05742	7.49341	7.26755	7.64925
0.139133	0.865199	0.678381	0.471357	7.84574	7.59741	6.70737	7.44224
0.36184	0.816333	0.780691	0.540584	8.14534	7.20477	7.25116	7.7774
0.0276205	0.847158	0.849701	0.511325	8.07303	7.54474	6.67669	7.7013
0.0351232	0.847158	0.787861	0.25637	7.88338	7.45297	6.71211	7.48216
0.634591	0.874433	0.873393	0.480839	7.81784	7.78058	7.6518	7.71308
0.24707	0.868955	0.848233	0.250943	7.53339	7.43132	6.60978	7.76166
0.462381	0.817952	0.461832	0.419196	7.89267	7.20502	6.51127	7.81576
0.617788	0.760076	0.776285	0.398808	7.77981	7.30636	7.33602	7.84138
0.0553345	0.85324	0.847383	0.488063	7.86217	7.70139	6.8141	7.88083
0.58235	0.900091	0.782386	0.634583	8.06614	7.74433	7.31006	7.81651
0.260625	0.794802	0.594763	0.443687	7.6831	7.31909	7.07632	7.97158
0.0478535	0.794802	0.803121	0.595502	8.02808	7.67383	6.6951	7.79198
0.392561	0.900029	0.895125	0.250499	8.05412	8.00207	7.82896	7.58824
0.0478535	0.900029	0.855959	0.578092	8.18674	7.7737	7.7556	7.70925
0.860884	0.866772	0.406416	0.519816	8.6494	8.23004	6.60582	7.59122
0.786454	0.896889	0.273429	0.46351	8.1335	7.92859	6.39005	7.75666
0.76922	0.915401	0.607987	0.336523	8.15303	8.4489	6.97644	7.55939
0.866328	0.863263	0.896272	0.339072	8.34577	7.97255	7.50663	7.80942
0.780127	0.899419	0.881551	0.269998	8.15442	7.75166	7.66069	7.71566
0.171298	0.906867	0.905076	0.426244	8.02112	8.023	7.96404	7.95154
0.774898	0.906867	0.863949	0.320683	7.82532	7.62629	7.56904	7.98897
0.774898	0.906867	0.716117	0.589238	7.56407	7.61398	7.00328	7.88463
0.595362	0.894442	0.810881	0.321023	8.31275	7.68368	7.38464	7.949
0.0339018	0.90321	0.859664	0.659953	8.32644	8.02154	7.68823	7.95751
0.806761	0.90321	0.781461	0.722368	8.26617	7.9726	6.08661	8.20601
0.301851	0.90321	0.832213	0.388564	7.60921	8.15333	7.20192	7.87151
0.82953	0.90321	0.837819	0.710708	7.69154	7.8361	7.62309	8.19282
0.577629	0.920443	0.823598	0.717856	7.88978	9.64287	6.93718	8.14324
0.6308	0.920443	0.837718	0.65568	8.62744	9.5405	7.40553	8.2389
0.736642	0.920443	0.806574	0.738954	8.77743	9.29348	7.155	7.77839
0.0205218	0.920443	0.807445	0.69686	8.64065	9.33522	7.27772	8.33027
0.732777	0.904421	0.746918	0.61926	8.31519	9.23357	6.88203	8.05722
0.142876	0.908342	0.392864	0.757667	8.56991	9.03721	6.55754	8.13588
0.312851	0.908342	0.853827	0.699938	8.24305	9.03874	7.61798	8.08706
0.735308	0.904421	0.699285	0.699938	9.15121	8.92748	7.5385	8.03985
0.553914	0.912764	0.611952	0.631286	8.86973	8.84547	7.62486	8.1845
0.033133	0.912764	0.292067	0.703013	8.34677	8.79319	7.5632	7.97918
0.347584	0.881788	0.552345	0.810619	8.56372	8.36445	8.31955	8.02629
0.311635	0.881788	0.404704	0.644773	8.48086	8.32387	8.34031	7.98375
0.0495381	0.881788	0.730059	0.703302	8.35555	8.20206	7.5477	8.01083
0.809816	0.885806	0.40408	0.682013	8.5185	8.18955	6.77361	8.04323
0.0529725	0.840768	0.831125	0.764328	8.12709	8.16867	7.06117	7.96329
0.0609376	0.885806	0.701112	0.608724	8.29089	8.19067	6.74333	8.04847
0.788432	0.840768	0.390805	0.714181	8.7549	8.0624	7.84761	7.93848
0.828377	0.905075	0.347925	0.741681	8.39283	8.28199	6.56671	8.00653
0.847673	0.905075	0.85864	0.561062	8.68823	8.07023	7.23699	7.99188
0.270268	0.869631	0.477149	0.603005	8.29175	8.20779	7.82483	8.00186
0.82518	0.879974	0.84632	0.677939	8.01279	8.29609	7.40544	7.94638
0.0471733	0.871405	0.794106	0.641964	8.6339	8.31168	6.49567	7.96465
0.812289	0.883198	0.771015	0.644412	8.27057	8.7163	6.51568	7.78214
0.613642	0.873264	0.608371	0.683466	8.21106	8.33845	7.32568	7.88514
0.839297	0.891622	0.347241	0.578448	8.4971	8.86697	6.78291	7.72462
0.821048	0.901407	0.661554	0.609114	8.54238	8.14915	7.01116	7.40201
0.746757	0.901407	0.619978	0.276734	8.4229	8.05866	7.12976	7.79658
0.45317	0.902938	0.446932	0.540389	8.19214	8.29771	7.2127	7.88873
0.826032	0.925241	0.874546	0.609371	8.23674	8.12478	7.63601	7.43707
0.0647289	0.902938	0.839774	0.302975	8.49019	8.26504	7.57847	7.65927
0.812337	0.835686	0.65864	0.723531	8.29475	8.23753	7.07155	7.77186
0.79333	0.842296	0.738278	0.759851	8.37989	8.54996	7.1283	8.16632
0.40574	0.875665	0.709816	0.620988	8.91125	8.47936	7.09972	7.922
0.0686897	0.881669	0.689105	0.820433	8.0847	7.86147	6.81374	8.1706
0.125556	0.8409	0.666052	0.455797	8.2331	7.88776	7.02011	7.87833
0.83626	0.899246	0.883098	0.836557	8.59363	7.96258	7.89097	8.2505
0.0764723	0.904011	0.646411	0.352702	8.3206	7.72086	7.19901	7.68445
0.689905	0.899246	0.833942	0.752473	8.37995	7.88899	7.2315	8.0501
0.27183	0.916297	0.698447	0.81726	9.05807	7.88852	7.49148	8.17296
0.0504459	0.857426	0.789299	0.81655	8.6879	7.90774	8.262	8.09756
0.722957	0.865095	0.583973	0.784956	8.60486	8.01518	8.10243	7.99662
0.0537355	0.859951	0.259652	0.550746	8.86636	7.97979	7.68668	7.98979
0.86631	0.907038	0.838272	0.695183	8.81093	7.8031	7.63402	7.78164
0.0602224	0.802636	0.772663	0.487015	9.142	7.94477	7.45606	7.90383
0.871372	0.867896	0.846953	0.760216	8.70142	7.92969	7.88536	8.10783
0.0897204	0.783512	0.809837	0.658665	9.34281	8.64648	7.30722	7.91402
0.871372	0.882884	0.784394	0.579802	9.49045	7.98123	7.93332	7.98529
0.742394	0.854701	0.760814	0.576139	8.47831	7.78461	7.03373	8.08669
0.69737	0.882884	0.569832	0.688457	8.41684	7.7801	7.07979	7.8025
0.0528369	0.887959	0.697225	0.569253	8.21062	7.73861	7.62241	8.05069
0.859819	0.832302	0.840226	0.626004	8.64857	7.54572	7.65606	8.05195
0.118008	0.871292	0.627681	0.618735	7.69461	7.59914	6.99286	7.55092
0.046887	0.869824	0.677297	0.64085	8.13538	7.79666	7.58706	8.08339
0.55854	0.898504	0.544809	0.569253	8.73386	7.53288	7.10736	8.03383
0.100404	0.75483	0.621114	0.553626	8.3759	7.65992	6.95767	7.77771
0.0147926	0.83683	0.563724	0.490395	8.55025	7.58456	7.13128	7.76839
0.81181	0.772056	0.265464	0.397719	8.94148	7.65792	7.12154	7.84567
0.0540332	0.873206	0.266212	0.524773	8.93801	7.8371	7.38627	7.87877
0.121158	0.870838	0.554128	0.622563	8.58206	7.6408	7.39744	7.91258
0.0397926	0.860723	0.503853	0.582566	8.49227	7.77574	7.54608	7.92843
0.717571	0.835946	0.515676	0.812154	8.84061	7.94289	7.51967	8.06292
0.095613	0.852985	0.681095	0.728917	8.51734	8.02335	7.46876	8.12181
0.717571	0.880191	0.787626	0.844899	8.70902	7.84106	7.19644	8.17776
0.083582	0.837304	0.733532	0.838723	8.39887	7.50103	8.01524	8.20703
0.0867882	0.816332	0.824748	0.752137	8.29098	7.6801	8.3914	7.84749
0.0519296	0.77008	0.796973	0.851349	8.58547	7.71205	8.1632	8.10138
0.648678	0.788333	0.505687	0.852333	8.36637	7.40982	7.53871	8.20867
0.290359	0.654837	0.524568	0.670717	8.51605	7.58789	7.49263	7.75628
0.290359	0.835996	0.829605	0.841057	8.43939	7.30278	7.7435	8.21115
0.634066	0.858645	0.252577	0.381849	8.78356	7.49396	7.15983	7.75989
0.83195	0.905958	0.488071	0.831598	8.48367	7.75606	7.0113	8.23404
0.59397	0.908775	0.342446	0.302108	8.8146	7.10341	7.46858	7.67531
0.715497	0.883375	0.464704	0.647686	8.15961	7.73464	7.32591	7.80911
0.307871	0.859677	0.84292	0.577042	8.41561	6.97203	7.4875	7.51484
0.809602	0.900887	0.645616	0.806657	8.67642	7.95765	7.35515	8.13058
0.590824	0.882148	0.783305	0.77046	8.18763	7.50926	7.45615	7.95036
0.0671658	0.848813	0.350264	0.788511	8.3864	7.6311	7.40762	8.05507
0.0391497	0.848813	0.776413	0.670561	8.39845	7.66054	7.88556	7.77965
0.0240194	0.89484	0.439119	0.498441	8.57697	7.38057	7.27761	7.70868
0.797749	0.8785	0.33952	0.811294	8.38602	8.14979	7.62057	8.10876
0.692454	0.884096	0.722949	0.77518	8.96803	7.00773	7.77161	7.89445
0.0654793	0.813258	0.400055	0.845114	8.54285	7.29361	7.41489	8.08149
0.692454	0.884102	0.657781	0.82878	8.50158	7.15299	7.34291	8.21836
0.0800293	0.869385	0.553832	0.764216	8.48691	7.11758	7.65492	8.24854
0.766933	0.869385	0.73692	0.787132	8.33183	7.16237	7.70331	8.23279
0.105465	0.876422	0.475861	0.68115	8.71298	7.35574	7.57631	7.99262
0.0859999	0.684046	0.334171	0.776732	8.62293	6.79869	7.15641	7.95958
0.0991522	0.820384	0.552542	0.764819	8.40164	7.29483	7.6384	7.89305
0.721234	0.674124	0.633334	0.754019	8.89792	7.02361	7.55374	8.09718
0.355932	0.882423	0.84392	0.7057	8.22106	7.37602	7.42644	7.99886
0.853459	0.826281	0.754306	0.800268	8.38519	7.38723	7.87548	7.94741
0.726617	0.824413	0.786367	0.638964	9.01985	7.24624	8.18701	7.90935
0.297459	0.859841	0.8236	0.735543	8.67649	7.27512	8.12335	7.80456
0.307826	0.859841	0.651512	0.660598	8.84517	6.87126	7.78065	7.76312
0.0341476	0.906751	0.883293	0.317981	8.8086	7.60186	8.57452	7.66247
0.0649004	0.86903	0.314022	0.414035	8.54191	7.48268	7.80109	7.86099
0.0608048	0.872081	0.264663	0.560001	8.88783	7.17719	7.62283	7.64467
0.185862	0.862021	0.781913	0.658144	8.81044	7.61169	8.20647	7.95486
0.143068	0.862923	0.784042	0.589364	8.89061	7.2113	7.51526	8.05145
0.143068	0.895377	0.58161	0.253754	8.92052	8.09021	7.63396	7.80854
0.0712529	0.860419	0.336304	0.64401	8.86474	7.87947	8.54077	7.8593
0.122268	0.896197	0.457579	0.330953	8.92865	7.46476	7.65019	7.63558
0.78065	0.858176	0.255299	0.600125	9.02501	7.31577	8.4128	7.8902
0.0556041	0.885818	0.493338	0.54223	8.7704	8.01816	7.90505	8.00714
0.06905	0.847415	0.600246	0.702846	8.94424	7.77247	8.01525	8.00245
0.348828	0.826343	0.305876	0.529573	8.60617	7.20115	7.71976	7.82551
0.0898016	0.843516	0.400708	0.558571	8.73076	8.09768	7.76288	7.91226
0.297631	0.863864	0.293935	0.730162	8.66308	7.87826	7.94375	8.01925
0.106167	0.731287	0.766809	0.26036	8.65213	7.88133	8.21304	7.68052
0.550772	0.879053	0.731379	0.732738	8.62161	7.40242	7.97844	8.11228
0.14156	0.735643	0.731379	0.599555	8.95565	7.49436	7.36065	7.75746
0.0472319	0.815379	0.738146	0.775252	8.62454	8.03246	8.0506	8.16409
0.0386709	0.822049	0.694216	0.529266	8.61477	7.96567	8.13348	7.93154
0.040214	0.87573	0.69237	0.339899	8.82271	7.99138	8.11291	7.64226
0.167941	0.852807	0.742952	0.779693	8.45619	8.29864	7.97156	8.25788
0.0274325	0.85771	0.785769	0.589683	8.54827	8.18096	8.15594	7.88149
0.531144	0.732388	0.71952	0.79352	8.39999	7.99594	7.79302	8.24141
0.362393	0.903742	0.341182	0.368328	8.60184	8.43891	8.42707	7.65966
0.615326	0.903742	0.406446	0.736662	8.14322	8.22474	8.51224	8.15609
0.0341366	0.863719	0.586923	0.538523	8.66334	8.60045	8.65879	7.63752
0.094777	0.868017	0.387626	0.76996	8.55143	8.31643	8.51854	8.08609
0.0341366	0.578295	0.253377	0.392457	8.58525	8.53919	8.37125	8.07633
0.0314097	0.863719	0.799991	0.798202	8.54539	7.9984	7.9703	8.21784
0.863936	0.736957	0.408267	0.753341	8.07825	8.22961	8.35924	8.22154
0.26522	0.719107	0.275801	0.354026	8.16296	8.39401	8.32799	7.71829
0.0568915	0.736957	0.73929	0.752188	8.19067	8.02287	7.32576	8.08662
0.257293	0.913979	0.789006	0.763486	8.14525	8.02405	8.06272	8.15855
0.0486186	0.913979	0.645111	0.787419	7.93836	8.19895	7.18872	8.34524
0.0352915	0.857181	0.543645	0.808689	8.26129	8.27401	7.4131	8.06124
0.151115	0.874678	0.792363	0.758761	8.14377	8.3927	8.00726	8.10137
0.0393056	0.874678	0.85372	0.398812	8.49499	8.36138	7.26041	7.78647
0.702798	0.874678	0.63095	0.670225	8.20454	8.20657	7.10869	8.10141
0.0427778	0.883409	0.850473	0.521101	8.24128	8.22604	7.39196	7.89298
0.144171	0.692299	0.76485	0.297872	8.10602	8.20578	6.96556	7.86133
0.723344	0.692299	0.341587	0.464525	7.82335	8.22861	7.68682	7.69039
0.0410133	0.892638	0.859375	0.298086	8.37112	7.529	7.33642	7.59427
0.0335203	0.450914	0.447947	0.325533	8.12613	8.21467	6.81177	7.64908
0.0454029	0.872305	0.815175	0.325533	7.95816	7.81267	7.31638	7.63698
0.0531383	0.872305	0.449612	0.675698	8.44507	8.02965	7.75254	7.64028
0.0594305	0.894299	0.828716	0.605801	8.30936	8.78335	7.7121	7.72097
0.236169	0.847266	0.416673	0.654418	8.57027	8.10169	7.3217	7.87209
0.76092	0.888405	0.881255	0.702014	8.32327	8.82054	7.83093	8.22692
0.0262464	0.834045	0.814213	0.765445	8.35705	8.06987	8.18343	8.03997
0.0321406	0.895148	0.485186	0.801536	8.39676	8.26982	7.24852	8.09985
0.243376	0.857033	0.858875	0.841736	8.23362	8.08331	7.67579	7.98757
0.0422114	0.907928	0.286333	0.672395	8.27206	8.60112	8.00285	7.74976
0.0734206	0.907928	0.872505	0.843306	8.43826	7.96457	7.9789	8.29384
0.854463	0.886271	0.855872	0.606901	8.01221	8.70453	7.85015	7.7107
0.0539555	0.900141	0.546055	0.819101	7.67955	8.61842	8.15627	8.42421
0.0308752	0.87501	0.904059	0.510162	7.84159	8.68451	7.9662	7.8392
0.0524028	0.873899	0.30563	0.846131	7.89235	8.6526	8.00751	8.41417
0.0243577	0.884926	0.342645	0.262462	7.95573	8.47977	7.99808	7.38944
0.474309	0.883659	0.315408	0.804958	8.04098	8.34688	8.02784	8.35455
0.245037	0.856258	0.440665	0.573919	8.29992	8.03185	7.90453	7.65026
0.699622	0.856258	0.834198	0.822756	7.55361	7.92611	8.04505	8.32592
0.426023	0.839151	0.839195	0.830798	8.18329	8.57951	8.17475	8.30308
0.0672866	0.828856	0.89733	0.829628	7.99663	8.73258	8.18427	8.19113
0.0701016	0.828856	0.844593	0.808405	8.18056	7.99714	8.07479	8.03064
0.0470324	0.884422	0.759566	0.763761	7.77402	7.84853	8.21083	7.84942
0.379552	0.816447	0.632996	0.757365	7.4737	8.72987	7.83636	7.8442
0.521028	0.881743	0.882229	0.78156	7.63505	8.14007	8.32308	8.04732
0.129666	0.881743	0.599712	0.844354	8.05612	8.36046	7.90326	8.19794
0.321159	0.895019	0.371688	0.25535	8.18188	8.35295	7.69896	7.62865
0.501196	0.886942	0.5808	0.301204	8.17272	8.5985	8.2371	7.95321
0.694911	0.886942	0.33332	0.44241	8.11329	8.08602	8.13348	7.92692
0.589536	0.834308	0.459756	0.402592	8.29338	7.66511	8.29684	7.77489
0.161858	0.706116	0.415931	0.289908	8.19846	7.84071	7.81143	7.6501
0.291863	0.83917	0.397826	0.2575	8.00377	8.03182	7.75623	7.92777
0.0501543	0.852172	0.407208	0.252772	7.98082	7.84184	7.64503	7.59392
0.0910512	0.846913	0.39383	0.560289	7.9948	7.80589	7.79152	7.85419
0.122819	0.905171	0.259449	0.250791	8.05074	7.64532	7.74589	7.73581
0.390369	0.916746	0.316089	0.579081	8.44294	8.19864	8.18829	7.97962
0.390369	0.903138	0.316089	0.297287	7.9416	8.02964	8.18829	7.86318
0.0558242	0.865266	0.45967	0.662554	8.42064	7.92212	6.64201	8.00612
0.859529	0.832769	0.506805	0.564578	8.38348	7.7341	6.66893	7.93312
0.0619868	0.888843	0.266066	0.486447	7.93827	8.00273	8.36619	8.08323
0.124132	0.884946	0.390593	0.61922	7.85893	7.75936	8.41522	7.88796
0.0682749	0.884946	0.325796	0.505328	7.50876	7.70138	7.49642	7.55527
0.0409285	0.866915	0.442817	0.521017	8.0119	7.82306	7.80886	8.02724
0.0436779	0.865563	0.28094	0.717934	8.1311	7.73214	7.77754	7.73265
0.0380837	0.865563	0.262448	0.595073	8.33819	7.79587	7.98938	7.83631
0.169512	0.741081	0.401941	0.313818	8.46706	7.55003	7.56723	8.04629
0.266429	0.909338	0.470948	0.657845	8.45648	8.21058	7.79732	7.44973
0.0191471	0.867343	0.76078	0.711526	8.30306	7.74391	7.74588	7.85414
0.0218806	0.810894	0.843022	0.669742	8.60991	7.36906	7.57126	7.87595
0.630366	0.884005	0.346827	0.76785	8.45555	7.96244	6.89363	8.09374
0.834346	0.871357	0.696988	0.804743	9.16532	7.17211	7.45561	8.01546
0.044691	0.850736	0.479876	0.75283	8.9182	7.56359	7.47203	8.02892
0.0612432	0.899143	0.610807	0.795095	8.65513	7.76909	7.27712	8.11406
0.0794759	0.8309	0.43174	0.749406	8.63837	7.05491	7.84021	8.10838
0.0794759	0.843955	0.289261	0.841668	8.67956	7.268	8.02875	8.05128
0.0436699	0.882224	0.284035	0.724079	8.71209	7.58682	7.91473	8.17844
0.0266636	0.872522	0.321461	0.838782	8.60628	7.35121	7.87687	8.10582
0.66018	0.8226	0.406119	0.815642	8.68484	7.3459	7.90087	8.0768
0.0772406	0.877365	0.541326	0.770792	8.53163	7.43995	7.87621	8.16307
0.277496	0.849156	0.675658	0.451454	8.48093	7.52908	7.82695	7.6598
0.0713127	0.837288	0.581449	0.831113	8.87711	7.53522	8.12483	8.05584
0.226494	0.885908	0.368406	0.804859	8.85092	7.07392	7.70219	8.10876
0.116017	0.849382	0.386132	0.740148	8.64005	7.15345	7.78655	7.86524
0.646611	0.900622	0.261824	0.748687	8.88404	7.21355	8.24623	8.14304
0.034628	0.900622	0.431086	0.776265	8.74468	6.91967	8.13213	8.37706
0.132529	0.863233	0.376662	0.819832	8.74881	7.51897	7.53918	8.17446
0.0565711	0.825234	0.345137	0.645529	8.69351	7.30743	7.75757	7.6071
0.158162	0.892494	0.454832	0.772412	8.62003	7.583	7.77395	8.2133
0.105427	0.861487	0.40239	0.388815	8.73415	7.67792	7.73116	7.58005
0.376264	0.898825	0.381981	0.721409	8.83067	7.06273	7.70122	8.31419
0.0504827	0.903273	0.320788	0.74804	8.48058	7.1705	7.64801	7.52214
0.0383718	0.82228	0.815719	0.285833	8.72141	7.24603	7.70976	7.51063
0.297421	0.741656	0.367758	0.714482	8.8513	7.37011	8.03053	7.97121
0.0418111	0.840492	0.252386	0.606164	8.98299	7.22686	7.59635	7.89291
0.142139	0.766513	0.646819	0.612915	8.91983	7.16481	7.49508	7.65935
0.774576	0.803702	0.380779	0.65506	8.73756	6.72951	7.73344	7.83977
0.125193	0.810906	0.751077	0.477863	8.61935	6.9356	8.20222	7.60022
0.0706904	0.859115	0.763772	0.34352	8.60939	6.80068	8.26984	7.82864
0.626104	0.890708	0.801239	0.312179	8.44255	6.93673	8.31803	7.62465
0.0418707	0.481121	0.794742	0.50914	8.65707	6.86815	8.37872	7.67856
0.0682575	0.617968	0.839552	0.689224	8.3973	6.69863	8.46081	7.68049
0.2908	0.834943	0.796547	0.390244	8.89145	6.88928	8.46255	7.74461
0.0720173	0.847387	0.748471	0.82432	8.43727	6.7795	8.25759	7.62677
0.394678	0.805793	0.851044	0.781151	8.52141	6.97824	8.10027	7.83706
0.538933	0.821024	0.768225	0.83553	8.50886	6.73897	7.9995	7.75098
0.0308471	0.740018	0.468872	0.719404	8.48729	6.79044	7.67618	7.85737
0.0843165	0.854358	0.359163	0.786144	8.42933	7.15007	7.87373	7.94671
0.159573	0.804509	0.583393	0.793433	8.34163	6.65505	7.43786	7.83647
0.144918	0.897197	0.678282	0.833339	8.256	6.52254	7.40103	7.72437
0.0314376	0.877802	0.881571	0.642413	8.40955	6.58011	8.09957	7.26339
0.0916841	0.889571	0.855714	0.692724	8.24061	6.82118	7.93232	7.73495
0.0306183	0.832093	0.854274	0.762519	7.82781	6.88888	8.36524	7.69214
0.0457264	0.769791	0.826483	0.745411	7.91545	6.54801	7.86109	7.82111
0.119939	0.833105	0.674281	0.334614	8.49108	7.10791	7.34513	7.51762
0.134051	0.850935	0.353007	0.349129	7.95803	6.89772	7.41425	7.76988
0.223392	0.878319	0.761131	0.352577	8.38903	6.89621	7.8251	7.50275
0.374902	0.85475	0.782949	0.715047	8.57452	7.08563	7.21409	7.84635
0.05467	0.866292	0.418745	0.725758	8.29555	6.95594	6.92095	7.84803
0.0525923	0.827781	0.278483	0.51108	8.6658	6.85312	7.30981	7.84043
0.0277466	0.892896	0.383922	0.473939	8.40162	7.15265	7.1373	7.68422
0.12184	0.751351	0.650739	0.566244	8.2943	6.85338	7.3277	7.79746
0.0814532	0.751351	0.514829	0.507503	8.34006	6.4912	7.31053	7.77015
0.140367	0.897068	0.685146	0.302765	8.55013	7.09301	7.53948	7.77352
0.33946	0.89444	0.583642	0.615867	8.40381	7.06346	7.24358	7.67737
0.066068	0.86437	0.631965	0.47437	8.42195	6.93208	7.3189	7.76063
0.12397	0.831809	0.823398	0.787045	8.5868	7.11811	7.70484	7.83655
0.0550195	0.842427	0.798848	0.804573	8.46928	7.48531	7.61493	8.17625
0.198122	0.845053	0.844527	0.801758	8.47662	7.60591	7.57815	8.26478
0.0685327	0.875462	0.759957	0.826053	8.02872	7.07896	7.23225	8.34238
0.507015	0.879221	0.834001	0.861142	8.51134	7.6427	7.47136	8.52476
0.190864	0.879221	0.403665	0.788848	8.06624	7.51121	6.6701	8.48252
0.0270181	0.879876	0.401045	0.858212	8.10236	7.84766	6.68516	8.34916
0.159142	0.867067	0.766518	0.81476	8.14722	7.65059	6.79561	8.32687
0.486039	0.867067	0.582174	0.832949	8.0556	7.68273	6.63951	8.4274
0.220385	0.752474	0.660902	0.834883	8.64065	7.93214	6.74623	8.37435
0.0359449	0.840827	0.673725	0.792184	8.46204	7.78819	6.9826	8.33717
0.114414	0.887113	0.299291	0.844972	8.6508	8.67829	6.72144	8.30512
0.114414	0.887113	0.625789	0.337451	8.5319	8.63911	7.00123	7.66817
0.289658	0.915803	0.844471	0.388097	8.53008	7.6814	7.27599	7.46866
0.0439408	0.843982	0.848172	0.369671	8.49729	7.80474	7.4673	7.44859
0.0311408	0.8207	0.758603	0.674638	8.51597	8.12712	7.19822	7.68674
0.0911575	0.8207	0.846343	0.489529	8.45377	7.92128	7.19826	7.60154
0.0497795	0.795951	0.677047	0.28288	8.58954	7.77262	7.37489	7.79747
0.0457016	0.795951	0.395587	0.313645	8.38127	7.63955	7.08775	7.76678
0.158965	0.871509	0.796291	0.480256	8.58153	7.82311	7.3301	7.6318
0.0645722	0.871509	0.733708	0.334729	8.3673	8.02035	7.00934	7.92305
0.158965	0.873595	0.660207	0.550491	8.34097	8.05729	7.23083	7.73101
0.024941	0.825557	0.743411	0.368782	8.27139	7.69501	7.35435	7.93828
0.0902458	0.873595	0.808643	0.300402	8.27417	7.9439	7.5008	7.75466
0.263927	0.873595	0.725718	0.492833	8.26066	7.79661	6.86693	7.93364
0.071713	0.879419	0.609284	0.523568	7.72158	8.70293	6.59735	7.90029
0.0160282	0.810577	0.696507	0.585732	8.23422	7.67081	6.58279	7.82821
0.598916	0.828751	0.450626	0.511855	8.24402	8.04381	6.77388	7.77947
0.379036	0.851618	0.455506	0.511855	8.20296	8.3632	6.60449	7.89885
0.0481559	0.864078	0.276706	0.252676	8.19676	7.8344	6.63575	7.71681
0.0813604	0.856645	0.735823	0.300083	8.19946	7.95501	6.63036	7.86387
0.0164585	0.864724	0.650374	0.518895	8.2664	8.05125	6.68941	7.86349
0.0568384	0.864724	0.763417	0.28843	8.72297	7.9368	6.5549	7.845
0.0268875	0.872126	0.342866	0.3323	8.48198	8.14739	6.53121	7.84513
0.0294073	0.872126	0.544289	0.253441	8.44921	7.90802	6.55414	7.86382
0.387223	0.836678	0.716741	0.25802	8.48884	8.00388	5.95239	7.83396
0.0424046	0.833666	0.561223	0.288047	8.2392	7.7387	6.02842	7.80314
0.0441325	0.916764	0.851752	0.289837	8.26683	8.51046	6.42734	7.86602
0.0490593	0.845533	0.660131	0.535811	8.21911	8.16177	6.06454	7.78187
0.030758	0.845533	0.807344	0.335854	8.15032	8.33707	6.48238	7.7462
0.692957	0.689615	0.617473	0.401997	8.10148	8.23482	6.40925	7.84234
0.0938529	0.285456	0.617473	0.280561	7.96995	8.32805	6.31184	7.86671
0.241624	0.902793	0.889136	0.302989	8.05461	9.36393	7.87264	7.66736
0.0312913	0.559826	0.784108	0.49338	8.17945	8.36886	6.97082	7.93134
0.0302178	0.66123	0.379867	0.361178	8.22323	8.23641	6.48892	7.8085
0.20237	0.804656	0.687538	0.492534	8.52294	8.2113	6.68557	8.03512
0.0985522	0.87972	0.877007	0.321344	8.30098	8.36654	7.60428	7.78207
0.0341811	0.87972	0.494642	0.41206	8.47594	8.28053	6.40766	7.92414
0.0326469	0.875631	0.307325	0.405653	8.57014	8.72056	6.27796	8.20187
0.0311619	0.875631	0.685671	0.271513	8.16116	8.41721	6.63047	8.01545
0.0996914	0.881987	0.367051	0.376071	8.58063	8.42594	6.16126	7.98332
0.40507	0.8629	0.689339	0.425169	9.08028	8.39167	6.37329	7.68727
0.0560537	0.857709	0.710477	0.396165	8.67496	8.21902	6.50912	7.66538
0.0250821	0.8629	0.3415	0.537543	8.40724	8.17435	5.80238	7.83898
0.0809614	0.857709	0.71796	0.315827	8.53334	8.2523	6.6733	7.80251
0.0614104	0.860922	0.631381	0.525044	8.61055	8.22371	6.26876	7.86976
0.0634222	0.851083	0.862077	0.392474	8.5216	8.09325	6.47915	7.89138
0.0412937	0.856857	0.828785	0.354089	8.49422	7.69481	6.85249	7.79538
0.0461207	0.906139	0.819351	0.354089	8.55705	7.93495	6.84225	8.09207
0.857371	0.858257	0.394046	0.353572	7.97574	8.0416	6.82224	7.9216
0.0354583	0.900561	0.74809	0.252366	8.25459	8.48989	7.33827	7.65544
0.0596657	0.893718	0.383912	0.38146	8.46208	8.0466	6.56049	7.73115
0.0454707	0.883152	0.814213	0.310005	8.34641	8.13915	7.45437	7.80426
0.0324342	0.883152	0.669521	0.393106	8.31107	8.17634	7.06368	7.76034
0.0568029	0.883152	0.310486	0.308675	8.61738	7.99977	6.74995	7.70898
0.171686	0.819766	0.552677	0.275238	8.4412	8.01067	6.08617	7.4744
0.0411119	0.857795	0.377702	0.784715	8.44638	7.91823	6.58869	7.53015
0.0411119	0.857795	0.391311	0.632406	8.26374	7.72224	6.55681	7.44025
0.108348	0.896952	0.766988	0.608016	8.35806	7.86155	6.69593	7.39064
0.154844	0.819933	0.675869	0.503684	8.41025	7.57469	6.59019	7.46308
0.0885018	0.87741	0.870564	0.569154	8.3078	8.6303	6.19605	7.42616
0.0484547	0.857455	0.318775	0.250083	8.3812	7.48384	5.42319	7.59791
0.0326215	0.517133	0.256458	0.40081	8.33628	7.84623	5.66117	7.64264
0.0227903	0.862546	0.609587	0.313816	8.72311	7.26748	5.74134	7.82016
0.0227903	0.876209	0.398893	0.504771	8.47122	7.73866	5.57834	7.78871
0.0426514	0.887627	0.478537	0.618919	8.48331	7.82553	5.55893	7.85655
0.512096	0.846507	0.593441	0.52623	8.21287	7.44822	5.6659	7.8938
0.0275561	0.927446	0.755677	0.640107	8.12723	7.49477	5.28135	7.66007
0.111954	0.889145	0.571526	0.610476	8.38171	7.2658	5.33522	7.49604
0.0837315	0.889145	0.863224	0.641018	8.28367	7.30898	5.88968	7.68034
0.0384865	0.901868	0.863046	0.758993	8.37094	8.00897	5.94697	7.83035
0.0317133	0.901868	0.786666	0.84792	8.47911	7.67401	5.46498	7.67329
0.025892	0.909211	0.503363	0.796269	8.43226	7.56844	5.24369	7.71255
0.0408075	0.909211	0.270594	0.857751	8.79477	7.54144	5.4653	7.8682
0.0645044	0.867043	0.808432	0.842995	8.63326	7.63593	5.4806	7.85823
0.0749055	0.898372	0.615449	0.84127	8.79002	7.68711	5.44712	8.12452
0.588293	0.855484	0.526905	0.650021	8.72238	7.56954	5.08705	7.57744
0.0286104	0.748375	0.836246	0.852374	8.7049	7.88236	5.5928	8.30937
0.0960062	0.895293	0.681492	0.653375	8.89682	7.48331	5.40454	7.67576
0.0530765	0.912824	0.294746	0.535389	8.17929	7.22655	5.29015	7.44088
0.173549	0.878475	0.626226	0.845637	8.74074	7.36531	5.19469	8.17412
0.0717668	0.858469	0.710299	0.868215	8.68146	7.21608	5.29651	8.49856
0.0791551	0.86957	0.357594	0.735483	8.75011	7.01084	5.2541	7.62542
0.0755994	0.858469	0.838826	0.694917	8.287	6.88958	6.0891	7.58179
0.121608	0.433693	0.685961	0.857399	8.61577	6.89823	5.02048	8.54049
0.0476023	0.67939	0.838826	0.623809	8.57294	7.01581	6.0891	7.30887
0.10819	0.810441	0.536886	0.853286	8.5659	7.73311	5.52281	8.44297
0.0343719	0.88418	0.900645	0.688705	8.4433	7.08001	6.57598	7.44498
0.039046	0.883376	0.825219	0.706637	8.31017	6.83253	5.7233	7.66335
0.0830949	0.88027	0.775424	0.751665	8.43731	6.79064	5.34243	7.36431
0.0403179	0.836635	0.41437	0.884281	8.50411	7.54176	5.01591	8.53294
0.080194	0.86815	0.774698	0.768626	8.58924	7.09292	5.38192	7.39225
0.0688901	0.86815	0.335622	0.892511	8.61167	7.54758	4.90455	8.50837
0.132882	0.896918	0.903831	0.703297	8.63574	7.95338	6.20998	7.21497
0.090844	0.830052	0.873305	0.660493	8.73206	7.3638	5.62359	7.30855
0.0509759	0.883057	0.534745	0.851551	8.3292	7.55263	4.91385	8.52624
0.0544292	0.857372	0.877572	0.588679	8.40749	7.60593	5.40443	7.59833
0.0640258	0.894136	0.879607	0.473606	8.73443	7.41389	6.341	7.38806
0.0437988	0.875109	0.544893	0.782608	8.6052	7.72415	4.66651	7.56786
0.152884	0.875109	0.904191	0.881955	8.62415	7.82805	5.43398	8.39025
0.0573705	0.875109	0.720117	0.795215	8.53495	7.46583	4.87598	7.61041
0.0573705	0.888132	0.612639	0.864127	8.69569	7.77157	5.06577	8.38313
0.0412416	0.837074	0.820158	0.831498	8.21525	7.67856	5.16242	8.25156
0.0195159	0.876218	0.256148	0.63927	8.56718	7.85989	5.1612	7.65196
0.0457418	0.81045	0.455643	0.8756	8.7261	7.50708	5.56615	8.00602
0.0223875	0.832478	0.884558	0.730644	8.69052	7.65959	5.09996	7.47138
0.0472018	0.740493	0.827058	0.681877	8.78303	8.04655	5.04775	7.60721
0.0539066	0.855855	0.749194	0.842293	8.78632	8.07401	4.86994	7.9067
0.0426802	0.855855	0.903934	0.815682	8.67472	8.10191	4.9344	7.56365
0.352498	0.855855	0.768357	0.748046	8.93412	8.04579	4.51069	7.72143
0.352498	0.768031	0.652784	0.78037	8.57543	7.63868	4.42895	7.63876
0.138979	0.862414	0.651572	0.547269	8.43021	7.64152	4.69898	7.8198
0.0242302	0.803906	0.416955	0.701401	8.71372	7.62105	4.31319	7.71643
0.0842043	0.862414	0.749193	0.698554	8.68716	7.71497	4.75936	7.45835
0.0298704	0.835268	0.769423	0.511627	8.62722	7.84225	5.21956	7.57477
0.0330545	0.867049	0.284527	0.502627	8.56659	7.71954	4.44222	7.5542
0.0995959	0.821672	0.770619	0.537217	8.69147	7.65635	5.1918	7.73991
0.0696035	0.835268	0.762279	0.723204	8.50854	7.58111	5.00897	7.42244
0.469558	0.768098	0.330519	0.37105	8.61095	7.86887	4.64103	7.59073
0.0210029	0.859663	0.791648	0.509578	8.37813	7.67092	5.10663	7.42296
0.13706	0.859663	0.89335	0.618084	8.57105	7.54238	5.21967	7.78959
0.403451	0.828311	0.646177	0.376939	8.5884	7.78784	4.9789	7.72655
0.0289271	0.828311	0.910719	0.560965	8.3263	7.91051	6.00476	7.74276
0.0982842	0.828311	0.9082	0.418073	8.52275	7.79153	6.47835	7.40966
0.0478437	0.874995	0.884751	0.694155	8.32417	7.79672	6.65535	7.80519
0.114019	0.852495	0.915202	0.624592	8.31784	8.82005	6.02126	7.48917
0.107445	0.824596	0.873358	0.517473	8.48629	7.84782	6.11277	7.68049
0.0241131	0.852953	0.813356	0.517473	8.34934	8.26878	5.88065	7.74833
0.029292	0.88568	0.81854	0.606418	8.49511	8.07561	5.50701	7.68761
0.0435746	0.819116	0.786368	0.784896	8.34705	8.4388	5.03238	7.76292
0.262064	0.903486	0.822409	0.742043	8.31724	8.28456	5.10805	7.75931
0.12562	0.903486	0.505673	0.555411	8.47431	8.06595	5.55232	7.52021
0.0632754	0.868089	0.874015	0.695467	8.66076	8.34238	5.25856	7.8437
0.0842668	0.921937	0.799248	0.837658	8.2368	8.43449	5.14717	7.81583
0.0469834	0.900418	0.886123	0.474262	8.64557	8.72811	5.19601	7.48836
0.171363	0.868881	0.873033	0.559444	8.55141	8.59289	5.09373	8.14739
0.0584973	0.868881	0.908496	0.821768	8.67305	8.56392	5.09102	8.1328
0.0640084	0.875197	0.901847	0.699508	8.53594	8.42956	5.0614	7.96962
0.0455671	0.914561	0.303189	0.736391	8.38205	8.3374	5.05414	7.73508
0.0787264	0.869994	0.303189	0.834495	8.36613	8.33548	5.05414	8.1579
0.039184	0.85928	0.930207	0.751694	8.18998	8.42872	4.94028	8.12881
0.0424502	0.814651	0.734967	0.689182	8.34555	8.5405	4.69761	7.8694
0.0316288	0.893542	0.453594	0.662277	8.53085	8.61938	4.65264	7.47338
0.0291961	0.893542	0.453594	0.851931	8.35371	8.5545	4.65264	8.25573
0.0677296	0.893542	0.893378	0.633224	8.34789	8.4911	4.98616	7.61014
0.0522278	0.879474	0.866481	0.863881	8.41999	8.22891	5.26776	8.07412
0.0745647	0.889717	0.444993	0.759786	8.51979	8.27852	4.50406	7.91819
0.0546504	0.740148	0.909636	0.716768	8.37651	8.31293	4.53656	7.42207
0.132306	0.875116	0.919751	0.604541	8.42984	8.57006	5.43787	7.6101
0.0950159	0.896166	0.930371	0.686511	8.30492	8.42212	5.54069	7.84003
0.0223813	0.882164	0.890525	0.850524	8.20559	8.73021	5.55897	8.06843
0.0277943	0.820451	0.350257	0.670344	8.55917	8.06856	5.62912	7.82838
0.0409398	0.900044	0.919751	0.506014	8.52278	8.38235	5.43787	7.46988
0.0160512	0.75844	0.864019	0.852161	8.53084	8.43862	5.62322	8.16093
0.049714	0.900563	0.696324	0.851111	8.33272	8.38421	5.06553	8.07886
0.0401021	0.836342	0.404256	0.703343	8.37722	8.0774	4.58204	7.42142
0.116915	0.759221	0.879216	0.633053	8.66941	8.5611	5.33039	7.3211
0.0365782	0.759221	0.877033	0.857626	8.2935	8.46407	5.56914	7.84508
0.0255774	0.810892	0.901675	0.832303	8.40766	8.34785	5.74878	8.15434
0.0424043	0.921672	0.76581	0.825447	8.30409	8.92278	5.08305	7.92025
0.0537433	0.835653	0.599498	0.708082	8.43701	8.4526	5.27691	7.5613
0.0382901	0.835653	0.873762	0.885084	8.67612	8.09176	4.88083	8.44844
0.0378134	0.79286	0.776147	0.80364	8.6201	8.34609	5.28917	7.94276
0.0575021	0.837501	0.782228	0.784948	8.38648	7.62385	5.0378	7.82051
0.0173185	0.837501	0.383119	0.87941	8.55758	8.09702	5.10657	8.54287
0.0173185	0.82951	0.816265	0.769897	8.39229	8.1445	5.07921	7.78201
0.0705997	0.912177	0.756337	0.817451	8.50891	7.72315	4.88131	8.10453
0.0440632	0.835267	0.437974	0.268406	8.55543	7.52926	4.86902	7.61812
0.0406555	0.8112	0.742308	0.71902	8.39496	7.94991	5.20708	7.77438
0.0235055	0.905563	0.586923	0.850597	8.15863	9.48061	5.15054	8.42854
0.0722265	0.782977	0.377777	0.385237	8.27331	8.58	4.28562	7.2871
0.0321732	0.843525	0.843892	0.847336	8.36077	8.07349	5.09338	8.1651
0.0888422	0.781051	0.42088	0.839748	8.40968	8.22314	5.4907	8.09386
0.0284401	0.79221	0.912665	0.83523	8.31812	7.25001	4.8508	8.06579
0.061699	0.887266	0.869643	0.479668	8.28878	8.82285	4.75188	7.40041
0.0538814	0.834639	0.863648	0.839509	8.4113	7.98633	4.53977	8.31452
0.094038	0.849534	0.533577	0.87351	8.48956	7.1495	4.70297	8.0733
0.0419234	0.913869	0.442605	0.836995	8.50541	8.51793	4.42875	8.12169
0.0678979	0.913869	0.85774	0.62673	8.32076	8.08512	5.15748	7.67827
0.16082	0.861555	0.784019	0.877218	8.50622	8.26051	5.0296	8.25715
0.116699	0.861555	0.519717	0.817597	8.66496	7.59541	4.37379	8.08028
0.0670758	0.906089	0.508299	0.734758	8.5937	8.04582	4.94168	7.81587
0.00767917	0.88491	0.683967	0.829919	8.62294	8.5426	4.7475	8.15981
0.136322	0.863498	0.873444	0.763502	8.51564	8.24638	4.9124	7.86201
0.0994883	0.88491	0.728253	0.664147	8.24915	7.90041	4.8597	7.4173
0.0343264	0.900504	0.312938	0.845632	8.57586	7.88946	4.9224	8.00505
0.0415931	0.900504	0.855217	0.250063	8.59436	7.84656	4.83386	7.68049
0.089119	0.900504	0.77343	0.818906	8.58932	7.64884	4.98027	7.94597
0.0309291	0.858031	0.774198	0.813727	8.60026	8.2868	4.97879	7.83657
0.0297158	0.806361	0.380233	0.850711	8.73091	8.24322	4.61478	7.72767
0.0433194	0.890744	0.730315	0.767342	8.43943	8.1085	4.83088	8.06532
0.0469209	0.889648	0.689968	0.774211	8.47423	8.18834	4.56011	7.8212
0.0885533	0.804047	0.772149	0.755289	8.28983	8.03771	4.55236	7.75357
0.223884	0.865258	0.827078	0.804965	8.71119	7.8138	4.10094	7.66373
0.0981938	0.895228	0.916319	0.828586	8.57833	7.91341	5.17343	8.14732
0.145931	0.895228	0.872655	0.828486	8.42913	8.22622	5.34415	8.02594
0.279609	0.80721	0.872655	0.653415	8.51622	8.00502	5.34415	7.65016
0.0678264	0.844982	0.495528	0.83057	8.64365	8.10146	4.6601	8.10321
0.057521	0.811585	0.88884	0.800352	8.7266	7.72916	5.31486	8.049
0.0546722	0.801429	0.852297	0.837312	8.71106	7.74565	4.51106	8.12333
0.0443511	0.801429	0.880961	0.420179	8.39559	7.45193	5.48835	7.30591
0.0563499	0.887956	0.881346	0.820404	8.27403	8.26765	5.35155	7.87899
0.0825983	0.867032	0.870454	0.789962	8.4634	7.62345	5.15216	7.78703
0.0345559	0.867032	0.873314	0.805692	8.06649	7.56362	4.91556	8.0743
0.0959837	0.86372	0.900495	0.796371	8.31091	7.258	5.31427	8.03617
0.0270905	0.776975	0.747495	0.662742	8.56484	7.48522	4.6116	7.54943
0.0432739	0.861796	0.855987	0.814991	8.65594	7.63801	5.48482	8.12441
0.146016	0.859247	0.916473	0.792655	8.80917	7.9415	5.64204	8.14364
0.0603473	0.861796	0.704373	0.837497	8.73711	7.50543	4.84988	8.18289
0.0395315	0.88128	0.685652	0.816918	8.60846	7.39959	4.40201	8.16652
0.0610635	0.859203	0.842411	0.816648	8.67185	7.57597	4.76276	8.136
0.0450211	0.643725	0.826015	0.358334	8.82976	7.29933	4.70003	7.60106
0.0556315	0.643725	0.704373	0.853235	8.657	7.44934	4.84988	8.20413
0.0810087	0.894189	0.851178	0.844635	8.77572	8.08741	5.63244	8.16707
0.201801	0.845278	0.916473	0.605663	8.76105	7.24611	5.64204	7.53408
0.137191	0.912391	0.761859	0.773308	8.83023	8.13796	4.99348	8.09179
0.0502635	0.876334	0.842411	0.821826	8.83306	7.17428	4.76276	8.12685
0.0253789	0.767255	0.896659	0.761142	8.78704	6.91003	5.63989	8.14051
0.0498905	0.905361	0.697481	0.79055	8.88364	7.08899	4.97292	7.90948
0.0578093	0.156897	0.887472	0.862654	8.84072	7.30183	5.35544	7.95488
0.0602518	0.851215	0.781497	0.798321	8.79362	7.52837	4.84396	7.97342
0.0257334	0.874873	0.790743	0.863657	8.70949	7.37341	5.1333	8.3449
0.0363091	0.851215	0.887472	0.747635	8.75989	7.74382	5.35544	8.00423
0.0618433	0.868429	0.748896	0.8677	8.77772	7.62814	4.75586	8.34912
0.0563965	0.824232	0.810612	0.80263	8.80474	8.34522	5.01298	8.18162
0.0417548	0.872968	0.736931	0.885463	8.7942	8.40662	5.04539	8.49344
0.0355681	0.872968	0.839401	0.855771	8.64007	8.45341	4.54709	7.72366
0.0294632	0.851484	0.794687	0.89482	8.82463	8.12706	4.877	8.86472
0.0257009	0.774762	0.818022	0.794123	8.88589	8.34885	4.98535	7.90699
0.0727184	0.760873	0.691791	0.78168	8.72951	8.20887	4.48295	8.06059
0.054457	0.739946	0.853697	0.877379	8.80678	8.08704	4.87748	8.88621
0.0390199	0.658629	0.555996	0.667211	8.68048	8.11855	4.38036	7.98712
0.360387	0.798052	0.91901	0.885649	8.86668	8.16543	4.69039	8.89578
0.360387	0.865669	0.743765	0.768608	8.91361	8.4098	4.93941	7.94921
0.424979	0.798052	0.91901	0.878825	8.99772	8.04763	4.69039	8.88858
0.0559827	0.661096	0.753573	0.899813	8.90455	8.06052	5.02114	8.8611
0.0809136	0.609396	0.82662	0.882599	8.70577	8.00763	5.10072	9.03734
0.0698554	0.847441	0.829475	0.8667	8.88106	8.00076	5.07476	9.09066
0.350865	0.839507	0.646949	0.856663	8.97189	8.00452	4.94172	9.01116
0.582535	0.642594	0.877033	0.876976	8.85821	7.87342	4.97733	9.1224
0.337717	0.790129	0.877033	0.869984	9.10332	7.72731	4.97733	8.97566
0.446987	0.801464	0.894714	0.876405	9.05343	7.92703	5.14402	9.00134
0.595421	0.790129	0.537478	0.93224	8.67998	7.86064	4.26776	9.06233
0.0633799	0.803686	0.350867	0.878661	8.79621	7.95163	4.49233	9.16299
0.0525343	0.803686	0.670553	0.77155	8.72424	7.83861	5.07896	7.77504
0.700553	0.797959	0.901146	0.799371	8.42605	7.84724	4.89298	7.76433
0.373432	0.813718	0.850341	0.818398	8.39391	8.12043	5.09704	8.02138
0.441815	0.813718	0.7314	0.661239	8.91322	7.93643	5.29188	7.7904
0.041202	0.425873	0.881765	0.886461	8.69406	7.45547	5.11004	8.25845
0.036569	0.813644	0.528462	0.75051	8.29656	7.6123	4.39153	7.81378
0.557167	0.822687	0.888431	0.897629	8.9428	7.79604	5.15196	8.7349
0.0450502	0.885762	0.789407	0.887702	8.63774	7.76065	4.64811	9.13688
0.034236	0.868233	0.693196	0.831954	8.55329	7.81085	4.463	7.94262
0.0569185	0.868233	0.903678	0.900664	8.60789	7.92351	5.29309	8.80719
0.0224179	0.868233	0.280039	0.696199	8.57251	7.74516	5.19303	8.00565
0.572711	0.881281	0.612036	0.595384	8.20495	8.20705	4.97613	7.77296
0.0572703	0.873799	0.914376	0.555201	8.34446	8.0707	5.36987	7.62313
0.00971178	0.882584	0.836672	0.729986	8.48929	8.20043	5.29737	7.72714
0.0669364	0.884939	0.912157	0.888973	8.73818	8.20077	5.39484	8.86463
0.0790206	0.873149	0.885586	0.875836	8.32848	8.70568	5.18116	8.70939
0.0456267	0.895799	0.651058	0.788044	8.34385	7.95362	4.49707	7.53877
0.290556	0.840095	0.49428	0.880063	8.21158	8.20704	5.24127	8.79497
0.6837	0.873149	0.909162	0.818504	8.08791	8.35314	5.67951	7.74361
0.453511	0.801413	0.909162	0.802933	8.01657	7.75816	5.67951	7.99594
0.0242805	0.838143	0.79443	0.833556	8.41258	7.77805	4.96432	7.72598
0.0663131	0.859595	0.899033	0.863394	8.46991	8.82958	5.69456	8.79941
0.177183	0.174011	0.913724	0.782655	8.50618	7.63868	4.90062	7.64193
0.0509815	0.264078	0.775324	0.858724	8.53791	7.35826	4.58373	8.70316
0.0843137	0.539499	0.907225	0.743889	8.50985	7.2635	5.57632	7.5799
0.0250488	0.881882	0.65211	0.898708	8.59239	7.65831	4.82676	8.65907
0.0275045	0.146676	0.903407	0.763303	8.43234	7.63898	4.83884	7.799
0.398111	0.776689	0.891084	0.802481	8.33467	7.07269	5.60339	8.29382
0.716998	0.864845	0.845664	0.391676	7.87972	7.4788	4.89745	7.3927
0.033223	0.864845	0.491843	0.811983	8.11218	7.56655	4.86902	7.71921
0.0373989	0.728456	0.915142	0.689841	8.07362	7.62919	5.40953	7.75612
0.0271049	0.834536	0.850324	0.795081	8.24629	8.31347	4.91337	8.28704
0.0551452	0.846237	0.904121	0.770973	8.37209	7.62811	5.26112	7.78426
0.0575103	0.880778	0.839213	0.796086	8.28098	7.76501	4.87378	8.19329
0.0695355	0.876277	0.90577	0.73866	8.26431	7.68216	5.19697	7.67257
0.0231437	0.855646	0.882406	0.839599	8.29478	7.9484	5.63546	8.11771
0.206879	0.869225	0.538203	0.785371	8.67115	8.16935	4.98366	7.60459
0.021533	0.845603	0.273797	0.757992	8.42928	7.90795	4.71458	7.86981
0.0345903	0.865903	0.538203	0.829629	8.50116	7.97686	4.98366	7.63811
0.0652239	0.854685	0.876966	0.819396	8.41845	7.90685	5.54657	7.68775
0.0833406	0.844147	0.876616	0.718981	8.50698	8.02053	5.13973	7.46551
0.471158	0.89227	0.863311	0.809528	8.33892	8.35246	5.52185	7.62788
0.471158	0.880749	0.808979	0.718404	8.48612	8.27929	5.48755	7.58873
0.0379248	0.880749	0.786682	0.539219	8.58988	8.53381	4.93443	7.53424
0.045272	0.880749	0.792835	0.586752	8.49377	7.99042	5.54591	7.27793
0.045272	0.834619	0.752472	0.74789	8.51837	8.4094	4.76523	7.29096
0.122879	0.876509	0.752472	0.260638	8.70154	8.30314	4.76523	7.39489
0.0765527	0.91847	0.310006	0.606348	8.1327	8.03589	4.58552	7.31186
0.499575	0.87	0.295733	0.686096	8.59306	8.55135	4.93182	7.48275
0.499575	0.313169	0.428127	0.713498	8.27493	8.38434	4.62787	7.57474
0.637552	0.836258	0.891758	0.31261	8.57889	8.2955	4.66076	7.36707
0.0978051	0.849193	0.892212	0.800491	8.47921	8.7391	4.85998	7.69699
0.324292	0.776011	0.338449	0.770833	8.51505	8.54472	4.97042	7.67616
0.0247043	0.837782	0.834385	0.735723	8.61115	8.4139	4.92396	7.51105
0.551752	0.90033	0.486972	0.496063	8.48922	8.92437	4.84195	7.23266
0.0365133	0.79225	0.826983	0.804819	8.4905	8.5706	5.26754	7.72575
0.0383977	0.918476	0.894165	0.700385	8.28741	8.80778	5.78043	7.31065
0.263047	0.918476	0.846056	0.541397	8.09559	8.81342	5.34773	7.22977
0.071218	0.86298	0.830749	0.813266	8.64083	8.48985	5.45929	7.74487
0.134848	0.867797	0.923476	0.707999	8.42414	8.77947	5.54288	7.55828
0.107731	0.867797	0.789851	0.58963	8.40915	8.53222	5.19509	7.15485
0.0714739	0.842051	0.661012	0.849687	8.59781	8.42468	4.95673	7.66096
0.0347388	0.867797	0.795203	0.822791	8.49695	8.40504	5.21658	7.75512
0.0695748	0.605708	0.877555	0.669992	8.65388	8.57268	5.62622	7.69092
0.0495174	0.836351	0.828694	0.669992	8.46269	8.43811	5.18581	7.5845
0.0382135	0.859617	0.700307	0.750258	8.46218	8.74022	5.01772	7.82618
0.0199587	0.859617	0.834595	0.752262	8.53446	8.55509	5.43336	7.59557
0.0262061	0.725948	0.85694	0.775064	8.48373	8.3841	5.46355	7.41997
0.0548556	0.749282	0.700307	0.786902	8.55706	8.81291	5.01772	7.47659
0.0234721	0.52625	0.879766	0.480319	8.53198	8.66173	5.92512	6.96422
0.0620747	0.831583	0.898239	0.858656	8.41042	8.64875	6.39769	7.97752
0.0504975	0.831583	0.696602	0.794787	8.58035	8.50091	5.53151	7.51392
0.0604734	0.756395	0.889219	0.763286	8.70354	8.43417	6.40323	7.39601
0.0316637	0.834998	0.920307	0.747666	8.66698	8.45694	5.6855	7.66282
0.040384	0.8708	0.276727	0.819239	8.7764	8.80852	4.88094	7.97524
0.03696	0.795205	0.774529	0.753841	8.62658	8.60236	4.81604	7.5942
0.028744	0.795205	0.678072	0.804739	8.58091	8.51374	5.71984	7.5992
0.065406	0.8708	0.903237	0.715536	8.53779	8.68782	5.27174	7.17963
0.0535175	0.865924	0.795255	0.657428	8.50056	8.30346	4.41254	6.99657
0.0306864	0.865924	0.865259	0.433358	8.42578	8.08296	4.78416	7.1075
0.0489176	0.699207	0.747607	0.593255	8.5599	8.27797	5.18524	6.92626
0.0564325	0.802452	0.740408	0.316915	8.69656	8.04266	5.67911	6.78294
0.631669	0.656336	0.897976	0.729176	8.59614	7.6534	5.6248	7.19364
0.133187	0.853337	0.824236	0.616512	8.52689	8.10659	4.99542	6.95693
0.0368881	0.853337	0.433924	0.729998	8.57158	7.84578	4.25125	7.05204
0.161251	0.853337	0.92456	0.71502	8.46868	8.08954	5.30728	7.22103
0.0420265	0.854726	0.741126	0.48313	8.36967	8.2537	4.9515	6.84907
0.0932468	0.794367	0.456957	0.667375	8.64458	7.66248	4.46398	7.19642
0.120228	0.794367	0.514308	0.815441	8.57264	7.56907	5.39162	7.33462
0.0321664	0.761009	0.768166	0.795674	8.63966	8.22212	5.27354	7.40765
0.0302806	0.857141	0.715669	0.824649	8.37807	7.72792	5.38011	7.41076
0.0471686	0.830447	0.84843	0.838924	8.54922	7.71786	5.80792	7.6503
0.0386805	0.874184	0.768669	0.840192	8.6677	8.67205	5.76751	7.39342
0.0521911	0.840954	0.776539	0.830052	8.35038	8.05818	6.18621	7.65711
0.0213573	0.874184	0.811149	0.846404	8.62537	8.77869	5.69443	7.64379
0.0487151	0.857496	0.84307	0.844645	8.76342	8.19381	5.71201	7.7148
0.0234747	0.884157	0.669949	0.849541	8.85547	8.47656	5.24301	7.4026
0.0437821	0.857496	0.836304	0.824741	8.37379	8.13996	5.15153	7.61362
0.204313	0.857496	0.869546	0.590192	8.46102	8.04807	5.70769	7.19279
0.0821139	0.888819	0.674184	0.581872	8.65602	8.06166	4.76853	7.11309
0.118769	0.888819	0.782293	0.797301	8.76892	8.08658	4.87681	7.62498
0.0526492	0.888819	0.85004	0.715493	8.58687	8.34446	5.46437	7.28717
0.0829299	0.712714	0.881469	0.445323	8.71803	7.82265	4.99865	7.06099
0.0643017	0.748548	0.790099	0.754931	8.60108	8.01201	5.26228	7.44153
0.0350777	0.835106	0.87454	0.56915	8.59301	7.6809	5.13004	6.96115
0.0485766	0.605125	0.855627	0.571326	8.5763	7.68855	5.9353	7.05889
0.17173	0.605125	0.91011	0.720405	8.40081	7.6783	5.71879	7.39931
0.0637896	0.831152	0.831141	0.584233	8.17454	7.57065	5.45374	6.95222
0.0327219	0.873625	0.900077	0.475587	8.15242	7.51002	5.31395	6.87228
0.762362	0.811585	0.910043	0.68329	8.18914	7.5887	6.19334	7.2322
0.736108	0.848136	0.900077	0.850615	8.42615	7.66986	5.31395	7.41985
0.731526	0.401035	0.933051	0.810795	8.4075	7.75003	5.78086	7.44127
0.092496	0.741627	0.85666	0.46471	8.39596	7.69878	5.53776	7.02149
0.0558266	0.741627	0.897878	0.817753	8.24084	7.45796	6.56319	7.37447
0.0772407	0.826339	0.911545	0.799634	8.50649	7.90333	5.39816	7.28887
0.0270663	0.791681	0.868788	0.310498	8.42323	7.66263	5.70826	6.77275
0.0319569	0.791681	0.873042	0.745144	8.6373	7.59253	5.45465	7.60879
0.21327	0.851555	0.700148	0.761799	8.63648	7.91569	4.92302	7.29961
0.0319569	0.74845	0.637887	0.746161	8.60989	7.58611	5.1575	7.43278
0.160332	0.851555	0.837764	0.825833	8.48457	7.93064	5.43889	7.79004
0.148391	0.80529	0.807434	0.829569	8.74731	7.50367	5.1957	7.82758
0.273439	0.757416	0.648193	0.814305	8.83314	7.9218	4.78187	7.55747
0.0381714	0.825384	0.771701	0.818552	8.60621	7.92099	4.88268	7.89922
0.0283039	0.828136	0.850294	0.815281	8.1676	7.96085	4.95702	7.25733
0.863519	0.77064	0.902789	0.835143	8.38197	8.05656	5.27669	7.7759
0.0619103	0.782367	0.864575	0.836439	8.74084	7.71657	5.56738	7.77511
0.0448317	0.800533	0.894148	0.838717	8.67739	8.089	5.16515	7.77368
0.0286927	0.846666	0.839599	0.791571	8.60841	7.8685	4.91629	7.44282
0.522202	0.813695	0.839599	0.832782	8.65624	8.95969	4.91629	7.64777
0.29663	0.667314	0.874508	0.766527	8.53534	8.88977	4.52799	7.44211
0.0302786	0.710358	0.771722	0.770595	8.4576	8.79116	5.31118	7.17414
0.472348	0.54851	0.847589	0.758707	8.69469	8.68371	5.66069	7.38856
0.614484	0.859919	0.851616	0.740907	8.60116	8.92603	5.13837	7.0065
0.0168142	0.78419	0.617316	0.587352	8.3874	8.34281	4.83273	6.95119
0.563305	0.63001	0.866105	0.621623	8.70312	8.67133	5.66495	7.07163
0.391388	0.78068	0.839754	0.743092	8.15913	8.46035	5.232	6.72528
0.072325	0.63001	0.43315	0.755607	8.30973	8.51146	4.93422	6.99312
0.0563906	0.780375	0.869094	0.784795	8.3025	8.04421	5.08741	7.08672
0.342426	0.451849	0.719574	0.632225	8.32217	8.46289	5.04056	6.71637
0.0226052	0.451849	0.566647	0.573931	8.27879	8.38596	4.96323	6.68247
0.0862531	0.225437	0.915746	0.388332	8.44358	8.26027	5.30242	6.84775
0.715602	0.498265	0.850251	0.440914	8.3264	8.15694	5.39339	6.64664
0.445606	0.817161	0.758462	0.595639	7.97197	8.86932	4.84862	6.97066
0.149927	0.739963	0.911242	0.435149	8.43553	8.21331	5.29651	6.81572
0.0344774	0.794565	0.828606	0.689644	8.44997	8.11275	5.54536	6.9871
0.232813	0.794565	0.795444	0.495122	8.21435	8.05603	5.31305	6.79221
0.0529347	0.739783	0.9119	0.560037	8.4678	8.19657	5.36164	6.84272
0.048786	0.840891	0.56034	0.788832	8.39226	8.73497	4.81215	7.21794
0.137472	0.78458	0.370502	0.401592	8.42254	8.26545	4.91344	6.914
0.066402	0.829795	0.795444	0.758175	8.40381	8.78542	5.31305	6.95547
0.0714763	0.78458	0.917192	0.833121	8.43447	8.13592	5.05756	7.65493
0.0306656	0.895984	0.87759	0.726851	8.45486	8.17677	5.66041	7.116
0.0541415	0.820462	0.831777	0.841256	8.41865	8.16258	5.22475	7.58029
0.0541415	0.895984	0.464908	0.789518	8.21638	7.90035	5.03973	7.26444
0.246649	0.903535	0.763656	0.832256	8.38341	8.88156	5.39834	7.54479
0.301926	0.903535	0.549124	0.827458	8.29387	7.77204	5.54633	7.12123
0.110388	0.807526	0.800266	0.768056	8.4091	8.00687	5.38558	7.25986
0.306132	0.84411	0.849651	0.834364	8.36955	7.93611	5.8137	7.65838
0.301926	0.745145	0.918027	0.408355	8.51583	7.93436	6.05496	7.00821
[truncated: 21,892 more rows]

## Sheet: Fig.3e
Bin value	FI datasets	ST datasets
-20	1	0
-19.95	1	0
-19.9	2	0
-19.85	1	0
-19.8	0	0
-19.75	0	0
-19.7	0	0
-19.65	0	0
-19.6	0	0
-19.55	0	0
-19.5	0	0
-19.45	0	0
-19.4	0	0
-19.35	0	0
-19.3	0	0
-19.25	0	0
-19.2	1	0
-19.15	0	0
-19.1	0	0
-19.05	0	0
-19	1	0
-18.95	1	2
-18.9	0	0
-18.85	1	0
-18.8	0	0
-18.75	0	0
-18.7	0	0
-18.65	0	0
-18.6	0	0
-18.55	0	0
-18.5	0	0
-18.45	0	0
-18.4	0	0
-18.35	0	0
-18.3	0	0
-18.25	0	0
-18.2	0	0
-18.15	0	0
-18.1	0	0
-18.05	2	0
-18	19	6
-17.95	22	12
-17.9	0	0
-17.85	0	0
-17.8	0	0
-17.75	0	0
-17.7	0	0
-17.65	0	0
-17.6	0	0
-17.55	0	0
-17.5	0	0
-17.45	0	0
-17.4	0	0
-17.35	0	0
-17.3	0	0
-17.25	0	0
-17.2	0	0
-17.15	1	0
-17.1	0	0
-17.05	4	3
-17	5	0
-16.95	3	0
-16.9	1	1
-16.85	0	0
-16.8	0	0
-16.75	0	0
-16.7	1	0
-16.65	0	0
-16.6	0	0
-16.55	0	0
-16.5	0	0
-16.45	0	0
-16.4	0	0
-16.35	0	0
-16.3	0	0
-16.25	0	0
-16.2	0	0
-16.15	0	0
-16.1	0	1
-16.05	3	3
-16	3	2
-15.95	3	2
-15.9	0	1
-15.85	0	0
-15.8	2	0
-15.75	3	0
-15.7	2	0
-15.65	0	0
-15.6	0	0
-15.55	0	0
-15.5	0	0
-15.45	0	0
-15.4	0	0
-15.35	0	0
-15.3	0	0
-15.25	0	0
-15.2	0	0
-15.15	0	0
-15.1	0	0
-15.05	0	1
-15	3	0
-14.95	0	0
-14.9	1	0
-14.85	1	0
-14.8	0	0
-14.75	0	0
-14.7	1	0
-14.65	0	0
-14.6	0	0
-14.55	0	0
-14.5	0	0
-14.45	0	0
-14.4	0	0
-14.35	0	0
-14.3	0	0
-14.25	0	0
-14.2	0	0
-14.15	0	0
-14.1	1	0
-14.05	2	1
-14	3	4
-13.95	0	0
-13.9	0	0
-13.85	0	0
-13.8	0	0
-13.75	0	0
-13.7	0	0
-13.65	0	0
-13.6	0	0
-13.55	0	0
-13.5	0	0
-13.45	0	0
-13.4	0	0
-13.35	0	0
-13.3	0	0
-13.25	0	0
-13.2	0	0
-13.15	0	0
-13.1	0	0
-13.05	1	1
-13	2	0
-12.95	1	0
-12.9	0	1
-12.85	1	0
-12.8	1	0
-12.75	1	0
-12.7	0	0
-12.65	0	0
-12.6	0	0
-12.55	0	0
-12.5	0	0
-12.45	0	2
-12.4	1	0
-12.35	0	0
-12.3	0	0
-12.25	1	0
-12.2	0	0
-12.15	0	1
-12.1	0	0
-12.05	0	0
-12	1	0
-11.95	0	0
-11.9	0	0
-11.85	0	0
-11.8	0	0
-11.75	0	0
-11.7	0	0
-11.65	0	0
-11.6	0	0
-11.55	1	0
-11.5	0	0
-11.45	0	0
-11.4	0	0
-11.35	0	0
-11.3	0	0
-11.25	0	0
-11.2	1	0
-11.15	0	0
-11.1	0	0
-11.05	0	1
-11	1	0
-10.95	0	0
-10.9	2	0
-10.85	0	0
-10.8	0	0
-10.75	0	0
-10.7	0	0
-10.65	1	0
-10.6	0	0
-10.55	0	0
-10.5	0	0
-10.45	0	0
-10.4	0	0
-10.35	0	0
-10.3	0	0
-10.25	0	0
-10.2	0	0
-10.15	0	0
-10.1	0	0
-10.05	0	0
-10	3	3
-9.95	0	0
-9.9	0	0
-9.85	0	0
-9.8	0	0
-9.75	0	0
-9.7	0	0
-9.65	0	0
-9.6	1	0
-9.55	0	0
-9.5	1	0
-9.45	0	0
-9.4	0	0
-9.35	0	0
-9.3	0	0
-9.25	0	0
-9.2	0	0
-9.15	1	0
-9.1	0	0
-9.05	1	0
-9	1	0
-8.95	0	0
-8.9	0	0
-8.85	0	0
-8.8	0	1
-8.75	1	0
-8.7	2	0
-8.65	0	0
-8.6	0	0
-8.55	0	0
-8.5	0	0
-8.45	0	0
-8.4	0	0
-8.35	0	0
-8.3	0	0
-8.25	1	0
-8.2	0	1
-8.15	0	0
-8.1	0	0
-8.05	0	0
-8	0	0
-7.95	1	0
-7.9	0	0
-7.85	1	0
-7.8	0	1
-7.75	0	0
-7.7	0	0
-7.65	0	0
-7.6	0	0
-7.55	0	0
-7.5	0	0
-7.45	0	0
-7.4	0	0
-7.35	0	0
-7.3	0	0
-7.25	0	0
-7.2	1	0
-7.15	0	0
-7.1	0	0
-7.05	1	0
-7	4	2
-6.95	0	0
-6.9	0	0
-6.85	0	0
-6.8	0	0
-6.75	0	0
-6.7	1	0
-6.65	1	0
-6.6	0	0
-6.55	0	0
-6.5	0	0
-6.45	0	0
-6.4	0	0
-6.35	0	0
-6.3	0	0
-6.25	0	0
-6.2	0	0
-6.15	0	0
-6.1	0	0
-6.05	1	0
-6	0	1
-5.95	0	0
-5.9	0	0
-5.85	0	0
-5.8	0	0
-5.75	0	0
-5.7	0	0
-5.65	0	0
-5.6	0	0
-5.55	0	0
-5.5	0	0
-5.45	0	0
-5.4	0	0
-5.35	0	0
-5.3	0	0
-5.25	1	0
-5.2	0	0
-5.15	1	0
-5.1	0	0
-5.05	0	0
-5	0	0
-4.95	3	5
-4.9	0	0
-4.85	0	0
-4.8	0	0
-4.75	0	1
-4.7	0	0
-4.65	0	0
-4.6	0	0
-4.55	0	0
-4.5	0	0
-4.45	0	0
-4.4	1	0
-4.35	0	0
-4.3	0	0
-4.25	0	0
-4.2	0	0
-4.15	0	0
-4.1	0	0
-4.05	14	17
-4	2	1
-3.95	1	0
-3.9	1	0
-3.85	1	0
-3.8	0	1
-3.75	0	0
-3.7	0	0
-3.65	0	0
-3.6	0	0
-3.55	1	1
-3.5	0	0
-3.45	0	0
-3.4	0	0
-3.35	0	0
-3.3	1	0
-3.25	1	0
-3.2	0	0
-3.15	4	2
-3.1	3	0
-3.05	2	0
-3	2	2
-2.95	0	1
-2.9	0	1
-2.85	3	0
-2.8	1	1
-2.75	0	0
-2.7	0	0
-2.65	0	0
-2.6	0	0
-2.55	0	0
-2.5	0	0
-2.45	0	0
-2.4	1	0
-2.35	0	0
-2.3	0	0
-2.25	1	1
-2.2	3	0
-2.15	0	1
-2.1	6	3
-2.05	31	16
-2	72	49
-1.95	8	4
-1.9	4	1
-1.85	2	2
-1.8	5	0
-1.75	3	1
-1.7	4	2
-1.65	0	0
-1.6	1	0
-1.55	1	0
-1.5	2	1
-1.45	1	0
-1.4	1	0
-1.35	3	1
-1.3	0	0
-1.25	0	0
-1.2	2	0
-1.15	0	0
-1.1	0	0
-1.05	1	1
-1	3	1
-0.95	2	1
-0.9	1	1
-0.85	0	0
-0.8	0	0
-0.75	0	0
-0.7	0	0
-0.65	1	0
-0.6	0	0
-0.55	0	0
-0.5	0	0
-0.45	0	0
-0.4	0	0
-0.35	0	0
-0.3	0	0
-0.25	0	0
-0.2	0	0
-0.15	0	0
-0.1	0	1
-0.05	2	1
0	2	0
0.05	0	1
0.1	0	0
0.15	0	0
0.2	0	0
0.25	0	0
0.3	0	1
0.35	0	0
0.4	0	0
0.45	0	0
0.5	0	0
0.55	0	0
0.6	0	0
0.65	0	0
0.7	0	0
0.75	0	0
0.8	0	0
0.85	0	0
0.9	0	0
0.95	1	0
1	19	16
1.05	0	0
1.1	0	0
1.15	0	0
1.2	0	0
1.25	0	0
1.3	0	0
1.35	0	0
1.4	0	0
1.45	0	0
1.5	1	0
1.55	0	0
1.6	0	0
1.65	2	0
1.7	2	0
1.75	0	0
1.8	2	1
1.85	1	0
1.9	1	0
1.95	4	0
2	26	5
2.05	14	2
2.1	5	0
2.15	3	0
2.2	2	1
2.25	4	1
2.3	1	0
2.35	1	0
2.4	0	0
2.45	0	0
2.5	2	2
2.55	3	0
2.6	0	0
2.65	2	0
2.7	1	0
2.75	0	0
2.8	3	1
2.85	1	0
2.9	1	0
2.95	2	0
3	6	0
3.05	1	2
3.1	1	1
3.15	1	0
3.2	1	0
3.25	0	0
3.3	0	0
3.35	0	0
3.4	0	0
3.45	1	0
3.5	1	0
3.55	0	0
3.6	3	0
3.65	0	0
3.7	2	0
3.75	1	0
3.8	0	0
3.85	1	0
3.9	2	0
3.95	0	0
4	5	4
4.05	1	0
4.1	1	0
4.15	1	0
4.2	0	0
4.25	0	0
4.3	0	0
4.35	0	0
4.4	1	0
4.45	1	0
4.5	0	0
4.55	0	0
4.6	0	0
4.65	0	0
4.7	0	0
4.75	1	0
4.8	0	0
4.85	0	0
4.9	2	0
4.95	2	0
5	0	0
5.05	2	0
5.1	0	0
5.15	0	0
5.2	0	0
5.25	0	0
5.3	0	0
5.35	0	0
5.4	0	0
5.45	1	0
5.5	0	1
5.55	0	0
5.6	0	0
5.65	0	0
5.7	0	0
5.75	0	1
5.8	0	0
5.85	0	0
5.9	1	0
5.95	1	0
6	0	0
6.05	1	0
6.1	1	0
6.15	0	0
6.2	0	0
6.25	1	0
6.3	0	0
6.35	0	0
6.4	0	0
6.45	0	0
6.5	0	0
6.55	0	1
6.6	0	0
6.65	0	0
6.7	0	0
6.75	0	0
6.8	0	0
6.85	1	0
6.9	0	0
6.95	0	0
7	0	0
7.05	0	0
7.1	0	0
7.15	1	0
7.2	1	0
7.25	0	0
7.3	0	0
7.35	0	0
7.4	0	0
7.45	0	0
7.5	0	0
7.55	0	0
7.6	0	0
7.65	0	0
7.7	0	0
7.75	0	0
7.8	0	0
7.85	0	0
7.9	0	0
7.95	2	0
8	0	1
8.05	0	0
8.1	1	0
8.15	0	0
8.2	0	0
8.25	0	0
8.3	0	0
8.35	0	0
8.4	0	0
8.45	0	0
8.5	0	0
8.55	0	0
8.6	0	0
8.65	0	0
8.7	0	0
8.75	0	0
8.8	0	0
8.85	0	0
8.9	0	0
8.95	0	0
9	0	0
9.05	0	1
9.1	2	0
9.15	1	0
9.2	0	0
9.25	0	0
9.3	0	0
9.35	0	0
9.4	0	0
9.45	0	0
9.5	0	0
9.55	0	0
9.6	1	0
9.65	0	0
9.7	0	0
9.75	0	0
9.8	0	0
9.85	1	0
9.9	1	0
9.95	1	0
10	2	1
10.05	1	1
10.1	1	0
10.15	0	0
10.2	0	0
10.25	1	0
10.3	0	0
10.35	0	0
10.4	0	0
10.45	1	0
10.5	0	0
10.55	0	0
10.6	0	0
10.65	0	0
10.7	0	0
10.75	0	0
10.8	0	1
10.85	2	1
10.9	3	0
10.95	0	0
11	0	1
11.05	0	0
11.1	1	0
11.15	2	0
11.2	3	0
11.25	1	0
11.3	1	0
11.35	0	0
11.4	0	0
11.45	0	2
11.5	1	0
11.55	0	0
11.6	0	0
11.65	1	0
11.7	0	0
11.75	0	0
11.8	0	0
11.85	1	0
11.9	2	0
11.95	1	0
12	1	0
12.05	4	1
12.1	1	0
12.15	1	0
12.2	1	0
12.25	0	0
12.3	1	0
12.35	0	1
12.4	0	0
12.45	0	1
12.5	1	0
12.55	0	0
12.6	0	0
12.65	0	0
12.7	1	0
12.75	2	0
12.8	0	0
12.85	3	0
12.9	1	0
12.95	1	1
13	7	1
13.05	0	4
13.1	0	0
13.15	5	0
13.2	3	0
13.25	1	1
13.3	0	0
13.35	1	0
13.4	0	0
13.45	0	0
13.5	0	1
13.55	0	0
13.6	1	0
13.65	0	0
13.7	1	0
13.75	0	0
13.8	1	0
13.85	3	1
13.9	4	0
13.95	5	2
14	44	23
14.05	11	7
14.1	4	1
14.15	2	2
14.2	6	0
14.25	2	0
14.3	0	1
14.35	0	1
14.4	2	0
14.45	3	1
14.5	1	0
14.55	1	0
14.6	0	0
14.65	0	0
14.7	2	0
14.75	0	0
14.8	3	2
14.85	1	3
14.9	2	0
14.95	2	0
15	55	20
15.05	18	10
15.1	6	5
15.15	1	1
15.2	5	0
15.25	2	2
15.3	5	2
15.35	2	0
15.4	1	1
15.45	1	0
15.5	0	0
15.55	3	0
15.6	2	0
15.65	0	0
15.7	3	1
15.75	6	0
15.8	3	0
15.85	7	0
15.9	1	2
15.95	9	4
16	403	244
16.05	39	44
16.1	8	6
16.15	6	2
16.2	2	0
16.25	6	0
16.3	0	1
16.35	2	2
16.4	2	1
16.45	3	1
16.5	1	2
16.55	3	5
16.6	1	0
16.65	1	0
16.7	0	0
16.75	1	1
16.8	1	0
16.85	2	1
16.9	3	2
16.95	5	0
17	30	8
17.05	13	2
17.1	6	1
17.15	2	0
17.2	1	0
17.25	3	1
17.3	3	0
17.35	7	0
17.4	3	0
17.45	2	0
17.5	7	4
17.55	1	1
17.6	0	0
17.65	3	0
17.7	0	1
17.75	1	0
17.8	2	0
17.85	6	0
17.9	4	0
17.95	1	1
18	10	0
18.05	5	2
18.1	2	0
18.15	3	0
18.2	5	0
18.25	3	1
18.3	1	0
18.35	0	0
18.4	1	0
18.45	1	0
18.5	3	0
18.55	1	0
18.6	1	0
18.65	0	0
18.7	1	0
18.75	1	0
18.8	0	1
18.85	2	1
18.9	0	0
18.95	1	0
19	2	0
19.05	3	1
19.1	1	1
19.15	3	0
19.2	2	0
19.25	2	0
19.3	2	0
19.35	1	0
19.4	0	0
19.45	1	0
19.5	0	0
19.55	1	0
19.6	0	0
19.65	0	0
19.7	0	0
19.75	0	0
19.8	0	0
19.85	2	0
19.9	1	0
19.95	2	0
20	1	0
20.05	0	0
20.1	3	0
20.15	1	0
20.2	0	0
20.25	1	0
20.3	0	0
20.35	0	0
20.4	1	0
20.45	0	0
20.5	0	0
20.55	1	0
20.6	0	0
20.65	0	0
20.7	0	0
20.75	0	0
20.8	2	0
20.85	1	0
20.9	0	0
20.95	0	0
21	0	0
21.05	1	0
21.1	1	0
21.15	0	0
21.2	1	0
21.25	2	0
21.3	2	0
21.35	0	0
21.4	0	0
21.45	0	0
21.5	1	0
21.55	0	0
21.6	0	0
21.65	0	0
21.7	0	0
21.75	0	0
21.8	0	0
21.85	1	0
21.9	0	0
21.95	4	1
22	7	0
22.05	1	0
22.1	1	0
22.15	0	0
22.2	2	0
22.25	1	0
22.3	0	0
22.35	0	0
22.4	0	0
22.45	0	0
22.5	0	0
22.55	0	0
22.6	0	0
22.65	0	0
22.7	0	0
22.75	0	0
22.8	0	0
22.85	0	0
22.9	0	0
22.95	6	3
23	9	3
23.05	2	0
23.1	1	1
23.15	0	0
23.2	0	0
23.25	1	0
23.3	0	1
23.35	0	0
23.4	0	0
23.45	0	0
23.5	0	0
23.55	0	0
23.6	2	0
23.65	0	0
23.7	0	0
23.75	0	0
23.8	0	0
23.85	1	0
23.9	0	0
23.95	5	0
24	0	0
24.05	0	0
24.1	0	0
24.15	0	0
24.2	1	0
24.25	0	1
24.3	0	1
24.35	0	0
24.4	1	0
24.45	0	0
24.5	0	0
24.55	0	0
24.6	0	0
24.65	0	0
24.7	0	0
24.75	0	0
24.8	0	0
24.85	0	0
24.9	0	0
24.95	0	0
25	3	1
25.05	0	0
25.1	1	0
25.15	1	0
25.2	0	0
25.25	0	0
25.3	0	0
25.35	0	0
25.4	0	0
25.45	1	0
25.5	0	0
25.55	0	0
25.6	0	0
25.65	0	0
25.7	0	0
25.75	0	0
25.8	0	0
25.85	0	0
25.9	0	0
25.95	1	2
26	2	0
26.05	0	0
26.1	0	0
26.15	1	0
26.2	1	0
26.25	0	0
26.3	0	0
26.35	0	0
26.4	0	0
26.45	0	0
26.5	0	0
26.55	0	0
26.6	0	0
26.65	0	0
26.7	0	0
26.75	0	0
26.8	0	0
26.85	0	0
26.9	2	0
26.95	7	2
27	2	1
27.05	2	0
27.1	1	0
27.15	1	0
27.2	0	0
27.25	1	0
27.3	0	1
27.35	0	0
27.4	0	0
27.45	0	0
27.5	0	0
27.55	0	0
27.6	0	0
27.65	0	0
27.7	0	0
27.75	0	0
27.8	0	0
27.85	1	0
27.9	1	0
27.95	0	1
28	86	46
28.05	2	4
28.1	0	1
28.15	1	0
28.2	0	0
28.25	1	0
28.3	0	0
28.35	0	0
28.4	2	0
28.45	0	0
28.5	1	0
28.55	0	0
28.6	0	0
28.65	0	0
28.7	0	0
28.75	0	0
28.8	0	0
28.85	1	0
28.9	1	0
28.95	2	0
29	6	2
29.05	1	1
29.1	0	0
29.15	1	0
29.2	1	1
29.25	1	0
29.3	3	0
29.35	2	0
29.4	0	0
29.45	0	0
29.5	1	1
29.55	0	0
29.6	0	0
29.65	0	0
29.7	1	1
29.75	0	0
29.8	0	0
29.85	0	1
29.9	0	1
29.95	1	0
30	7	4
30.05	5	6
30.1	2	0
30.15	3	0
30.2	1	1
30.25	0	0
30.3	1	0
30.35	0	0
30.4	0	0
30.45	0	0
30.5	1	0
30.55	0	1
30.6	0	0
30.65	0	1
30.7	0	0
30.75	0	1
30.8	0	0
30.85	4	0
30.9	1	1
30.95	4	0
31	10	2
31.05	7	1
31.1	7	1
31.15	4	3
31.2	0	0
31.25	1	0
31.3	1	1
31.35	1	0
31.4	0	0
31.45	0	0
31.5	0	0
31.55	1	0
31.6	0	0
31.65	0	0
31.7	1	1
31.75	2	0
31.8	1	0
31.85	1	1
31.9	1	1
31.95	10	1
32	69	44
32.05	5	5
32.1	5	0
32.15	3	0
32.2	0	1
32.25	0	0
32.3	2	1
32.35	0	0
32.4	0	0
32.45	2	0
32.5	2	1
32.55	1	0
32.6	1	0
32.65	0	0
32.7	1	0
32.75	0	0
32.8	0	0
32.85	2	0
32.9	1	0
32.95	0	0
33	9	2
33.05	0	0
33.1	4	1
33.15	0	0
33.2	2	1
33.25	1	0
33.3	1	0
33.35	1	0
33.4	1	0
33.45	2	1
33.5	1	0
33.55	0	0
33.6	0	0
33.65	0	0
33.7	0	1
33.75	0	0
33.8	1	0
33.85	0	1
33.9	0	0
33.95	1	0
34	3	2
34.05	3	1
34.1	1	0
34.15	0	0
34.2	1	0
34.25	0	0
34.3	1	0
34.35	0	0
34.4	0	0
34.45	2	0
34.5	0	0
34.55	0	0
34.6	1	0
34.65	0	0
34.7	1	0
34.75	2	0
34.8	0	0
34.85	0	0
34.9	0	0
34.95	1	0
35	1	0
35.05	1	2
35.1	1	0
35.15	0	0
35.2	4	0
35.25	2	1
35.3	0	0
35.35	0	0
35.4	0	0
35.45	0	0
35.5	0	0
35.55	1	0
35.6	0	0
35.65	0	0
35.7	0	0
35.75	0	1
35.8	0	0
35.85	1	0
35.9	0	0
35.95	3	0
36	1	1
36.05	5	6
36.1	0	1
36.15	3	2
36.2	2	0
36.25	6	3
36.3	2	0
36.35	2	1
36.4	0	0
36.45	0	0
36.5	0	0
36.55	0	0
36.6	0	0
36.65	0	0
36.7	1	0
36.75	0	0
36.8	0	0
36.85	0	0
36.9	0	0
36.95	9	7
37	6	0
37.05	2	0
37.1	3	3
37.15	2	0
37.2	1	0
37.25	6	1
37.3	3	0
37.35	1	0
37.4	0	0
37.45	0	0
37.5	0	0
37.55	0	0
37.6	0	0
37.65	0	0
37.7	0	0
37.75	0	0
37.8	0	0
37.85	1	0
37.9	0	1
37.95	45	23
38	6	1
38.05	1	0
38.1	2	3
38.15	2	0
38.2	2	0
38.25	4	1
38.3	1	0
38.35	0	0
38.4	0	0
38.45	0	0
38.5	0	0
38.55	0	0
38.6	0	0
38.65	0	0
38.7	0	0
38.75	0	0
38.8	0	0
38.85	0	0
38.9	0	0
38.95	4	2
39	1	0
39.05	0	0
39.1	2	0
39.15	1	0
39.2	1	0
39.25	0	0
39.3	0	0
39.35	0	0
39.4	0	0
39.45	0	0
39.5	0	0
39.55	0	0
39.6	0	0
39.65	0	0
39.7	0	0
39.75	0	0
39.8	0	0
39.85	0	0
39.9	0	0
39.95	1	1
40	0	1
40.05	0	0
40.1	1	0
40.15	0	0
40.2	0	0
40.25	1	0
40.3	0	0
40.35	0	0
40.4	0	0
40.45	0	0
40.5	0	0
40.55	0	0
40.6	0	0
40.65	0	0
40.7	0	0
40.75	0	0
40.8	0	0
40.85	0	0
40.9	0	0
40.95	0	0
41	1	0
41.05	0	0
41.1	0	0
41.15	0	0
41.2	0	0
41.25	0	0
41.3	0	0
41.35	0	0
41.4	0	0
41.45	0	0
41.5	0	0
41.55	0	0
41.6	0	0
41.65	0	0
41.7	0	0
41.75	0	0
41.8	0	0
41.85	0	0
41.9	0	0
41.95	1	0
42	3	0
42.05	0	0
42.1	1	2
42.15	0	0
42.2	1	0
42.25	0	0
42.3	0	0
42.35	0	0
42.4	0	0
42.45	0	0
42.5	0	0
42.55	0	0
42.6	0	0
42.65	0	0
42.7	0	0
42.75	0	0
42.8	0	0
42.85	0	0
42.9	0	0
42.95	1	0
43	2	0
43.05	0	0
43.1	0	0
43.15	0	0
43.2	0	0
43.25	0	0
43.3	0	0
43.35	0	0
43.4	0	0
43.45	0	0
43.5	1	0
43.55	0	0
43.6	0	0
43.65	0	0
43.7	0	1
43.75	0	0
43.8	0	0
43.85	1	1
43.9	0	0
43.95	1	0
44	15	4
44.05	0	2
44.1	1	0
44.15	0	0
44.2	0	0
44.25	0	2
44.3	1	0
44.35	0	0
44.4	0	0
44.45	1	0
44.5	0	0
44.55	0	0
44.6	0	0
44.65	1	0
44.7	0	0
44.75	0	0
44.8	0	0
44.85	0	0
44.9	1	0
44.95	1	0
45	3	4
45.05	0	0
45.1	0	0
45.15	0	0
45.2	1	0
45.25	0	0
45.3	0	0
45.35	0	0
45.4	0	0
45.45	0	0
45.5	0	0
45.55	0	0
45.6	0	0
45.65	0	0
45.7	0	0
45.75	0	0
45.8	0	0
45.85	0	0
45.9	1	0
45.95	2	0
46	6	8
46.05	0	1
46.1	1	0
46.15	1	0
46.2	1	0
46.25	0	0
46.3	0	0
46.35	0	0
46.4	0	1
46.45	0	0
46.5	0	0
46.55	0	0
46.6	0	0
46.65	0	0
46.7	0	0
46.75	0	0
46.8	0	0
46.85	0	0
46.9	0	0
46.95	1	0
47	1	0
47.05	1	0
47.1	0	0
47.15	1	0
47.2	2	0
47.25	0	0
47.3	0	0
47.35	0	0
47.4	0	0
47.45	1	1
47.5	0	0
47.55	0	0
47.6	0	0
47.65	0	0
47.7	0	0
47.75	0	0
47.8	0	0
47.85	2	0
47.9	0	0
47.95	1	0
48	15	10
48.05	0	0
48.1	1	0
48.15	1	0
48.2	0	0
48.25	2	0
48.3	1	0
48.35	0	0
48.4	0	0
48.45	0	0
48.5	0	0
48.55	0	0
48.6	1	0
48.65	0	0
48.7	0	0
48.75	0	0
48.8	1	0
48.85	0	0
48.9	0	1
48.95	0	0
49	1	0
49.05	0	1
49.1	0	0
49.15	0	0
49.2	1	0
49.25	1	0
49.3	0	0
49.35	0	0
49.4	0	0
49.45	0	1
49.5	0	0
49.55	1	0
49.6	0	0
49.65	0	0
49.7	0	0
49.75	0	0
49.8	0	0
49.85	0	0
49.9	0	0
49.95	1	0
50	1	0
50.05	0	0
50.1	2	0
50.15	2	0
50.2	1	1
50.25	0	0
50.3	1	0
50.35	0	0
50.4	0	0
50.45	0	0
50.5	0	0
50.55	0	0
50.6	0	0
50.65	0	0
50.7	0	0
50.75	0	0
50.8	0	0
50.85	0	0
50.9	0	0
50.95	0	0
51	1	0
51.05	1	0
51.1	0	0
51.15	1	1
51.2	1	0
51.25	0	0
51.3	0	0
51.35	0	0
51.4	0	0
51.45	0	0
51.5	0	0
51.55	0	0
51.6	0	0
51.65	0	0
51.7	0	0
51.75	0	0
51.8	0	0
51.85	0	0
51.9	0	0
51.95	0	0
52	18	11
52.05	1	0
52.1	1	0
52.15	1	0
52.2	1	0
52.25	1	0
52.3	0	0
52.35	0	0
52.4	0	0
52.45	0	0
52.5	0	0
52.55	0	0
52.6	0	0
52.65	0	0
52.7	0	0
52.75	0	0
52.8	1	0
52.85	0	0
52.9	0	0
52.95	1	1
53	3	1
53.05	1	0
53.1	2	1
53.15	0	1
53.2	0	1
53.25	4	0
53.3	0	0
53.35	0	0
53.4	0	0
53.45	0	0
53.5	0	0
53.55	0	0
53.6	0	0
53.65	1	0
53.7	0	0
53.75	0	0
53.8	0	0
53.85	0	0
53.9	0	0
53.95	2	1
54	0	0
54.05	0	0
54.1	0	0
54.15	0	0
54.2	0	0
54.25	0	1
54.3	0	0
54.35	1	0
54.4	0	0
54.45	0	0
54.5	0	0
54.55	0	0
54.6	0	0
54.65	0	0
54.7	0	0
54.75	0	0
54.8	0	0
54.85	0	0
54.9	0	0
54.95	6	3
55	0	0
55.05	0	0
55.1	1	0
55.15	0	0
55.2	1	0
55.25	0	0
55.3	0	0
55.35	0	0
55.4	0	0
55.45	0	0
55.5	0	0
55.55	0	0
55.6	0	0
55.65	0	0
55.7	0	0
55.75	0	0
55.8	0	0
55.85	1	0
55.9	0	0
55.95	0	0
56	1	0
56.05	1	0
56.1	1	0
56.15	1	0
56.2	0	0
56.25	0	0
56.3	0	0
56.35	0	0
56.4	0	0
56.45	0	0
56.5	0	0
56.55	0	0
56.6	0	0
56.65	0	0
56.7	0	0
56.75	0	0
56.8	0	0
56.85	0	0
56.9	0	0
56.95	1	0
57	2	0
57.05	0	0
57.1	0	0
57.15	0	0
57.2	0	0
57.25	0	0
57.3	0	0
57.35	0	0
57.4	0	0
57.45	0	0
57.5	0	0
57.55	0	0
57.6	0	0
57.65	0	0
57.7	0	0
57.75	0	0
57.8	0	0
57.85	0	0
57.9	0	0
57.95	0	0
58	6	0
58.05	1	1
58.1	0	0
58.15	0	0
58.2	0	0
58.25	0	0
58.3	0	0
58.35	0	0
58.4	0	0
58.45	0	0
58.5	0	0
58.55	0	0
58.6	0	0
58.65	0	0
58.7	0	0
58.75	0	0
58.8	0	0
58.85	0	0
58.9	0	0
58.95	0	0
59	0	0
59.05	0	0
59.1	0	0
59.15	0	0
59.2	0	0
59.25	1	0
59.3	0	0
59.35	0	0
59.4	0	0
59.45	0	0
59.5	0	0
59.55	1	0
59.6	0	0
59.65	0	0
59.7	0	0
59.75	0	0
59.8	0	0
59.85	0	0
59.9	0	0
59.95	0	0
60	0	0
60.05	0	0
60.1	0	1
60.15	0	0
60.2	0	0
60.25	0	0
60.3	0	0
60.35	0	0
60.4	0	0
60.45	0	0
60.5	0	0
60.55	0	0
60.6	0	0
60.65	0	0
60.7	0	0
60.75	0	0
60.8	0	0
60.85	0	0
60.9	0	0
60.95	1	0
61	0	0
61.05	0	0
61.1	0	0
61.15	1	0
61.2	0	0
61.25	0	0
61.3	0	0
61.35	0	0
61.4	0	0
61.45	0	0
61.5	0	0
61.55	0	0
61.6	0	0
61.65	1	0
61.7	0	0
61.75	0	0
61.8	0	0
61.85	0	0
61.9	0	0
61.95	0	1
62	1	0
62.05	0	1
62.1	0	0
62.15	1	0
62.2	0	0
62.25	0	0
62.3	0	1
62.35	0	0
62.4	0	0
62.45	0	0
62.5	0	0
62.55	0	0
62.6	0	0
62.65	0	0
62.7	0	0
62.75	0	0
62.8	0	0
62.85	1	0
62.9	0	0
62.95	0	0
63	0	0
63.05	1	0
63.1	0	1
63.15	1	0
63.2	1	0
63.25	0	0
63.3	0	1
63.35	0	0
63.4	0	0
63.45	0	0
63.5	0	0
63.55	0	0
63.6	0	0
63.65	0	0
63.7	0	0
63.75	0	0
63.8	0	0
63.85	0	0
63.9	0	0
63.95	2	2
64	2	0
64.05	0	0
64.1	0	0
64.15	0	0
64.2	0	0
64.25	1	0
64.3	0	0
64.35	0	0
64.4	0	0
64.45	0	0
64.5	0	0
64.55	0	0
64.6	0	0
64.65	0	0
64.7	0	0
64.75	0	0
64.8	0	0
64.85	0	0
64.9	0	0
64.95	0	0
65	2	0
65.05	0	0
65.1	0	0
65.15	0	0
65.2	0	0
65.25	0	0
65.3	0	0
65.35	0	0
65.4	0	0
65.45	0	0
65.5	0	0
65.55	0	0
65.6	0	0
65.65	0	0
65.7	1	0
65.75	0	0
65.8	0	0
65.85	0	0
65.9	0	0
65.95	0	0
66	6	3
66.05	0	0
66.1	0	0
66.15	0	0
66.2	0	0
66.25	0	0
66.3	0	0
66.35	0	0
66.4	0	0
66.45	0	0
66.5	0	0
66.55	0	0
66.6	0	0
66.65	0	0
66.7	0	0
66.75	0	0
66.8	0	0
66.85	0	0
66.9	0	0
66.95	0	0
67	0	0
67.05	1	0
67.1	0	0
67.15	0	0
67.2	0	0
67.25	0	0
67.3	0	0
67.35	0	0
67.4	0	0
67.45	0	0
67.5	0	0
67.55	0	0
67.6	0	0
67.65	0	0
67.7	0	0
67.75	0	0
67.8	0	0
67.85	0	0
67.9	0	0
67.95	0	0
68	1	1
68.05	1	0
68.1	0	0
68.15	0	0
68.2	0	0
68.25	0	0
68.3	0	0
68.35	0	0
68.4	0	0
68.45	0	0
68.5	0	0
68.55	0	0
68.6	0	0
68.65	0	0
68.7	0	0
68.75	0	0
68.8	0	0
68.85	0	0
68.9	0	0
68.95	0	0
69	0	0
69.05	0	0
69.1	0	0
69.15	0	0
69.2	0	0
69.25	0	0
69.3	0	0
69.35	0	0
69.4	0	0
69.45	0	0
69.5	0	0
69.55	0	0
69.6	0	0
69.65	0	0
69.7	0	0
69.75	0	0
69.8	0	0
69.85	0	0
69.9	0	0
69.95	0	0
70	1	0
70.05	1	0
70.1	0	0
70.15	0	0
70.2	0	0
70.25	0	0
70.3	0	0
70.35	0	0
70.4	0	0
70.45	0	0
70.5	0	0
70.55	0	0
70.6	0	0
70.65	0	0
70.7	0	0
70.75	0	0
70.8	0	0
70.85	0	0
70.9	0	0
70.95	0	1
71	0	0
71.05	1	0
71.1	1	0
71.15	1	0
71.2	0	0
71.25	0	0
71.3	0	0
71.35	0	0
71.4	0	0
71.45	0	0
71.5	0	0
71.55	0	0
71.6	0	0
71.65	0	0
71.7	0	0
71.75	0	0
71.8	0	0
71.85	0	0
71.9	0	0
71.95	0	0
72	0	0
72.05	0	0
72.1	1	0
72.15	0	0
72.2	0	0
72.25	0	0
72.3	0	0
72.35	0	0
72.4	0	0
72.45	0	1
72.5	0	0
72.55	0	0
72.6	0	0
72.65	0	0
72.7	0	0
72.75	0	0
72.8	0	0
72.85	0	0
72.9	0	0
72.95	0	0
73	1	0
73.05	0	0
73.1	0	0
73.15	0	0
73.2	0	0
73.25	0	0
73.3	0	0
73.35	0	0
73.4	0	0
73.45	0	0
73.5	0	0
73.55	0	0
73.6	0	0
73.65	0	0
73.7	0	0
73.75	0	0
73.8	0	0
73.85	0	0
73.9	0	0
73.95	0	0
74	0	0
74.05	0	0
74.1	0	0
74.15	0	0
74.2	0	0
74.25	0	0
74.3	0	0
74.35	0	0
74.4	0	0
74.45	0	0
74.5	0	0
74.55	0	0
74.6	0	0
74.65	0	0
74.7	0	0
74.75	0	0
74.8	0	0
74.85	0	0
74.9	0	0
74.95	0	0
75	0	0
75.05	0	0
75.1	0	0
75.15	0	0
75.2	0	0
75.25	0	0
75.3	1	0
75.35	0	0
75.4	0	0
75.45	0	0
75.5	0	0
75.55	0	0
75.6	0	0
75.65	0	0
75.7	0	0
75.75	0	0
75.8	0	0
75.85	0	0
75.9	0	0
75.95	0	0
76	0	0
76.05	0	0
76.1	0	0
76.15	0	0
76.2	0	0
76.25	1	0
76.3	0	0
76.35	0	0
76.4	0	0
76.45	0	0
76.5	0	0
76.55	0	0
76.6	0	0
76.65	0	0
76.7	0	0
76.75	0	0
76.8	0	0
76.85	0	0
76.9	0	0
76.95	0	0
77	0	0
77.05	0	0
77.1	0	0
77.15	1	0
77.2	0	0
77.25	0	0
77.3	0	0
77.35	0	0
77.4	0	0
77.45	0	0
77.5	0	0
77.55	0	0
77.6	0	0
77.65	0	0
77.7	0	0
77.75	0	0
77.8	0	0
77.85	0	0
77.9	0	0
77.95	1	0
78	1	0
78.05	0	0
78.1	0	0
78.15	0	0
78.2	0	0
78.25	0	0
78.3	0	0
78.35	1	0
78.4	0	0
78.45	0	0
78.5	0	0
78.55	0	0
78.6	0	0
78.65	0	0
78.7	0	0
78.75	0	0
78.8	0	0
78.85	0	0
78.9	0	0
78.95	0	0
79	0	0
79.05	0	1
79.1	0	0
79.15	0	0
79.2	1	0
79.25	0	0
79.3	0	0
79.35	0	0
79.4	0	0
79.45	0	0
79.5	0	0
79.55	0	0
79.6	0	0
79.65	0	0
79.7	0	0
79.75	0	0
79.8	0	0
79.85	0	0
79.9	0	0
[truncated: 2,802 more rows]

## Sheet: Supplementary Fig. 1
Qscore of precursors by the quality-based exclusion list	Qscore of precursors by the simple mass exclusion list
0.915579	0.915579
0.904808	0.904808
0.873995	0.873995
0.631239	0.631239
0.840374	0.567291
0.829616	0.503273
0.567291	0.698185
0.905703	0.364873
0.83594	0.398431
0.820432	0.717032
0.518309	0.935573
0.503273	0.932363
0.698185	0.929862
0.364873	0.907186
0.893087	0.935085
0.398431	0.918266
0.658299	0.899918
0.862521	0.81292
0.790302	0.946243
0.894955	0.938514
0.787161	0.881357
0.717032	0.745056
0.770623	0.894186
0.935573	0.784646
0.932363	0.688712
0.929862	0.943204
0.907186	0.823121
0.935085	0.746215
0.918266	0.925414
0.899918	0.932409
0.81292	0.88997
0.946243	0.83095
0.938514	0.797242
0.926957	0.539707
0.881357	0.918797
0.905584	0.91804
0.894186	0.909702
0.784646	0.865628
0.834706	0.895411
0.688712	0.772548
0.65699	0.792607
0.934649	0.538554
0.84551	0.827724
0.933824	0.857062
0.8966	0.79375
0.916858	0.722903
0.946131	0.753431
0.917514	0.854385
0.901871	0.914112
0.904122	0.644848
0.914919	0.850528
0.899894	0.699992
0.747585	0.621015
0.948611	0.569976
0.938785	0.409826
0.950818	0.885332
0.913855	0.829883
0.943204	0.556881
0.918527	0.916214
0.822979	0.857454
0.650806	0.873667
0.949646	0.681584
0.92282	0.918467
0.820597	0.917977
0.937882	0.915157
0.796883	0.790943
0.925144	0.923918
0.879915	0.322098
0.917691	0.924411
0.794204	0.916853
0.922293	0.911121
0.923609	0.809156
0.372641	0.606416
0.923316	0.929776
0.762574	0.756871
0.92524	0.896069
0.693994	0.840488
0.91802	0.810625
0.86232	0.778292
0.642189	0.878754
0.921872	0.806948
0.924131	0.677052
0.742936	0.399108
0.915831	0.90521
0.920682	0.86621
0.823121	0.866065
0.916492	0.841413
0.855641	0.917833
0.929317	0.944493
0.304745	0.759942
0.934779	0.878997
0.905664	0.840292
0.936128	0.941137
0.92467	0.849553
0.93514	0.595533
0.940698	0.924255
0.898642	0.875937
0.924517	0.933621
0.930503	0.84194
0.923767	0.817541
0.934964	0.92271
0.941251	0.891614
0.942581	0.824766
0.941716	0.670561
0.918726	0.869095
0.93342	0.671181
0.930931	0.875687
0.933584	0.873764
0.931155	0.863554
0.904243	0.825883
0.912594	0.750167
0.932199	0.404431
0.931308	0.506909
0.902349	0.91192
0.920481	0.872632
0.93851	0.770513
0.454944	0.415225
0.390495	0.91448
0.909218	0.853495
0.907739	0.512594
0.945461	0.930879
0.746215	0.906712
0.929916	0.849396
0.528265	0.693957
0.925414	0.493133
0.932409	0.934929
0.923269	0.857831
0.925157	0.928306
0.896648	0.902198
0.911926	0.9391
0.900388	0.886066
0.933591	0.861654
0.838124	0.595232
0.88997	0.877916
0.83095	0.756829
0.797242	0.337579
0.539707	0.935913
0.918797	0.906666
0.91804	0.871871
0.906654	0.926582
0.837758	0.900383
0.909702	0.868028
0.942822	0.914704
0.914907	0.69626
0.460262	0.78656
0.865628	0.874473
0.930494	0.824286
0.919167	0.392567
0.914014	0.914061
0.895411	0.810947
0.945803	0.739382
0.930563	0.891208
0.90209	0.576531
0.915481	0.637806
0.920797	0.790828
0.772548	0.700127
0.692749	0.936747
0.917799	0.886886
0.913899	0.580325
0.898662	0.316537
0.914023	0.725612
0.833643	0.368211
0.828923	0.445494
0.877968	0.90283
0.861114	0.89778
0.819624	0.941781
0.50938	0.715267
0.885771	0.882264
0.876602	0.840315
0.792607	0.808106
0.586474	0.682111
0.563189	0.547662
0.912299	0.904209
0.815087	0.861263
0.931977	0.823531
0.787108	0.475597
0.884714	0.437091
0.863891	0.615294
0.705239	0.870318
0.474823	0.882126
0.899963	0.874702
0.898152	0.862085
0.882804	0.741496
0.91437	0.311703
0.803175	0.844921
0.853905	0.840513
0.538554	0.602628
0.800766	0.473041
0.790833	0.820849
0.936496	0.893142
0.861347	0.901487
0.892863	0.897341
0.867904	0.86999
0.587883	0.865058
0.892469	0.921304
0.854518	0.84944
0.783513	0.846591
0.90096	0.840233
0.835685	0.912593
0.810633	0.910249
0.908654	0.892204
0.877086	0.835159
0.872314	0.868592
0.884873	0.859779
0.827724	0.850576
0.921575	0.842861
0.912587	0.922478
0.89193	0.859538
0.884003	0.800959
0.719474	0.717628
0.930056	0.912699
0.769574	0.900842
0.936091	0.834448
0.896456	0.603375
0.916653	0.82729
0.885212	0.785491
0.841515	0.897864
0.754533	0.801475
0.928804	0.718852
0.614739	0.941
0.939956	0.859713
0.576994	0.747067
0.925178	0.608846
0.874949	0.826126
0.935481	0.905787
0.793005	0.777844
0.909269	0.586162
0.59588	0.909812
0.879726	0.840675
0.893357	0.882383
0.898521	0.834972
0.913095	0.729567
0.619888	0.451681
0.919926	0.692887
0.475087	0.775947
0.81336	0.411349
0.896076	0.920332
0.898662	0.902212
0.848446	0.871504
0.738487	0.8262
0.736051	0.797767
0.539543	0.907526
0.922429	0.8999
0.842457	0.780211
0.908847	0.823405
0.690012	0.485829
0.908825	0.847376
0.608402	0.902901
0.870513	0.504859
0.768155	0.888206
0.846348	0.928852
0.762814	0.905544
0.867434	0.784146
0.374342	0.926643
0.831665	0.829327
0.788284	0.769024
0.878235	0.93495
0.634245	0.891456
0.572775	0.430161
0.527092	0.884476
0.501802	0.889679
0.725537	0.880211
0.393786	0.784205
0.54867	0.908674
0.267866	0.454826
0.739625	0.916629
0.834154	0.922007
0.857062	0.877259
0.811693	0.318021
0.776902	0.914232
0.875632	0.762511
0.825065	0.925568
0.866034	0.919809
0.908321	0.83504
0.932123	0.859901
0.907972	0.857429
0.913996	0.840808
0.8934	0.497205
0.709726	0.872584
0.916384	0.854963
0.610115	0.619855
0.914116	0.50984
0.882601	0.8747
0.898683	0.854493
0.904053	0.799352
0.717173	0.875192
0.908909	0.873639
0.901127	0.831701
0.491544	0.815626
0.79375	0.875836
0.833975	0.846692
0.887967	0.842603
0.723917	0.742255
0.905625	0.917218
0.815165	0.908624
0.739752	0.886363
0.888293	0.886056
0.939796	0.847797
0.876193	0.844412
0.815243	0.78579
0.923026	0.770263
0.735229	0.928445
0.899386	0.923733
0.836411	0.918524
0.916975	0.898681
0.820814	0.905427
0.479444	0.517524
0.717076	0.923417
0.864448	0.891427
0.846205	0.888461
0.649495	0.844227
0.862909	0.87286
0.542723	0.844134
0.912062	0.843146
0.753235	0.839466
0.901781	0.608283
0.900175	0.487227
0.720439	0.925661
0.899458	0.40841
0.816223	0.890734
0.84856	0.845368
0.788036	0.88031
0.822561	0.927831
0.545564	0.87825
0.840901	0.576068
0.772647	0.768234
0.928673	0.91127
0.874798	0.88121
0.879761	0.746395
0.710809	0.742795
0.609031	0.826387
0.37931	0.907317
0.893029	0.893852
0.725719	0.881248
0.883694	0.867716
0.890439	0.899112
0.876014	0.85195
0.912838	0.810647
0.778004	0.702056
0.893962	0.904468
0.852755	0.867219
0.436352	0.795039
0.722903	0.710858
0.894435	0.896471
0.893664	0.575772
0.753431	0.688297
0.85276	0.638608
0.846189	0.51787
0.9169	0.471357
0.65272	0.916602
0.92231	0.869431
0.914428	0.789098
0.924905	0.647075
0.854745	0.924428
0.788392	0.898011
0.544254	0.632316
0.927456	0.859036
0.919815	0.648796
0.88772	0.906628
0.691837	0.803656
0.920411	0.85173
0.900416	0.382527
0.874713	0.925954
0.854385	0.879974
0.644848	0.607247
0.923796	0.422856
0.914112	0.941961
0.854134	0.892455
0.924122	0.722875
0.904277	0.808988
0.706117	0.57449
0.355796	0.868602
0.936358	0.896304
0.883563	0.794116
0.87725	0.859092
0.78606	0.813013
0.915106	0.543962
0.91488	0.674354
0.726195	0.305889
0.686975	0.935218
0.940973	0.928663
0.926392	0.893759
0.850528	0.889995
0.69075	0.920539
0.699992	0.859795
0.926259	0.69006
0.926772	0.3855
0.845746	0.891801
0.918498	0.915193
0.68426	0.908407
0.71327	0.89431
0.940063	0.882219
0.897378	0.7426
0.860384	0.671798
0.830033	0.860506
0.82481	0.839661
0.621015	0.83228
0.91969	0.782724
0.917208	0.891383
0.888377	0.896238
0.878225	0.877811
0.569976	0.717281
0.84968	0.698397
0.826419	0.553994
0.328067	0.706645
0.899463	0.834154
0.649817	0.552893
0.856137	0.926086
0.908477	0.94677
0.846134	0.926474
0.89302	0.898
0.825349	0.848808
0.834487	0.82844
0.877505	0.643685
0.877176	0.592455
0.818265	0.297868
0.409826	0.917765
0.64433	0.901769
0.858666	0.659131
0.858528	0.695786
0.909673	0.898114
0.795119	0.92121
0.827605	0.852375
0.641914	0.899505
0.463085	0.873055
0.946462	0.838282
0.940951	0.871646
0.919439	0.788408
0.826882	0.727899
0.937287	0.669905
0.8925	0.882483
0.850033	0.856041
0.899519	0.602748
0.834246	0.325226
0.8228	0.728012
0.784739	0.313841
0.909146	0.908156
0.926842	0.900021
0.924428	0.880642
0.874897	0.864645
0.930634	0.845298
0.926916	0.85257
0.939393	0.85838
0.925809	0.900222
0.874676	0.81205
0.929483	0.698328
0.885332	0.911166
0.9269	0.884704
0.929476	0.73247
0.885119	0.894233
0.822799	0.845297
0.855743	0.840156
0.930414	0.569204
0.417486	0.877845
0.829883	0.867314
0.556881	0.781702
0.928306	0.892244
0.916381	0.861621
0.916214	0.543842
0.762491	0.89221
0.91901	0.782867
0.917183	0.718101
0.908107	0.924135
0.892564	0.885356
0.891488	0.80387
0.876653	0.719924
0.9365	0.475231
0.931361	0.902438
0.905098	0.847086
0.88586	0.74321
0.681585	0.880164
0.925627	0.860121
0.925282	0.719491
0.891179	0.665021
0.926116	0.873221
0.91933	0.832208
0.845998	0.787826
0.769034	0.709428
0.924457	0.771995
0.909605	0.76383
0.860434	0.741241
0.854618	0.643348
0.918467	0.882448
0.917977	0.808418
0.915157	0.776124
0.923005	0.750134
0.937851	0.61895
0.92834	0.45781
0.91235	0.88693
0.90688	0.875711
0.790944	0.727473
0.928499	0.48624
0.923108	0.879685
0.898637	0.740597
0.923918	0.732581
0.893734	0.715803
0.93451	0.26429
0.928837	0.845428
0.928455	0.589429
0.92786	0.499891
0.924548	0.337119
0.909186	0.859978
0.322098	0.69551
0.928653	0.768857
0.92512	0.32284
0.920088	0.93529
0.924411	0.869717
0.916853	0.852742
0.930823	0.821773
0.926346	0.888408
0.932052	0.855529
0.928035	0.494865
0.923877	0.91284
0.909312	0.683877
0.927773	0.708269
0.926639	0.897003
0.900058	0.934575
0.88862	0.374425
0.946096	0.89867
0.931307	0.387879
0.921656	0.590003
0.915359	0.890066
0.934918	0.415136
0.933038	0.472349
0.923551	0.402956
0.912782	0.700893
0.926401	0.370538
0.915064	0.874746
0.915021	0.856716
0.899099	0.882877
0.940092	0.524978
0.927967	0.761783
0.924031	0.896308
0.896662	0.864468
0.911121	0.691841
0.914092	0.911665
0.912654	0.879756
0.847542	0.866582
0.943834	0.574342
0.922766	0.906797
0.898388	0.906683
0.89107	0.89692
0.809156	0.836386
0.939123	0.925027
0.927507	0.896654
0.917431	0.805425
0.877695	0.779812
0.922638	0.923961
0.921022	0.891961
0.904137	0.583684
0.831276	0.870035
0.606416	0.921985
0.910787	0.809927
0.907422	0.769035
0.854676	0.708893
0.484331	0.90939
0.94078	0.811995
0.892181	0.813392
0.929776	0.595722
0.89069	0.33023
0.920373	0.761373
0.89697	0.453706
0.897669	0.769235
0.756871	0.75838
0.912324	0.885881
0.852361	0.828745
0.896069	0.82445
0.840488	0.857582
0.810625	0.610419
0.778292	0.700275
0.878754	0.706519
0.862266	0.68056
0.806948	0.621249
0.791465	0.47391
0.90521	0.855798
0.866209	0.794059
0.866065	0.823593
0.841413	0.801851
0.917833	0.938164
0.899432	0.845011
0.884103	0.746106
0.944493	0.877517
0.673904	0.829098
0.906685	0.801717
0.902607	0.697296
0.819017	0.843147
0.759942	0.423479
0.935575	0.918198
0.927278	0.736602
0.878997	0.860079
0.925657	0.925775
0.925093	0.918598
0.912745	0.376986
0.934178	0.895977
0.828765	0.505913
0.940455	0.901203
0.920416	0.828403
0.919436	0.69054
0.905265	0.855978
0.888075	0.930333
0.886539	0.812865
0.840292	0.87301
0.916615	0.825554
0.898295	0.792922
0.896199	0.496109
0.941137	0.887456
0.928188	0.909602
0.849553	0.828813
0.903914	0.899422
0.906011	0.860613
0.872683	0.665984
0.859481	0.917365
0.858451	0.868837
0.595533	0.611009
0.947857	0.375677
0.903278	0.887944
0.875937	0.936352
0.924255	0.924573
0.915936	0.820531
0.933622	0.735134
0.898434	0.899077
0.84194	0.892184
0.928802	0.890293
0.903329	0.865769
0.947916	0.904867
0.918311	0.895394
0.90325	0.49633
0.817541	0.939771
0.926763	0.885057
0.910273	0.81193
0.896401	0.806466
0.932229	0.935408
0.918593	0.93249
0.917721	0.841495
0.912906	0.736468
0.92271	0.897608
0.915194	0.851297
0.914964	0.833192
0.899426	0.866981
0.891614	0.762663
0.670561	0.623663
0.915637	0.670716
0.914891	0.858597
0.855746	0.517222
0.671181	0.68308
0.920533	0.291864
0.908947	0.7997
0.875687	0.848308
0.873764	0.891759
0.933213	0.891149
0.902299	0.877476
0.943067	0.872862
0.932458	0.834381
0.927448	0.825964
0.89399	0.915919
0.91346	0.523971
0.89304	0.537875
0.863554	0.887796
0.825883	0.629277
0.945517	0.860057
0.930106	0.333116
0.883117	0.85587
0.877494	0.854781
0.931497	0.759314
0.917256	0.893125
0.404431	0.655931
0.926119	0.863172
0.916793	0.809736
0.884158	0.808616
0.92851	0.741521
0.908333	0.773626
0.873687	0.737879
0.867329	0.401625
0.889128	0.36309
0.506909	0.850329
0.920707	0.781409
0.905395	0.918459
0.917661	0.347179
0.900004	0.27632
0.864579	0.815357
0.31836	0.754158
0.872632	0.812759
0.770513	0.751272
0.415225	0.837449
0.91192	0.881531
0.91448	0.8791
0.898181	0.728854
0.804836	0.82721
0.848147	0.658543
0.891825	0.355212
0.878732	0.87244
0.916418	0.899617
0.882649	0.883617
0.602276	0.743776
0.512594	0.720361
0.912321	0.858605
0.857721	0.749574
0.853495	0.669736
0.930879	0.932146
0.906712	0.850569
0.940163	0.757895
0.933832	0.925974
0.921745	0.808366
0.89063	0.844917
0.882194	0.806464
0.852175	0.70734
0.849396	0.867152
0.91554	0.742865
0.800185	0.853987
0.693957	0.836006
0.493133	0.891183
0.925891	0.886507
0.934929	0.881938
0.916187	0.827936
0.91822	0.836153
0.911207	0.763436
0.918571	0.713019
0.915982	0.864406
0.869396	0.77228
0.928306	0.564003
0.902198	0.751271
0.916974	0.455299
0.913934	0.359903
0.9391	0.827923
0.886066	0.62705
0.861654	0.860377
0.595232	0.935856
0.923181	0.71882
0.939016	0.71116
0.903895	0.45034
0.900543	0.693349
0.877916	0.684537
0.756829	0.671195
0.920515	0.922144
0.883023	0.906429
0.890359	0.868308
0.875362	0.795673
0.337579	0.80089
0.916422	0.771246
0.935914	0.726062
0.906666	0.787392
0.871871	0.771658
0.833601	0.68825
0.941679	0.871862
0.900383	0.775692
0.8204	0.721439
0.926582	0.928138
0.930219	0.87204
0.915343	0.869566
0.87805	0.843126
0.868028	0.477616
0.909628	0.451571
0.906484	0.907855
0.886639	0.774192
0.914704	0.465332
0.9147	0.857507
0.89563	0.823276
0.885465	0.83334
0.85365	0.334413
0.78656	0.315663
0.456086	0.85118
0.930658	0.804205
0.911501	0.686226
0.847414	0.881006
0.92735	0.806128
0.901726	0.651449
0.881766	0.930961
0.874473	0.723964
0.930572	0.386493
0.880859	0.366596
0.824286	0.690414
0.392567	0.480699
0.921211	0.439224
0.869888	0.82959
0.914061	0.790792
0.797098	0.33617
0.796469	0.867444
0.77457	0.802016
0.875244	0.803329
0.810947	0.603542
0.74232	0.271572
0.739382	0.755436
0.891208	0.79835
0.671351	0.548206
0.576531	0.535692
0.891731	0.851578
0.637806	0.471192
0.8714	0.865284
0.842568	0.804419
0.59224	0.921413
0.698735	0.695192
0.909224	0.686371
0.897529	0.393434
0.827362	0.582927
0.790828	0.756045
0.909693	0.590683
0.878378	0.333757
0.848079	0.862419
0.773901	0.853275
0.700127	0.819422
0.932884	0.682274
0.889935	0.782174
0.707521	0.764859
0.624572	0.690061
0.34379	0.497833
0.901226	0.746769
0.936747	0.634183
0.900605	0.442776
0.899818	0.904247
0.864069	0.897953
0.915378	0.839416
0.908547	0.630004
0.885842	0.548564
0.882306	0.482214
0.886886	0.852697
0.580326	0.807534
0.920337	0.774655
0.900991	0.832699
0.945112	0.313183
0.895439	0.860988
0.88646	0.843809
0.527299	0.81688
0.316537	0.780615
0.942535	0.564793
0.897872	0.852571
0.849467	0.740596
0.725612	0.664701
0.368211	0.652628
0.937491	0.87315
0.891955	0.670277
0.713547	0.253386
0.445494	0.7614
0.931262	0.676413
0.93015	0.747063
0.89778	0.84338
0.413042	0.635048
0.92917	0.591397
0.90283	0.376994
0.715267	0.879107
0.941781	0.873352
0.91822	0.797507
0.906029	0.884285
0.882264	0.844944
0.840315	0.821359
0.875011	0.918368
0.868525	0.799955
0.894561	0.765664
0.887736	0.680491
0.808106	0.921337
0.682111	0.781227
0.904209	0.714035
0.861263	0.702763
0.823531	0.925589
0.78208	0.889378
0.910871	0.565993
0.82225	0.514366
0.437091	0.854938
0.938216	0.813019
0.948835	0.790607
0.924564	0.728162
0.923701	0.857723
0.884621	0.805918
0.935858	0.767553
0.899389	0.715817
0.857842	0.872662
0.824778	0.841473
0.901215	0.348305
0.918883	0.861001
0.881673	0.852999
0.875953	0.541745
0.615294	0.847136
0.91487	0.930019
0.911624	0.927715
0.911523	0.831196
0.938758	0.610114
0.917238	0.90637
0.900909	0.823175
0.853938	0.891033
0.870318	0.785647
0.921679	0.525256
0.91842	0.920431
0.906769	0.836923
0.882126	0.834336
0.930355	0.735839
0.912995	0.325913
0.907435	0.874186
0.898068	0.837126
0.874702	0.824033
0.940746	0.811705
0.910611	0.880619
0.931652	0.86066
0.885605	0.280415
0.87851	0.439971
0.841677	0.898646
0.924347	0.853192
0.902842	0.852793
0.897007	0.852574
0.891381	0.656987
0.862085	0.827523
0.741496	0.781754
0.604898	0.476252
0.506449	0.84063
0.844921	0.663677
0.754073	0.492203
0.602628	0.72739
0.473041	0.60405
0.822527	0.803264
0.820849	0.7643
0.929493	0.709859
0.918692	0.818247
0.893142	0.765329
0.891781	0.72696
0.86646	0.707695
0.920187	0.832453
0.901487	0.795303
0.897341	0.367073
0.86999	0.849465
0.865058	0.84637
0.921304	0.814721
0.914603	0.797901
0.84944	0.851524
0.846591	0.847306
0.912593	0.827676
0.910249	0.808279
0.892204	0.841259
0.836047	0.77581
0.868592	0.76777
0.859779	0.687652
0.850576	0.821844
0.842861	0.805925
0.906231	0.731838
0.874639	0.62379
0.859538	0.688475
0.819253	0.685093
0.919301	0.522326
0.912699	0.499764
0.900842	0.669279
0.854426	0.643982
0.82729	0.63911
0.759497	0.503383
0.923214	0.775041
0.909088	0.74568
0.897864	0.76938
0.830784	0.67407
0.801475	0.375941
0.718852	0.304301
0.941	0.877542
0.900056	0.744766
0.876406	0.696525
0.928577	0.695096
0.859713	0.706152
0.747067	0.815556
0.608846	0.749667
0.935028	0.623136
0.892148	0.737595
0.878894	0.60849
0.826126	0.463377
0.932873	0.383044
0.905787	0.851516
0.856344	0.666855
0.811365	0.552324
0.933119	0.323588
0.777844	0.837786
0.586162	0.803961
0.542132	0.761852
0.93528	0.598987
0.881346	0.834231
0.780887	0.703854
0.380033	0.623303
0.945587	0.519505
0.930776	0.846423
0.924311	0.434226
0.909812	0.832509
0.840675	0.647342
0.882383	0.444994
0.834972	0.918242
0.929329	0.892012
0.910286	0.802512
0.729567	0.758147
0.61183	0.813423
0.923041	0.710717
0.884816	0.508375
0.707237	0.675973
0.903623	0.593824
0.897764	0.803806
0.868662	0.794199
0.451681	0.706819
0.913909	0.737148
0.910524	0.481174
0.864671	0.267041
0.692887	0.737189
0.919102	0.630907
0.878206	0.344823
0.861482	0.257799
0.417999	0.792438
0.914491	0.640738
0.866625	0.620562
0.821995	0.52091
0.721236	0.767696
0.899644	0.604751
0.890105	0.500158
0.775947	0.748697
0.883565	0.67946
0.824384	0.671696
0.745873	0.619236
0.411349	0.703108
0.919575	0.673734
0.911676	0.664872
0.897384	0.656537
0.810902	0.832419
0.920332	0.795693
0.869721	0.767125
0.779716	0.71461
0.902212	0.900513
0.91626	0.821425
0.905582	0.803765
0.654526	0.672066
0.871504	0.925453
0.777064	0.887372
0.903126	0.827385
0.876206	0.772296
0.927239	0.879767
0.864552	0.799213
0.917973	0.798191
0.902946	0.731278
0.830788	0.768738
0.918537	0.740774
0.894897	0.713873
0.877277	0.709584
0.903179	0.742899
0.813232	0.73919
0.767589	0.712579
0.603389	0.660848
0.923401	0.820542
0.890516	0.790439
0.875594	0.781103
0.856358	0.775133
0.780211	0.712895
0.918594	0.659113
0.910776	0.655515
0.907526	0.574949
0.828143	0.819481
0.823405	0.784496
0.485829	0.555073
0.933815	0.382759
0.847376	0.924086
0.803523	0.796913
0.735732	0.366752
0.896871	0.821547
0.873054	0.506473
0.864575	0.289496
0.920539	0.849097
0.915054	0.809775
0.902901	0.490999
0.504859	0.822962
0.914349	0.725399
0.909525	0.661952
0.855655	0.552559
0.848679	0.719105
0.928216	0.678134
0.910133	0.831381
0.914598	0.816309
0.909054	0.739409
0.888206	0.788831
0.933112	0.755576
0.928852	0.757589
0.905544	0.59077
0.905116	0.340692
0.784146	0.88331
0.926643	0.678621
0.897589	0.466459
0.829327	0.325765
0.769024	0.62413
0.906193	0.588564
0.749712	0.359555
0.936043	0.332102
0.93495	0.817279
0.922437	0.584817
0.891456	0.405918
0.800527	0.92919
0.799693	0.857895
0.884476	0.669781
0.74161	0.636464
0.380459	0.876697
0.92356	0.871051
0.890781	0.829156
0.880211	0.821522
0.805777	0.881637
0.915276	0.865146
0.908674	0.724963
0.860616	0.681073
0.832081	0.866493
0.739613	0.847112
0.612142	0.839227
0.926907	0.834146
0.921773	0.654123
0.916641	0.45238
0.916629	0.273713
0.872222	0.838824
0.923333	0.781489
0.908579	0.421912
0.922007	0.41543
0.87726	0.892957
0.653716	0.880115
0.318021	0.865192
0.901324	0.665226
0.762511	0.869013
0.929854	0.732603
0.918457	0.585164
0.925568	0.505726
0.919809	0.880002
0.862912	0.7858
0.83504	0.667249
0.862518	0.644395
0.859901	0.938899
0.840808	0.923808
0.497204	0.890752
0.915928	0.806768
0.872584	0.68563
0.864043	0.610781
0.619855	0.788426
0.874699	0.692385
0.872911	0.90184
0.799353	0.821301
0.932203	0.458761
0.882967	0.795667
0.875192	0.782949
0.87364	0.763748
0.855149	0.426478
0.898058	0.876074
0.882273	0.796049
0.875836	0.283131
0.846692	0.852486
0.917803	0.445286
0.917218	0.750546
0.908624	0.748681
0.898275	0.570478
0.912246	0.554361
0.889171	0.54262
0.888282	0.834842
0.874415	0.707227
0.94298	0.522676
0.928445	0.858633
0.923733	0.665333
0.918524	0.306595
0.770399	0.504236
0.606411	0.39529
0.517524	0.885132
0.938137	0.850343
0.923417	0.488532
0.891427	0.875442
0.888461	0.853623
0.844227	0.784677
0.910344	0.589983
0.900979	0.863809
0.87286	0.711916
0.869506	0.856882
0.923713	0.798967
0.848264	0.687421
0.839466	0.679088
0.805957	0.846688
0.904859	0.81317
0.90148	0.808374
0.857316	0.672386
0.836037	0.803477
0.925661	0.776719
0.660239	0.637546
0.40841	0.593601
0.936423	0.794755
0.917622	0.658286
0.890734	0.737474
0.845368	0.592074
0.65	0.5891
0.88031	0.65635
0.928433	0.576832
0.911583	0.529838
0.899664	0.578444
0.296083	0.499886
0.926935	0.688689
0.917436	0.342767
0.904936	0.781427
0.92309	0.60006
0.886039	0.327017
0.825054	0.737188
0.904256	0.551701
0.392142	0.45237
0.927831	0.76843
0.917678	0.765556
0.911764	0.78531
0.922966	0.632022
0.461255	0.468421
0.899808	0.806858
0.87825	0.858536
0.748842	0.800107
0.735372	0.775755
0.717334	0.53083
0.926288	0.448887
0.91666	0.477458
0.576068	0.520084
0.903934	0.850113
0.924863	0.81011
0.315183	0.796633
0.941058	0.737844
0.922214	0.901567
0.917096	0.808248
0.892068	0.76109
0.935699	0.698544
0.555514	0.824481
0.933684	0.769952
0.86202	0.763734
0.786633	0.633957
0.352645	0.842267
0.92857	0.686982
0.629307	0.640548
0.949193	0.875163
0.886643	0.815635
0.882287	0.794668
0.810616	0.574333
0.916507	0.87354
0.90895	0.799662
0.900561	0.598326
0.768233	0.39718
0.91127	0.777522
0.86342	0.706296
0.746395	0.539591
0.742795	0.874481
0.826387	0.838356
0.79606	0.750468
0.592402	0.491464
0.938311	0.877363
0.881249	0.530467
0.867716	0.823614
0.826839	0.720826
0.822211	0.584054
0.899661	0.80647
0.85195	0.674583
0.810647	0.884329
0.785308	0.876278
0.868358	0.855823
0.867219	0.853735
0.843552	0.933849
0.825779	0.86845
0.910506	0.831893
0.896471	0.732147
0.89498	0.670338
0.575772	0.865177
0.901018	0.379738
0.872366	0.770683
0.688297	0.761533
0.638608	0.726117
0.916602	0.850629
0.900025	0.823955
0.267147	0.791926
0.942379	0.784176
0.869431	0.744272
0.647075	0.870646
0.937466	0.81318
0.918627	0.735324
0.924428	0.565484
0.912649	0.527476
0.898011	0.713763
0.632316	0.534645
0.89337	0.798108
0.918915	0.735096
0.915889	0.487039
0.902437	0.898939
0.859036	0.857601
0.648795	0.826872
0.330096	0.728188
0.938947	0.728281
0.770301	0.625364
0.736887	0.440941
0.719409	0.348436
0.943271	0.748228
0.921445	0.742313
0.906628	0.674531
0.803656	0.651009
0.564612	0.68371
0.290239	0.899331
0.927876	0.891579
0.920137	0.69768
0.915855	0.839299
0.85173	0.771864
0.382527	0.673938
0.906108	0.862859
0.897836	0.775973
0.925954	0.586185
0.879974	0.257673
0.607247	0.512791
0.925258	0.83923
0.876051	0.604346
0.422856	0.486549
0.926459	0.783938
0.912108	0.712035
0.941961	0.830782
0.882529	0.782735
0.850366	0.826616
0.64323	0.904377
0.93619	0.746659
0.935032	0.604646
0.930593	0.558839
0.921227	0.909077
0.927229	0.858425
0.920435	0.846895
0.909033	0.47451
0.907222	0.769806
0.924688	0.748874
0.918442	0.683399
0.903188	0.880903
0.901735	0.822185
0.57449	0.491518
0.920866	0.393526
0.913874	0.626279
0.912329	0.760803
0.911987	0.651214
0.905053	0.714194
0.899907	0.866568
0.899802	0.643408
0.93819	0.728636
0.935001	0.688829
0.919338	0.556698
0.914677	0.861409
0.896304	0.919948
0.931896	0.898298
0.927683	0.324496
0.910997	0.902703
0.894897	0.861701
0.892949	0.781401
0.884809	0.575558
0.823924	0.368327
0.909436	0.35696
0.908057	0.622204
0.888659	0.850282
0.881505	0.846629
0.859092	0.509468
0.833601	0.880905
0.543962	0.735055
0.930241	0.760734
0.842076	0.702107
0.798318	0.622008
0.711624	0.423321
0.674354	0.380541
0.935218	0.302573
0.928663	0.255244
0.893759	0.306431
0.889995	0.374222
0.920539	0.606517
0.913315	0.633179
0.860356	0.571499
0.859795	0.401989
0.891801	0.327004
0.891731	0.770775
0.791306	0.425591
0.736208	0.595027
0.915193	0.862627
0.908407	0.842342
0.89431	0.735764
0.882219	0.824087
0.923386	0.63143
0.7426	0.46056
0.671797	0.403244
0.930055	0.820828
0.914096	0.774856
0.907684	0.754825
0.864849	0.466748
0.860506	0.781422
0.907246	0.320933
0.932309	0.67059
0.907524	0.765342
0.905767	0.644429
0.839661	0.440513
0.79218	0.784858
0.924822	0.75286
0.924204	0.905592
0.87409	0.839342
0.83228	0.479768
0.829305	0.457121
0.782724	0.867894
0.891383	0.820234
0.874967	0.701084
0.337945	0.694566
0.919617	0.832489
0.869908	0.733359
0.350944	0.728028
0.944038	0.838647
0.913279	0.75509
0.877811	0.456313
0.877204	0.346913
0.698397	0.862721
0.650163	0.789749
0.904352	0.647317
0.553994	0.530289
0.908928	0.748419
0.904026	0.748162
0.706645	0.88648
0.920335	0.748935
0.912016	0.646696
0.911258	0.550953
0.885692	0.853003
0.802706	0.727732
0.801249	0.671411
0.922213	0.820808
0.740928	0.809032
0.924855	0.75879
0.920983	0.599329
0.919837	0.835441
0.926086	0.768848
0.768146	0.710273
0.930037	0.6295
0.929291	0.878105
0.94677	0.802725
0.926474	0.75166
0.898	0.750297
0.848808	0.826791
0.902187	0.761832
0.82844	0.733583
0.643685	0.376503
0.592455	0.848147
0.54578	0.796236
0.951453	0.307147
0.930445	0.864562
0.926934	0.782711
0.901769	0.728264
0.895818	0.722547
0.837058	0.801254
0.932711	0.74917
0.935995	0.683845
0.900589	0.858204
0.896539	0.844737
0.882883	0.735768
0.630035	0.618918
0.95294	0.885391
0.935105	0.515045
0.874289	0.805674
0.945525	0.794248
0.930275	0.759575
0.91421	0.615846
0.905479	0.896058
0.83742	0.771242
0.929714	0.473446
0.910718	0.899956
0.910551	0.733024
0.898636	0.48709
0.892956	0.671533
0.890898	0.5158
0.850857	0.806895
0.92121	0.715475
0.814002	0.720821
0.927739	0.836634
0.926169	0.755646
0.92725	0.563515
0.92246	0.813116
0.90887	0.64335
0.882199	0.763814
0.923073	0.729165
0.91459	0.704473
0.912512	0.678703
0.906678	0.608682
0.907012	0.252544
0.900155	0.871065
0.898907	0.836636
0.891008	0.788301
0.93492	0.785972
0.918072	0.769092
0.916111	0.522763
0.906936	0.506052
0.852375	0.300337
0.912177	0.888207
0.897292	0.89334
0.89484	0.818972
0.899505	0.332893
0.923115	0.888185
0.909694	0.407876
0.907811	0.357998
0.863701	0.863859
0.788408	0.824121
0.780567	0.704218
0.921583	0.640719
0.727899	0.777846
0.907714	0.586796
0.901974	0.461524
0.898043	0.871928
0.873768	0.779183
0.730638	0.777424
0.68771	0.749695
0.906165	0.856424
0.856041	0.749592
0.602748	0.714913
0.928482	0.387697
0.918873	0.366398
0.382543	0.517468
0.325226	0.827168
0.929152	0.831603
0.924287	0.60503
0.932794	0.285007
0.751282	0.784028
0.728012	0.808331
0.313841	0.828512
0.900021	0.696688
0.69889	0.654597
0.445083	0.587913
0.927041	0.854283
0.880642	0.798844
0.864645	0.732977
0.845298	0.578434
0.820862	0.850497
0.90946	0.834381
0.85257	0.789529
0.832242	0.779521
0.796633	0.791723
0.91634	0.789186
0.897636	0.596984
0.85838	0.518305
0.839538	0.849804
0.900222	0.8336
0.892563	0.786791
0.644906	0.767759
0.63706	0.744049
0.926302	0.509714
0.698327	0.435864
0.932134	0.341968
0.884716	0.836711
0.940556	0.649494
0.919015	0.826047
0.881559	0.727521
0.857098	0.709033
0.911166	0.530665
0.435573	0.518032
0.930699	0.815118
0.92547	0.587378
0.928303	0.461668
0.91591	0.746969
0.891533	0.727875
0.884704	0.653604
0.845297	0.595037
0.631576	0.625276
0.936419	0.599363
0.904716	0.850174
0.900564	0.843288
0.569204	0.809603
0.918597	0.527796
0.904706	0.817075
0.927916	0.396687
0.917854	0.320472
0.912134	0.275045
0.908839	0.691534
0.877845	0.525205
0.555187	0.447455
0.916422	0.692017
0.904874	0.816053
0.919376	0.787217
0.867314	0.854939
0.61195	0.780699
0.910696	0.864197
0.781702	0.696188
0.901522	0.514329
0.900584	0.35043
0.896221	0.629952
0.892244	0.568966
0.861621	0.557939
0.543842	0.533405
0.306685	0.852427
0.921254	0.770296
0.89221	0.735257
0.782867	0.728763
0.718101	0.571958
0.924135	0.875313
0.891924	0.71725
0.870169	0.403787
0.83803	0.478101
0.885356	0.733714
0.80387	0.842915
0.719924	0.413031
0.667042	0.831023
0.911737	0.714989
0.883798	0.685287
0.740449	0.581539
0.897555	0.532947
0.902438	0.745783
0.847086	0.625977
0.845259	0.615012
0.760172	0.363745
0.900867	0.865635
0.873468	0.633564
0.860121	0.37689
0.819181	0.352033
0.881089	0.636905
0.873221	0.313746
0.861854	0.254851
0.844069	0.851154
0.84085	0.812837
0.771995	0.250492
0.76383	0.634373
0.741241	0.591706
0.873293	0.655723
0.808418	0.372981
0.723258	0.828307
0.581742	0.662878
0.750134	0.597071
0.61895	0.269281
0.604033	0.739525
0.45781	0.492071
0.88693	0.765364
0.875711	0.688838
0.727473	0.680054
0.722135	0.634864
0.909746	0.564957
0.901054	0.782013
0.879685	0.675463
0.875375	0.738713
0.883334	0.746445
0.826488	0.62525
0.74008	0.335742
0.715803	0.812373
0.845429	0.759371
0.699933	0.835451
0.691987	0.623838
0.589429	0.309853
0.859977	0.254864
0.705499	0.816918
0.506274	0.608465
0.926483	0.401998
0.69551	0.682063
0.475794	0.674087
0.918771	0.387241
0.891635	0.30644
0.768857	0.891458
0.617389	0.631376
0.904065	0.567833
0.900578	0.340989
0.863964	0.830072
0.924504	0.572293
0.887325	0.5326
0.882303	0.812039
0.723483	0.80891
0.32284	0.663015
0.937601	0.452892
0.912016	0.704771
0.93529	0.732713
0.852742	0.483939
0.821773	0.872932
0.915609	0.789677
0.878989	0.646818
0.93625	0.44417
0.904772	0.755705
0.896579	0.533915
0.888408	0.747531
0.855529	0.553209
0.494865	0.797869
0.919425	0.692794
0.912841	0.510559
0.794315	0.716048
0.930582	0.714871
0.926099	0.478761
0.930799	0.751948
0.928803	0.745051
0.921242	0.830314
0.910173	0.818035
0.773177	0.756056
0.653225	0.730483
0.933316	0.724319
0.912575	0.815874
0.912558	0.75739
0.894549	0.559036
0.889006	0.731079
0.887891	0.64335
0.897003	0.640204
0.901218	0.625657
0.890545	0.820804
0.8848	0.353825
0.926787	0.764551
0.926228	0.702851
0.925563	0.304243
0.915909	0.833904
0.937592	0.587239
0.920795	0.838132
0.898849	0.698985
0.897655	0.658736
0.934575	0.625288
0.374424	0.764666
0.927304	0.751329
0.909908	0.623407
0.38788	0.858583
0.903627	0.826684
0.89867	0.763345
0.893575	0.902431
0.590002	0.841712
0.902202	0.774371
0.89732	0.713241
0.886446	0.812048
0.890066	0.767512
0.46666	0.75265
0.415136	0.569908
0.394436	0.860392
0.402956	0.768369
0.879292	0.789502
0.877035	0.72601
0.863599	0.744247
0.700893	0.611844
0.876262	0.566758
0.872914	0.367952
0.871952	0.847548
0.874746	0.672513
0.856716	0.853282
0.642974	0.883473
0.902441	0.871519
0.886033	0.799994
0.882878	0.709621
0.524978	0.675913
0.477655	0.649724
0.900805	0.373023
0.766137	0.858882
0.761783	0.875798
0.930842	0.600951
0.896308	0.395296
0.893517	0.701855
0.691841	0.527732
0.929024	0.826261
0.932148	0.785623
0.911666	0.784004
0.879756	0.707722
0.78442	0.519316
0.923968	0.809419
0.907101	0.70003
0.906797	0.69638
0.89692	0.627535
0.925027	0.843766
0.896654	0.747462
0.854967	0.651677
0.805425	0.634301
0.923961	0.355132
0.921908	0.885748
0.909112	0.427636
0.826775	0.674319
0.870035	0.651988
0.813274	0.601087
0.927942	0.887577
0.910654	0.639969
0.921985	0.783763
0.769035	0.766129
0.923529	0.460466
0.91582	0.809536
0.782009	0.536514
0.709719	0.386467
0.708893	0.739872
0.904846	0.545793
0.90939	0.281579
0.93162	0.683092
0.924617	0.645873
0.890886	0.652593
0.607673	0.518556
0.595722	0.48458
0.468696	0.803549
0.33023	0.782567
0.886163	0.683792
0.80828	0.257418
0.79779	0.837637
0.453706	0.80492
0.813774	0.77232
0.798079	0.641143
0.776842	0.816253
0.769235	0.798624
0.75838	0.708704
0.756068	0.480957
0.549727	0.722344
0.261898	0.389964
0.885881	0.861373
0.636677	0.843956
0.925341	0.80393
0.912986	0.75425
0.636846	0.741024
0.908395	0.765001
0.907894	0.68112
0.86757	0.643746
0.82445	0.62834
0.622622	0.819699
0.90774	0.644503
0.90524	0.639548
0.825012	0.488091
0.924016	0.735928
0.908834	0.689263
0.901052	0.869454
0.610419	0.779191
0.566485	0.591391
0.921161	0.749678
0.910778	0.816904
0.821772	0.803879
0.700275	0.757842
0.931448	0.617333
0.930112	0.899315
0.68056	0.830971
0.62125	0.649909
0.907031	0.57965
0.900573	0.858377
0.861676	0.856016
0.47391	0.820355
0.443294	0.852975
0.927408	0.683662
0.855798	0.451044
0.794059	0.853793
0.392739	0.690049
0.91154	0.559966
0.922286	0.481226
0.907314	0.432107
0.897953	0.691278
0.884301	0.719495
0.412151	0.718986
0.910325	0.763003
0.903596	0.711
0.895037	0.573491
0.919603	0.830805
0.917097	0.807808
0.906927	0.900329
0.894272	0.8104
0.881818	0.820569
0.901191	0.755066
0.889214	0.863379
0.87778	0.560628
0.938164	0.837405
0.881464	0.740866
0.845011	0.710754
0.746106	0.529392
0.900788	0.305266
0.877516	0.388519
0.862945	0.688583
0.829098	0.457708
0.866141	0.279076
0.843147	0.80531
0.822161	0.686272
0.92919	0.672027
0.805129	0.595748
0.423479	0.8778
0.922362	0.701147
0.918879	0.633092
0.939955	0.58838
0.932828	0.736991
0.913053	0.803135
0.907437	0.73364
0.8926	0.819779
0.816978	0.811637
0.767108	0.792131
0.938932	0.654641
0.918803	0.588284
0.893761	0.782122
0.863862	0.546106
0.947652	0.42561
0.918198	0.777362
0.91416	0.640335
0.906166	0.629511
0.896734	0.464041
0.915691	0.84029
0.914273	0.836234
0.902273	0.660187
0.901659	0.639881
0.78866	0.728052
0.736602	0.522289
0.916904	0.850921
0.916812	0.830059
0.9305	0.718228
0.920705	0.318781
0.915075	0.327762
0.914128	0.254067
0.916757	0.88802
0.910993	0.322133
0.905313	0.476806
0.902399	0.280331
0.918598	0.683409
0.376986	0.593352
0.925775	0.453879
0.917288	0.795625
0.505913	0.39779
0.931875	0.394457
0.927507	0.657782
0.921328	0.565685
0.828403	0.801014
0.69054	0.629413
0.439165	0.774665
0.926544	0.666545
0.678701	0.677181
0.942058	0.827183
0.927639	0.651575
0.908061	0.52915
0.925073	0.492897
0.917963	0.322526
0.910079	0.252793
0.90308	0.432214
0.919609	0.843599
0.912815	0.843133
0.909598	0.814781
0.903373	0.738032
0.930333	0.741378
0.919698	0.681931
0.910709	0.33302
0.905975	0.775317
0.926281	0.730298
0.917038	0.823618
0.916314	0.778419
0.911646	0.729343
0.87301	0.66998
0.825554	0.754556
0.496109	0.376856
0.940213	0.305908
0.916745	0.484836
0.945809	0.469718
0.930293	0.825981
0.922921	0.653411
0.58544	0.736211
0.931537	0.698305
0.926756	0.674299
0.90926	0.589377
0.557489	0.333296
0.536907	0.301296
0.927634	0.80426
0.905979	0.684201
0.887456	0.78591
0.557644	0.590769
0.943341	0.415045
0.924679	0.787923
0.909602	0.637695
0.904586	0.810747
0.828813	0.564603
0.928384	0.825583
0.901815	0.461417
0.924416	0.7774
0.923806	0.752732
0.918918	0.401931
0.899422	0.755801
0.860613	0.34414
0.665984	0.762637
0.929496	0.41933
0.916844	0.469331
0.923252	0.680102
0.920342	0.606999
0.91909	0.386048
0.917365	0.289026
0.868837	0.322606
0.611009	0.815226
0.375677	0.77893
0.887944	0.722774
0.828214	0.578038
0.924086	0.566611
0.921228	0.382658
0.936352	0.738295
0.924573	0.413646
0.901822	0.258874
0.820531	0.617848
0.899077	0.467145
0.892184	0.676932
0.890293	0.609169
0.879116	0.505185
0.935719	0.786256
0.930852	0.546835
0.904867	0.421691
0.895394	0.809702
0.939771	0.657807
0.885057	0.59563
0.806466	0.275482
0.692285	0.843525
0.935408	0.788996
0.93249	0.502722
0.868724	0.804967
0.841495	0.833414
0.833192	0.67907
0.699985	0.7927
0.942506	0.612999
0.936779	0.702566
0.883513	0.746409
0.866981	0.735399
0.762663	0.678885
0.932241	0.871711
0.623663	0.815312
0.403343	0.746873
0.915198	0.457593
0.909846	0.612347
0.916111	0.335233
0.78353	0.441283
0.892072	0.67526
0.891682	0.572684
0.837074	0.386818
0.9212	0.698101
0.919461	0.784115
0.912894	0.759937
0.858597	0.732498
0.517222	0.425791
0.929942	0.842699
0.90797	0.42804
0.68308	0.70278
0.922599	0.5936
0.917152	0.53728
0.905567	0.762831
0.291864	0.817129
0.915806	0.684788
0.913977	0.650282
0.880406	0.517573
0.7997	0.702406
0.94238	0.476416
0.918265	0.677188
0.913855	0.427743
0.883458	0.872753
[truncated: 6,417 more rows]

## Sheet: Supplementary Fig. 5
#spectra
Original		Offset added		Harmonic simulated
w/ modification	w/o modification	w/ modification	w/o modification	w/ modification	w/o modification
2839	1541	2289	28	1054	24
#proteoforms
Original		Offset added		Harmonic simulated
w/ modification	w/o modification	w/ modification	w/o modification	w/ modification	w/o modification
832	461	2058	25	368	8

## Sheet: Supplementary Fig. 6
Bin value	ST90, Offset	ST90, Harmonic
-20	4	0
-19.95	2	0
-19.9	1	1
-19.85	0	0
-19.8	2	0
-19.75	1	0
-19.7	0	0
-19.65	0	0
-19.6	0	0
-19.55	0	0
-19.5	0	0
-19.45	0	0
-19.4	0	0
-19.35	3	0
-19.3	0	0
-19.25	0	0
-19.2	0	0
-19.15	1	0
-19.1	0	0
-19.05	1	0
-19	0	0
-18.95	0	0
-18.9	1	0
-18.85	1	0
-18.8	0	0
-18.75	0	0
-18.7	0	0
-18.65	0	0
-18.6	0	0
-18.55	0	0
-18.5	0	0
-18.45	0	1
-18.4	1	0
-18.35	0	1
-18.3	0	0
-18.25	0	0
-18.2	1	0
-18.15	0	0
-18.1	0	0
-18.05	0	0
-18	3	0
-17.95	1	0
-17.9	0	0
-17.85	0	1
-17.8	0	0
-17.75	0	0
-17.7	0	0
-17.65	0	0
-17.6	0	0
-17.55	1	0
-17.5	0	0
-17.45	1	0
-17.4	0	0
-17.35	0	1
-17.3	2	0
-17.25	1	0
-17.2	2	0
-17.15	0	0
-17.1	0	0
-17.05	1	0
-17	3	0
-16.95	2	1
-16.9	0	0
-16.85	1	0
-16.8	1	0
-16.75	1	0
-16.7	0	0
-16.65	0	0
-16.6	0	0
-16.55	0	0
-16.5	0	0
-16.45	0	0
-16.4	0	0
-16.35	3	0
-16.3	1	0
-16.25	0	0
-16.2	2	0
-16.15	1	0
-16.1	0	0
-16.05	0	0
-16	3	0
-15.95	1	0
-15.9	0	0
-15.85	0	0
-15.8	0	0
-15.75	0	0
-15.7	1	0
-15.65	1	0
-15.6	2	0
-15.55	1	0
-15.5	1	0
-15.45	0	1
-15.4	3	0
-15.35	1	0
-15.3	0	0
-15.25	0	0
-15.2	1	0
-15.15	1	0
-15.1	0	0
-15.05	2	0
-15	2	0
-14.95	0	0
-14.9	0	0
-14.85	0	0
-14.8	0	0
-14.75	0	0
-14.7	1	0
-14.65	0	0
-14.6	0	1
-14.55	0	0
-14.5	0	2
-14.45	0	0
-14.4	0	0
-14.35	1	0
-14.3	1	0
-14.25	1	0
-14.2	0	0
-14.15	0	0
-14.1	0	0
-14.05	2	0
-14	2	2
-13.95	1	0
-13.9	0	0
-13.85	0	0
-13.8	0	0
-13.75	0	0
-13.7	1	0
-13.65	0	0
-13.6	1	0
-13.55	0	0
-13.5	0	0
-13.45	0	1
-13.4	0	1
-13.35	1	1
-13.3	0	0
-13.25	0	1
-13.2	0	0
-13.15	0	0
-13.1	0	0
-13.05	0	0
-13	2	0
-12.95	1	0
-12.9	1	0
-12.85	1	0
-12.8	1	0
-12.75	0	0
-12.7	0	0
-12.65	0	1
-12.6	1	0
-12.55	0	0
-12.5	0	0
-12.45	0	0
-12.4	1	0
-12.35	1	0
-12.3	0	0
-12.25	0	0
-12.2	0	0
-12.15	0	1
-12.1	1	0
-12.05	0	0
-12	2	0
-11.95	0	0
-11.9	0	0
-11.85	0	0
-11.8	0	0
-11.75	0	0
-11.7	0	0
-11.65	0	0
-11.6	2	0
-11.55	1	0
-11.5	0	0
-11.45	0	0
-11.4	1	0
-11.35	0	0
-11.3	0	0
-11.25	0	0
-11.2	1	1
-11.15	0	0
-11.1	0	0
-11.05	4	1
-11	0	1
-10.95	0	0
-10.9	1	0
-10.85	1	0
-10.8	2	1
-10.75	0	0
-10.7	0	0
-10.65	0	0
-10.6	0	0
-10.55	0	1
-10.5	2	0
-10.45	0	0
-10.4	2	0
-10.35	0	0
-10.3	0	0
-10.25	1	0
-10.2	0	0
-10.15	0	0
-10.1	1	0
-10.05	1	0
-10	0	0
-9.95	0	0
-9.9	0	0
-9.85	0	0
-9.8	0	0
-9.75	2	0
-9.7	0	0
-9.65	0	0
-9.6	0	0
-9.55	1	0
-9.5	0	0
-9.45	0	0
-9.4	1	0
-9.35	1	0
-9.3	2	0
-9.25	0	0
-9.2	0	0
-9.15	0	0
-9.1	1	0
-9.05	0	0
-9	0	0
-8.95	0	0
-8.9	0	0
-8.85	0	0
-8.8	0	0
-8.75	0	0
-8.7	0	0
-8.65	0	0
-8.6	0	0
-8.55	0	0
-8.5	0	0
-8.45	0	1
-8.4	0	0
-8.35	0	0
-8.3	0	0
-8.25	0	0
-8.2	0	1
-8.15	0	0
-8.1	0	0
-8.05	0	0
-8	0	0
-7.95	0	0
-7.9	0	0
-7.85	0	0
-7.8	0	0
-7.75	0	0
-7.7	0	0
-7.65	0	0
-7.6	0	0
-7.55	1	0
-7.5	0	1
-7.45	0	0
-7.4	0	0
-7.35	0	0
-7.3	0	0
-7.25	0	0
-7.2	0	0
-7.15	0	0
-7.1	0	0
-7.05	0	0
-7	0	1
-6.95	1	0
-6.9	0	0
-6.85	0	0
-6.8	0	0
-6.75	1	0
-6.7	0	0
-6.65	0	0
-6.6	0	0
-6.55	0	0
-6.5	0	0
-6.45	0	1
-6.4	0	0
-6.35	1	0
-6.3	0	0
-6.25	0	0
-6.2	0	0
-6.15	0	0
-6.1	0	0
-6.05	1	0
-6	0	1
-5.95	0	0
-5.9	0	1
-5.85	0	0
-5.8	0	0
-5.75	2	0
-5.7	0	0
-5.65	0	0
-5.6	0	0
-5.55	0	0
-5.5	0	0
-5.45	0	0
-5.4	0	1
-5.35	0	0
-5.3	0	0
-5.25	0	0
-5.2	0	0
-5.15	0	0
-5.1	0	0
-5.05	0	0
-5	0	1
-4.95	1	0
-4.9	1	0
-4.85	0	0
-4.8	0	0
-4.75	1	0
-4.7	0	0
-4.65	0	1
-4.6	0	0
-4.55	0	0
-4.5	0	0
-4.45	0	0
-4.4	0	0
-4.35	0	0
-4.3	0	0
-4.25	1	0
-4.2	0	0
-4.15	0	0
-4.1	0	0
-4.05	0	0
-4	0	1
-3.95	1	0
-3.9	0	0
-3.85	0	0
-3.8	1	0
-3.75	0	1
-3.7	0	0
-3.65	0	0
-3.6	0	1
-3.55	0	0
-3.5	0	1
-3.45	0	0
-3.4	0	0
-3.35	0	0
-3.3	1	0
-3.25	0	0
-3.2	0	0
-3.15	0	0
-3.1	0	0
-3.05	0	0
-3	2	0
-2.95	0	0
-2.9	0	0
-2.85	0	0
-2.8	0	0
-2.75	0	0
-2.7	1	0
-2.65	0	0
-2.6	0	0
-2.55	0	0
-2.5	0	1
-2.45	0	0
-2.4	0	0
-2.35	0	0
-2.3	1	0
-2.25	0	0
-2.2	1	0
-2.15	0	1
-2.1	1	0
-2.05	2	0
-2	0	0
-1.95	0	0
-1.9	0	0
-1.85	0	0
-1.8	0	1
-1.75	0	0
-1.7	0	0
-1.65	0	0
-1.6	0	0
-1.55	0	0
-1.5	0	0
-1.45	0	1
-1.4	0	0
-1.35	0	0
-1.3	0	0
-1.25	0	0
-1.2	0	0
-1.15	0	0
-1.1	0	0
-1.05	0	0
-1	0	0
-0.95	0	0
-0.9	0	0
-0.85	0	0
-0.8	0	0
-0.75	0	0
-0.7	0	0
-0.65	0	0
-0.6	0	0
-0.55	0	0
-0.5	0	0
-0.45	1	0
-0.4	0	1
-0.35	0	0
-0.3	1	0
-0.25	0	0
-0.2	0	0
-0.15	0	0
-0.1	0	0
-0.05	0	0
0	1	0
0.05	0	0
0.1	0	0
0.15	0	0
0.2	0	0
0.25	0	1
0.3	0	0
0.35	0	0
0.4	0	0
0.45	0	0
0.5	0	0
0.55	0	0
0.6	0	0
0.65	0	0
0.7	0	0
0.75	0	0
0.8	0	0
0.85	0	0
0.9	0	0
0.95	0	0
1	0	0
1.05	0	0
1.1	0	0
1.15	0	0
1.2	0	0
1.25	0	0
1.3	0	0
1.35	0	0
1.4	0	0
1.45	0	0
1.5	1	0
1.55	0	0
1.6	0	0
1.65	0	0
1.7	1	0
1.75	0	0
1.8	0	0
1.85	0	0
1.9	0	0
1.95	1	1
2	0	0
2.05	1	0
2.1	0	0
2.15	1	0
2.2	1	1
2.25	0	0
2.3	0	0
2.35	0	0
2.4	0	0
2.45	0	0
2.5	0	0
2.55	0	0
2.6	1	0
2.65	0	0
2.7	0	0
2.75	1	0
2.8	0	0
2.85	0	0
2.9	0	0
2.95	0	0
3	0	1
3.05	0	0
3.1	0	0
3.15	0	0
3.2	0	0
3.25	1	0
3.3	0	0
3.35	0	0
3.4	0	0
3.45	0	0
3.5	0	0
3.55	0	1
3.6	0	1
3.65	0	0
3.7	0	0
3.75	0	0
3.8	0	0
3.85	0	0
3.9	0	0
3.95	0	0
4	0	0
4.05	0	0
4.1	0	0
4.15	0	0
4.2	0	0
4.25	0	0
4.3	0	0
4.35	0	0
4.4	0	0
4.45	1	1
4.5	0	0
4.55	0	0
4.6	1	0
4.65	0	1
4.7	1	0
4.75	0	0
4.8	0	1
4.85	0	0
4.9	0	0
4.95	1	0
5	0	0
5.05	3	0
5.1	1	0
5.15	0	0
5.2	1	0
5.25	0	0
5.3	0	0
5.35	0	0
5.4	0	0
5.45	1	0
5.5	0	0
5.55	0	0
5.6	0	0
5.65	0	0
5.7	0	0
5.75	0	0
5.8	0	0
5.85	1	0
5.9	1	0
5.95	0	0
6	0	0
6.05	0	0
6.1	0	0
6.15	0	0
6.2	0	0
6.25	0	0
6.3	0	0
6.35	0	0
6.4	0	0
6.45	0	0
6.5	0	0
6.55	0	1
6.6	0	0
6.65	0	0
6.7	0	0
6.75	0	0
6.8	0	0
6.85	0	0
6.9	1	0
6.95	0	0
7	0	0
7.05	0	0
7.1	0	0
7.15	0	0
7.2	0	0
7.25	0	0
7.3	0	0
7.35	0	0
7.4	0	0
7.45	0	0
7.5	0	0
7.55	0	0
7.6	0	0
7.65	0	0
7.7	0	0
7.75	0	0
7.8	1	0
7.85	0	0
7.9	0	0
7.95	0	1
8	0	0
8.05	1	0
8.1	0	1
8.15	0	0
8.2	0	0
8.25	0	0
8.3	0	0
8.35	0	0
8.4	0	0
8.45	0	0
8.5	0	0
8.55	0	0
8.6	0	0
8.65	0	1
8.7	0	1
8.75	0	0
8.8	0	0
8.85	0	0
8.9	0	0
8.95	0	0
9	0	0
9.05	0	0
9.1	0	0
9.15	0	0
9.2	1	0
9.25	0	0
9.3	0	0
9.35	0	0
9.4	0	0
9.45	0	0
9.5	0	0
9.55	1	0
9.6	0	0
9.65	0	0
9.7	0	1
9.75	0	0
9.8	0	0
9.85	0	0
9.9	0	0
9.95	0	0
10	1	0
10.05	1	0
10.1	0	1
10.15	0	0
10.2	1	0
10.25	0	0
10.3	0	0
10.35	0	0
10.4	0	0
10.45	0	0
10.5	0	0
10.55	0	0
10.6	0	1
10.65	0	0
10.7	0	0
10.75	0	0
10.8	2	0
10.85	1	0
10.9	1	0
10.95	1	0
11	2	0
11.05	0	0
11.1	0	0
11.15	0	0
11.2	0	1
11.25	0	0
11.3	0	0
11.35	0	0
11.4	0	0
11.45	0	0
11.5	0	1
11.55	0	0
11.6	0	0
11.65	0	0
11.7	1	0
11.75	0	0
11.8	0	0
11.85	0	0
11.9	0	0
11.95	0	0
12	0	0
12.05	1	0
12.1	0	0
12.15	1	0
12.2	1	0
12.25	0	0
12.3	0	0
12.35	0	0
12.4	1	0
12.45	2	1
12.5	0	0
12.55	0	0
12.6	0	0
12.65	0	0
12.7	0	0
12.75	2	0
12.8	0	0
12.85	0	1
12.9	0	0
12.95	0	0
13	1	0
13.05	1	0
13.1	0	0
13.15	0	0
13.2	0	0
13.25	0	0
13.3	0	0
13.35	1	0
13.4	0	0
13.45	0	0
13.5	0	0
13.55	0	1
13.6	1	1
13.65	0	0
13.7	0	0
13.75	0	0
13.8	0	0
13.85	0	0
13.9	0	0
13.95	0	0
14	0	0
14.05	0	0
14.1	1	0
14.15	1	0
14.2	0	0
14.25	0	0
14.3	1	0
14.35	0	0
14.4	0	0
14.45	0	0
14.5	0	0
14.55	0	1
14.6	0	0
14.65	0	0
14.7	0	0
14.75	0	0
14.8	0	0
14.85	1	0
14.9	1	0
14.95	0	0
15	0	1
15.05	0	0
15.1	1	1
15.15	0	0
15.2	0	0
15.25	2	0
15.3	1	0
15.35	0	0
15.4	0	0
15.45	0	0
15.5	0	1
15.55	0	0
15.6	0	0
15.65	0	0
15.7	3	0
15.75	1	0
15.8	0	1
15.85	2	0
15.9	0	0
15.95	1	0
16	3	0
16.05	0	0
16.1	2	0
16.15	0	0
16.2	1	0
16.25	2	0
16.3	0	0
16.35	0	0
16.4	1	0
16.45	0	0
16.5	0	0
16.55	0	0
16.6	0	0
16.65	0	0
16.7	0	0
16.75	2	0
16.8	1	0
16.85	0	0
16.9	1	0
16.95	2	0
17	1	1
17.05	0	0
17.1	0	1
17.15	0	0
17.2	0	0
17.25	0	0
17.3	0	0
17.35	0	1
17.4	0	0
17.45	0	0
17.5	1	1
17.55	1	0
17.6	0	0
17.65	0	0
17.7	0	0
17.75	1	0
17.8	0	0
17.85	1	0
17.9	1	0
17.95	0	0
18	1	0
18.05	0	0
18.1	1	0
18.15	0	0
18.2	1	0
18.25	0	0
18.3	0	0
18.35	0	0
18.4	1	0
18.45	0	0
18.5	0	0
18.55	0	0
18.6	0	0
18.65	0	0
18.7	0	0
18.75	0	0
18.8	0	0
18.85	0	0
18.9	0	0
18.95	0	0
19	0	0
19.05	2	0
19.1	0	0
19.15	0	0
19.2	2	0
19.25	0	0
19.3	0	0
19.35	0	0
19.4	0	0
19.45	0	0
19.5	0	0
19.55	0	0
19.6	0	0
19.65	1	0
19.7	0	1
19.75	0	1
19.8	0	0
19.85	0	0
19.9	1	0
19.95	0	0
20	0	0
20.05	0	1
20.1	0	0
20.15	0	0
20.2	0	0
20.25	0	0
20.3	0	1
20.35	0	0
20.4	0	0
20.45	0	0
20.5	1	0
20.55	0	0
20.6	0	0
20.65	1	0
20.7	0	0
20.75	0	0
20.8	0	0
20.85	0	0
20.9	0	0
20.95	0	0
21	0	0
21.05	0	0
21.1	0	0
21.15	1	0
21.2	0	0
21.25	2	0
21.3	1	0
21.35	0	1
21.4	0	0
21.45	1	1
21.5	0	0
21.55	1	0
21.6	1	2
21.65	0	1
21.7	1	1
21.75	0	0
21.8	0	0
21.85	1	0
21.9	1	0
21.95	1	0
22	0	0
22.05	0	0
22.1	0	0
22.15	0	0
22.2	0	0
22.25	0	0
22.3	0	0
22.35	0	0
22.4	0	0
22.45	0	0
22.5	0	0
22.55	0	0
22.6	1	0
22.65	0	0
22.7	1	0
22.75	0	0
22.8	0	0
22.85	0	0
22.9	0	0
22.95	0	0
23	0	0
23.05	2	0
23.1	2	0
23.15	1	0
23.2	0	0
23.25	0	0
23.3	0	0
23.35	1	1
23.4	0	0
23.45	0	0
23.5	0	0
23.55	0	0
23.6	1	0
23.65	0	0
23.7	0	0
23.75	0	1
23.8	0	0
23.85	0	1
23.9	0	0
23.95	1	0
24	1	0
24.05	2	0
24.1	1	0
24.15	1	0
24.2	0	0
24.25	0	0
24.3	0	0
24.35	0	0
24.4	0	0
24.45	0	0
24.5	1	0
24.55	2	0
24.6	1	0
24.65	0	1
24.7	0	0
24.75	0	0
24.8	0	0
24.85	1	0
24.9	1	0
24.95	1	1
25	0	0
25.05	0	0
25.1	1	0
25.15	1	0
25.2	0	0
25.25	0	0
25.3	0	0
25.35	0	0
25.4	1	0
25.45	0	0
25.5	1	0
25.55	0	0
25.6	0	0
25.65	0	0
25.7	0	0
25.75	1	0
25.8	0	0
25.85	1	0
25.9	0	0
25.95	1	0
26	1	0
26.05	1	0
26.1	0	0
26.15	0	0
26.2	0	0
26.25	2	0
26.3	0	0
26.35	0	1
26.4	1	0
26.45	1	0
26.5	0	0
26.55	0	0
26.6	0	0
26.65	0	0
26.7	0	0
26.75	0	0
26.8	0	0
26.85	0	0
26.9	0	0
26.95	2	0
27	2	0
27.05	1	0
27.1	0	0
27.15	0	0
27.2	1	0
27.25	1	0
27.3	0	0
27.35	0	0
27.4	0	0
27.45	0	0
27.5	0	0
27.55	0	0
27.6	2	1
27.65	0	0
27.7	1	0
27.75	1	0
27.8	0	0
27.85	0	0
27.9	0	0
27.95	0	0
28	2	1
28.05	1	0
28.1	1	0
28.15	1	0
28.2	0	0
28.25	0	0
28.3	0	0
28.35	0	0
28.4	0	0
28.45	0	0
28.5	1	0
28.55	0	1
28.6	0	0
28.65	1	0
28.7	1	1
28.75	0	0
28.8	0	0
28.85	0	0
28.9	2	0
28.95	0	0
29	1	1
29.05	1	0
29.1	2	0
29.15	0	0
29.2	0	0
29.25	0	0
29.3	0	0
29.35	1	0
29.4	0	0
29.45	0	0
29.5	1	0
29.55	0	0
29.6	1	0
29.65	0	1
29.7	0	0
29.75	0	0
29.8	0	0
29.85	0	0
29.9	0	0
29.95	0	0
30	2	0
30.05	0	0
30.1	1	0
30.15	0	0
30.2	0	0
30.25	0	0
30.3	1	0
30.35	0	0
30.4	1	0
30.45	0	0
30.5	0	0
30.55	0	0
30.6	1	0
30.65	0	1
30.7	0	0
30.75	0	0
30.8	0	0
30.85	0	0
30.9	2	0
30.95	0	1
31	1	0
31.05	0	0
31.1	0	0
31.15	0	0
31.2	1	0
31.25	0	0
31.3	0	0
31.35	0	0
31.4	0	1
31.45	1	0
31.5	0	0
31.55	0	0
31.6	0	0
31.65	0	0
31.7	0	1
31.75	0	0
31.8	1	0
31.85	2	0
31.9	2	0
31.95	0	0
32	2	1
32.05	0	0
32.1	0	0
32.15	0	0
32.2	0	0
32.25	0	0
32.3	0	0
32.35	0	0
32.4	1	0
32.45	0	0
32.5	1	0
32.55	0	0
32.6	0	0
32.65	0	0
32.7	0	0
32.75	0	1
32.8	0	0
32.85	1	1
32.9	1	0
32.95	1	0
33	0	0
33.05	1	0
33.1	0	0
33.15	4	0
33.2	1	0
33.25	0	0
33.3	0	0
33.35	1	0
33.4	1	0
33.45	0	0
33.5	1	0
33.55	0	0
33.6	0	1
33.65	1	0
33.7	1	0
33.75	1	0
33.8	1	0
33.85	0	0
33.9	1	0
33.95	1	0
34	2	0
34.05	0	0
34.1	0	0
34.15	0	0
34.2	0	0
34.25	0	0
34.3	1	0
34.35	1	0
34.4	0	0
34.45	1	0
34.5	0	0
34.55	0	0
34.6	0	0
34.65	2	0
34.7	1	0
34.75	1	0
34.8	0	1
34.85	0	0
34.9	0	0
34.95	0	0
35	1	0
35.05	2	0
35.1	1	1
35.15	0	0
35.2	0	1
35.25	0	0
35.3	0	0
35.35	0	0
35.4	1	0
35.45	0	0
35.5	0	0
35.55	0	0
35.6	1	0
35.65	0	0
35.7	0	0
35.75	0	0
35.8	1	0
35.85	0	0
35.9	0	0
35.95	1	0
36	0	0
36.05	2	0
36.1	0	1
36.15	0	0
36.2	0	0
36.25	0	0
36.3	0	0
36.35	1	0
36.4	1	0
36.45	0	0
36.5	0	0
36.55	0	0
36.6	0	0
36.65	0	0
36.7	0	0
36.75	1	0
36.8	2	0
36.85	0	0
36.9	0	0
36.95	0	0
37	2	0
37.05	1	0
37.1	0	0
37.15	0	0
37.2	0	0
37.25	0	0
37.3	2	0
37.35	0	0
37.4	0	0
37.45	1	0
37.5	0	0
37.55	0	0
37.6	2	0
37.65	0	0
37.7	1	0
37.75	0	0
37.8	2	0
37.85	0	0
37.9	0	0
37.95	0	1
38	2	0
38.05	1	0
38.1	1	0
38.15	0	0
38.2	1	0
38.25	0	0
38.3	0	0
38.35	0	0
38.4	0	0
38.45	0	0
38.5	0	0
38.55	0	0
38.6	0	0
38.65	0	0
38.7	0	0
38.75	1	1
38.8	1	0
38.85	1	0
38.9	1	0
38.95	0	0
39	1	0
39.05	3	1
39.1	1	0
39.15	0	0
39.2	1	0
39.25	0	0
39.3	0	0
39.35	1	0
39.4	0	0
39.45	0	0
39.5	1	0
39.55	0	0
39.6	0	0
39.65	0	0
39.7	0	0
39.75	0	0
39.8	0	0
39.85	0	0
39.9	0	0
39.95	1	0
40	1	0
40.05	3	0
40.1	0	0
40.15	0	0
40.2	0	0
40.25	0	0
40.3	1	0
40.35	0	0
40.4	1	0
40.45	0	0
40.5	1	0
40.55	0	0
40.6	3	0
40.65	0	0
40.7	0	0
40.75	1	0
40.8	0	0
40.85	0	0
40.9	0	0
40.95	0	0
41	0	0
41.05	0	0
41.1	0	0
41.15	0	0
41.2	1	1
41.25	0	0
41.3	0	0
41.35	0	0
41.4	0	0
41.45	0	0
41.5	1	0
41.55	1	0
41.6	0	1
41.65	0	0
41.7	1	0
41.75	0	0
41.8	0	1
41.85	0	1
41.9	1	0
41.95	1	0
42	1	0
42.05	2	0
42.1	1	0
42.15	0	0
42.2	0	0
42.25	0	0
42.3	0	0
42.35	0	0
42.4	0	0
42.45	0	0
42.5	0	0
42.55	0	0
42.6	0	0
42.65	1	0
42.7	0	0
42.75	1	0
42.8	0	0
42.85	0	0
42.9	0	0
42.95	0	0
43	0	0
43.05	1	0
43.1	0	0
43.15	0	1
43.2	1	1
43.25	0	0
43.3	1	0
43.35	0	0
43.4	0	1
43.45	1	0
43.5	1	0
43.55	0	0
43.6	0	0
43.65	2	0
43.7	0	0
43.75	1	0
43.8	1	0
43.85	1	0
43.9	1	0
43.95	2	0
44	0	0
44.05	2	0
44.1	1	0
44.15	0	0
44.2	1	0
44.25	0	0
44.3	0	0
44.35	0	0
44.4	1	0
44.45	0	0
44.5	0	0
44.55	0	0
44.6	1	1
44.65	0	0
44.7	1	0
44.75	0	0
44.8	0	0
44.85	1	0
44.9	0	0
44.95	1	0
45	0	0
45.05	1	0
45.1	1	0
45.15	1	1
45.2	0	0
45.25	1	0
45.3	0	0
45.35	1	0
45.4	1	0
45.45	0	0
45.5	0	0
45.55	0	0
45.6	0	0
45.65	1	0
45.7	0	0
45.75	0	0
45.8	1	0
45.85	0	0
45.9	1	0
45.95	0	0
46	0	0
46.05	0	0
46.1	0	0
46.15	1	0
46.2	0	0
46.25	1	0
46.3	0	0
46.35	1	0
46.4	0	0
46.45	0	0
46.5	0	0
46.55	0	0
46.6	0	0
46.65	0	0
46.7	0	0
46.75	0	0
46.8	0	0
46.85	0	0
46.9	0	0
46.95	0	0
47	0	0
47.05	1	1
47.1	0	0
47.15	3	0
47.2	0	0
47.25	1	0
47.3	0	0
47.35	0	0
47.4	1	0
47.45	0	0
47.5	1	0
47.55	1	0
47.6	0	0
47.65	0	1
47.7	0	0
47.75	1	0
47.8	0	1
47.85	1	0
47.9	0	0
47.95	1	0
48	0	0
48.05	1	0
48.1	1	0
48.15	1	0
48.2	0	0
48.25	0	0
48.3	0	0
48.35	0	0
48.4	0	0
48.45	0	0
48.5	0	0
48.55	0	0
48.6	0	0
48.65	0	0
48.7	1	0
48.75	0	0
48.8	1	0
48.85	0	0
48.9	1	0
48.95	0	0
49	0	0
49.05	0	1
49.1	1	0
49.15	0	0
49.2	0	0
49.25	0	0
49.3	1	0
49.35	0	0
49.4	1	0
49.45	0	0
49.5	0	0
49.55	0	0
49.6	0	0
49.65	0	0
49.7	1	1
49.75	0	0
49.8	0	0
49.85	0	0
49.9	2	0
49.95	0	0
50	0	0
50.05	1	1
50.1	0	0
50.15	1	0
50.2	1	0
50.25	0	0
50.3	0	0
50.35	1	0
50.4	1	0
50.45	0	0
50.5	0	0
50.55	0	0
50.6	0	1
50.65	0	0
50.7	0	0
50.75	0	0
50.8	0	0
50.85	1	1
50.9	0	0
50.95	0	0
51	1	0
51.05	2	0
51.1	0	0
51.15	0	0
51.2	0	0
51.25	1	0
51.3	2	0
51.35	0	0
51.4	1	0
51.45	0	0
51.5	0	0
51.55	0	0
51.6	0	0
51.65	1	0
51.7	0	0
51.75	0	0
51.8	0	0
51.85	0	0
51.9	0	0
51.95	2	0
52	0	0
52.05	0	0
52.1	0	0
52.15	0	1
52.2	0	0
52.25	0	0
52.3	0	0
52.35	0	0
52.4	0	0
52.45	0	0
52.5	0	0
52.55	1	0
52.6	2	0
52.65	0	0
52.7	1	0
52.75	1	0
52.8	0	0
52.85	0	0
52.9	1	0
52.95	1	0
53	1	0
53.05	0	0
53.1	2	0
53.15	0	0
53.2	1	0
53.25	0	0
53.3	2	0
53.35	0	0
53.4	0	0
53.45	0	0
53.5	1	0
53.55	0	0
53.6	0	0
53.65	0	1
53.7	0	0
53.75	0	0
53.8	0	0
53.85	0	0
53.9	1	0
53.95	0	0
54	0	0
54.05	1	0
54.1	1	0
54.15	0	0
54.2	1	0
54.25	0	0
54.3	0	0
54.35	1	0
54.4	0	0
54.45	0	0
54.5	1	0
54.55	1	0
54.6	0	0
54.65	1	0
54.7	0	0
54.75	0	0
54.8	0	0
54.85	0	0
54.9	0	0
54.95	0	0
55	0	0
55.05	1	0
55.1	0	0
55.15	2	0
55.2	0	0
55.25	1	0
55.3	0	0
55.35	0	0
55.4	0	0
55.45	1	0
55.5	0	0
55.55	0	0
55.6	0	0
55.65	1	0
55.7	0	0
55.75	1	0
55.8	1	0
55.85	1	0
55.9	1	0
55.95	2	0
56	3	0
56.05	1	0
56.1	0	0
56.15	0	0
56.2	0	0
56.25	0	0
56.3	0	0
56.35	0	0
56.4	0	0
56.45	0	0
56.5	1	0
56.55	1	0
56.6	0	1
56.65	0	0
56.7	0	0
56.75	0	1
56.8	0	0
56.85	1	0
56.9	1	0
56.95	0	0
57	1	0
57.05	3	0
57.1	0	0
57.15	0	0
57.2	0	0
57.25	0	0
57.3	0	1
57.35	0	0
57.4	0	0
57.45	0	0
57.5	1	0
57.55	0	0
57.6	0	0
57.65	0	0
57.7	0	0
57.75	0	0
57.8	1	1
57.85	1	0
57.9	2	0
57.95	2	0
58	0	0
58.05	0	0
58.1	1	0
58.15	0	0
58.2	0	0
58.25	0	0
58.3	0	0
58.35	0	0
58.4	0	0
58.45	0	0
58.5	0	0
58.55	0	0
58.6	0	1
58.65	0	0
58.7	0	0
58.75	0	0
58.8	0	0
58.85	1	0
58.9	0	1
58.95	0	0
59	0	0
59.05	1	0
59.1	0	0
59.15	0	0
59.2	1	0
59.25	0	0
59.3	1	0
59.35	1	0
59.4	0	0
59.45	1	0
59.5	1	0
59.55	0	0
59.6	0	0
59.65	3	1
59.7	1	0
59.75	0	0
59.8	0	0
59.85	0	0
59.9	0	0
59.95	2	0
60	0	0
60.05	0	0
60.1	0	0
60.15	0	0
60.2	1	0
60.25	0	0
60.3	0	0
60.35	0	0
60.4	0	0
60.45	0	0
60.5	1	0
60.55	0	0
60.6	0	0
60.65	0	0
60.7	0	0
60.75	0	0
60.8	0	0
60.85	0	0
60.9	1	0
60.95	0	0
61	0	0
61.05	4	0
61.1	0	0
61.15	1	0
61.2	0	0
61.25	0	0
61.3	0	0
61.35	0	0
61.4	0	0
61.45	0	0
61.5	1	0
61.55	0	0
61.6	0	0
61.65	0	0
61.7	0	0
61.75	0	0
61.8	0	0
61.85	0	0
61.9	1	0
61.95	0	0
62	1	0
62.05	1	0
62.1	2	0
62.15	2	0
62.2	0	0
62.25	0	0
62.3	0	0
62.35	0	0
62.4	3	0
62.45	0	0
62.5	1	0
62.55	0	0
62.6	0	0
62.65	0	0
62.7	1	0
62.75	1	0
62.8	0	0
62.85	1	0
62.9	1	0
62.95	0	0
63	1	0
63.05	0	0
63.1	2	0
63.15	0	0
63.2	0	0
63.25	1	0
63.3	1	0
63.35	0	0
63.4	0	0
63.45	0	0
63.5	0	0
63.55	0	0
63.6	0	0
63.65	0	0
63.7	0	0
63.75	0	0
63.8	0	0
63.85	0	0
63.9	0	0
63.95	1	0
64	0	0
64.05	0	0
64.1	1	0
64.15	2	0
64.2	0	0
64.25	0	0
64.3	0	0
64.35	0	0
64.4	0	0
64.45	0	0
64.5	0	0
64.55	2	0
64.6	0	0
64.65	0	0
64.7	0	0
64.75	0	0
64.8	0	0
64.85	0	0
64.9	2	0
64.95	0	0
65	1	0
65.05	1	0
65.1	0	0
65.15	0	0
65.2	0	0
65.25	0	0
65.3	0	0
65.35	0	0
65.4	0	0
65.45	0	0
65.5	1	0
65.55	0	0
65.6	0	0
65.65	0	0
65.7	0	0
65.75	0	0
65.8	0	0
65.85	1	0
65.9	0	0
65.95	0	0
66	0	0
66.05	0	0
66.1	0	0
66.15	0	0
66.2	1	0
66.25	0	0
66.3	0	0
66.35	0	0
66.4	0	0
66.45	0	0
66.5	0	0
66.55	0	0
66.6	0	0
66.65	0	0
66.7	0	0
66.75	0	0
66.8	2	0
66.85	1	0
66.9	1	0
66.95	0	0
67	0	0
67.05	1	0
67.1	1	0
67.15	0	0
67.2	1	0
67.25	0	0
67.3	0	0
67.35	1	0
67.4	0	0
67.45	1	0
67.5	0	0
67.55	0	0
67.6	0	0
67.65	0	0
67.7	0	0
67.75	0	0
67.8	0	0
67.85	0	0
67.9	1	0
67.95	0	0
68	0	0
68.05	0	0
68.1	1	0
68.15	0	0
68.2	0	0
68.25	0	0
68.3	0	0
68.35	0	0
68.4	0	0
68.45	0	0
68.5	1	0
68.55	1	0
68.6	0	0
68.65	0	1
68.7	2	0
68.75	0	0
68.8	0	0
68.85	1	0
68.9	0	0
68.95	3	0
69	2	1
69.05	2	0
69.1	0	0
69.15	1	0
69.2	1	0
69.25	0	0
69.3	1	0
69.35	0	0
69.4	0	0
69.45	1	0
69.5	0	0
69.55	0	0
69.6	0	0
69.65	0	0
69.7	1	0
69.75	0	0
69.8	1	0
69.85	0	0
69.9	1	0
69.95	0	0
70	0	0
70.05	2	0
70.1	2	0
70.15	0	0
70.2	2	0
70.25	0	0
70.3	0	0
70.35	0	0
70.4	0	0
70.45	0	0
70.5	0	0
70.55	0	0
70.6	0	0
70.65	0	0
70.7	1	0
70.75	0	0
70.8	0	0
70.85	2	0
70.9	0	0
70.95	0	0
71	0	0
71.05	0	0
71.1	0	0
71.15	0	0
71.2	1	0
71.25	0	0
71.3	0	0
71.35	0	0
71.4	0	0
71.45	1	0
71.5	0	0
71.55	0	0
71.6	0	0
71.65	0	0
71.7	0	0
71.75	2	0
71.8	2	0
71.85	0	0
71.9	0	0
71.95	0	0
72	0	0
72.05	3	0
72.1	0	0
72.15	2	0
72.2	1	0
72.25	0	0
72.3	0	0
72.35	0	0
72.4	0	0
72.45	0	1
72.5	0	0
72.55	0	0
72.6	2	0
72.65	0	0
72.7	0	0
72.75	1	0
72.8	0	0
72.85	0	0
72.9	1	0
72.95	2	0
73	3	0
73.05	1	0
73.1	0	0
73.15	0	0
73.2	0	0
73.25	0	0
73.3	0	0
73.35	1	0
73.4	0	0
73.45	1	0
73.5	1	0
73.55	0	0
73.6	0	0
73.65	0	0
73.7	0	0
73.75	0	0
73.8	0	0
73.85	0	0
73.9	0	0
73.95	1	0
74	0	0
74.05	1	0
74.1	0	0
74.15	2	0
74.2	0	0
74.25	0	0
74.3	0	0
74.35	0	0
74.4	0	0
74.45	0	0
74.5	0	0
74.55	0	0
74.6	0	0
74.65	0	0
74.7	0	0
74.75	0	0
74.8	0	0
74.85	1	0
74.9	1	0
74.95	0	0
75	0	0
75.05	1	0
75.1	1	0
75.15	0	0
75.2	0	0
75.25	0	0
75.3	2	0
75.35	0	0
75.4	0	0
75.45	0	0
75.5	0	0
75.55	0	0
75.6	0	0
75.65	0	0
75.7	0	0
75.75	0	0
75.8	0	0
75.85	0	0
75.9	0	0
75.95	0	0
76	1	0
76.05	0	0
76.1	1	0
76.15	0	0
76.2	0	0
76.25	0	0
76.3	0	0
76.35	0	0
76.4	0	0
76.45	0	0
76.5	0	0
76.55	0	0
76.6	0	0
76.65	0	0
76.7	1	0
76.75	0	0
76.8	0	0
76.85	0	0
76.9	1	0
76.95	0	0
77	0	0
77.05	1	0
77.1	1	0
77.15	1	0
77.2	0	0
77.25	0	0
77.3	0	0
77.35	1	0
77.4	0	0
77.45	1	0
77.5	0	0
77.55	0	0
77.6	0	0
77.65	0	0
77.7	1	0
77.75	1	0
77.8	0	0
77.85	0	0
77.9	0	0
77.95	1	0
78	0	0
78.05	1	0
78.1	0	0
78.15	0	0
78.2	1	0
78.25	0	0
78.3	1	0
78.35	0	0
78.4	0	0
78.45	0	0
78.5	0	0
78.55	0	0
78.6	0	0
78.65	1	0
78.7	1	0
78.75	0	0
78.8	2	0
78.85	1	0
78.9	0	0
78.95	0	0
79	0	0
79.05	3	0
79.1	1	0
79.15	1	0
79.2	0	0
79.25	0	0
79.3	0	0
79.35	0	0
79.4	0	0
79.45	0	0
79.5	1	0
79.55	0	0
79.6	0	0
79.65	0	0
79.7	1	0
79.75	1	0
79.8	0	0
79.85	0	0
79.9	0	0
[truncated: 2,802 more rows]

## Sheet: Supplementary Fig. 7
#spectra
High SNR		Low SNR
w/ modification	w/o modification	w/ modification	w/o modification
2839	1541	539	204
#proteoforms
High SNR		Low SNR
w/ modification	w/o modification	w/ modification	w/o modification
832	461	241	64

## Sheet: Supplementary Fig. 8
Bin value	Low SNR precursors
-20	0
-19.95	0
-19.9	0
-19.85	0
-19.8	0
-19.75	0
-19.7	0
-19.65	0
-19.6	0
-19.55	0
-19.5	1
-19.45	0
-19.4	0
-19.35	0
-19.3	0
-19.25	0
-19.2	0
-19.15	1
-19.1	0
-19.05	0
-19	1
-18.95	0
-18.9	0
-18.85	0
-18.8	0
-18.75	0
-18.7	0
-18.65	0
-18.6	0
-18.55	0
-18.5	0
-18.45	0
-18.4	0
-18.35	0
-18.3	0
-18.25	0
-18.2	0
-18.15	0
-18.1	0
-18.05	0
-18	1
-17.95	0
-17.9	1
-17.85	0
-17.8	0
-17.75	0
-17.7	0
-17.65	1
-17.6	0
-17.55	0
-17.5	0
-17.45	0
-17.4	0
-17.35	0
-17.3	0
-17.25	0
-17.2	0
-17.15	0
-17.1	0
-17.05	0
-17	1
-16.95	0
-16.9	0
-16.85	0
-16.8	1
-16.75	0
-16.7	0
-16.65	0
-16.6	0
-16.55	0
-16.5	0
-16.45	0
-16.4	1
-16.35	0
-16.3	0
-16.25	0
-16.2	0
-16.15	0
-16.1	1
-16.05	0
-16	0
-15.95	0
-15.9	0
-15.85	0
-15.8	0
-15.75	0
-15.7	1
-15.65	0
-15.6	0
-15.55	0
-15.5	0
-15.45	0
-15.4	0
-15.35	0
-15.3	0
-15.25	0
-15.2	0
-15.15	0
-15.1	0
-15.05	1
-15	0
-14.95	0
-14.9	0
-14.85	0
-14.8	0
-14.75	0
-14.7	1
-14.65	0
-14.6	0
-14.55	0
-14.5	0
-14.45	0
-14.4	0
-14.35	0
-14.3	0
-14.25	0
-14.2	0
-14.15	0
-14.1	0
-14.05	0
-14	1
-13.95	0
-13.9	1
-13.85	0
-13.8	0
-13.75	0
-13.7	0
-13.65	0
-13.6	0
-13.55	0
-13.5	0
-13.45	0
-13.4	2
-13.35	0
-13.3	0
-13.25	0
-13.2	0
-13.15	0
-13.1	0
-13.05	0
-13	0
-12.95	0
-12.9	0
-12.85	0
-12.8	0
-12.75	0
-12.7	1
-12.65	0
-12.6	0
-12.55	0
-12.5	0
-12.45	0
-12.4	1
-12.35	0
-12.3	0
-12.25	0
-12.2	0
-12.15	0
-12.1	0
-12.05	1
-12	0
-11.95	0
-11.9	0
-11.85	1
-11.8	0
-11.75	0
-11.7	0
-11.65	0
-11.6	0
-11.55	0
-11.5	0
-11.45	0
-11.4	0
-11.35	0
-11.3	0
-11.25	0
-11.2	0
-11.15	0
-11.1	0
-11.05	0
-11	0
-10.95	0
-10.9	0
-10.85	0
-10.8	0
-10.75	0
-10.7	0
-10.65	0
-10.6	0
-10.55	0
-10.5	0
-10.45	0
-10.4	0
-10.35	0
-10.3	0
-10.25	0
-10.2	0
-10.15	0
-10.1	0
-10.05	0
-10	0
-9.95	0
-9.9	0
-9.85	0
-9.8	1
-9.75	0
-9.7	0
-9.65	0
-9.6	0
-9.55	0
-9.5	0
-9.45	0
-9.4	0
-9.35	0
-9.3	0
-9.25	0
-9.2	0
-9.15	0
-9.1	0
-9.05	0
-9	0
-8.95	0
-8.9	0
-8.85	0
-8.8	1
-8.75	0
-8.7	0
-8.65	0
-8.6	0
-8.55	0
-8.5	0
-8.45	0
-8.4	0
-8.35	0
-8.3	0
-8.25	0
-8.2	0
-8.15	0
-8.1	0
-8.05	0
-8	0
-7.95	1
-7.9	0
-7.85	0
-7.8	0
-7.75	0
-7.7	0
-7.65	0
-7.6	0
-7.55	0
-7.5	0
-7.45	0
-7.4	0
-7.35	0
-7.3	0
-7.25	0
-7.2	0
-7.15	0
-7.1	0
-7.05	0
-7	0
-6.95	0
-6.9	0
-6.85	0
-6.8	0
-6.75	0
-6.7	0
-6.65	0
-6.6	0
-6.55	0
-6.5	0
-6.45	0
-6.4	0
-6.35	0
-6.3	0
-6.25	0
-6.2	0
-6.15	1
-6.1	0
-6.05	1
-6	0
-5.95	0
-5.9	0
-5.85	0
-5.8	0
-5.75	0
-5.7	0
-5.65	0
-5.6	0
-5.55	0
-5.5	0
-5.45	0
-5.4	0
-5.35	0
-5.3	0
-5.25	0
-5.2	0
-5.15	0
-5.1	0
-5.05	0
-5	0
-4.95	0
-4.9	0
-4.85	0
-4.8	1
-4.75	2
-4.7	0
-4.65	0
-4.6	0
-4.55	0
-4.5	0
-4.45	0
-4.4	0
-4.35	0
-4.3	0
-4.25	0
-4.2	0
-4.15	0
-4.1	0
-4.05	0
-4	0
-3.95	0
-3.9	0
-3.85	0
-3.8	0
-3.75	0
-3.7	0
-3.65	0
-3.6	0
-3.55	0
-3.5	0
-3.45	0
-3.4	0
-3.35	0
-3.3	0
-3.25	0
-3.2	0
-3.15	0
-3.1	0
-3.05	0
-3	1
-2.95	1
-2.9	1
-2.85	1
-2.8	0
-2.75	1
-2.7	0
-2.65	0
-2.6	0
-2.55	0
-2.5	0
-2.45	0
-2.4	0
-2.35	0
-2.3	0
-2.25	0
-2.2	0
-2.15	0
-2.1	0
-2.05	3
-2	1
-1.95	0
-1.9	0
-1.85	0
-1.8	1
-1.75	0
-1.7	0
-1.65	1
-1.6	0
-1.55	0
-1.5	0
-1.45	0
-1.4	0
-1.35	0
-1.3	0
-1.25	0
-1.2	0
-1.15	0
-1.1	0
-1.05	0
-1	0
-0.95	2
-0.9	0
-0.85	0
-0.8	0
-0.75	0
-0.7	0
-0.65	0
-0.6	0
-0.55	0
-0.5	0
-0.45	0
-0.4	0
-0.35	0
-0.3	0
-0.25	0
-0.2	1
-0.15	0
-0.1	0
-0.05	0
0	0
0.05	1
0.1	0
0.15	0
0.2	0
0.25	0
0.3	0
0.35	0
0.4	0
0.45	0
0.5	1
0.55	0
0.6	0
0.65	0
0.7	1
0.75	0
0.8	0
0.85	1
0.9	1
0.95	0
1	0
1.05	0
1.1	0
1.15	0
1.2	0
1.25	0
1.3	0
1.35	0
1.4	0
1.45	0
1.5	0
1.55	0
1.6	0
1.65	0
1.7	0
1.75	0
1.8	0
1.85	0
1.9	0
1.95	0
2	0
2.05	3
2.1	0
2.15	2
2.2	0
2.25	0
2.3	0
2.35	0
2.4	0
2.45	0
2.5	0
2.55	1
2.6	0
2.65	1
2.7	0
2.75	0
2.8	1
2.85	0
2.9	1
2.95	1
3	1
3.05	0
3.1	0
3.15	0
3.2	1
3.25	0
3.3	0
3.35	0
3.4	0
3.45	0
3.5	0
3.55	0
3.6	0
3.65	0
3.7	1
3.75	0
3.8	0
3.85	0
3.9	0
3.95	1
4	0
4.05	1
4.1	2
4.15	0
4.2	0
4.25	0
4.3	0
4.35	0
4.4	0
4.45	0
4.5	0
4.55	0
4.6	0
4.65	0
4.7	0
4.75	0
4.8	0
4.85	0
4.9	0
4.95	0
5	0
5.05	0
5.1	0
5.15	0
5.2	0
5.25	0
5.3	0
5.35	1
5.4	0
5.45	0
5.5	0
5.55	0
5.6	0
5.65	0
5.7	0
5.75	0
5.8	0
5.85	0
5.9	0
5.95	1
6	0
6.05	0
6.1	0
6.15	0
6.2	0
6.25	0
6.3	0
6.35	0
6.4	1
6.45	0
6.5	0
6.55	0
6.6	0
6.65	0
6.7	0
6.75	0
6.8	0
6.85	0
6.9	0
6.95	0
7	0
7.05	0
7.1	0
7.15	0
7.2	0
7.25	0
7.3	0
7.35	0
7.4	0
7.45	0
7.5	0
7.55	0
7.6	0
7.65	0
7.7	0
7.75	0
7.8	0
7.85	0
7.9	0
7.95	0
8	0
8.05	0
8.1	0
8.15	1
8.2	0
8.25	0
8.3	0
8.35	0
8.4	0
8.45	0
8.5	0
8.55	0
8.6	0
8.65	0
8.7	0
8.75	0
8.8	0
8.85	0
8.9	0
8.95	0
9	0
9.05	1
9.1	0
9.15	1
9.2	0
9.25	0
9.3	0
9.35	0
9.4	0
9.45	0
9.5	1
9.55	0
9.6	0
9.65	0
9.7	0
9.75	0
9.8	0
9.85	0
9.9	0
9.95	0
10	0
10.05	0
10.1	0
10.15	0
10.2	0
10.25	0
10.3	1
10.35	0
10.4	0
10.45	0
10.5	1
10.55	0
10.6	0
10.65	0
10.7	0
10.75	0
10.8	0
10.85	0
10.9	1
10.95	0
11	0
11.05	1
11.1	0
11.15	1
11.2	0
11.25	0
11.3	0
11.35	0
11.4	0
11.45	0
11.5	0
11.55	0
11.6	0
11.65	1
11.7	0
11.75	0
11.8	0
11.85	0
11.9	0
11.95	0
12	0
12.05	0
12.1	0
12.15	0
12.2	0
12.25	0
12.3	0
12.35	0
12.4	0
12.45	0
12.5	0
12.55	0
12.6	0
12.65	0
12.7	0
12.75	0
12.8	0
12.85	0
12.9	0
12.95	1
13	1
13.05	2
13.1	0
13.15	0
13.2	0
13.25	0
13.3	0
13.35	0
13.4	0
13.45	1
13.5	0
13.55	0
13.6	0
13.65	0
13.7	0
13.75	1
13.8	0
13.85	1
13.9	0
13.95	0
14	2
14.05	0
14.1	1
14.15	1
14.2	0
14.25	0
14.3	0
14.35	0
14.4	0
14.45	1
14.5	0
14.55	1
14.6	0
14.65	0
14.7	0
14.75	0
14.8	1
14.85	0
14.9	2
14.95	0
15	4
15.05	2
15.1	2
15.15	0
15.2	1
15.25	0
15.3	0
15.35	0
15.4	0
15.45	0
15.5	0
15.55	0
15.6	1
15.65	0
15.7	1
15.75	1
15.8	1
15.85	0
15.9	1
15.95	1
16	10
16.05	6
16.1	4
16.15	1
16.2	0
16.25	0
16.3	0
16.35	0
16.4	0
16.45	0
16.5	0
16.55	0
16.6	0
16.65	0
16.7	0
16.75	1
16.8	2
16.85	0
16.9	0
16.95	0
17	5
17.05	2
17.1	4
17.15	1
17.2	0
17.25	0
17.3	0
17.35	0
17.4	1
17.45	0
17.5	1
17.55	0
17.6	0
17.65	0
17.7	0
17.75	0
17.8	1
17.85	0
17.9	1
17.95	0
18	2
18.05	0
18.1	2
18.15	1
18.2	0
18.25	3
18.3	0
18.35	0
18.4	0
18.45	0
18.5	1
18.55	1
18.6	0
18.65	0
18.7	0
18.75	0
18.8	0
18.85	1
18.9	0
18.95	0
19	1
19.05	0
19.1	1
19.15	0
19.2	2
19.25	1
19.3	0
19.35	0
19.4	0
19.45	0
19.5	1
19.55	0
19.6	0
19.65	0
19.7	0
19.75	0
19.8	0
19.85	0
19.9	1
19.95	0
20	1
20.05	2
20.1	0
20.15	0
20.2	0
20.25	0
20.3	0
20.35	1
20.4	0
20.45	0
20.5	0
20.55	0
20.6	0
20.65	0
20.7	0
20.75	0
20.8	0
20.85	1
20.9	0
20.95	0
21	0
21.05	1
21.1	0
21.15	2
21.2	0
21.25	0
21.3	0
21.35	0
21.4	0
21.45	0
21.5	0
21.55	0
21.6	0
21.65	0
21.7	0
21.75	0
21.8	0
21.85	0
21.9	0
21.95	1
22	2
22.05	0
22.1	0
22.15	0
22.2	0
22.25	0
22.3	0
22.35	1
22.4	0
22.45	0
22.5	0
22.55	0
22.6	0
22.65	0
22.7	0
22.75	0
22.8	0
22.85	0
22.9	0
22.95	0
23	1
23.05	0
23.1	0
23.15	1
23.2	0
23.25	0
23.3	0
23.35	0
23.4	0
23.45	0
23.5	0
23.55	0
23.6	0
23.65	0
23.7	0
23.75	0
23.8	0
23.85	0
23.9	0
23.95	0
24	0
24.05	1
24.1	0
24.15	0
24.2	0
24.25	0
24.3	0
24.35	1
24.4	0
24.45	0
24.5	0
24.55	0
24.6	0
24.65	0
24.7	0
24.75	0
24.8	0
24.85	0
24.9	0
24.95	1
25	0
25.05	0
25.1	0
25.15	0
25.2	0
25.25	0
25.3	0
25.35	0
25.4	0
25.45	0
25.5	0
25.55	0
25.6	0
25.65	0
25.7	1
25.75	0
25.8	0
25.85	0
25.9	0
25.95	0
26	0
26.05	0
26.1	1
26.15	0
26.2	0
26.25	1
26.3	0
26.35	0
26.4	1
26.45	0
26.5	0
26.55	0
26.6	1
26.65	0
26.7	0
26.75	0
26.8	0
26.85	1
26.9	0
26.95	0
27	0
27.05	0
27.1	0
27.15	0
27.2	0
27.25	0
27.3	1
27.35	0
27.4	0
27.45	0
27.5	0
27.55	0
27.6	0
27.65	0
27.7	0
27.75	0
27.8	0
27.85	0
27.9	0
27.95	1
28	3
28.05	0
28.1	1
28.15	0
28.2	1
28.25	0
28.3	0
28.35	0
28.4	0
28.45	0
28.5	1
28.55	0
28.6	0
28.65	0
28.7	0
28.75	0
28.8	0
28.85	0
28.9	0
28.95	0
29	0
29.05	2
29.1	0
29.15	1
29.2	2
29.25	0
29.3	1
29.35	0
29.4	1
29.45	0
29.5	0
29.55	0
29.6	0
29.65	0
29.7	0
29.75	0
29.8	0
29.85	0
29.9	1
29.95	0
30	0
30.05	0
30.1	1
30.15	1
30.2	0
30.25	0
30.3	0
30.35	0
30.4	0
30.45	0
30.5	0
30.55	0
30.6	0
30.65	1
30.7	0
30.75	0
30.8	1
30.85	0
30.9	0
30.95	1
31	3
31.05	0
31.1	1
31.15	1
31.2	1
31.25	0
31.3	0
31.35	0
31.4	0
31.45	0
31.5	1
31.55	0
31.6	1
31.65	0
31.7	0
31.75	0
31.8	0
31.85	0
31.9	0
31.95	1
32	2
32.05	1
32.1	1
32.15	0
32.2	0
32.25	1
32.3	0
32.35	0
32.4	0
32.45	1
32.5	0
32.55	1
32.6	0
32.65	0
32.7	1
32.75	1
32.8	0
32.85	0
32.9	0
32.95	2
33	0
33.05	1
33.1	1
33.15	2
33.2	0
33.25	0
33.3	0
33.35	0
33.4	0
33.45	0
33.5	0
33.55	0
33.6	0
33.65	0
33.7	1
33.75	0
33.8	0
33.85	0
33.9	0
33.95	0
34	0
34.05	0
34.1	1
34.15	0
34.2	0
34.25	0
34.3	0
34.35	0
34.4	0
34.45	0
34.5	0
34.55	0
34.6	0
34.65	0
34.7	0
34.75	0
34.8	0
34.85	0
34.9	0
34.95	0
35	1
35.05	0
35.1	1
35.15	1
35.2	0
35.25	1
35.3	1
35.35	0
35.4	0
35.45	0
35.5	0
35.55	0
35.6	0
35.65	0
35.7	0
35.75	0
35.8	0
35.85	0
35.9	0
35.95	1
36	0
36.05	0
36.1	0
36.15	0
36.2	0
36.25	0
36.3	1
36.35	0
36.4	0
36.45	0
36.5	0
36.55	0
36.6	0
36.65	0
36.7	0
36.75	0
36.8	0
36.85	0
36.9	0
36.95	1
37	0
37.05	0
37.1	1
37.15	1
37.2	0
37.25	0
37.3	0
37.35	0
37.4	0
37.45	0
37.5	0
37.55	0
37.6	0
37.65	0
37.7	0
37.75	0
37.8	0
37.85	0
37.9	0
37.95	1
38	1
38.05	1
38.1	0
38.15	1
38.2	0
38.25	0
38.3	0
38.35	0
38.4	0
38.45	0
38.5	0
38.55	0
38.6	0
38.65	0
38.7	0
38.75	0
38.8	0
38.85	0
38.9	0
38.95	0
39	0
39.05	0
39.1	1
39.15	0
39.2	0
39.25	0
39.3	0
39.35	0
39.4	0
39.45	0
39.5	0
39.55	0
39.6	0
39.65	0
39.7	0
39.75	0
39.8	0
39.85	0
39.9	0
39.95	0
40	1
40.05	0
40.1	0
40.15	0
40.2	0
40.25	0
40.3	0
40.35	0
40.4	0
40.45	0
40.5	0
40.55	0
40.6	0
40.65	0
40.7	0
40.75	0
40.8	0
40.85	0
40.9	0
40.95	0
41	1
41.05	0
41.1	0
41.15	0
41.2	0
41.25	0
41.3	0
41.35	0
41.4	0
41.45	0
41.5	0
41.55	0
41.6	0
41.65	0
41.7	0
41.75	0
41.8	0
41.85	0
41.9	0
41.95	1
42	0
42.05	1
42.1	1
42.15	1
42.2	0
42.25	0
42.3	0
42.35	0
42.4	0
42.45	0
42.5	0
42.55	0
42.6	0
42.65	0
42.7	0
42.75	0
42.8	0
42.85	0
42.9	0
42.95	0
43	0
43.05	1
43.1	0
43.15	0
43.2	0
43.25	0
43.3	0
43.35	0
43.4	0
43.45	0
43.5	0
43.55	1
43.6	0
43.65	0
43.7	0
43.75	0
43.8	0
43.85	0
43.9	0
43.95	0
44	0
44.05	0
44.1	3
44.15	0
44.2	0
44.25	0
44.3	1
44.35	0
44.4	0
44.45	0
44.5	1
44.55	0
44.6	0
44.65	0
44.7	0
44.75	0
44.8	0
44.85	1
44.9	0
44.95	0
45	0
45.05	0
45.1	1
45.15	0
45.2	0
45.25	0
45.3	1
45.35	1
45.4	0
45.45	1
45.5	0
45.55	0
45.6	0
45.65	0
45.7	1
45.75	0
45.8	0
45.85	0
45.9	1
45.95	0
46	1
46.05	0
46.1	0
46.15	0
46.2	0
46.25	1
46.3	0
46.35	0
46.4	0
46.45	1
46.5	0
46.55	0
46.6	0
46.65	0
46.7	0
46.75	0
46.8	0
46.85	0
46.9	2
46.95	0
47	1
47.05	1
47.1	0
47.15	0
47.2	1
47.25	0
47.3	0
47.35	0
47.4	0
47.45	0
47.5	0
47.55	0
47.6	0
47.65	0
47.7	0
47.75	0
47.8	0
47.85	0
47.9	1
47.95	0
48	0
48.05	0
48.1	0
48.15	0
48.2	0
48.25	0
48.3	0
48.35	0
48.4	0
48.45	0
48.5	0
48.55	0
48.6	0
48.65	0
48.7	0
48.75	0
48.8	0
48.85	0
48.9	0
48.95	0
49	2
49.05	0
49.1	0
49.15	0
49.2	0
49.25	0
49.3	0
49.35	0
49.4	0
49.45	0
49.5	0
49.55	0
49.6	0
49.65	0
49.7	0
49.75	0
49.8	0
49.85	0
49.9	0
49.95	0
50	0
50.05	1
50.1	1
50.15	0
50.2	1
50.25	0
50.3	0
50.35	0
50.4	0
50.45	0
50.5	0
50.55	0
50.6	0
50.65	0
50.7	0
50.75	0
50.8	0
50.85	0
50.9	1
50.95	0
51	0
51.05	0
51.1	0
51.15	0
51.2	0
51.25	0
51.3	0
51.35	0
51.4	0
51.45	0
51.5	0
51.55	0
51.6	0
51.65	0
51.7	0
51.75	0
51.8	0
51.85	0
51.9	0
51.95	0
52	0
52.05	1
52.1	1
52.15	0
52.2	1
52.25	0
52.3	1
52.35	0
52.4	0
52.45	0
52.5	0
52.55	1
52.6	0
52.65	0
52.7	0
52.75	0
52.8	0
52.85	0
52.9	0
52.95	1
53	0
53.05	0
53.1	0
53.15	0
53.2	0
53.25	0
53.3	1
53.35	0
53.4	1
53.45	0
53.5	0
53.55	0
53.6	0
53.65	0
53.7	0
53.75	0
53.8	0
53.85	0
53.9	0
53.95	0
54	0
54.05	0
54.1	1
54.15	1
54.2	0
54.25	0
54.3	0
54.35	0
54.4	0
54.45	0
54.5	0
54.55	0
54.6	0
54.65	0
54.7	0
54.75	0
54.8	0
54.85	0
54.9	0
54.95	0
55	0
55.05	0
55.1	0
55.15	0
55.2	0
55.25	0
55.3	0
55.35	0
55.4	0
55.45	0
55.5	0
55.55	0
55.6	0
55.65	0
55.7	0
55.75	0
55.8	0
55.85	0
55.9	0
55.95	0
56	1
56.05	0
56.1	0
56.15	0
56.2	0
56.25	0
56.3	0
56.35	0
56.4	0
56.45	0
56.5	0
56.55	0
56.6	0
56.65	0
56.7	0
56.75	0
56.8	0
56.85	0
56.9	0
56.95	0
57	0
57.05	0
57.1	1
57.15	0
57.2	0
57.25	0
57.3	0
57.35	0
57.4	0
57.45	0
57.5	0
57.55	0
57.6	0
57.65	0
57.7	0
57.75	0
57.8	0
57.85	0
57.9	0
57.95	0
58	1
58.05	0
58.1	0
58.15	0
58.2	0
58.25	0
58.3	1
58.35	0
58.4	0
58.45	0
58.5	0
58.55	0
58.6	0
58.65	1
58.7	0
58.75	0
58.8	0
58.85	0
58.9	0
58.95	0
59	0
59.05	0
59.1	0
59.15	0
59.2	0
59.25	0
59.3	0
59.35	0
59.4	0
59.45	0
59.5	0
59.55	0
59.6	0
59.65	0
59.7	0
59.75	0
59.8	0
59.85	0
59.9	0
59.95	0
60	0
60.05	0
60.1	0
60.15	0
60.2	0
60.25	0
60.3	0
60.35	0
60.4	0
60.45	0
60.5	0
60.55	0
60.6	0
60.65	0
60.7	0
60.75	0
60.8	0
60.85	0
60.9	0
60.95	0
61	0
61.05	0
61.1	0
61.15	0
61.2	0
61.25	0
61.3	0
61.35	0
61.4	0
61.45	0
61.5	0
61.55	0
61.6	0
61.65	0
61.7	0
61.75	0
61.8	0
61.85	0
61.9	0
61.95	1
62	0
62.05	0
62.1	0
62.15	0
62.2	0
62.25	0
62.3	0
62.35	0
62.4	0
62.45	0
62.5	0
62.55	0
62.6	0
62.65	0
62.7	0
62.75	0
62.8	0
62.85	0
62.9	0
62.95	0
63	0
63.05	0
63.1	0
63.15	1
63.2	0
63.25	0
63.3	0
63.35	0
63.4	0
63.45	0
63.5	0
63.55	0
63.6	0
63.65	0
63.7	0
63.75	0
63.8	0
63.85	0
63.9	0
63.95	0
64	0
64.05	0
64.1	0
64.15	0
64.2	0
64.25	0
64.3	0
64.35	0
64.4	0
64.45	0
64.5	0
64.55	0
64.6	0
64.65	0
64.7	0
64.75	0
64.8	1
64.85	0
64.9	0
64.95	1
65	0
65.05	0
65.1	0
65.15	0
65.2	0
65.25	0
65.3	0
65.35	0
65.4	0
65.45	0
65.5	0
65.55	0
65.6	0
65.65	0
65.7	0
65.75	0
65.8	0
65.85	0
65.9	0
65.95	0
66	0
66.05	0
66.1	0
66.15	0
66.2	0
66.25	0
66.3	0
66.35	0
66.4	1
66.45	0
66.5	0
66.55	0
66.6	0
66.65	0
66.7	0
66.75	0
66.8	0
66.85	0
66.9	0
66.95	0
67	0
67.05	0
67.1	0
67.15	1
67.2	0
67.25	0
67.3	0
67.35	0
67.4	1
67.45	0
67.5	0
67.55	0
67.6	0
67.65	0
67.7	0
67.75	0
67.8	0
67.85	0
67.9	0
67.95	0
68	0
68.05	0
68.1	0
68.15	0
68.2	0
68.25	0
68.3	0
68.35	0
68.4	0
68.45	0
68.5	0
68.55	0
68.6	0
68.65	0
68.7	0
68.75	0
68.8	0
68.85	0
68.9	0
68.95	0
69	0
69.05	0
69.1	0
69.15	0
69.2	0
69.25	0
69.3	0
69.35	0
69.4	0
69.45	0
69.5	0
69.55	0
69.6	0
69.65	0
69.7	0
69.75	0
69.8	0
69.85	0
69.9	0
69.95	0
70	0
70.05	0
70.1	0
70.15	0
70.2	0
70.25	0
70.3	0
70.35	0
70.4	0
70.45	0
70.5	0
70.55	0
70.6	0
70.65	0
70.7	0
70.75	0
70.8	0
70.85	0
70.9	0
70.95	0
71	0
71.05	0
71.1	0
71.15	0
71.2	0
71.25	0
71.3	0
71.35	0
71.4	0
71.45	0
71.5	0
71.55	0
71.6	0
71.65	0
71.7	0
71.75	0
71.8	0
71.85	0
71.9	0
71.95	0
72	0
72.05	0
72.1	0
72.15	0
72.2	0
72.25	0
72.3	0
72.35	0
72.4	0
72.45	0
72.5	0
72.55	0
72.6	0
72.65	0
72.7	0
72.75	0
72.8	0
72.85	1
72.9	0
72.95	0
73	0
73.05	0
73.1	0
73.15	0
73.2	0
73.25	0
73.3	0
73.35	0
73.4	0
73.45	0
73.5	0
73.55	0
73.6	0
73.65	0
73.7	0
73.75	0
73.8	0
73.85	0
73.9	0
73.95	0
74	0
74.05	0
74.1	1
74.15	0
74.2	0
74.25	0
74.3	0
74.35	0
74.4	0
74.45	0
74.5	0
74.55	0
74.6	1
74.65	0
74.7	0
74.75	0
74.8	0
74.85	0
74.9	0
74.95	0
75	0
75.05	0
75.1	0
75.15	0
75.2	0
75.25	0
75.3	0
75.35	0
75.4	0
75.45	0
75.5	0
75.55	0
75.6	0
75.65	0
75.7	0
75.75	0
75.8	0
75.85	0
75.9	0
75.95	0
76	0
76.05	0
76.1	0
76.15	0
76.2	0
76.25	0
76.3	0
76.35	0
76.4	0
76.45	0
76.5	0
76.55	0
76.6	0
76.65	0
76.7	0
76.75	0
76.8	1
76.85	0
76.9	0
76.95	0
77	0
77.05	0
77.1	0
77.15	0
77.2	0
77.25	1
77.3	0
77.35	0
77.4	0
77.45	0
77.5	0
77.55	0
77.6	0
77.65	0
77.7	0
77.75	0
77.8	0
77.85	0
77.9	0
77.95	0
78	0
78.05	0
78.1	0
78.15	0
78.2	0
78.25	0
78.3	0
78.35	0
78.4	0
78.45	0
78.5	0
78.55	0
78.6	0
78.65	0
78.7	0
78.75	0
78.8	0
78.85	0
78.9	0
78.95	0
79	0
79.05	0
79.1	0
79.15	0
79.2	0
79.25	0
79.3	0
79.35	0
79.4	0
79.45	0
79.5	0
79.55	0
79.6	0
79.65	0
79.7	0
79.75	0
79.8	0
79.85	0
79.9	0
[truncated: 2,802 more rows]

## Sheet: Supplementary Fig. 10
Proteoform ID mass - deconvolved mass bin value	FI90s datasets	ST90s datasets
-1.32	0	0
-1.31	0	0
-1.3	0	0
-1.29	0	0
-1.28	0	0
-1.27	0	0
-1.26	0	0
-1.25	0	0
-1.24	0	0
-1.23	0	0
-1.22	0	0
-1.21	1	0
-1.2	1	0
-1.19	0	1
-1.18	0	0
-1.17	2	0
-1.16	1	0
-1.15	0	0
-1.14	1	0
-1.13	1	1
-1.12	2	2
-1.11	1	0
-1.1	0	1
-1.09	1	3
-1.08	2	0
-1.07	3	0
-1.06	3	2
-1.05	3	0
-1.04	10	1
-1.03	20	8
-1.02	35	11
-1.01	136	36
-1	149	35
-0.99	77	25
-0.98	53	6
-0.97	33	4
-0.96	28	1
-0.95	14	2
-0.94	10	3
-0.93	7	3
-0.92	1	0
-0.91	0	0
-0.9	3	0
-0.89	1	0
-0.88	1	0
-0.87	0	0
-0.86	1	0
-0.85	0	0
-0.84	0	0
-0.83	0	0
-0.82	0	0
-0.81	0	0
-0.8	0	0
-0.79	0	0
-0.78	0	1
-0.77	0	0
-0.76	0	0
-0.75	0	0
-0.74	0	0
-0.73	0	0
-0.72	0	0
-0.71	0	0
-0.7	0	0
-0.69	0	0
-0.68	0	0
-0.67	0	0
-0.66	0	0
-0.65	0	0
-0.64	0	0
-0.63	0	0
-0.62	0	0
-0.61	0	0
-0.6	0	0
-0.59	0	0
-0.58	0	0
-0.57	0	0
-0.56	0	0
-0.55	0	0
-0.54	0	0
-0.53	0	0
-0.52	0	0
-0.51	0	0
-0.5	0	0
-0.49	0	0
-0.48	0	0
-0.47	0	0
-0.46	0	0
-0.45	0	0
-0.44	0	0
-0.43	0	0
-0.42	0	0
-0.41	0	0
-0.4	0	0
-0.39	0	0
-0.38	0	0
-0.37	0	0
-0.36	0	0
-0.35	0	0
-0.34	0	0
-0.33	0	0
-0.32	0	0
-0.31	0	0
-0.3	0	0
-0.29	0	0
-0.28	0	0
-0.27	0	0
-0.26	0	0
-0.25	0	0
-0.24	0	0
-0.23	0	0
-0.22	0	0
-0.21	1	1
-0.2	0	0
-0.19	0	1
-0.18	1	0
-0.17	0	1
-0.16	0	1
-0.15	2	0
-0.14	1	0
-0.13	1	0
-0.12	0	1
-0.11	1	0
-0.1	2	2
-0.09	4	2
-0.08	4	0
-0.07	6	1
-0.06	9	2
-0.05	19	12
-0.04	29	16
-0.03	69	38
-0.02	243	211
-0.01	1392	1355
0	3998	2162
0.01	977	236
0.02	506	51
0.03	216	14
0.04	120	4
0.05	60	1
0.06	23	1
0.07	22	1
0.08	9	2
0.09	8	0
0.1	4	2
0.11	0	0
0.12	1	0
0.13	1	1
0.14	0	1
0.15	0	0
0.16	0	1
0.17	2	0
0.18	0	1
0.19	0	1
0.2	0	1
0.21	0	0
0.22	0	1
0.23	0	0
0.24	0	0
0.25	0	0
0.26	0	0
0.27	0	0
0.28	0	0
0.29	0	0
0.3	0	0
0.31	0	0
0.32	0	1
0.33	0	0
0.34	0	0
0.35	0	0
0.36	0	0
0.37	0	1
0.38	0	0
0.39	0	0
0.4	0	0
0.41	0	0
0.42	0	0
0.43	0	0
0.44	0	0
0.45	0	0
0.46	0	0
0.47	0	0
0.48	0	0
0.49	0	0
0.5	0	0
0.51	0	0
0.52	0	0
0.53	0	0
0.54	0	0
0.55	0	0
0.56	0	0
0.57	0	0
0.58	0	0
0.59	0	0
0.6	0	0
0.61	0	0
0.62	0	0
0.63	0	0
0.64	0	0
0.65	0	0
0.66	0	0
0.67	0	0
0.68	0	0
0.69	0	0
0.7	0	0
0.71	0	0
0.72	1	0
0.73	0	0
0.74	0	0
0.75	0	0
0.76	0	0
0.77	0	0
0.78	0	0
0.79	0	0
0.8	0	1
0.81	0	0
0.82	0	0
0.83	1	0
0.84	0	0
0.85	0	0
0.86	2	0
0.87	1	0
0.88	1	0
0.89	2	0
0.9	0	0
0.91	2	0
0.92	1	1
0.93	1	0
0.94	9	1
0.95	7	3
0.96	14	2
0.97	16	9
0.98	31	20
0.99	78	57
1	141	89
1.01	118	40
1.02	94	15
1.03	58	3
1.04	36	1
1.05	26	0
1.06	17	1
1.07	8	0
1.08	7	0
1.09	5	1
1.1	3	0
1.11	0	0
1.12	0	1
1.13	1	0
1.14	1	0
1.15	0	0
1.16	2	0
1.17	1	0
1.18	1	0
1.19	0	0
1.2	1	0
1.21	0	0
1.22	0	0
1.23	0	1
1.24	0	0
1.25	0	0
1.26	0	0
1.27	0	0
1.28	0	0
1.29	0	0
1.3	0	0
1.31	0	0
1.32	0	0

## Sheet: Supplementary Fig. 11
Proteoform ID mass bin value	One dalton mass error ratio (%), FI90s	One dalton mass error ratio (%), ST90s
1000	3.99408	4.62046
3000	5.78114	4.99109
5000	6.34328	1.62107
7000	9.37082	2.77778
9000	10.121	4.58861
11000	13.9535	6.80272
13000	15.6818	16.6102
15000	10.4089	13.089
17000	13.4241	15.2174
19000	21.8085	22.0588
21000	13.6546	20.3125
23000	25	19.4444
25000	42.5287	38.9831
27000	21.4765	27.5
29000	25	55.5556
31000	16.0305	18.75
33000	20	22.7273

[truncated: 7 more sheets: Supplementary Fig. 12, Supplementary Fig. 14, Supplementary Fig. 15, Supplementary Fig. 16, Supplementary Fig. 17, Supplementary Fig. 21, Supplementary Fig. 22]
